# Supplementary material for: Quantitative Proteomic Analysis Deciphers the Molecular Mechanism for Endosperm Nuclear Division in Early Rice Seed Development
Source: Plants (Basel). 2023 Oct 29;12(21):3715. doi: 10.3390/plants12213715 (PMC10650807; doi:10.3390/plants12213715)
Supplement: Supplementary file 1 [file plants-12-03715-s001.zip]

Archive with 6 entries (6 files):
- Supplementary Table S1. List of primers used in this study.xlsx
- Supplementary Table S2. List of differentially expressed proteins in WT and osctps1-2 in 0 DAP seeds.xlsx
- Supplementary Table S3. List of differentially modulated proteins in WT and osctps1-2 in 1 DAP seeds.xlsx
- Supplementary Table S4. GO enrichment analysis of identified proteins in 0 DAP seeds.xlsx
- Supplementary Table S5. GO enrichment analysis of identified proteins in 1 DAP seeds.xlsx
- Supplementary Table S6. List of differentially expressed proteins in WT seeds at 0 and 1 DAP.xlsx
