# Supplementary material for: Quantitative Proteomic Analysis Deciphers the Molecular Mechanism for Endosperm Nuclear Division in Early Rice Seed Development
Source: Plants (Basel). 2023 Oct 29;12(21):3715. doi: 10.3390/plants12213715 (PMC10650807; doi:10.3390/plants12213715)
Supplement: Supplementary file 1 [file plants-12-03715-s001.zip › Supplementary Table S1. List of primers used in this study.xlsx]

## Sheet: Table S1
Supplementary Table S1. List of primers used in this study
Name	Sequence (5'-3')	Purpose
OsCTPS1_qRT_F	GCGCCTGATGCTTATAAAGC	qRT-PCR
OsCTPS1_qRT_F	CATAACTGACATTGCCATACA
Ubi_real_F	AACCAGCTGAGGCCCAAGA
Ubi_real_R	ACGATTGATTTAACCAGTCCATGA
OsCTPS1 CRISPR_F	GGCACCTTACCTTAACACAGATGC	construction
OsCTPS1 CRISPR_R	AAACGCATCTGTGTTAAGGTAAGG
OsCTPS1_FL_BsiWI_F	CGCGTACGATGAAGTACGTGCTGGTGAC
OsCTPS1_FL_SpeI_R	CGACTAGTGGCATGCACGCCATTTCCAT
OsMCM5 CRISPR_F	GGCAGACCAGGCGCAGTTCCCGCG
OsMCM5 CRISPR_R	AAACCGCGGGAACTGCGCCTGGTC
OsCTPS1_CR_seq_F	CCAATATCACCTAAACCCTGC	sequence analysis
OsCTPS1_CR_seq_R	GTTTGTATACCAAAGAATGCCG
OsMCM5_CR_seq_F	ATGAGCCCAGGCCCACA
OsMCM5_CR_seq_R	TGACATGGTCGCGGTTGTGC
