# Supplementary material for: Quantitative Proteomic Analysis Deciphers the Molecular Mechanism for Endosperm Nuclear Division in Early Rice Seed Development
Source: Plants (Basel). 2023 Oct 29;12(21):3715. doi: 10.3390/plants12213715 (PMC10650807; doi:10.3390/plants12213715)
Supplement: Supplementary file 1 [file plants-12-03715-s001.zip › Supplementary Table S2. List of differentially expressed proteins in WT and osctps1-2 in 0 DAP seeds.xlsx]

## Sheet: Table S2
Supplementary Table S2. List of differentially expressed proteins in WT and osctps1-2 in 0 DAP seeds
Locus IDs (MSU v6)	Uniprot IDs	KEGG IDs	Protein name	Categories	MapMan function	Subcellular localization prediction	WT_0 DAP rep_1	WT_0 DAP rep_2	WT_0 DAP rep_3	osctps1-2_0 DAP rep_1	osctps1-2_0 DAP rep_2	osctps1-2_0 DAP rep_3	Cluster	FC_BF_ENL2 vs WT	Unique peptides	Sequence coverage [%]	Mol. weight [kDa]	Q-value	Score	MS/MS count	Zscore_WT_0 DAP rep_1	Zscore_WT_0 DAP rep_2	Zscore_WT_0 DAP rep_3	Zscore_osctps1-2_0 DAP rep_1	Zscore_osctps1-2_0 DAP rep_2	Zscore_osctps1-2_0 DAP rep_3
LOC_Os06g21590.2	Q5ZA98	osa:4340892	Chlorophyll a-b binding protein, chloroplastic	Photosynthesis	PS.lightreaction.photosystem II.LHC-II	Chloroplast membrane	29.6095	29.1883	29.4991	28.5372	27.8531	28.3136	Cluster_1	-2.29367	4	22.5	24.915	0	34.411		1.09957	0.502792	0.943171	-0.419783	-1.38918	-0.736565
LOC_Os03g21560.1	Q10LV7	osa:4332745	photosystem II 11 kD protein	Photosynthesis	PS.lightreaction.photosystem II.PSII polypeptide subunits	Chloroplast	26.2097	26.2745	25.936	24.2041	24.3855	24.6436	Cluster_1	-3.31495	3	19.4	17.653	0	7.487		0.969063	1.03626	0.685092	-1.11148	-0.92331	-0.655628
LOC_Os01g31690.1	Q943W1	osa:4324479	oxygen-evolving enhancer 1, chloroplast precursor	Photosynthesis	PS.lightreaction.photosystem II.PSII polypeptide subunits	Chloroplast	29.3999	29.2607	29.2683	28.5346	28.683	28.8712	Cluster_1	-1.52984	15	60.1	34.861	0	156.2		1.11528	0.724002	0.745494	-1.31575	-0.898907	-0.37012
LOC_Os03g56670.2	Q8S7H8	osa:4334300	Photosystem I reaction center subunit III (PSI-F)	Photosynthesis	PS.lightreaction.photosystem I.PSI polypeptide subunits	Chloroplast	26.6172	26.8675	26.7996	25.5764	25.7286	25.2129	Cluster_1	-2.38743	5	30.9	24.766	0	17.725		0.678637	1.02991	0.93459	-0.782163	-0.568617	-1.29235
LOC_Os07g25430.1	Q6Z3V7	osa:4343070	photosystem I reaction center subunit IV A, chloroplast precursor	Photosynthesis	PS.lightreaction.photosystem I.PSI polypeptide subunits	Chloroplast membrane	26.929	26.8335	26.718	25.168	24.914	24.7977	Cluster_1	-3.6476	3	42.3	15.546	0	43.447		1.00376	0.911241	0.799307	-0.703042	-0.949274	-1.06199
LOC_Os09g08880.1	Q7DNB0	osa:3131390	ATP synthase subunit alpha, chloroplastic (EC 7.1.2.2) (ATP synthase F1 sector subunit alpha) (F-ATPase subunit alpha)	Photosynthesis	PS.lightreaction.ATP synthase.alpha subunit	Chloroplast membrane	27.4164	27.4334	27.5422	24.1383	23.8357	24.5275	Cluster_1	-9.82751	1	29.9	31.763	0	8.8551		0.8798	0.889128	0.948935	-0.92181	-1.08815	-0.707907
LOC_Os03g61960.2	Q75LK5	osa:4334701	2Fe-2S iron-sulfur cluster binding domain containing protein	Photosynthesis	PS.lightreaction.other electron carrier (ox/red).ferredoxin	Chloroplast	25.5818	25.6546	25.5476	23.9619	24.0369	24.2921	Cluster_1	-2.82393	2	43.8	16.209	0	24.517		0.888501	0.976385	0.847302	-1.06709	-0.976598	-0.668498
LOC_Os02g05830.1	Q67IU5	osa:4328326	Ribulose bisphosphate carboxylase small subunit, chloroplastic (RuBisCO small subunit)	Photosynthesis	PS.calvin cycle.rubisco small subunit	Plasma membrane	27.1212	27.0412	27.0108	24.7803	24.5536	22.8432	Cluster_1	-7.99282	7	29.1	26.111	0	21.808		0.880872	0.835806	0.818669	-0.438583	-0.566351	-1.53041
LOC_Os02g07260.1	Q6H6C7	osa:4328435	Phosphoglycerate kinase (EC 2.7.2.3)	Photosynthesis	PS.calvin cycle.phosphoglycerate kinase	Cytosol	30.8711	31.0261	30.971	30.0603	30.0149	30.1166	Cluster_1	-1.85595	12	71.4	42.107	0	299.14		0.73366	1.04847	0.936594	-0.913563	-1.00584	-0.799326
LOC_Os11g07020.1	Q40677	osa:4349897	Fructose-bisphosphate aldolase, chloroplastic (EC 4.1.2.13) (Chloroplastic aldolase) (AldP)	Photosynthesis	PS.calvin cycle.aldolase	Chloroplast	29.4515	29.7565	29.5855	28.4635	28.3625	28.6955	Cluster_1	-2.12975	13	46.6	42.005	0	118.4		0.649101	1.14524	0.86706	-0.958191	-1.12245	-0.580761
LOC_Os01g02880.1	Q94JJ0	osa:4326074	Fructose-bisphosphate aldolase (EC 4.1.2.13)	Photosynthesis	PS.calvin cycle.aldolase	Mitochondria	29.2845	29.2861	29.1141	27.6913	27.8124	27.8589	Cluster_1	-2.71456	12	46.1	41.994	0	123.73		0.978798	0.9808	0.763951	-1.02917	-0.876451	-0.817928
LOC_Os05g33380.1	P17784	osa:4338737	Fructose-bisphosphate aldolase 1, cytoplasmic (EC 4.1.2.13) (Cytoplasmic aldolase) (cALD) (Gravity-specific protein GSC 233)	Photosynthesis	PS.calvin cycle.aldolase	Cytosol	32.683	32.5773	32.6599	30.7687	30.7218	30.7866	Cluster_1	-3.68339	13	75.1	38.863	0	270.98		0.953802	0.851255	0.931385	-0.90274	-0.948292	-0.88541
LOC_Os02g05030.1	B9F2N9	-	Sucrose-phosphatase (EC 3.1.3.24)	Major CHO metabolism	major CHO metabolism.synthesis.sucrose.SPP	Cytosol	28.1483	28.1478	28.2298	27.2022	27.2685	27.3342	Cluster_1	-1.87516	10	36.6	47.254	0	70.265		0.854032	0.852967	1.01713	-1.04036	-0.907636	-0.776132
LOC_Os02g51070.1	D0TZP8	osa:4330709	Starch synthase, chloroplastic/amyloplastic (EC 2.4.1.-)	Major CHO metabolism	major CHO metabolism.synthesis.starch.starch synthase	Chloroplast	24.9506	24.9927	24.93	23.7246	24.1789	24.3621	Cluster_1	-1.82675	7	17.9	75.622	0	19.606		0.822393	0.903373	0.782738	-1.53631	-0.662279	-0.309915
LOC_Os06g51084.8	B7EAH2	-	1,4-alpha-glucan-branching enzyme, chloroplast precursor	Major CHO metabolism	major CHO metabolism.synthesis.starch.starch branching	Chloroplast	24.8327	24.9929	24.8552	24.5177	23.9461	24.3783	Cluster_1	-1.52933	4	7.8	86.634	0	22.729		0.63137	1.0433	0.689393	-0.17861	-1.64843	-0.537023
LOC_Os01g66940.1	Q0JGZ6	osa:4324962	Fructokinase-1 (EC 2.7.1.4) (Fructokinase I) (OsFKI)	Major CHO metabolism	major CHO metabolism.degradation.sucrose.fructokinase	Cytosol	28.797	28.7517	28.7503	28.1109	27.8234	27.9833	Cluster_1	-1.7337	17	71.5	34.72	0	152.05		0.961753	0.859909	0.85682	-0.581561	-1.22831	-0.868609
LOC_Os03g01750.5	Q10SY1	osa:4331333	Protein tyrosine phosphatase, putative, expressed	Major CHO metabolism	major CHO metabolism.degradation.starch.laforin like phosphoglucan phosphatase (SEX4)	Chloroplast	26.0793	26.2393	25.9919	25.0155	25.483	24.7943	Cluster_1	-2.00821	7	28.5	38.375	0	17.656		0.798631	1.06563	0.652953	-0.976084	-0.196114	-1.34502
LOC_Os02g54820.3	Q6KAF3	-	Putative alpha,alpha-trehalose-phosphate synthase	Minor CHO metabolism	minor CHO metabolism.trehalose.potential TPS/TPP	Chloroplast	27.2561	27.3304	27.3554	26.5823	26.5353	26.5119	Cluster_1	-1.70622	10	22.1	83.426	0	33.334		0.772403	0.947591	1.00654	-0.816483	-0.927364	-0.982692
LOC_Os03g09250.1	O64437	osa:4331917	Inositol-3-phosphate synthase 1 (MIP synthase 1) (EC 5.5.1.4) (Myo-inositol 1-phosphate synthase) (IPS) (MI-1-P synthase) (OsINO1-1)	Minor CHO metabolism	minor CHO metabolism.myo-inositol.InsP Synthases	Cytosol	26.5005	26.3371	26.3582	24.6146	23.4171	24.5439	Cluster_1	-4.61636	8	24.7	56.264	0	29.964		0.939807	0.812411	0.828878	-0.530695	-1.46452	-0.585879
LOC_Os10g32830.1	Q7XDM4	-	Kinase, pfkB family protein	Minor CHO metabolism	minor CHO metabolism.others	Chloroplast	25.7454	26.1571	25.7906	24.4308	23.7053	23.9057	Cluster_1	-3.69045	3	13.2	39.157	0	11.137		0.739113	1.12457	0.78149	-0.491473	-1.17063	-0.983069
LOC_Os04g56290.5	Q8S3Q3	osa:4337265	Glucose-6-phosphate 1-epimerase (EC 5.1.3.15)	Minor CHO metabolism	minor CHO metabolism.others	Cytosol	25.6835	25.5472	25.5527	23.4415	23.8411	22.6082	Cluster_1	-4.91623	10	46.5	37.949	0	55.673		0.937187	0.834052	0.838212	-0.760349	-0.457797	-1.3913
LOC_Os10g35110.2	Q9FXT4	osa:4348988	Alpha-galactosidase (EC 3.2.1.22) (Alpha-D-galactoside galactohydrolase) (Melibiase)	Minor CHO metabolism	minor CHO metabolism.galactose.alpha-galactosidases	Extracellular	29.7875	29.5347	29.8294	28.8914	28.8649	29.1186	Cluster_1	-1.69219	13	42.2	45.821	0	287.26		1.02984	0.450904	1.12582	-1.02205	-1.08271	-0.501811
LOC_Os06g45590.1	Q655W2	osa:4341782	Glyceraldehyde-3-phosphate dehydrogenase (EC 1.2.1.-)	Glycolysis	glycolysis.cytosolic branch.glyceraldehyde 3-phosphate dehydrogenase (GAP-DH)	Mitochondria	25.4688	25.5665	25.5151	24.7516	24.2568	24.7826	Cluster_1	-1.89179	4	46	43.494	0	54.204		0.765408	0.946991	0.851481	-0.567324	-1.48683	-0.509727
LOC_Os10g08550.1	A1YQJ3	-	Phosphopyruvate hydratase (EC 4.2.1.11)	Glycolysis	glycolysis.cytosolic branch.enolase	Cytosol	33.4562	33.5749	33.5509	32.7848	32.6881	32.7655	Cluster_1	-1.71853	12	68.8	51.582	0	323.31		0.741438	1.01672	0.961059	-0.816743	-1.04105	-0.86143
LOC_Os01g09570.1	Q5SNH5	osa:4327301	ATP-dependent 6-phosphofructokinase (ATP-PFK) (Phosphofructokinase) (EC 2.7.1.11) (Phosphohexokinase)	Glycolysis	glycolysis.plastid branch.phosphofructokinase (PFK)	Cytosol	26.1098	25.4024	26.0275	23.9586	23.8233	24.447	Cluster_1	-3.41118	4	26.4	57.84	0	20.143		1.1244	0.431775	1.04383	-0.981941	-1.11435	-0.503718
LOC_Os07g08340.1	A3BH68	osa:4342564	Pyruvate kinase (EC 2.7.1.40)	Glycolysis	glycolysis.plastid branch.pyruvate kinase (PK)	Chloroplast	26.4461	26.6767	26.6258	25.7566	25.9839	25.6256	Cluster_1	-1.73404	13	33.7	62.864	0	51.169		0.570461	1.07583	0.964234	-0.940591	-0.442298	-1.22763
LOC_Os10g42100.1	Q8S7N6	osa:4349454	Pyruvate kinase (EC 2.7.1.40)	Glycolysis	glycolysis.plastid branch.pyruvate kinase (PK)	Mitochondria	28.2448	28.0796	28.5058	27.3749	27.3923	27.4003	Cluster_1	-1.85003	14	37.4	61.645	0	109.9		0.815743	0.488639	1.33277	-0.907292	-0.872857	-0.857004
LOC_Os02g01510.1	Q0E4Q5	osa:4328012	L-lactate dehydrogenase (EC 1.1.1.27)	Fermentation	fermentation.LDH	Mitochondria	28.0017	27.6977	27.5919	26.8529	26.9601	26.8394	Cluster_1	-1.83987	12	41.6	42.719	0	72.069		1.35016	0.74455	0.533816	-0.938391	-0.724818	-0.965312
LOC_Os11g08300.3	Q53NG8	osa:4349966	Aldehyde dehydrogenase	Fermentation	fermentation.aldehyde dehydrogenase	Plasma membrane	26.3537	26.3573	26.3198	23.0368	24.4311	23.0573	Cluster_1	-7.13629	6	29.3	34.888	0	22.216		0.874186	0.876418	0.853453	-1.15678	-0.303006	-1.14427
LOC_Os04g40874.1	A0A0N7KJ94	-	Glucose-6-phosphate dehydrogenase (NADP(+)) (EC 1.1.1.49)	OPP	OPP.oxidative PP.G6PD	Chloroplast	26.0886	26.1526	26.1552	25.2299	25.1831	25.2435	Cluster_1	-1.88338	5	37.5	31.551	0	109.18		0.824322	0.9519	0.957102	-0.88906	-0.982359	-0.861905
LOC_Os09g35970.1	Q69NG5	osa:4347654	6-phosphogluconolactonase	OPP	OPP.oxidative PP.6-phosphogluconolactonase	Chloroplast	27.2583	27.2996	26.9725	26.3558	26.2956	26.5978	Cluster_1	-1.69396	6	32.1	34.496	0	43.142		1.04179	1.13514	0.396859	-0.994577	-1.13054	-0.448672
LOC_Os01g70170.1	Q5JK10	osa:4327239	transaldolase	OPP	OPP.non-reductive PP.transaldolase	Chloroplast	29.6663	29.6392	29.7113	28.8505	29.1238	29.0027	Cluster_1	-1.60207	23	67.8	46.43	0	243.62		0.871937	0.801208	0.989482	-1.25774	-0.544395	-0.860495
LOC_Os04g24140.1	Q7XVP0	osa:4335430	Ribose-5-phosphate isomerase (EC 5.3.1.6)	OPP	OPP.non-reductive PP.ribose 5-phosphate isomerase	Cytosol	26.582	26.9675	26.3855	25.782	26.068	25.8474	Cluster_1	-1.67699	5	38.2	28.631	0	18.693		0.674886	1.51416	0.246879	-1.06709	-0.444264	-0.924575
LOC_Os04g02900.1	Q7XTJ3	osa:4334968	Pyruvate dehydrogenase E1 component subunit alpha-3, chloroplastic (EC 1.2.4.1)	TCA/org transformation	TCA / org. transformation.TCA.pyruvate DH.E1	Chloroplast	26.7886	26.4072	27.0679	25.4848	26.0337	25.6787	Cluster_1	-2.03093	12	36.7	46.144	0	70.65		0.874557	0.262651	1.32284	-1.21732	-0.33658	-0.906149
LOC_Os02g01500.1	Q6YPG2	osa:4328010	Acetyltransferase component of pyruvate dehydrogenase complex (EC 2.3.1.12)	TCA/org transformation	TCA / org. transformation.TCA.pyruvate DH.E2	Mitochondria	28.0266	27.3231	27.8327	26.3535	25.5449	26.6742	Cluster_1	-2.90112	7	30.1	58.997	0	48.466		1.12726	0.384339	0.922533	-0.639632	-1.4936	-0.300901
LOC_Os01g23610.1	Q94CN9	osa:4326849	Dihydrolipoyl dehydrogenase (EC 1.8.1.4)	TCA/org transformation	TCA / org. transformation.TCA.pyruvate DH.E3	Mitochondria	27.2607	27.5952	27.3196	26.7866	26.7209	26.7524	Cluster_1	-1.55675	9	37.8	58.845	0	84.856		0.511088	1.41979	0.671075	-0.776919	-0.955275	-0.86976
LOC_Os04g32330.2	Q7XVM2	osa:4335689	Dihydrolipoyllysine-residue succinyltransferase (EC 2.3.1.61)	TCA/org transformation	TCA / org. transformation.TCA.2-oxoglutarate dehydrogenase	Mitochondria	28.9303	28.9963	29.2059	28.4671	28.4589	28.2971	Cluster_1	-1.55451	13	35.8	48.127	0	94.152		0.559476	0.73993	1.31368	-0.708375	-0.730996	-1.17371
LOC_Os04g32020.1	A0A0P0W9W2	osa:4335673	Oxoglutarate dehydrogenase (succinyl-transferring) (EC 1.2.4.2)	TCA/org transformation	TCA / org. transformation.TCA.2-oxoglutarate dehydrogenase	Cytosol	28.9082	28.6825	28.8196	28.2232	28.1327	28.1484	Cluster_1	-1.55331	26	45.1	103.25	0	223.04		1.18448	0.551575	0.935973	-0.736081	-0.989915	-0.946032
LOC_Os02g40830.1	S4TZU3	osa:4330016	Succinate--CoA ligase [ADP-forming] subunit beta, mitochondrial (EC 6.2.1.5) (Succinyl-CoA synthetase beta chain) (SCS-beta)	TCA/org transformation	TCA / org. transformation.TCA.succinyl-CoA ligase	Mitochondria	29.57	29.6167	29.5572	28.4064	28.1731	28.1575	Cluster_1	-2.52388	17	52.4	45.091	0	143.98		0.890575	0.954048	0.873334	-0.687968	-1.0044	-1.02559
LOC_Os08g02640.5	Q9S827	osa:4344541	Succinate dehydrogenase [ubiquinone] iron-sulfur subunit 1, mitochondrial (EC 1.3.5.1) (Iron-sulfur subunit of complex II) (Ip)	TCA/org transformation	TCA / org. transformation.TCA.succinate dehydrogenase	Mitochondrial membrane	28.3716	28.7824	28.6511	27.9082	27.7943	27.6383	Cluster_1	-1.76719	9	34.2	31.118	0	77.856		0.378802	1.24036	0.964839	-0.593082	-0.831926	-1.15899
LOC_Os01g16900.1	Q9SDG5	osa:4324442	Isocitrate dehydrogenase [NAD] subunit, mitochondrial	TCA/org transformation	TCA / org. transformation.other organic acid transformaitons.IDH	Mitochondria	29.9073	29.9461	29.7249	28.9934	29.1037	29.0191	Cluster_1	-1.76628	11	40.6	39.442	0	118.57		1.00228	1.08732	0.603335	-0.996742	-0.755584	-0.940612
LOC_Os01g09320.1	P43279	osa:4326769	NADP-dependent malic enzyme, chloroplastic (NADP-ME) (EC 1.1.1.40)	TCA/org transformation	TCA / org. transformation.other organic acid transformaitons.malic	Chloroplast	24.8494	25.2779	25.3234	23.8585	23.6938	23.8961	Cluster_1	-2.52126	4	16.6	69.865	0	14.653		0.486834	1.05636	1.11691	-0.830372	-1.0493	-0.780423
LOC_Os12g37870.1	Q2QNG7	osa:4352549	ATP-citrate synthase alpha chain protein 3 (ATP-citrate synthase A-3) (EC 2.3.3.8) (ATP-citrate lyase A-3) (Citrate cleavage enzyme A-3)	TCA/org transformation	TCA / org. transformation.other organic acid transformaitons.atp-citrate lyase	Cytosol	29.7916	29.4643	29.8328	29.0373	29.0957	29.1869	Cluster_1	-1.50482	7	50.6	46.794	0	81.88		1.11299	0.179365	1.2307	-1.03881	-0.872195	-0.612054
LOC_Os12g07220.1	Q2QX46	osa:4351619	bacterial transferase hexapeptide domain containing protein	Mitochondrial electron transport	mitochondrial electron transport / ATP synthesis.NADH-DH.complex I.carbonic anhydrase	Cytosol	27.9559	28.0324	27.9034	27.5013	27.2817	27.3009	Cluster_1	-1.5184	12	63.4	29.632	0	66.397		0.859124	1.08327	0.705392	-0.472425	-1.11585	-1.0595
LOC_Os01g18070.1	Q5N7E8	osa:4327904	bacterial transferase hexapeptide domain containing protein	Mitochondrial electron transport	mitochondrial electron transport / ATP synthesis.NADH-DH.complex I.carbonic anhydrase	Cytosol	28.5886	28.8217	28.4481	26.049	26.2569	26.4214	Cluster_1	-5.19464	10	56.7	28.469	0	62.778		0.881873	1.05945	0.774812	-1.05273	-0.894355	-0.769046
LOC_Os03g19890.1	Q10MD5	osa:4332639	ETC complex I subunit conserved region family protein, expressed (Os03g0313000 protein)	Mitochondrial electron transport	mitochondrial electron transport / ATP synthesis.NADH-DH.localisation not clear	Mitochondrial membrane	27.6484	27.5652	27.696	23.82	25.6162	24.8405	Cluster_1	-7.34927	10	71.7	19.513	0	65.769		0.865288	0.815698	0.893694	-1.41829	-0.346838	-0.809547
LOC_Os03g56300.1	Q7XZW1	osa:4334276	NADH-ubiquinone oxidoreductase 23 kDa subunit, mitochondrial, putative, expressed (Os03g0774200 protein) (cDNA clone:001-203-F01, full insert sequence) (cDNA clone:J013041L15, full insert sequence)	Mitochondrial electron transport	mitochondrial electron transport / ATP synthesis.NADH-DH.localisation not clear	Mitochondria	25.5909	25.6417	25.3532	23.5433	23.8917	23.7109	Cluster_1	-3.51444	3	19.3	25.539	0	9.3767		0.965061	1.01568	0.728339	-1.07431	-0.727367	-0.907406
LOC_Os10g42840.1	Q7XBT1	osa:4349513	NADH dehydrogenase [ubiquinone] 1 alpha subcomplex subunit 12	Mitochondrial electron transport	mitochondrial electron transport / ATP synthesis.NADH-DH.localisation not clear	Mitochondrial membrane	26.9119	27.7816	27.0446	23.7166	24.9909	24.175	Cluster_1	-7.7376	3	18.1	18.517	0	5.3127		0.674186	1.18765	0.752503	-1.21247	-0.460081	-0.941788
LOC_Os05g43360.1	Q6L4W7	osa:4339271	NADH dehydrogenase flavo2, mitochondrial precursor	Mitochondrial electron transport	mitochondrial electron transport / ATP synthesis.NADH-DH.localisation not clear	Mitochondria	27.1925	27.1457	27.0249	24.9871	24.3034	25.1476	Cluster_1	-4.95311	6	29.2	30.055	0	24.175		0.945094	0.908974	0.815799	-0.755464	-1.28266	-0.631747
LOC_Os04g10400.1	Q7F9U3	osa:4335102	Electron transfer flavoprotein subunit beta, mitochondrial (Beta-ETF)	Mitochondrial electron transport	mitochondrial electron transport / ATP synthesis.electron transfer flavoprotein	Mitochondria	25.1299	25.8872	25.9929	23.7145	24.3398	24.7521	Cluster_1	-2.64125	4	25.3	27.469	0	14.477		0.180926	1.03474	1.15383	-1.41472	-0.709792	-0.244979
LOC_Os02g32120.1	Q6H4M9	osa:4329497	Cytochrome b-c1 complex subunit Rieske, mitochondrial (EC 7.1.1.8)	Mitochondrial electron transport	mitochondrial electron transport / ATP synthesis.cytochrome c reductase	Mitochondrial membrane	26.7748	25.6129	25.8136	24.8343	24.1392	24.6675	Cluster_1	-2.86815	5	35.3	29.82	0	25.809		1.54699	0.322346	0.533931	-0.498261	-1.23092	-0.674091
LOC_Os05g23620.3	Q0DJC3	osa:4338350	cytochrome c1-1, heme protein, mitochondrial precursor	Mitochondrial electron transport	mitochondrial electron transport / ATP synthesis.cytochrome c	Mitochondrial membrane	29.484	29.2467	29.4429	28.7435	28.527	28.5607	Cluster_1	-1.71808	9	41.8	33.293	0	61.191		1.0949	0.557293	1.00176	-0.58315	-1.07362	-0.997183
LOC_Os12g34018.1	Q2F945	-	H(+)-transporting two-sector ATPase (EC 7.1.2.2) (Mitochondrial protein YMF19)	Mitochondrial electron transport	mitochondrial electron transport / ATP synthesis.F1-ATPase	Mitochondrial membrane	27.3119	27.5001	27.2714	26.0574	25.0502	26.3506	Cluster_1	-2.91138	5	23.9	17.989	0	16.133		0.758511	0.956286	0.715962	-0.560103	-1.61877	-0.251885
LOC_Os01g41610.2	Q0JLH6	osa:4324593	mitochondrial ATP synthase g subunit family protein	Mitochondrial electron transport	mitochondrial electron transport / ATP synthesis.F1-ATPase	Mitochondrial membrane	25.1187	25.298	25.2343	23.6016	24.1014	23.5345	Cluster_1	-2.77238	3	22.1	14.009	0	5.0033		0.766641	0.982385	0.905699	-1.05841	-0.457167	-1.13914
LOC_Os06g43850.1	Q67W57	osa:4341660	ATP synthase F1, delta subunit family protein	Mitochondrial electron transport	mitochondrial electron transport / ATP synthesis.F1-ATPase	Cytosol	27.3644	26.9652	27.2844	25.9426	26.3846	25.5409	Cluster_1	-2.37615	6	29.8	25.065	0	71.545		1.0507	0.515791	0.943496	-0.854653	-0.262294	-1.39304
LOC_Os02g03860.1	Q6ZG90	osa:4328196	ATP synthase (Mitochondrial ATP synthase) (Os02g0131300 protein) (cDNA clone:J013089B14, full insert sequence)	Mitochondrial electron transport	mitochondrial electron transport / ATP synthesis.F1-ATPase	Cytosol	27.6026	26.8369	27.8786	23.1419	23.912	23.4817	Cluster_1	-15.216	9	37.5	27.34	0	35.377		0.970477	0.621094	1.09638	-1.06479	-0.713411	-0.909748
LOC_Os03g17000.3	Q10N92	-	NAD dependent epimerase/dehydratase family domain containing protein	Cell wall metabolism	cell wall.precursor synthesis.UDP-glucose 4,6-dehydratase	Cytosol	26.9358	26.8419	26.6181	25.4727	25.9887	25.6996	Cluster_1	-2.1115	21	47	76.065	0	69.502		1.08833	0.937235	0.577	-1.26604	-0.435692	-0.900832
LOC_Os02g49420.1	Q6Z347	osa:4330588	fasciclin-like arabinogalactan precursor protein	Cell wall metabolism	cell wall.cell wall proteins.AGPs.AGP	Plasma membrane	30.4383	30.4215	30.5343	28.5375	28.5052	28.7071	Cluster_1	-3.68439	6	31.2	27.495	0	120.56		0.884666	0.868453	0.97755	-0.954509	-0.985776	-0.790386
LOC_Os08g23180.1	Q8H3S1	osa:4345261	fasciclin-like arabinogalactan 8 precursor	Cell wall metabolism	cell wall.cell wall proteins.AGPs.AGP	Plasma membrane	30.1236	30.2126	29.9642	28.3577	28.4858	28.5403	Cluster_1	-3.1141	11	36.6	43.653	0	108.67		0.933361	1.03186	0.756799	-1.022	-0.8802	-0.819819
LOC_Os01g04290.1	B9EZD4	-	GH10 domain-containing protein	Cell wall metabolism	cell wall.degradation.mannan-xylose-arabinose-fucose	Cytosol	29.4611	29.5462	29.406	28.7659	28.4547	28.6037	Cluster_1	-1.81886	15	37.4	62.247	0	79.321		0.869317	1.04467	0.755707	-0.564478	-1.2063	-0.89892
LOC_Os10g21110.1	Q7XFF8	osa:4348392	glycosyl hydrolase family 10 protein	Cell wall metabolism	cell wall.degradation.mannan-xylose-arabinose-fucose	Cytosol	26.2978	26.192	26.1838	23.9103	23.5555	23.8552	Cluster_1	-5.46728	4	7.4	63.92	0	11.03		0.963132	0.884657	0.878597	-0.807456	-1.07059	-0.848342
LOC_Os03g03350.1	Q10SE9	osa:4331458	polygalacturonase	Cell wall metabolism	cell wall.degradation.pectate lyases and polygalacturonases	Extracellular	26.8696	26.9098	26.7748	24.4237	24.5766	24.7621	Cluster_1	-4.80298	7	24	48.897	0	36.946		0.923551	0.955785	0.847415	-1.04043	-0.917611	-0.76871
LOC_Os04g05050.2	Q7XRM8	-	Pectate lyase (EC 4.2.2.2)	Cell wall metabolism	cell wall.degradation.pectate lyases and polygalacturonases	Extracellular	27.4233	27.8535	28.1261	23.9731	24.644	23.0118	Cluster_1	-15.1863	5	11.8	41.785	0	24.384		0.712956	0.906499	1.02914	-0.839305	-0.537483	-1.27181
LOC_Os07g38130.1	Q8GT95	osa:4343645	Polygalacturonase inhibitor 1 (Floral organ regulator 1) (Polygalacturonase-inhibiting protein 1) (PGIP-1)	Cell wall metabolism	cell wall.degradation.pectate lyases and polygalacturonases	Extracellular	32.2378	32.3415	32.2039	31.4636	31.3182	31.3036	Cluster_1	-1.8651	12	55.1	35.464	0	323.31		0.856513	1.06482	0.788477	-0.698786	-0.99088	-1.02015
LOC_Os03g02610.1	Q10SM5	-	Glycosyl hydrolases family 16 protein, expressed (Os03g0117300 protein) (cDNA clone:J033058F24, full insert sequence)	Cell wall metabolism	cell wall.modification	Cytosol	25.6548	25.9414	25.742	24.6227	23.6042	23.1738	Cluster_1	-3.94265	5	26.6	32.945	0	37.466		0.729709	0.971464	0.803213	-0.140977	-1.00018	-1.36323
LOC_Os10g40730.1	Q94LR4	osa:4349350	Expansin-B4 (Beta-expansin-4) (OsEXPB4) (OsaEXPb1.7)	Cell wall metabolism	cell wall.modification	Mitochondrial membrane	28.577	29.4121	28.6982	27.7617	27.8875	28.0192	Cluster_1	-2.00876	4	31.1	31.358	0	38.141		0.294595	1.62859	0.488071	-1.00781	-0.806989	-0.59646
LOC_Os10g40090.1	I3QD43	osa:4349301	Beta-expansin-9	Cell wall metabolism	cell wall.modification	Plasma membrane	24.9246	24.9809	24.7777	23.775	24.3761	24.0723	Cluster_1	-1.76527	2	11.9	28.985	0	3.454		0.894358	1.00873	0.595859	-1.44144	-0.220018	-0.837484
LOC_Os11g08750.1	Q53NH8	osa:4349982	Pectinesterase (EC 3.1.1.11)	Cell wall metabolism	cell wall.pectin*esterases.PME	-	25.9068	25.8492	25.8967	24.6117	23.7822	23.5681	Cluster_1	-3.72412	3	7.6	42.305	0	6.3489		0.885901	0.833332	0.876727	-0.295709	-1.05249	-1.24776
LOC_Os01g65790.1	Q8LJK2	osa:4324842	Pectinesterase (EC 3.1.1.11)	Cell wall metabolism	cell wall.pectin*esterases.PME	Extracellular	27.7663	27.7759	27.7387	26.4322	26.2217	26.4636	Cluster_1	-2.61684	9	23.7	57.864	0	42.367		0.91515	0.927749	0.879109	-0.829272	-1.10454	-0.788201
LOC_Os08g12410.1	Q6Z2E1	osa:4344960	Pectinesterase (EC 3.1.1.11)	Cell wall metabolism	cell wall.pectin*esterases.PME	Extracellular	28.4914	28.2768	28.5848	27.429	27.4097	27.2669	Cluster_1	-2.11761	5	19.8	43.434	0	59.474		0.963189	0.607772	1.11794	-0.796139	-0.828086	-1.06467
LOC_Os08g23810.2	B9G0B8	-	Uncharacterized protein	Lipid metabolism	lipid metabolism.FA synthesis and FA elongation.enoyl ACP reductase	Chloroplast	28.445	28.5756	28.4785	27.567	27.6455	27.3257	Cluster_1	-1.98205	5	44.3	39.13	0	87.626		0.794324	1.03063	0.85493	-0.795089	-0.652975	-1.23182
LOC_Os03g08360.1	Q10QW1	osa:4331836	3-ketoacyl-CoA synthase (EC 2.3.1.-)	Lipid metabolism	lipid metabolism.FA synthesis and FA elongation.beta ketoacyl CoA synthase	ER membrane	27.4961	27.5889	27.5287	26.0413	25.7651	25.9212	Cluster_1	-3.09237	13	28.4	60.108	0	64.869		0.861402	0.964899	0.897698	-0.760679	-1.06868	-0.894638
LOC_Os04g52164.1	Q7XPL0	osa:4336955	OSJNBa0085I10.16 protein (Os04g0611200 protein)	Lipid metabolism	lipid metabolism.FA synthesis and FA elongation.fatty acid elongase	Cytosol	26.0001	26.0084	26.0271	24.7643	25.0976	24.8647	Cluster_1	-2.14798	12	41	46.641	0	50.699		0.879292	0.892844	0.923357	-1.13403	-0.591021	-0.970442
LOC_Os09g36860.1	A3C125	-	Acyl carrier protein	Lipid metabolism	lipid metabolism.FA synthesis and FA elongation.ACP protein	Chloroplast	26.3376	26.3234	26.3973	23.8051	25.1812	23.9615	Cluster_1	-4.1036	2	28.1	14.164	0	20.554		0.826836	0.815127	0.876037	-1.26035	-0.126259	-1.13139
LOC_Os03g61930.2	Q75LJ4	osa:4334699	Acyl-CoA-binding domain-containing protein 6 (Acyl-CoA binding protein 6) (OsACBP6)	Lipid metabolism	lipid metabolism.FA synthesis and FA elongation.acyl-CoA binding protein	Peroxisome	26.0613	26.1116	25.9824	23.6661	24.2825	22.9817	Cluster_1	-5.30857	8	14.5	71.414	0	19.303		0.877991	0.914313	0.820881	-0.854662	-0.408801	-1.34972
LOC_Os11g10980.1	Q2R8U5	osa:4350078	Pyruvate kinase (EC 2.7.1.40)	Lipid metabolism	lipid metabolism.FA synthesis and FA elongation.pyruvate kinase	Cytosol	25.9025	26.057	25.7388	23.3767	24.1578	23.9563	Cluster_1	-4.19651	4	15.7	57.173	0	19.287		0.88968	1.02214	0.749291	-1.27591	-0.606253	-0.778947
LOC_Os04g58110.1	Q7XKB5	osa:4337406	Pyruvate kinase (EC 2.7.1.40)	Lipid metabolism	lipid metabolism.FA synthesis and FA elongation.pyruvate kinase	Cytosol	30.0786	30.2357	30.096	29.4322	29.3101	29.5026	Cluster_1	-1.64925	24	66.7	55.226	0	270.42		0.749806	1.13871	0.792712	-0.85116	-1.15346	-0.67661
LOC_Os01g05670.1	Q5ZED1	osa:4324516	3-oxo-5-alpha-steroid 4-dehydrogenase	Lipid metabolism	lipid metabolism.''exotics'' (steroids, squalene etc).trans-2-enoyl-CoA reductase (NADPH)	Plasma membrane	28.6287	28.4815	28.578	27.2042	27.7638	27.8641	Cluster_1	-1.93458	6	17.4	35.808	0	17.616		0.951131	0.692803	0.862112	-1.54867	-0.566656	-0.390723
LOC_Os01g21560.1	Q94D81	osa:4327269	esterase/lipase/thioesterase family protein	Lipid metabolism	lipid metabolism.lipid degradation.lipases	Plasma membrane	28.6586	28.178	28.449	27.3066	27.639	27.5488	Cluster_1	-1.90579	6	35.6	35.859	0	34.211		1.28065	0.395482	0.894554	-1.20968	-0.597414	-0.763596
LOC_Os09g25390.1	Q69P64	osa:4347089	Phospholipase D (EC 3.1.4.4)	Lipid metabolism	lipid metabolism.lipid degradation.lysophospholipases.phospholipase D	Plasma membrane	25.4156	26.1559	26.2311	23.8707	23.7593	23.4549	Cluster_1	-4.72153	7	13.7	89.963	0	26.299		0.474542	1.05908	1.11845	-0.745307	-0.833228	-1.07354
LOC_Os03g12290.1	P14654	osa:4332108	Glutamine synthetase cytosolic isozyme 1-2 (EC 6.3.1.2) (Glutamate--ammonia ligase GLN1;2) (OsGLN1;2) (Glutamine synthetase root isozyme) (OsGS1;2)	N-metabolism	N-metabolism.ammonia metabolism.glutamine synthase	Cytosol	28.097	28.1904	27.9923	24.5147	23.1226	24.1111	Cluster_1	-18.0897	6	40.6	39.258	0	56.145		0.896782	0.93681	0.851903	-0.638628	-1.23527	-0.811593
LOC_Os08g14440.2	Q0J709	osa:9271427	ACT domain-containing protein DS12, chloroplastic (Uncharacterized protein DS12 from 2D-PAGE of leaf)	Amino acid metabolism	amino acid metabolism	Chloroplast	26.0525	25.9039	25.8325	23.7892	23.935	24.2667	Cluster_1	-3.81757	6	33.9	30.322	0	19.526		1.01587	0.877301	0.810698	-1.09507	-0.959063	-0.649734
LOC_Os02g14110.1	Q6EUS6	-	Aspartate aminotransferase (EC 2.6.1.1)	Amino acid metabolism	amino acid metabolism.synthesis.central amino acid metabolism.aspartate.aspartate aminotransferase	Mitochondria	27.8092	27.7972	27.8429	27.014	27.0828	27.1511	Cluster_1	-1.66299	8	56.5	48.107	0	124.68		0.889054	0.859509	0.97239	-1.07664	-0.90656	-0.737748
LOC_Os07g42600.1	B9FU86	osa:4343916	Alanine transaminase (EC 2.6.1.2)	Amino acid metabolism	amino acid metabolism.synthesis.central amino acid metabolism.alanine.alanine aminotransferase	Cytosol	28.0344	27.7295	27.9675	27.148	27.0655	27.2379	Cluster_1	-1.69346	12	36.6	59.114	0	209.37		1.16683	0.460855	1.01189	-0.885522	-1.07665	-0.677406
LOC_Os01g71990.1	Q8GT01	osa:4325755	Pyrroline-5-carboxylate reductase (EC 1.5.1.2)	Amino acid metabolism	amino acid metabolism.synthesis.glutamate family.proline	Chloroplast	26.6033	26.4303	26.2768	24.6058	24.7175	23.074	Cluster_1	-4.93948	3	19	29.67	0	9.7777		0.946517	0.822328	0.712142	-0.487236	-0.407039	-1.58671
LOC_Os12g41390.1	Q2QME6	osa:4352747	Homocysteine S-methyltransferase 3 (Homocysteine S-methyltransferase 3, putative, expressed) (Os12g0607000 protein)	Amino acid metabolism	amino acid metabolism.synthesis.aspartate family.methionine	Cytosol	25.9905	26.3166	26.2382	23.9869	24.6686	23.9815	Cluster_1	-3.91601	4	18.1	36.827	0	16.646		0.713246	1.00632	0.935855	-1.08782	-0.47499	-1.09261
LOC_Os12g03190.1	Q2QYB7	-	Homoserine dehydrogenase (HDH) (EC 1.1.1.3)	Amino acid metabolism	amino acid metabolism.synthesis.aspartate family.misc.homoserine.aspartate kinase	Cytosol	25.5007	25.691	25.4088	23.7371	22.9082	24.493	Cluster_1	-3.53271	3	57	40.844	0	9.3827		0.783621	0.953567	0.701559	-0.791186	-1.53133	-0.116228
LOC_Os11g03470.3	Q2RB23	-	Homoserine dehydrogenase (HDH) (EC 1.1.1.3)	Amino acid metabolism	amino acid metabolism.synthesis.aspartate family.misc.homoserine.aspartate kinase	Cytosol	28.2356	28.5767	28.2082	27.1627	27.3496	27.2014	Cluster_1	-2.14691	4	64.6	40.687	0	103.35		0.719505	1.26901	0.675331	-1.00913	-0.708013	-0.946699
LOC_Os01g46380.1	A2ZW27	osa:4325375	Ketol-acid reductoisomerase (EC 1.1.1.86) (Acetohydroxy-acid reductoisomerase) (Alpha-keto-beta-hydroxylacyl reductoisomerase)	Amino acid metabolism	amino acid metabolism.synthesis.branched chain group.common	Chloroplast	28.4798	28.5856	28.1853	27.3406	27.139	27.2224	Cluster_1	-2.27034	9	41.3	62.816	0	83.808		0.985194	1.14458	0.541843	-0.730009	-1.03362	-0.907986
LOC_Os12g35890.1	Q2QP28	osa:4352447	FAD dependent oxidoreductase domain containing protein	Amino acid metabolism	amino acid metabolism.synthesis.serine-glycine-cysteine group.glycine.sarcosine oxidase	Chloroplast	29.6874	29.3417	29.5011	28.7127	28.8218	28.6107	Cluster_1	-1.73508	10	53.6	44.041	0	67.113		1.2664	0.50477	0.85593	-0.880863	-0.640512	-1.10573
LOC_Os09g16910.3	Q6ERL4	osa:4346775	Cysteine desulfurase (EC 2.8.1.7)	Amino acid metabolism	amino acid metabolism.synthesis.serine-glycine-cysteine group.cysteine	Mitochondria	26.9193	27.2393	26.7565	25.1195	25.3689	25.0186	Cluster_1	-3.48869	10	32.3	50.025	0	31.89		0.843926	1.16194	0.682018	-0.945143	-0.697236	-1.04551
LOC_Os03g14990.1	Q10NY1	osa:4332286	Chorismate synthase (EC 4.2.3.5)	Amino acid metabolism	amino acid metabolism.synthesis.aromatic aa.chorismate.chorismate synthase	Chloroplast	26.4891	26.2432	26.3655	25.4771	25.1371	24.9157	Cluster_1	-2.28045	8	27.4	46.924	0	31.39		1.05566	0.693987	0.873889	-0.432595	-0.932629	-1.25831
LOC_Os03g61120.1	Q94GF1	osa:4334640	Anthranilate synthase alpha subunit 1, chloroplastic (OsASA1) (EC 4.1.3.27)	Amino acid metabolism	amino acid metabolism.synthesis.aromatic aa.tryptophan.anthranilate synthase	Chloroplast	25.8221	25.9618	25.6735	24.555	23.2928	24.2439	Cluster_1	-3.4547	5	15.3	63.865	0	12.653		0.839957	0.970792	0.700893	-0.346215	-1.5279	-0.637529
LOC_Os03g44150.1	Q10G56	osa:4333554	Ornithine aminotransferase, mitochondrial (EC 2.6.1.13) (Ornithine delta-aminotransferase) (Ornithine--oxo-acid aminotransferase)	Amino acid metabolism	amino acid metabolism.degradation.glutamate family.arginine	Mitochondria	27.321	27.5321	27.3603	27.0036	26.7891	26.3337	Cluster_1	-1.61967	13	44.4	51.442	0	88.253		0.595514	1.0711	0.684239	-0.119502	-0.602753	-1.6286
LOC_Os05g46360.1	Q5TKP8	osa:4339472	Probable cytokinin riboside 5'-monophosphate phosphoribohydrolase LOGL7 (EC 3.2.2.n1) (Protein LONELY GUY-like 7)	Amino acid metabolism	amino acid metabolism.degradation.aspartate family.lysine	Chloroplast	25.6502	25.3827	25.3578	23.9837	23.4395	24.2825	Cluster_1	-2.95193	3	19.7	23.838	0	14.89		1.0715	0.775229	0.74771	-0.774173	-1.37694	-0.44332
LOC_Os06g39344.1	Q69UF2	osa:4341424	enoyl-CoA hydratase/isomerase family protein	Amino acid metabolism	amino acid metabolism.degradation.aromatic aa.tryptophan	Chloroplast	27.7819	27.5006	27.5988	26.9695	26.6645	26.4976	Cluster_1	-1.88762	18	62.2	46.883	0	69.492		1.15233	0.623532	0.808159	-0.374649	-0.947864	-1.26151
LOC_Os03g06620.1	Q10RE5	-	Acireductone dioxygenase 2 (Acireductone dioxygenase (Fe(2+)-requiring) 2) (ARD' 2) (Fe-ARD 2) (EC 1.13.11.54) (Acireductone dioxygenase (Ni(2+)-requiring) 2) (ARD 2) (Ni-ARD 2) (EC 1.13.11.53) (Submergence-induced protein 2A)	Metal handling	metal handling.regulation	Cytosol	25.4531	25.5588	25.5388	24.2053	24.1239	22.8916	Cluster_1	-3.42626	4	16.2	23.498	0	36.621		0.763934	0.861871	0.8433	-0.392168	-0.467591	-1.60935
LOC_Os02g51080.1	U5LY03	osa:4330711	Geranylgeranyl diphosphate reductase (EC 1.3.1.83) (Geranylgeranyl reductase)	Secondary metabolism	secondary metabolism.isoprenoids.non-mevalonate pathway	Mitochondria	27.0397	27.1567	27.2453	26.6469	26.5295	26.4449	Cluster_1	-1.52285	15	42.1	50.586	0	44.751		0.568129	0.907704	1.16456	-0.571274	-0.9118	-1.15732
LOC_Os07g36190.1	Q8GVZ0	osa:4343523	Isopentenyl-diphosphate Delta-isomerase (EC 5.3.3.2)	Secondary metabolism	secondary metabolism.isoprenoids.mevalonate pathway.isopentenyl pyrophosphate:dimethyllallyl pyrophosphate isomerase	Cytosol	26.0379	26.8585	25.8168	24.4759	24.2898	24.2215	Cluster_1	-3.75457	7	39.9	27.341	0	24.374		0.682986	1.42586	0.48282	-0.730955	-0.899412	-0.9613
LOC_Os04g56210.1	Q0J9F2	osa:4337260	polyprenyl synthetase	Secondary metabolism	secondary metabolism.isoprenoids.mevalonate pathway.farnesyl pyrophosphate synthetase	Cytosol	24.9682	25.1277	25.0435	23.3949	24.1787	23.8929	Cluster_1	-2.33634	2	5.1	45.319	0	5.3454		0.743822	0.96606	0.84876	-1.44817	-0.356119	-0.754355
LOC_Os01g50760.1	O04882	osa:4324245	Farnesyl diphosphate synthase (Farnesyl pyrophosphate synthase (EC 2.5.1.1, EC 2.5.1.10)) (Os01g0703400 protein) (cDNA clone:001-036-D06, full insert sequence)	Secondary metabolism	secondary metabolism.isoprenoids.mevalonate pathway.farnesyl pyrophosphate synthetase	Cytosol	25.8273	25.8225	25.2929	24.2405	22.2203	23.2624	Cluster_1	-5.3017	6	33.1	40.676	0	20.298		0.93593	0.932726	0.574277	-0.137916	-1.50513	-0.799884
LOC_Os08g44840.1	Q6YYV8	osa:4346335	transferase family protein	Secondary metabolism	secondary metabolism.phenylpropanoids	Plasma membrane	28.9274	29.0556	28.8787	28.0753	28.1246	27.9257	Cluster_1	-1.88172	14	44.9	47.615	0	251.12		0.84706	1.09973	0.750893	-0.833254	-0.736155	-1.12828
LOC_Os04g43760.1	Q7X720	osa:9271676	Phenylalanine ammonia-lyase (EC 4.3.1.24)	Secondary metabolism	secondary metabolism.phenylpropanoids.lignin biosynthesis.PAL	Cytosol	25.3665	26.3016	27.3444	24.1958	24.3544	24.1187	Cluster_1	-4.33032	8	30.3	76.038	0	36.985		0.0654055	0.774571	1.56541	-0.822379	-0.702126	-0.880883
LOC_Os02g41630.2	P14717	osa:4330034	Phenylalanine ammonia-lyase (EC 4.3.1.24)	Secondary metabolism	secondary metabolism.phenylpropanoids.lignin biosynthesis.PAL	Cytosol	28.1813	27.906	28.0896	26.9897	26.9574	26.9478	Cluster_1	-2.13462	14	40.9	75.497	0	103.77		1.10469	0.650357	0.953371	-0.862014	-0.915317	-0.931083
LOC_Os03g60509.2	Q84T92	osa:4334588	Chalcone--flavanone isomerase (Chalcone isomerase) (EC 5.5.1.6)	Secondary metabolism	secondary metabolism.flavonoids.chalcones	Cytosol	29.7548	29.7316	29.7529	28.5755	28.5329	28.4184	Cluster_1	-2.35794	12	63.5	23.893	0	106.97		0.92249	0.888342	0.919746	-0.812238	-0.874962	-1.04338
LOC_Os11g32650.1	Q2R3A1	osa:4350636	Chalcone synthase 1 (OsCHS1) (EC 2.3.1.74) (Naregenin-chalcone synthase)	Secondary metabolism	secondary metabolism.flavonoids.chalcones	Cytosol	27.4153	27.3136	27.2356	26.3289	24.1891	24.9795	Cluster_1	-4.45572	7	39.9	43.264	0	36.155		0.857775	0.783337	0.726225	0.0624165	-1.50423	-0.925521
LOC_Os09g07020.1	A0A0P0XIU3	-	2-oxoglutarate-dependent dioxygenase 33 (EC 1.14.11.-) (Melatonin 2-hydroxylase)	Secondary metabolism	secondary metabolism.flavonoids.flavonols	Chloroplast	26.1739	26.4771	26.0375	23.3754	24.1518	24.7116	Cluster_1	-4.43799	3	10.6	48.941	0	9.8556		0.809199	1.04984	0.700872	-1.4123	-0.795967	-0.351637
LOC_Os03g60550.1	Q84T99	osa:4334591	NEDD8-activating enzyme E1 regulatory subunit	Hormone metabolism	hormone metabolism.auxin.signal transduction	Cytosol	26.9621	26.747	26.644	26.1296	26.107	26.2448	Cluster_1	-1.54109	15	46.3	59.132	0	82.646		1.36074	0.763025	0.47686	-0.952689	-1.01542	-0.632515
LOC_Os04g26910.1	Q7XT99	osa:4335512	Probable aldo-keto reductase 2 (EC 1.1.1.-)	Hormone metabolism	hormone metabolism.auxin.induced-regulated-responsive-activated	Cytosol	25.9903	26.128	25.905	24.2143	24.1708	24.1363	Cluster_1	-3.56509	5	17.9	38.233	0	17.53		0.89298	1.02968	0.808278	-0.870095	-0.913269	-0.947577
LOC_Os08g21660.1	Q6YS69	osa:4345234	Eukaryotic translation initiation factor 3 subunit I (eIF3i)	Hormone metabolism	hormone metabolism.brassinosteroid.signal transduction.other	Cytosol	27.5313	27.2018	27.5478	22.9015	25.2763	24.6777	Cluster_1	-8.82642	2	53.7	36.378	0	65.231		0.884565	0.710575	0.893272	-1.56007	-0.306119	-0.622222
LOC_Os02g53180.2	Q6ZHG2	-	1-aminocyclopropane-1-carboxylate oxidase protein	Hormone metabolism	hormone metabolism.ethylene.synthesis-degradation	Cytosol	28.2568	28.3189	28.5227	27.1821	27.5891	27.0733	Cluster_1	-2.12093	9	50.2	35.779	0	59.406		0.693133	0.792554	1.11874	-1.02726	-0.375761	-1.2014
LOC_Os12g36640.2	Q2QNV2	-	Fiber protein Fb19, putative, expressed (Os12g0552500 protein) (cDNA clone:J013066N15, full insert sequence)	Hormone metabolism	hormone metabolism.ethylene.induced-regulated-responsive-activated	Cytosol	27.6516	27.6857	27.6129	25.8924	25.7484	26.2832	Cluster_1	-3.19406	7	58	18.101	0	54.166		0.898131	0.934527	0.856647	-0.984465	-1.13857	-0.56627
LOC_Os03g49380.1	Q53RB0	osa:4333823	Probable linoleate 9S-lipoxygenase 4 (EC 1.13.11.58) (Lipoxygenase 4)	Hormone metabolism	hormone metabolism.jasmonate.synthesis-degradation.lipoxygenase	Cytosol	25.3996	24.7166	25.098	24.0352	24.1739	24.5123	Cluster_1	-1.77882	9	15.5	98.697	0	29.22		1.41019	0.115141	0.838248	-1.17722	-0.91402	-0.272342
LOC_Os10g34370.1	Q8W361	osa:4348938	Uncharacterized protein	Hormone metabolism	hormone metabolism.salicylic acid.synthesis-degradation	Mitochondria	25.5234	25.3472	25.5999	23.9288	24.289	24.6004	Cluster_1	-2.32541	5	15	46.24	0	7.801		0.910946	0.660988	1.01961	-1.35192	-0.840757	-0.398867
LOC_Os07g01020.1	Q69LA6	osa:4342162	Probable pyridoxal 5'-phosphate synthase subunit PDX1.1 (PLP synthase subunit PDX1.1) (EC 4.3.3.6)	Co-factor and vitamine metabolism	Co-factor and vitamine metabolism	Cytosol	27.8074	27.4764	27.2976	26.7028	26.365	26.5137	Cluster_1	-1.99996	3	42.1	33.736	0	48.06		1.34167	0.772457	0.465089	-0.557751	-1.13852	-0.882949
LOC_Os01g17170.1	Q9SDJ2	osa:4326901	Magnesium-protoporphyrin IX monomethyl ester [oxidative] cyclase (Mg-protoporphyrin IX monomethyl ester oxidative cyclase) (EC 1.14.13.81)	Tetrapyrrole synthesis	tetrapyrrole synthesis.magnesium-protoporphyrin IX monomethyl ester (oxidative) cyclase	Chloroplast membrane	26.9199	26.8769	27.013	25.7803	25.8159	26.0727	Cluster_1	-2.06615	12	33.3	47.301	0	40.838		0.867936	0.794265	1.02731	-1.08379	-1.02273	-0.582986
LOC_Os10g35370.1	Q8W3D9	osa:4349004	Protochlorophyllide reductase B, chloroplastic (PCR B) (EC 1.3.1.33) (NADPH-protochlorophyllide oxidoreductase B) (POR B)	Tetrapyrrole synthesis	tetrapyrrole synthesis.protochlorophyllide reductase	Chloroplast	27.9813	27.5467	27.3179	26.582	26.7248	26.5869	Cluster_1	-1.97803	11	36.6	42.765	0	62.568		1.47461	0.727715	0.334542	-0.930201	-0.684838	-0.921826
LOC_Os02g43020.1	Q6H660	osa:4330134	heat shock STI	Stress & Redox	stress	Cytosol	28.1259	27.8714	27.9984	26.9651	26.9357	26.932	Cluster_1	-2.0767	22	49	64.914	0	132.91		1.12235	0.685845	0.903673	-0.868259	-0.918618	-0.924986
LOC_Os05g33140.1	Q688M5	osa:4338719	Chitinase 9 (EC 3.2.1.14) (Pathogenesis related (PR)-3 chitinase 9)	Stress & Redox	stress.biotic	Extracellular	29.4035	29.3217	29.5218	28.5339	28.4423	27.8874	Cluster_1	-2.18521	8	56.6	34.401	0	152.95		0.836936	0.712857	1.01639	-0.482109	-0.621185	-1.46289
LOC_Os05g45050.1	Q65X89	osa:4339382	Reticulon-like protein	Stress & Redox	stress.biotic	ER membrane	25.412	25.3316	25.4544	24.4675	24.3378	24.1271	Cluster_1	-2.12661	4	21.9	28.258	0	12.107		0.91701	0.784683	0.986846	-0.638092	-0.851768	-1.19868
LOC_Os06g30750.2	Q656J2	osa:4341121	Reticulon-like protein	Stress & Redox	stress.biotic	ER membrane	26.4913	26.4805	26.2896	25.3071	25.0264	25.0544	Cluster_1	-2.44736	4	22.1	24.72	0	24.582		0.998451	0.983414	0.71733	-0.651916	-1.04316	-1.00412
LOC_Os05g33150.1	I3QD34	osa:4338720	Chitinase (EC 3.2.1.14)	Stress & Redox	stress.biotic	Extracellular	29.4006	29.7147	29.574	23.5338	23.4878	23.8034	Cluster_1	-62.0239	9	58.5	35.299	0	123.25		0.862172	0.958379	0.915295	-0.934784	-0.948857	-0.852205
LOC_Os08g34060.4	Q6Z9J1	osa:4345676	DUF1336 domain containing protein	Stress & Redox	stress.biotic	Nucleus	25.4393	25.4757	25.405	24.767	24.0322	23.6995	Cluster_1	-2.41794	5	12.9	73.802	0	10.85		0.816862	0.863575	0.77274	-0.0463205	-0.989865	-1.41699
LOC_Os01g62260.1	Q943L0	osa:4327387	thaumatin	Stress & Redox	stress.biotic	Extracellular	27.3634	27.4182	26.2058	24.3696	23.713	23.818	Cluster_1	-8.162	3	21.1	26.189	0	18.807		1.08852	1.12019	0.418967	-0.642972	-1.0227	-0.961999
LOC_Os01g53520.1	Q8S2K0	osa:4327874	Reticulon-like protein	Stress & Redox	stress.biotic	ER membrane	26.3006	26.4425	26.216	25.6477	25.7343	25.5626	Cluster_1	-1.59271	5	24.5	28.284	0	16.906		0.836035	1.21061	0.612697	-0.887699	-0.659199	-1.11244
LOC_Os01g12650.1	Q9AWY7	osa:4326742	Reticulon-like protein	Stress & Redox	stress.biotic	ER membrane	26.6462	26.5544	26.5548	24.6407	24.1759	24.0578	Cluster_1	-4.90311	4	23.3	30.538	0	16.674		0.949784	0.877601	0.877923	-0.62718	-0.992628	-1.0855
LOC_Os05g45430.1	Q6I5I5	osa:9271295	TOO MANY MOUTHS precursor	Stress & Redox	stress.biotic.PR-proteins	Extracellular	27.9357	27.6326	27.4387	26.8635	27.0878	26.611	Cluster_1	-1.75914	10	29.7	49.312	0	121.37		1.35625	0.746567	0.356301	-0.800845	-0.349554	-1.30872
LOC_Os03g02260.1	Q10SR3	osa:4331379	70 kDa heat shock protein (Heat shock 70 kDa protein, mitochondrial, putative, expressed) (Os03g0113700 protein) (cDNA clone:J033148E17, full insert sequence)	Stress & Redox	stress.abiotic.heat	Mitochondria	27.7684	27.6317	27.6761	25.5647	25.8704	25.3184	Cluster_1	-4.30967	9	43.2	72.564	0	65.78		0.967229	0.850275	0.888279	-0.918895	-0.657216	-1.12967
LOC_Os05g44340.1	Q6F2Y7	osa:4339343	Chaperone protein ClpB1 (ATP-dependent Clp protease ATP-binding subunit ClpB homolog 1) (Casein lytic proteinase B1) (Heat shock protein 101)	Stress & Redox	stress.abiotic.heat	Nucleus	24.9725	25.0439	24.9643	23.9265	24.011	23.3567	Cluster_1	-2.34382	6	14	100.9	0	61.346		0.835461	0.935969	0.823828	-0.637325	-0.518347	-1.43959
LOC_Os08g39140.1	E0X6U7	osa:4345951	82kDa heat shock protein	Stress & Redox	stress.abiotic.heat	Cytosol	28.3626	28.2609	28.2986	26.7509	26.8097	26.8564	Cluster_1	-2.83185	8	62.9	80.193	0	63.502		0.978485	0.855003	0.900731	-0.977903	-0.9065	-0.849816
LOC_Os05g38530.1	Q6L509	osa:4339012	DnaK family protein	Stress & Redox	stress.abiotic.heat	Cytosol	28.6041	28.6318	28.7287	27.1594	27.9483	27.8324	Cluster_1	-2.01135	4	61.1	70.834	0	42.061		0.736193	0.781118	0.938442	-1.60988	-0.328791	-0.517077
LOC_Os01g08560.2	Q9AQZ5	osa:4325355	DnaK family protein	Stress & Redox	stress.abiotic.heat	Nucleus	29.6308	29.5672	29.5113	28.8556	28.7427	28.8919	Cluster_1	-1.66985	34	57	93.107	0	323.31		1.05121	0.896039	0.759801	-0.840019	-1.11552	-0.751502
LOC_Os02g02870.1	Q6YUR8	osa:4328119	Cold shock domain protein 1 (Os02g0121100 protein) (cDNA clone:002-171-F11, full insert sequence)	Stress & Redox	stress.abiotic.cold	Nucleus	32.1045	31.8082	31.8434	29.9057	30.2215	29.8818	Cluster_1	-3.773	7	51.9	22.723	0	157.44		1.07784	0.798594	0.831778	-0.994432	-0.696828	-1.01695
LOC_Os08g03520.1	Q84UR8	osa:4344581	Cold shock domain protein 2 (Os08g0129200 protein) (cDNA clone:J033050L02, full insert sequence)	Stress & Redox	stress.abiotic.cold	Nucleus	31.8083	31.7707	31.6131	30.2968	29.9713	30.3209	Cluster_1	-2.89658	7	62.9	18.694	0	86.355		0.991626	0.947421	0.762452	-0.782571	-1.16462	-0.754306
LOC_Os04g48230.2	Q7XU42	osa:4336714	Methyltransferase (EC 2.1.1.-)	Stress & Redox	stress.abiotic.drought/salt	Plasma membrane	26.2378	25.8556	26.2782	24.48	24.1459	23.6809	Cluster_1	-4.06033	6	16.6	71.648	0	26.935		0.981845	0.648208	1.01711	-0.552628	-0.844329	-1.2502
LOC_Os10g42280.1	Q7XBY6	osa:4349472	Abscisic acid receptor PYL10 (PYR1-like protein 1) (OsPYL1) (PYR1-like protein 10) (OsPYL10) (Regulatory components of ABA receptor 10)	Stress & Redox	stress.abiotic.unspecified	Nucleus	27.6814	27.9885	27.8297	24.4549	25.518	24.978	Cluster_1	-7.20772	6	42.5	23.084	0	36.9		0.795839	0.987872	0.888546	-1.22133	-0.556657	-0.894271
LOC_Os07g36600.3	Q84S20	-	universal stress domain containing protein	Stress & Redox	stress.abiotic.unspecified	Chloroplast	25.3591	25.3019	26.3953	23.4429	24.0713	24.4078	Cluster_1	-3.27494	5	35.4	28.186	0	16.505		0.49889	0.444958	1.47527	-1.30684	-0.714681	-0.397595
LOC_Os02g34530.1	Q0E0I1	osa:4329624	Protein disulfide isomerase-like 5-3 (OsPDIL5-3) (Protein disulfide isomerase-like 7-2) (OsPDIL7-2)	Stress & Redox	redox.thioredoxin	ER membrane	25.6746	25.8145	25.6678	24.1202	23.8728	24.3883	Cluster_1	-3.01438	4	17.6	47.103	0	17.055		0.845811	1.00329	0.838155	-0.903485	-1.18196	-0.60181
LOC_Os09g23650.1	Q6ES51	osa:4347000	Protein TIFY 6b (OsTIFY6b) (Jasmonate ZIM domain-containing protein 4) (OsJAZ4) (OsJAZ8)	Stress & Redox	redox.thioredoxin	Nucleus	26.1106	25.7876	25.9183	24.265	24.8229	25.1086	Cluster_1	-2.30803	2	3.9	101.8	0	12.767		1.07383	0.626318	0.807412	-1.48312	-0.710106	-0.31433
LOC_Os11g09280.2	Q53LQ0	osa:4350002	Protein disulfide isomerase-like 1-1 (OsPDIL1-1) (EC 5.3.4.1) (Endosperm storage protein 2) (Protein ESP2)	Stress & Redox	redox.thioredoxin	ER	31.2915	31.3216	31.3479	30.578	30.5484	30.486	Cluster_1	-1.72055	33	66	56.854	0	289.02		0.842834	0.912913	0.973956	-0.815591	-0.884499	-1.02961
LOC_Os05g01820.1	I3QD60	osa:4337583	Cytochrome b5 protein	Stress & Redox	redox.ascorbate and glutathione	Plasma membrane	28.717	28.7288	28.9294	24.6866	24.8013	24.7394	Cluster_1	-16.5563	3	52.6	15.282	0	107.47		0.878554	0.883851	0.974255	-0.937392	-0.8857	-0.913569
LOC_Os10g37420.2	Q7XCR6	osa:4349127	Cytochrome b5, putative, expressed	Stress & Redox	redox.ascorbate and glutathione	Plasma membrane	26.9752	26.9413	27.5213	24.0798	23.8417	25.1202	Cluster_1	-6.95823	6	58.2	14.766	0	19.598		0.765313	0.744224	1.10551	-1.03827	-1.18661	-0.390162
LOC_Os12g07820.1	P0C0L1	osa:4351663	Probable L-ascorbate peroxidase 6, chloroplastic/mitochondrial (EC 1.11.1.11) (OsAPx6)	Stress & Redox	redox.ascorbate and glutathione.ascorbate	Chloroplast	28.0446	28.2096	28.2319	26.3374	25.5807	25.7112	Cluster_1	-4.87567	4	37.9	33.501	0	34.769		0.801487	0.930392	0.947839	-0.532907	-1.12441	-1.0224
LOC_Os08g43560.1	Q6ZJJ1	osa:4346247	Probable L-ascorbate peroxidase 4, peroxisomal (EC 1.11.1.11) (OsAPx4)	Stress & Redox	redox.ascorbate and glutathione.ascorbate	Peroxisomal membrane	30.1517	30.3056	30.2766	29.575	29.4297	29.7285	Cluster_1	-1.58769	16	60.8	31.738	0	117.29		0.63152	1.03569	0.959571	-0.882819	-1.26422	-0.47974
LOC_Os07g49400.2	Q9FE01	osa:4344397	L-ascorbate peroxidase 2, cytosolic (EC 1.11.1.11) (APXb) (OsAPx2)	Stress & Redox	redox.ascorbate and glutathione.ascorbate	Chloroplast	31.0526	31.1352	31.0757	30.519	30.4332	30.4281	Cluster_1	-1.54517	14	87.3	27.117	0	238.26		0.804462	1.04284	0.871054	-0.736171	-0.983756	-0.99843
LOC_Os03g17690.1	Q10N21	osa:4332474	L-ascorbate peroxidase 1, cytosolic (APXa) (EC 1.11.1.11) (OsAPx1)	Stress & Redox	redox.ascorbate and glutathione.ascorbate	Chloroplast	33.3555	33.3243	33.4592	32.5285	32.5764	32.877	Cluster_1	-1.646	14	80.4	27.155	0	323.31		0.810062	0.734723	1.06057	-1.18766	-1.07196	-0.345737
LOC_Os10g28200.1	A3C4S4	osa:4348636	GDP-mannose 3,5-epimerase 1 (GDP-Man 3,5-epimerase 1) (EC 5.1.3.18) (OsGME-1)	Stress & Redox	redox.ascorbate and glutathione.ascorbate.GME	Cytosol	28.6427	28.6478	28.5629	27.7807	27.8731	27.8999	Cluster_1	-1.7012	10	57.1	42.778	0	87.335		0.96549	0.977517	0.776592	-1.0734	-0.85487	-0.791332
LOC_Os11g37890.1	Q2R1V8	osa:4350816	GDP-mannose 3,5-epimerase 2 (GDP-Man 3,5-epimerase 2) (EC 5.1.3.18)	Stress & Redox	redox.ascorbate and glutathione.ascorbate.GME	Cytosol	27.6258	27.4922	26.8428	25.2692	25.2305	25.7354	Cluster_1	-3.75444	8	56.1	42.132	0	26.117		1.15268	1.03043	0.43625	-1.0035	-1.0389	-0.576967
LOC_Os02g44500.1	Q6ESJ0	osa:4330235	Glutathione peroxidase	Stress & Redox	redox.ascorbate and glutathione.glutathione	Mitochondria	26.6294	27.2385	27.1841	23.8776	24.0399	26.0252	Cluster_1	-5.16858	5	29.8	25.838	0	20.937		0.525237	0.926665	0.89087	-1.28836	-1.18143	0.127013
LOC_Os04g42930.1	P55142	-	Glutaredoxin-C6 (Glutaredoxin-C2 homolog 1)	Stress & Redox	redox.glutaredoxins	Chloroplast	29.1399	29.2535	29.1364	28.1866	28.1051	27.9505	Cluster_1	-2.13734	6	63.8	13.281	0	132.27		0.842956	1.03031	0.83716	-0.72888	-0.863265	-1.11828
LOC_Os02g09940.1	Q7F8S5	osa:4328586	Peroxiredoxin-2E-2, chloroplastic (EC 1.11.1.25) (Glutaredoxin-dependent peroxiredoxin) (Peroxiredoxin IIE-2) (Thioredoxin peroxidase 2E-2)	Stress & Redox	redox.peroxiredoxin	Chloroplast	25.8082	25.7368	25.7806	24.8329	25.2758	24.8446	Cluster_1	-1.73002	6	47.6	23.179	0	25.52		0.926854	0.772364	0.867315	-1.18336	-0.22509	-1.15808
LOC_Os01g16152.1	Q9SDD6	osa:4324376	Peroxiredoxin-2F, mitochondrial (EC 1.11.1.25) (Glutaredoxin-dependent peroxiredoxin) (Peroxiredoxin IIF) (Thioredoxin peroxidase 2F)	Stress & Redox	redox.peroxiredoxin	Mitochondria	28.2313	28.365	28.3356	26.9055	27.1192	26.9238	Cluster_1	-2.5102	5	31.8	20.873	0	31.525		0.79805	0.980592	0.940534	-1.01194	-0.720199	-0.987032
LOC_Os05g25850.1	Q43008	osa:4338417	Superoxide dismutase [Mn], mitochondrial (EC 1.15.1.1)	Stress & Redox	redox.dismutases and catalases	Mitochondria	30.3331	30.3822	30.1974	28.0237	28.2569	28.0727	Cluster_1	-4.55184	9	53.2	24.997	0	46.61		0.933819	0.974659	0.820913	-0.98805	-0.794036	-0.947305
LOC_Os03g22810.1	Q10LG5	-	Superoxide dismutase (EC 1.15.1.1)	Stress & Redox	redox.dismutases and catalases	Extracellular	27.8184	27.7544	27.8359	26.1353	26.1001	24.9802	Cluster_1	-4.18244	2	26.3	27.868	0	27.396		0.869478	0.816415	0.88401	-0.527386	-0.556541	-1.48598
LOC_Os01g07910.1	Q5VR12	osa:4327126	NADH-cytochrome b5 reductase (EC 1.6.2.2)	Stress & Redox	redox.misc	Mitochondrial membrane	28.0189	28.0466	27.8116	27.3462	27.3738	27.2133	Cluster_1	-1.56693	18	66.9	33.852	0	61.363		1.04287	1.11795	0.479577	-0.784692	-0.709837	-1.14587
LOC_Os01g59930.1	Q5N760	osa:4327480	NADH-cytochrome b5 reductase (EC 1.6.2.2)	Stress & Redox	redox.misc	Plasma membrane	28.0744	28.0563	27.4563	23.5976	24.021	23.9349	Cluster_1	-16.1244	5	25.4	31.024	0	17.663		1.00222	0.994006	0.722875	-1.02094	-0.829636	-0.868529
LOC_Os03g56800.1	Q9AY75	osa:4334308	Inosine-5'-monophosphate dehydrogenase (IMP dehydrogenase) (IMPD) (IMPDH) (EC 1.1.1.205)	Nucleotide metabolism	nucleotide metabolism.synthesis.purine.IMP dehydrogenase	Chloroplast	27.9771	27.8149	27.9822	27.1707	27.2442	27.4302	Cluster_1	-1.56163	16	58.1	52.655	0	138.3		1.01819	0.576558	1.03214	-1.17785	-0.977847	-0.471195
LOC_Os12g13380.1	Q08479	osa:4351850	Adenylate kinase 3 (EC 2.7.4.3) (ATP-AMP transphosphorylase 3) (ATP:AMP phosphotransferase) (Adenylate kinase A) (AK A) (Adenylate monophosphate kinase 3)	Nucleotide metabolism	nucleotide metabolism.phosphotransfer and pyrophosphatases.adenylate kinase	Mitochondria	24.259	24.6078	24.2821	23.7159	23.7407	23.7518	Cluster_1	-1.56575	2	27.8	26.406	0	4.0894		0.531476	1.46075	0.592822	-0.915646	-0.849442	-0.819963
LOC_Os04g01530.1	B9FD10	-	UMP-CMP kinase (EC 2.7.4.14) (Deoxycytidylate kinase) (CK) (dCMP kinase) (Uridine monophosphate/cytidine monophosphate kinase) (UMP/CMP kinase) (UMP/CMPK)	Nucleotide metabolism	nucleotide metabolism.phosphotransfer and pyrophosphatases.uridylate kinase	Nucleus	25.1519	25.2439	25.2577	24.3426	23.98	23.1306	Cluster_1	-2.6392	3	16.2	30.622	0	18.004		0.735106	0.841674	0.857717	-0.203085	-0.623421	-1.60799
LOC_Os07g43170.3	Q7XI40	osa:4343960	UMP-CMP kinase 3 (EC 2.7.4.14) (Deoxycytidylate kinase 3) (CK 3) (dCMP kinase 3) (UMP/CMP kinase a) (UMP/CMP kinase b) (Uridine monophosphate/cytidine monophosphate kinase 3) (UMP/CMP kinase 3) (UMP/CMPK 3)	Nucleotide metabolism	nucleotide metabolism.phosphotransfer and pyrophosphatases.uridylate kinase	Nucleus	25.3957	25.4936	25.5612	24.1262	24.1103	23.8703	Cluster_1	-2.72815	3	30.5	23.234	0	17.387		0.795233	0.917593	1.00216	-0.791698	-0.811633	-1.11165
LOC_Os05g51700.1	Q5TKF4	osa:4339815	Nucleoside diphosphate kinase (EC 2.7.4.6)	Nucleotide metabolism	nucleotide metabolism.phosphotransfer and pyrophosphatases.nucleoside diphosphate kinase	Mitochondria	28.5013	28.6626	28.4924	27.4932	27.347	27.4583	Cluster_1	-2.17243	7	31	25.937	0	34.406		0.823464	1.08449	0.80904	-0.807983	-1.04462	-0.864393
LOC_Os10g41410.2	Q7XC37	osa:4349403	Nucleoside diphosphate kinase (EC 2.7.4.6)	Nucleotide metabolism	nucleotide metabolism.phosphotransfer and pyrophosphatases.nucleoside diphosphate kinase	Cytosol	29.1915	29.0038	29.1718	28.5369	28.3677	28.7005	Cluster_1	-1.50246	7	49	16.779	0	75.557		1.05261	0.507881	0.99528	-0.846372	-1.33747	-0.371927
LOC_Os02g47600.2	B7E5N1	osa:4330457	Inorganic diphosphatase (EC 3.6.1.1)	Nucleotide metabolism	nucleotide metabolism.phosphotransfer and pyrophosphatases.misc	Cytosol	28.9804	28.9534	29.5423	27.0365	27.1932	27.6943	Cluster_1	-3.60667	5	65.9	24.16	0	45.104		0.706187	0.680688	1.23744	-1.13142	-0.98332	-0.509579
LOC_Os06g11135.1	Q69Y17	-	Putative PrMC3	Biodegradation of Xenobiotics	Biodegradation of Xenobiotics	Cytosol	26.2846	25.8668	25.8705	24.0612	24.1185	23.9891	Cluster_1	-3.86652	7	31	34.276	0	30.897		1.15983	0.773082	0.776506	-0.898575	-0.845549	-0.965292
LOC_Os03g21460.1	Q10LW8	osa:4332736	Hydroxyacylglutathione hydrolase, putative, expressed (Os03g0332400 protein) (cDNA clone:J033121D04, full insert sequence)	Biodegradation of Xenobiotics	Biodegradation of Xenobiotics.hydroxyacylglutathione hydrolase	Cytosol	27.1528	27.1646	27.1923	25.8482	25.7771	26.0701	Cluster_1	-2.41406	10	51.2	28.562	0	31.918		0.879678	0.896522	0.93596	-0.975562	-1.07661	-0.659989
LOC_Os01g47690.1	Q5QLQ5	osa:4326319	metallo-beta-lactamase family protein	Biodegradation of Xenobiotics	Biodegradation of Xenobiotics.hydroxyacylglutathione hydrolase	Mitochondria	27.1077	27.1426	27.3761	25.9569	25.9226	26.128	Cluster_1	-2.30745	6	37	33.177	0	39.81		0.748499	0.800511	1.14864	-0.967233	-1.01826	-0.712154
LOC_Os05g19150.1	Q0DJJ0	-	hydrolase, alpha/beta fold family domain containing protein	Miscellaneous	misc.misc2	Cytosol	26.7266	26.5052	26.9331	25.3192	24.0541	24.5009	Cluster_1	-4.27798	8	34.1	36.589	0	47.259		0.859535	0.678825	1.02803	-0.288815	-1.32107	-0.956501
LOC_Os01g72890.2	Q5JN45	osa:4325394	transposon protein, CACTA, En/Spm sub-class	Miscellaneous	misc.gluco-, galacto- and mannosidases	Nucleus	25.6822	25.4574	25.7152	23.9835	23.7069	24.2263	Cluster_1	-3.12973	2	5.6	47.955	0	5.5114		0.96333	0.719123	0.999207	-0.881667	-1.18206	-0.617934
LOC_Os03g06940.2	Q10RB3	-	Beta-galactosidase (EC 3.2.1.23)	Miscellaneous	misc.gluco-, galacto- and mannosidases.beta-galactosidase	Extracellular	25.4487	24.7559	25.4295	23.4019	24.0275	23.2803	Cluster_1	-3.11994	5	10.6	90.185	0	30.178		1.09431	0.377791	1.0744	-1.02259	-0.375564	-1.14835
LOC_Os01g53750.1	A2ZXN4	-	X8 domain-containing protein	Miscellaneous	misc.beta 1,3 glucan hydrolases.glucan endo-1,3-beta-glucosidase	Extracellular	27.5261	27.3548	27.5729	25.9518	25.9828	25.9475	Cluster_1	-2.87575	6	16.2	51.954	0	38.928		0.958877	0.754438	1.0147	-0.919974	-0.88297	-0.925076
LOC_Os10g36390.1	Q8L3Q4	-	Multi-copper oxidase type I family protein, putative	Miscellaneous	misc.oxidases - copper, flavone etc.	Extracellular	26.7873	27.0026	27.0039	26.3125	26.0925	26.3465	Cluster_1	-1.60297	3	6.5	62.77	0	31.011		0.502401	1.05309	1.05638	-0.712081	-1.2747	-0.625088
LOC_Os02g58070.1	Q6K7Q8	osa:4331220	Putative prolyl 4-hydroxylase	Miscellaneous	misc.oxidases - copper, flavone etc.	ER membrane	25.6725	26.2776	25.7527	23.9933	24.4087	24.4732	Cluster_1	-3.0508	2	12.3	34.271	0	8.0949		0.62597	1.28338	0.713099	-1.19841	-0.74709	-0.676949
LOC_Os01g70860.1	C7IWH1	-	esterase	Miscellaneous	misc.nitrilases, *nitrile lyases, berberine bridge enzymes, reticuline oxidases, troponine reductases	Cytosol	27.6482	27.9285	27.8295	26.4419	26.4755	26.1586	Cluster_1	-2.71961	9	39.7	33.037	0	42.863		0.706954	1.05585	0.93261	-0.794877	-0.753028	-1.1475
LOC_Os03g07910.1	Q10R10	-	Hydrolase, carbon-nitrogen family protein, expressed (Os03g0175600 protein) (cDNA clone:006-212-E08, full insert sequence)	Miscellaneous	misc.nitrilases, *nitrile lyases, berberine bridge enzymes, reticuline oxidases, troponine reductases	Mitochondria	26.4275	26.447	26.9817	24.0576	24.1339	23.4538	Cluster_1	-6.66669	10	37.3	37.927	0	68.445		0.769186	0.781945	1.13132	-0.779244	-0.729436	-1.17377
LOC_Os07g07260.1	Q8LI89	osa:4342490	Glutamine-dependent NAD(+) synthetase (EC 6.3.5.1) (NAD(+) synthase [glutamine-hydrolyzing])	Miscellaneous	misc.nitrilases, *nitrile lyases, berberine bridge enzymes, reticuline oxidases, troponine reductases	-	25.4218	26.1532	25.4831	24.5401	24.2301	24.6827	Cluster_1	-2.30017	4	6.9	82.077	0	14.143		0.466544	1.48036	0.551594	-0.755454	-1.1852	-0.557847
LOC_Os03g04240.1	Q8H8D8	osa:4331533	Glutathione transferase (EC 2.5.1.18)	Miscellaneous	misc.glutathione S transferases	Cytosol	26.1244	26.5378	26.3522	22.9183	24.0699	23.9328	Cluster_1	-6.48834	4	34.2	25.657	0	18.206		0.739111	1.00826	0.887443	-1.34837	-0.598584	-0.687862
LOC_Os03g17470.1	Q8H8U5	osa:4332455	Protein IN2-1 homolog B (Glutathione S-transferase GSTZ5)	Miscellaneous	misc.glutathione S transferases	Mitochondria	26.2309	26.6285	26.381	23.8885	23.5199	24.0631	Cluster_1	-6.01958	5	25	33.829	0	26.774		0.775135	1.0523	0.879813	-0.857345	-1.11424	-0.735662
LOC_Os03g04260.1	Q8H8E0	osa:4331535	Glutathione transferase (EC 2.5.1.18)	Miscellaneous	misc.glutathione S transferases	Cytosol	27.4247	27.5032	27.4881	24.8702	25.0842	24.4749	Cluster_1	-6.33005	9	58.5	24.989	0	35.18		0.872481	0.925859	0.915548	-0.863553	-0.718113	-1.13222
LOC_Os03g04220.1	Q8H8D6	osa:4331532	Glutathione S-transferase, N-terminal domain containing protein, expressed (Os03g0134900 protein)	Miscellaneous	misc.glutathione S transferases	Nucleus	26.4196	26.2698	26.4389	23.7336	23.6968	23.4113	Cluster_1	-6.78449	9	32.3	35.704	0	74.68		0.938367	0.839718	0.951082	-0.830897	-0.855119	-1.04315
LOC_Os12g16720.1	Q2QUC5	osa:4351945	Tryptamine 5-hydroxylase (EC 1.14.-.-) (Cytochrome P450 71P1) (Protein SEKIGUCHI LESION)	Miscellaneous	misc.cytochrome P450	ER membrane	24.4767	24.7173	24.5464	23.5476	24.1471	23.779	Cluster_1	-1.68828	2	7.6	57.764	0	4.6087		0.593098	1.11327	0.74384	-1.41545	-0.119453	-0.915308
LOC_Os01g34480.1	Q5QM39	osa:4323945	NAD dependent epimerase/dehydratase family protein	Miscellaneous	misc.alcohol dehydrogenases	Cytosol	26.6713	26.6546	26.8937	25.9014	25.2559	25.9153	Cluster_1	-2.06906	11	44.6	36.892	0	53.114		0.726354	0.699747	1.08062	-0.500148	-1.52851	-0.478066
LOC_Os02g57040.1	Q0DWH1	osa:4331130	Alcohol dehydrogenase class-3 (EC 1.1.1.1) (Alcohol dehydrogenase class-III) (Glutathione-dependent formaldehyde dehydrogenase) (FALDH) (FDH) (GSH-FDH) (EC 1.1.1.-) (S-(hydroxymethyl)glutathione dehydrogenase) (EC 1.1.1.284)	Miscellaneous	misc.alcohol dehydrogenases	Cytosol	28.8677	28.6466	28.7164	27.4463	27.5826	27.8334	Cluster_1	-2.17771	2	55.6	40.822	0	164.38		1.08566	0.735468	0.84605	-1.16534	-0.949491	-0.552347
LOC_Os09g29490.1	Q6K4J4	osa:4347336	Peroxidase (EC 1.11.1.7)	Miscellaneous	misc.peroxidases	Extracellular	28.0613	28.1811	28.2844	27.0404	26.8002	26.9661	Cluster_1	-2.36203	8	28.6	38.553	0	92.78		0.735789	0.910167	1.06047	-0.749597	-1.0991	-0.857727
LOC_Os03g13560.1	Q10PC8	osa:4332197	Hydroxyproline-rich glycoprotein family protein, putative, expressed (Os03g0238800 protein)	Miscellaneous	misc.oxygenases	Nucleus	25.1567	24.7245	25.5784	24.4912	23.7392	23.9194	Cluster_1	-2.14839	5	12.9	69.993	0	27.44		0.785291	0.173944	1.38181	-0.15619	-1.21989	-0.964963
LOC_Os05g48240.1	Q0DG31	osa:4339566	dynamin family protein	Miscellaneous	misc.dynamin	Microtuble	27.9519	27.9129	27.944	27.0092	26.8714	27.0715	Cluster_1	-1.93485	27	58.8	68.683	0	144.55		0.93543	0.861189	0.920276	-0.857719	-1.11994	-0.739234
LOC_Os02g50550.1	Q0DXR0	osa:4330669	Dynamin GTPase (EC 3.6.5.5)	Miscellaneous	misc.dynamin	Microtuble	25.6883	25.8764	25.6857	23.531	23.1032	23.1829	Cluster_1	-5.57025	10	31.2	100.39	0	68.569		0.861398	0.999001	0.859462	-0.717355	-1.0304	-0.972107
LOC_Os03g50140.1	Q53RK4	osa:4333871	plastocyanin-like domain containing protein	Miscellaneous	misc.plastocyanin-like	Plasma membrane	25.1344	25.3054	25.2953	24.3152	24.4298	24.359	Cluster_1	-1.83662	2	27.5	14.033	0	7.0497		0.675214	1.02747	1.00661	-1.01184	-0.775804	-0.92165
LOC_Os02g49680.1	Q6YWR8	osa:4330608	Extracellular calcium sensing receptor (Os02g0729400 protein)	Miscellaneous	misc.rhodanese	Chloroplast	27.2209	27.221	27.4417	26.5294	26.5075	26.3549	Cluster_1	-1.77849	6	20.4	39.308	0	102.22		0.733339	0.73354	1.20721	-0.750927	-0.797855	-1.12531
LOC_Os02g16550.1	Q6ETY0	osa:4328954	Vacuolar protein sorting-associated protein 29	Miscellaneous	misc.calcineurin-like phosphoesterase family protein	Endosome	25.9	26.4192	25.6376	24.1279	24.4395	23.479	Cluster_1	-3.91809	2	11.2	20.88	0	6.8819		0.781754	1.23305	0.553711	-0.758464	-0.487631	-1.32242
LOC_Os02g57110.1	Q6K6B3	osa:4331137	GDSL-like lipase/acylhydrolase	Miscellaneous	misc.GDSL-motif lipase	Extracellular	28.0188	28.1825	27.6209	25.7167	26.2772	25.6232	Cluster_1	-4.19409	9	43.4	40.293	0	36.009		0.951317	1.09139	0.611035	-1.01774	-0.538313	-1.09769
LOC_Os01g11710.1	Q0JPL8	-	GDSL-like lipase/acylhydrolase	Miscellaneous	misc.GDSL-motif lipase	Extracellular	25.2528	24.8992	25.7085	23.9836	23.5959	23.9356	Cluster_1	-2.72916	2	8.5	40.748	0	7.228		0.817264	0.398618	1.35698	-0.68563	-1.14474	-0.742489
LOC_Os03g47940.1	Q7Y007	osa:4333736	GDSL-like Lipase/Acylhydrolase family protein, expressed (Os03g0683800 protein) (cDNA clone:J023013F22, full insert sequence)	Miscellaneous	misc.GDSL-motif lipase	Extracellular	30.4462	30.3361	30.154	24.1185	24.7919	23.3427	Cluster_1	-74.9437	4	17.4	37.411	0	16.176		0.943345	0.911363	0.858483	-0.894489	-0.698904	-1.1198
LOC_Os02g01250.1	Q6YU78	osa:4327991	Small nuclear ribonucleoprotein Sm D3 (Sm-D3) (snRNP core protein D3)	RNA processing/regulation/binding	RNA.processing	Nucleus	27.1987	27.1091	27.3941	26.0442	25.8733	25.6058	Cluster_1	-2.62603	4	31.1	14.281	0	12.545		0.846534	0.731763	1.09668	-0.631666	-0.850444	-1.19287
LOC_Os05g24970.2	Q5WMV0	-	Small nuclear ribonucleoprotein Sm D2 (Sm-D2) (snRNP core protein D2)	RNA processing/regulation/binding	RNA.processing	Nucleus	26.2682	27.2874	27.1732	24.0033	25.1165	23.6621	Cluster_1	-6.27206	4	44.8	12.048	0	18.979		0.435371	1.08509	1.01228	-1.00827	-0.298704	-1.22576
LOC_Os02g49090.1	Q6Z5M6	osa:4330568	WD domain, G-beta repeat domain containing protein	RNA processing/regulation/binding	RNA.processing	Nucleus	26.199	26.7892	26.6976	25.8123	25.8799	25.7551	Cluster_1	-1.67735	15	21.5	144.62	0	95.876		0.0222004	1.31332	1.11305	-0.823846	-0.675935	-0.948791
LOC_Os01g64690.1	Q5N9F1	osa:4325074	U6 snRNA-associated Sm-like protein LSm3	RNA processing/regulation/binding	RNA.processing	Nucleus	24.8888	24.8305	24.8382	23.946	23.9993	23.1083	Cluster_1	-2.24688	4	41.3	11.676	0	52.6		0.868965	0.787245	0.798056	-0.451773	-0.377081	-1.62541
LOC_Os02g52140.1	Q6Z7V3	osa:4330785	RNA recognition motif containing protein	RNA processing/regulation/binding	RNA.processing	Nucleus	26.3845	27.0698	26.7588	24.3228	25.1035	23.2946	Cluster_1	-5.64676	4	30.6	24.392	0	15.916		0.597377	1.05447	0.846992	-0.777928	-0.257167	-1.46374
LOC_Os06g19660.1	Q5ZA32	osa:4340825	WD domain, G-beta repeat domain containing protein	RNA processing/regulation/binding	RNA.processing	Nucleus	27.9047	28.048	27.9344	27.04	27.0552	27.1042	Cluster_1	-1.86077	18	26.4	144.14	0	197.55		0.790817	1.0813	0.851041	-0.961348	-0.930578	-0.831236
LOC_Os10g32880.1	Q9AV81	osa:4348844	Pre-mRNA-processing factor 19 (EC 2.3.2.27) (Plant U-box protein 72) (OsPUB72) (RING-type E3 ubiquitin transferase PRP19) (U-box domain-containing protein 72)	RNA processing/regulation/binding	RNA.processing.splicing	Nucleus	28.0191	27.8492	27.9225	25.8093	25.9891	25.7179	Cluster_1	-4.26197	15	39.4	54.4	0	112.77		0.986461	0.838737	0.902506	-0.934865	-0.77854	-1.0143
LOC_Os03g50850.1	Q10DW3	osa:4333915	ZOS3-17 - C2H2 zinc finger protein	RNA processing/regulation/binding	RNA.processing.splicing	Nucleus	25.81	26.1282	26.0233	24.3331	25.0941	25.221	Cluster_1	-2.15008	8	23.3	59.84	0	24.18		0.547883	1.0126	0.859379	-1.60947	-0.497905	-0.312485
LOC_Os04g54840.1	Q0J9N2	-	DNA-directed RNA polymerase subunit beta (EC 2.7.7.6)	RNA processing/regulation/binding	RNA.transcription	Nucleus	27.2728	26.8511	26.4373	26.0464	26.0853	25.821	Cluster_1	-1.82707	20	20.8	142.02	0	61.364		1.54655	0.78285	0.0332115	-0.674954	-0.60449	-1.08317
LOC_Os06g48230.1	Q5Z6G3	-	Putative RNA polymerase I, II and III 16.5 kDa subunit	RNA processing/regulation/binding	RNA.transcription	Nucleus	26.0444	25.9161	26.409	24.3248	24.8531	23.9312	Cluster_1	-3.37174	2	20.4	21.552	0	26.962		0.784704	0.658539	1.14319	-0.906278	-0.386815	-1.29334
LOC_Os12g39070.1	Q2QN41	osa:4352633	TATA-binding protein	RNA processing/regulation/binding	RNA.transcription	Nucleus	24.7059	24.7341	24.6753	23.9381	23.3965	24.2557	Cluster_1	-1.79214	1	20.7	22.897	0	8.6745		0.785153	0.837747	0.728202	-0.644648	-1.65319	-0.0532667
LOC_Os07g12910.1	Q8H383	osa:4342784	PHD finger protein ALFIN-LIKE 2	RNA processing/regulation/binding	RNA.regulation of transcription.Alfin-like	Nucleus	25.6835	25.6326	25.8073	24.1508	23.7753	23.5856	Cluster_1	-3.65664	5	31.6	27.404	0	14.165		0.874211	0.825292	0.992923	-0.596592	-0.956901	-1.13893
LOC_Os02g35600.1	Q6Z7F4	osa:9269003	PHD finger protein ALFIN-LIKE 7	RNA processing/regulation/binding	RNA.regulation of transcription.Alfin-like	Nucleus	26.1686	26.0549	25.9483	23.5954	25.0386	24.457	Cluster_1	-3.23464	1	10.1	29.229	0	121.63		0.923601	0.813972	0.711202	-1.5568	-0.165658	-0.726315
LOC_Os04g57610.3	Q0J951	osa:4337363	Auxin response factor 12 (OsARF8)	RNA processing/regulation/binding	RNA.regulation of transcription.ARF, Auxin Response Factor family	Nucleus	27.2046	26.93	27.6407	25.9231	26.1539	25.7895	Cluster_1	-2.46726	8	17.4	90.9	0	39.138		0.788687	0.426275	1.36409	-0.902436	-0.597893	-1.07872
LOC_Os08g40560.2	Q7EZ93	osa:4346039	ZOS8-11 - C2H2 zinc finger protein	RNA processing/regulation/binding	RNA.regulation of transcription.C2H2 zinc finger family	Nucleus	26.2605	26.7025	25.5737	24.6449	24.2231	24.7039	Cluster_1	-3.14911	6	12.7	71.253	0	29.155		0.918919	1.36581	0.224731	-0.714202	-1.14064	-0.654617
LOC_Os02g10080.1	Q7F8R0	osa:4328599	Zinc finger CCCH domain-containing protein 14 (OsC3H14)	RNA processing/regulation/binding	RNA.regulation of transcription.C3H zinc finger family	Nucleus	25.3827	25.4299	25.3719	23.7757	24.7661	24.1107	Cluster_1	-2.26152	3	13	31.153	0	21.121		0.801305	0.866818	0.786216	-1.43214	-0.0556143	-0.966587
LOC_Os09g32948.1	Q9SAR1	osa:4347517	MADS-box transcription factor 8 (MADS-box protein 24) (OsMADS24) (OsMADS8)	RNA processing/regulation/binding	RNA.regulation of transcription.MADS box transcription factor family	Nucleus	26.3914	26.5174	26.3528	25.7158	25.5409	25.8948	Cluster_1	-1.6283	3	23.4	28.527	0	11.889		0.796586	1.10802	0.701359	-0.871963	-1.30411	-0.429896
LOC_Os04g57530.1	Q7XR48	osa:9266435	transcription factor	RNA processing/regulation/binding	RNA.regulation of transcription.Trihelix, Triple-Helix transcription factor family	Nucleus	25.1292	25.1644	25.2031	23.9385	23.9603	23.3011	Cluster_1	-2.69872	2	11	41.437	0	6.7091		0.829167	0.872132	0.919367	-0.623241	-0.596627	-1.4008
LOC_Os06g41730.2	Q69XV5	osa:4341551	ARID/BRIGHT DNA-binding domain-containing protein	RNA processing/regulation/binding	RNA.regulation of transcription.AT-rich interaction domain containing transcription factor family	Nucleus	26.0157	25.992	25.7038	23.4217	24.2245	23.994	Cluster_1	-4.06646	2	7.8	50.459	0	7.799		0.982169	0.961424	0.709594	-1.285	-0.583372	-0.784814
LOC_Os06g08480.1	Q5SML0	osa:9268973	Chromatin-remodeling factor CHD3	RNA processing/regulation/binding	RNA.regulation of transcription.Chromatin Remodeling Factors	Nucleus	26.9423	26.7828	26.4161	25.4591	25.5882	25.5797	Cluster_1	-2.25232	17	20.2	144.07	0	65.815		1.22361	0.983884	0.432869	-1.00521	-0.811218	-0.823932
LOC_Os03g51220.1	B9FB90	-	Uncharacterized protein	RNA processing/regulation/binding	RNA.regulation of transcription.Chromatin Remodeling Factors	Nucleus	25.7473	25.6074	25.489	23.5643	23.8801	23.7339	Cluster_1	-3.7023	9	16.2	98.721	0	25.972		1.0332	0.898949	0.785357	-1.06106	-0.758093	-0.898355
LOC_Os07g28430.1	Q6AWX8	osa:4343178	Growth-regulating factor 11 (OsGRF11) (Transcription activator GRF11)	RNA processing/regulation/binding	RNA.regulation of transcription.General Transcription	Nucleus	26.6524	26.7036	26.5963	24.1449	24.2885	24.3599	Cluster_1	-5.22827	2	20.4	28.001	0	13.692		0.912524	0.951623	0.86971	-1.00259	-0.892905	-0.838359
LOC_Os06g10620.1	B9FS39	-	Transcription elongation factor SPT5	RNA processing/regulation/binding	RNA.regulation of transcription.Global transcription factor group	Nucleus	24.9777	25.4735	25.7512	24.663	23.6056	23.8716	Cluster_1	-2.55634	6	10.7	82.863	0	12.108		0.29671	0.875987	1.20052	-0.0710413	-1.30652	-0.99565
LOC_Os12g42550.2	H2KX66	-	Methyl-CpG binding domain containing protein, expressed	RNA processing/regulation/binding	RNA.regulation of transcription.Methyl binding domain proteins	Nucleus	29.3197	29.3373	29.3435	26.9173	26.8784	26.9387	Cluster_1	-5.35944	14	75.3	31.036	0	148.52		0.902357	0.915632	0.920286	-0.908355	-0.93766	-0.89226
LOC_Os09g32090.1	Q0J0K9	osa:4347452	methyl-binding domain MBD	RNA processing/regulation/binding	RNA.regulation of transcription.Methyl binding domain proteins	Nucleus	24.6286	24.8614	24.8699	23.9909	23.7715	24.1932	Cluster_1	-1.74285	6	28.9	35.41	0	22.487		0.519862	1.01845	1.03654	-0.846057	-1.31601	-0.412788
LOC_Os02g56130.1	P17070	osa:4331062	Proliferating cell nuclear antigen (OsPCNA) (PCNA) (Cyclin)	RNA processing/regulation/binding	RNA.regulation of transcription.putative transcription regulator	Nucleus	28.7446	28.767	28.8649	28.0622	27.9568	27.9451	Cluster_1	-1.74609	13	68.4	29.271	0	191.13		0.798112	0.848487	1.06901	-0.738284	-0.975517	-1.00181
LOC_Os03g26630.2	Q10KI0	osa:4332988	SAP domain containing protein	RNA processing/regulation/binding	RNA.regulation of transcription.putative transcription regulator	Nucleus	26.8942	27.0954	27.2056	24.6498	25.3877	24.5966	Cluster_1	-4.55376	13	30.6	78.116	0	83.856		0.747618	0.910592	0.999945	-1.07095	-0.473091	-1.11411
LOC_Os04g49990.2	Q7XLZ6	osa:4336816	AT hook motif domain containing protein	RNA processing/regulation/binding	RNA.regulation of transcription.putative transcription regulator	Nucleus	26.8176	26.5965	26.6799	25.5724	25.9282	25.9491	Cluster_1	-1.84223	3	31.1	38.24	0	33.112		1.10749	0.670403	0.835271	-1.35361	-0.650419	-0.60914
LOC_Os03g44900.1	Q7XZZ2	-	Not1 N-terminal domain, CCR4-Not complex component family protein, expressed (Os03g0652100 protein)	RNA processing/regulation/binding	RNA.regulation of transcription.putative transcription regulator	Nucleus	25.1966	25.067	25.3319	24.1054	23.902	23.4932	Cluster_1	-2.5757	4	11.6	93.99	0	20.839		0.875108	0.70845	1.04909	-0.527967	-0.789568	-1.31511
LOC_Os04g40080.1	Q7XK44	-	Plant intracellular Ras-group-related LRR protein 3 (Intracellular Ras-group-related LRR protein 3) (OsIRL3)	RNA processing/regulation/binding	RNA.regulation of transcription.putative transcription regulator	Nucleus	26.2181	25.7109	25.8547	24.9856	24.2879	24.3487	Cluster_1	-2.61568	7	25.3	49.003	0	53.616		1.20698	0.584749	0.761125	-0.305154	-1.16115	-1.08654
LOC_Os03g06980.1	Q10RA9	-	nucleic acid binding protein	RNA processing/regulation/binding	RNA.regulation of transcription.putative transcription regulator	Nucleus	25.4517	25.8238	25.7805	22.9067	23.5627	22.8435	Cluster_1	-5.98372	4	24.6	33.207	0	11.871		0.733067	0.991204	0.961121	-1.0322	-0.577183	-1.07601
LOC_Os08g09100.1	A0A0P0XCP2	-	RNA recognition motif containing protein	RNA processing/regulation/binding	RNA.regulation of transcription.unclassified	Nucleus	26.6153	26.6046	26.6258	24.6265	25.14	24.4849	Cluster_1	-3.64201	1	6.9	47.009	0	33.745		0.892811	0.88256	0.902852	-1.01145	-0.519752	-1.14702
LOC_Os06g01370.1	Q8H632	osa:4339845	DNA-binding protein-related	RNA processing/regulation/binding	RNA.regulation of transcription.unclassified	Nucleus	27.2596	27.2527	26.9555	24.5801	23.8781	25.0032	Cluster_1	-6.35899	4	33.9	18.167	0	13.981		0.952817	0.948226	0.751316	-0.822492	-1.28765	-0.542221
LOC_Os02g11820.3	Q6H8D7	-	GTPase-activating protein	RNA processing/regulation/binding	RNA.regulation of transcription.unclassified	Nucleus	24.8577	24.5706	24.6915	23.6367	24.1618	23.6371	Cluster_1	-1.85922	4	11	59.364	0	22.884		1.12062	0.583025	0.809416	-1.16561	-0.182467	-1.16498
LOC_Os01g13700.1	Q9FTU2	osa:4326359	DNA-binding protein-related	RNA processing/regulation/binding	RNA.regulation of transcription.unclassified	Nucleus	28.2383	28.4453	28.2739	25.5889	26.1013	25.9124	Cluster_1	-5.47036	7	71.6	15.181	0	54.292		0.84521	0.998074	0.871523	-1.11064	-0.732368	-0.871803
LOC_Os02g13130.1	B9F4C9	-	Uncharacterized protein	RNA processing/regulation/binding	RNA.RNA binding	Nucleus	27.8221	27.7009	27.7672	25.7144	24.3827	26.157	Cluster_1	-5.08182	7	17.6	71.067	0	174.5		0.87228	0.786425	0.83339	-0.620741	-1.5641	-0.307257
LOC_Os11g03890.1	Q2RAY1	osa:4349693	Heterogeneous nuclear ribonucleoprotein, putative, expressed (Os11g0133600 protein) (cDNA clone:001-014-D07, full insert sequence)	RNA processing/regulation/binding	RNA.RNA binding	Nucleus	26.1849	26.1233	26.0498	24.2167	24.744	23.9066	Cluster_1	-3.55593	4	21.1	32.998	0	15.355		0.944332	0.885008	0.814263	-0.95093	-0.443138	-1.24953
LOC_Os03g17010.1	Q10N90	osa:4332426	RNA recognition motif containing protein	RNA processing/regulation/binding	RNA.RNA binding	Nucleus	28.0902	28.1175	28.2069	26.0574	25.6281	26.4726	Cluster_1	-4.24417	11	52	27.701	0	65.312		0.847524	0.87079	0.946934	-0.884398	-1.2502	-0.53065
LOC_Os12g40560.1	Q2QMN6	-	FLK, putative, expressed	RNA processing/regulation/binding	RNA.RNA binding	Nucleus	27.5207	27.6455	27.5746	26.1025	26.3237	26.0734	Cluster_1	-2.66425	7	20.7	54.962	0	39.652		0.829634	0.989703	0.898815	-0.988102	-0.704642	-1.02541
LOC_Os05g51180.1	Q6L561	osa:4339782	hyaluronan/mRNA binding family domain containing protein	RNA processing/regulation/binding	RNA.RNA binding	Nucleus	27.6005	27.6756	27.5028	25.2595	25.4419	25.4003	Cluster_1	-4.67747	5	27.7	41.028	0	48.401		0.917017	0.978458	0.837025	-0.999007	-0.849755	-0.883737
LOC_Os02g57640.1	Q6K6Z4	osa:4331186	KH domain-containing protein NOVA-like	RNA processing/regulation/binding	RNA.RNA binding	Nucleus	28.3179	28.2178	28.075	27.4452	27.1328	27.1954	Cluster_1	-1.92618	18	71.4	36.718	0	129.35		1.09944	0.912171	0.644696	-0.534552	-1.11952	-1.00223
LOC_Os10g06130.5	Q33B10	-	RNA recognition motif containing protein	RNA processing/regulation/binding	RNA.RNA binding	Nucleus	26.0305	26.0446	26.2447	25.1279	25.2843	24.7929	Cluster_1	-2.05371	3	26.5	47.821	0	35.783		0.744279	0.767887	1.10408	-0.772073	-0.509289	-1.33489
LOC_Os09g10760.1	Q6H443	osa:4346605	RNA recognition motif containing protein	RNA processing/regulation/binding	RNA.RNA binding	Nucleus	27.0151	26.796	26.24	24.6249	25.7284	24.6656	Cluster_1	-3.19854	4	30.2	26.681	0	17.649		1.13407	0.921715	0.382852	-1.18254	-0.113035	-1.14306
LOC_Os02g11750.1	A3A4D8	osa:4328686	RRM domain-containing protein	RNA processing/regulation/binding	RNA.RNA binding	Nucleus	25.93	26.5718	25.9083	24.1257	24.4166	24.2892	Cluster_1	-3.62892	8	32.5	40.058	0	32.513		0.688558	1.29974	0.667946	-1.02963	-0.752674	-0.873932
LOC_Os10g17454.3	Q109W0	osa:4348309	RNA recognition motif containing protein	RNA processing/regulation/binding	RNA.RNA binding	Nucleus	26.5666	26.8253	26.6144	23.4652	22.9125	23.5029	Cluster_1	-10.3763	2	9.7	30.81	0	17.143		0.851231	0.990144	0.876924	-0.813921	-1.11067	-0.793709
LOC_Os05g04850.1	B7FAL5	osa:4337757	RNA-binding protein Y14A (OsY14a) (RNA-binding protein 8A)	RNA processing/regulation/binding	RNA.RNA binding	Nucleus	26.923	26.9753	26.8098	24.2898	24.901	24.7079	Cluster_1	-4.82266	4	50	22.104	0	37.903		0.916839	0.958372	0.827017	-1.17304	-0.687972	-0.841215
LOC_Os07g03240.1	Q84Z04	osa:4342307	RNA recognition motif containing protein	RNA processing/regulation/binding	RNA.RNA binding	Nucleus	26.1762	26.8795	26.0692	24.1697	24.3765	23.7851	Cluster_1	-4.80497	5	17.2	41.006	0	15.354		0.726289	1.27348	0.643058	-0.834818	-0.67395	-1.13406
LOC_Os07g08960.1	Q7XI13	osa:4342599	Glycine-rich RNA-binding protein-like (Os07g0187300 protein)	RNA processing/regulation/binding	RNA.RNA binding	Nucleus	26.5511	26.045	26.6342	24.1375	24.3443	23.9376	Cluster_1	-4.82423	4	15.9	33.25	0	14.937		1.00775	0.608118	1.07343	-0.898269	-0.734941	-1.0561
LOC_Os06g05660.3	Q5VND6	osa:4340137	Nucleosome assembly protein 1;1 (OsNAP1;1) (Nucleosome assembly protein 1-like 1) (OsNAP1_L1)	DNA synthesis/repair/unspecified	DNA.synthesis/chromatin structure	Nucleus	28.6302	28.7162	28.4666	28.1007	28.0201	27.8837	Cluster_1	-1.51868	13	39.1	42.151	0	108.43		0.94377	1.19176	0.471921	-0.58313	-0.815551	-1.20877
LOC_Os02g52250.1	Q6K8D9	osa:4330796	SNW/SKI-interacting protein A (OsSKIPa)	DNA synthesis/repair/unspecified	DNA.synthesis/chromatin structure	Nucleus	26.8823	26.6106	26.6094	24.9744	25.9224	24.957	Cluster_1	-2.6687	11	29.3	67.479	0	51.594		1.03864	0.721479	0.719998	-1.18891	-0.0820472	-1.20916
LOC_Os03g06220.1	Q10RI7	osa:4331680	DEAD-box ATP-dependent RNA helicase 38 (EC 3.6.4.13)	DNA synthesis/repair/unspecified	DNA.synthesis/chromatin structure	Nucleus	25.8117	25.9572	25.8552	24.1933	24.2782	24.1129	Cluster_1	-3.20402	14	34.1	55.854	0	68.435		0.841915	0.999642	0.889057	-0.911884	-0.819783	-0.998946
LOC_Os04g45040.3	Q7XMK8	osa:4336501	DEAD-box ATP-dependent RNA helicase 6 (EC 3.6.4.13)	DNA synthesis/repair/unspecified	DNA.synthesis/chromatin structure	Nucleus	25.223	25.4629	25.3082	23.9327	23.7627	22.9693	Cluster_1	-3.42582	5	34.3	56.71	0	24.658		0.757993	0.991214	0.840895	-0.496112	-0.661434	-1.43256
LOC_Os02g53500.2	Q6YZ54	osa:4330895	Replication factor C subunit 3 (OsRFC3) (Activator 1 subunit 3)	DNA synthesis/repair/unspecified	DNA.synthesis/chromatin structure	Nucleus	29.6502	30.084	30.2401	24.8219	23.4374	24.2956	Cluster_1	-55.9656	5	16.6	39.625	0	18.271		0.796472	0.931312	0.979857	-0.704543	-1.13495	-0.868151
LOC_Os09g23730.1	Q69MW7	osa:4347003	HMG-Y-related A	DNA synthesis/repair/unspecified	DNA.synthesis/chromatin structure.histone	Nucleus	28.2193	28.3016	28.6006	26.8185	26.7154	27.1719	Cluster_1	-2.77394	12	70.4	21.753	0	67.5		0.700462	0.799631	1.15982	-0.987165	-1.11133	-0.56142
LOC_Os06g04020.1	Q9SNN5	osa:4340005	histone H1	DNA synthesis/repair/unspecified	DNA.synthesis/chromatin structure.histone	Nucleus	26.3122	26.5756	26.6984	24.8768	25.1885	25.0859	Cluster_1	-2.78623	6	34.2	25.18	0	21.888		0.633171	0.952257	1.10111	-1.1058	-0.728263	-0.852474
LOC_Os10g39410.1	Q7XUC9	osa:4327457	Histone H4	DNA synthesis/repair/unspecified	DNA.synthesis/chromatin structure.histone	Nucleus	29.1581	28.9555	29.0671	26.9284	27.0657	26.9325	Cluster_1	-4.24196	5	50.5	11.409	0	28.835		0.996101	0.819086	0.916561	-0.951739	-0.831817	-0.948192
LOC_Os02g29464.1	Q7Y239	osa:4329409	DNA repair-recombination protein	DNA synthesis/repair/unspecified	DNA.repair	Nucleus	25.0196	24.8937	24.8912	23.8046	23.9238	24.0465	Cluster_1	-2.01374	9	9.7	152.32	0	23.876		1.05241	0.82776	0.823297	-1.11595	-0.903256	-0.684265
LOC_Os01g36090.1	Q8LHG8	osa:4326870	DNA-damage-repair/toleration protein-like (Os01g0542000 protein)	DNA synthesis/repair/unspecified	DNA.repair	Nucleus	27.9386	27.8327	27.9646	26.9547	27.1015	27.2332	Cluster_1	-1.75991	12	53.7	33.281	0	121.77		0.949662	0.718098	1.00652	-1.2013	-0.880411	-0.592571
LOC_Os02g49050.2	Q6Z656	osa:4330563	Transmembrane 9 superfamily member	DNA synthesis/repair/unspecified	DNA.unspecified	Nucleus	26.0248	26.1584	26.2063	23.8498	23.5717	24.5737	Cluster_1	-4.38155	4	18.7	74.129	0	62.082		0.791445	0.90145	0.94095	-1.00038	-1.2295	-0.403968
LOC_Os11g07910.1	Q2R9Q8	osa:4349939	Transmembrane 9 superfamily member	DNA synthesis/repair/unspecified	DNA.unspecified	Nucleus	26.3522	25.8997	26.2211	25.7366	25.2151	25.4494	Cluster_1	-1.61396	4	17.5	67.685	0	42.142		1.23181	0.199286	0.932705	-0.172847	-1.36283	-0.828124
LOC_Os09g38530.1	Q0IZP5	osa:4347829	Transmembrane 9 superfamily member	DNA synthesis/repair/unspecified	DNA.unspecified	Nucleus	25.2172	25.1849	25.0298	23.4995	23.6334	23.1416	Cluster_1	-3.29242	4	8.5	73.654	0	28.167		0.974348	0.940632	0.778618	-0.819888	-0.67995	-1.19376
LOC_Os06g37160.1	Q5Z5T2	osa:4341338	Transmembrane 9 superfamily member	DNA synthesis/repair/unspecified	DNA.unspecified	Nucleus	28.5917	28.4108	28.6173	27.8589	27.478	27.4938	Cluster_1	-1.90488	10	20.7	73.238	0	61.572		0.971242	0.631112	1.01935	-0.406458	-1.12248	-1.09276
LOC_Os03g13380.1	Q8H012	osa:4332186	Transmembrane 9 superfamily member	DNA synthesis/repair/unspecified	DNA.unspecified	Nucleus	27.531	27.4572	27.5256	26.6495	26.7065	26.8014	Cluster_1	-1.7236	7	14.6	67.805	0	25.591		0.966318	0.796177	0.953948	-1.06603	-0.934673	-0.715743
LOC_Os08g06470.1	B9FZ73	-	Transmembrane 9 superfamily member	DNA synthesis/repair/unspecified	DNA.unspecified	Nucleus	25.916	25.868	25.8087	24.1739	24.2961	24.8218	Cluster_1	-2.70127	3	14.1	35.145	0	12.949		0.942452	0.883508	0.810801	-1.19366	-1.04381	-0.399287
LOC_Os08g38820.2	Q9XGQ5	osa:4345930	Transmembrane 9 superfamily member	DNA synthesis/repair/unspecified	DNA.unspecified	Nucleus	26.7131	26.3205	26.5631	24.591	24.7467	24.5934	Cluster_1	-3.7025	4	15.6	74.533	0	14.957		1.07824	0.702031	0.934495	-0.955415	-0.806248	-0.953106
LOC_Os10g10244.1	Q10A14	osa:4348211	Alanine--tRNA ligase (EC 6.1.1.7) (Alanyl-tRNA synthetase) (AlaRS)	Protein metabolism	protein.aa activation.alanine-tRNA ligase	Nucleus	29.2367	29.1972	29.3864	28.4584	28.4088	28.6315	Cluster_1	-1.70985	39	49	109.41	0	323.31		0.805349	0.714331	1.14959	-0.984407	-1.09851	-0.586355
LOC_Os07g07060.1	Q0D8E4	-	Proline--tRNA ligase (EC 6.1.1.15)	Protein metabolism	protein.aa activation.bifunctional aminoacyl-tRNA synthetase	Nucleus	25.377	25.2942	25.2174	24.7715	24.2922	24.1929	Cluster_1	-1.83702	6	19.7	41.2	0	13.663		0.996499	0.837639	0.690322	-0.165036	-1.08451	-1.27492
LOC_Os06g35470.1	B9FTN9	osa:4341246	Uncharacterized protein	Protein metabolism	protein.synthesis.ribosomal protein.prokaryotic.chloroplast.50S subunit.L1	Mitochondria	27.1065	27.26	27.15	25.4	25.3536	25.617	Cluster_1	-3.28363	7	32.4	44.747	0	39.056		0.838067	1.00047	0.884062	-0.967741	-1.01679	-0.738067
LOC_Os01g47330.1	O22386	osa:9271252	50S ribosomal protein L12, chloroplastic (CL12)	Protein metabolism	protein.synthesis.ribosomal protein.prokaryotic.chloroplast.50S subunit.L12	Chloroplast	25.8582	26.1644	25.9186	22.8727	24.9669	23.9432	Cluster_1	-4.14917	4	40	18.59	0	21.93		0.690758	0.924708	0.736926	-1.59005	0.00989389	-0.772233
LOC_Os03g20100.1	Q10MB2	osa:4332652	30S ribosomal protein S1, chloroplast, putative, expressed	Protein metabolism	protein.synthesis.ribosomal protein.prokaryotic.unknown organellar.30S subunit.S1	Cytosol	28.3823	28.4875	28.1664	26.985	25.9965	26.4248	Cluster_1	-3.67218	9	46.3	43.309	0	36.39		0.903343	1.00073	0.703325	-0.390945	-1.30659	-0.909859
LOC_Os08g44380.1	Q6ZJ04	osa:9268245	Ribosomal protein	Protein metabolism	protein.synthesis.ribosomal protein.prokaryotic.unknown organellar.50S subunit.L10A	Cytosol	28.9153	28.8879	29.0079	25.7025	25.9916	25.9493	Cluster_1	-8.31616	1	31.9	26.781	0	73.096		0.898086	0.881741	0.953266	-1.01752	-0.84519	-0.870388
LOC_Os01g01060.1	Q93VC6	osa:4326457	40S ribosomal S5	Protein metabolism	protein.synthesis.ribosomal protein.eukaryotic.40S subunit.S5	Mitochondria	30.2276	30.3811	30.2756	28.8945	29.0028	28.9059	Cluster_1	-2.56757	3	40	22.226	0	74.566		0.819805	1.02518	0.8841	-0.963032	-0.818232	-0.947819
LOC_Os07g42950.1	Q8LH97	osa:4343945	40S ribosomal protein S6	Protein metabolism	protein.synthesis.ribosomal protein.eukaryotic.40S subunit.S6	Cytosol	29.8473	29.9751	29.9615	29.3289	29.2244	29.3953	Cluster_1	-1.52817	2	32	28.472	0	107.06		0.65765	1.03117	0.991453	-0.856388	-1.16148	-0.662402
LOC_Os03g27260.1	Q75LR5	osa:4333016	40S ribosomal protein S6	Protein metabolism	protein.synthesis.ribosomal protein.eukaryotic.40S subunit.S6	Cytosol	26.5245	27.4694	27.1035	24.3998	24.0129	24.044	Cluster_1	-7.36278	1	32.7	28.058	0	26.578		0.578327	1.16454	0.93753	-0.739892	-0.979899	-0.96061
LOC_Os03g18580.1	Q10MS4	osa:4332546	40S ribosomal protein S7	Protein metabolism	protein.synthesis.ribosomal protein.eukaryotic.40S subunit.S7	Cytosol	26.8427	27.096	26.9045	24.3905	23.954	24.5225	Cluster_1	-6.31478	1	37	22.229	0	11.182		0.832456	1.00469	0.874497	-0.834882	-1.13167	-0.745088
LOC_Os04g52361.1	Q7XIK5	osa:4336975	Os04g0613600 protein (Os07g0565000 protein) (Os07g0565100 protein) (cDNA clone:J023056G18, full insert sequence)	Protein metabolism	protein.synthesis.ribosomal protein.eukaryotic.40S subunit.S11	Cytosol	28.2982	28.1565	28.3667	26.3641	26.3895	26.8162	Cluster_1	-3.36484	2	40.4	17.836	0	30.031		0.923213	0.777803	0.993416	-1.06143	-1.03541	-0.597596
LOC_Os07g05580.1	Q6ZLP8	osa:4342408	40S ribosomal protein S12	Protein metabolism	protein.synthesis.ribosomal protein.eukaryotic.40S subunit.S12	Cytosol	28.4283	28.3751	28.5396	24.2176	25.4954	23.7805	Cluster_1	-15.4529	2	74.6	14.799	0	57.543		0.874485	0.850672	0.924256	-1.00845	-0.437053	-1.20391
LOC_Os08g02400.1	Q69UI2	osa:4344523	40S ribosomal protein S13-1	Protein metabolism	protein.synthesis.ribosomal protein.eukaryotic.40S subunit.S13	Nucleus	27.2175	27.0837	27.4285	23.8341	24.6085	23.1692	Cluster_1	-10.3575	2	50.3	17.115	0	4.5558		0.87136	0.801113	0.982044	-0.903994	-0.497661	-1.25286
LOC_Os02g06700.2	Q6H7T1	osa:4328392	ribosomal protein	Protein metabolism	protein.synthesis.ribosomal protein.eukaryotic.40S subunit.S14	Cytosol	30.235	30.1057	30.1342	28.6419	28.5825	28.6436	Cluster_1	-2.8991	9	66	16.363	0	63.358		1.00241	0.848976	0.88273	-0.888558	-0.959041	-0.886516
LOC_Os10g27190.1	Q7XEQ3	osa:4348608	40S ribosomal protein S17-4, putative, expressed (Os10g0411800 protein)	Protein metabolism	protein.synthesis.ribosomal protein.eukaryotic.40S subunit.S17	Cytosol	29.8464	30.1338	29.9936	27.3559	27.4612	27.8151	Cluster_1	-5.45351	7	62.4	16.429	0	39.039		0.797834	1.01042	0.906726	-1.04418	-0.966275	-0.704527
LOC_Os03g01900.1	Q8H7V0	osa:4331346	40S ribosomal protein S17, putative, expressed (Os03g0109500 protein)	Protein metabolism	protein.synthesis.ribosomal protein.eukaryotic.40S subunit.S17	Mitochondria	24.9265	25.488	24.9654	23.7058	23.53	23.5571	Cluster_1	-2.88583	2	41	16.615	0.00088672	2.9203		0.654158	1.30506	0.699273	-0.760803	-0.964589	-0.933096
LOC_Os03g31090.1	P40978	osa:4333148	40S ribosomal protein S19	Protein metabolism	protein.synthesis.ribosomal protein.eukaryotic.40S subunit.S19	Cytosol	30.0038	30.0852	29.8586	28.6471	28.7532	28.8368	Cluster_1	-2.35688	9	48.6	16.387	0	30.425		0.935265	1.05429	0.722917	-1.04835	-0.89314	-0.770977
LOC_Os10g08930.1	Q8LNL2	osa:4348185	40S ribosomal protein S20, putative, expressed (Os10g0170200 protein) (cDNA clone:J033050C15, full insert sequence)	Protein metabolism	protein.synthesis.ribosomal protein.eukaryotic.40S subunit.S20	Cytosol	28.2797	28.3872	28.4454	25.8993	23.1199	25.9746	Cluster_1	-10.3592	1	34.6	14.208	0	4.5914		0.754204	0.805029	0.832557	-0.371134	-1.68512	-0.335538
LOC_Os06g04290.1	P35686	osa:4340027	40S ribosomal protein S20	Protein metabolism	protein.synthesis.ribosomal protein.eukaryotic.40S subunit.S20	Cytosol	29.3855	29.2893	29.1985	27.8295	28.0158	28.0925	Cluster_1	-2.4825	3	38.3	14.046	0	26.889		1.03345	0.900998	0.775924	-1.10974	-0.85318	-0.747453
LOC_Os03g22460.2	Q10LK2	-	40S ribosomal protein S21	Protein metabolism	protein.synthesis.ribosomal protein.eukaryotic.40S subunit.S21	Chloroplast	26.2318	26.5574	27.2907	24.0717	23.3539	24.0842	Cluster_1	-7.24375	1	21.4	7.7809	0	36.879		0.59552	0.796095	1.24775	-0.734974	-1.1771	-0.727292
LOC_Os08g44480.1	Q6YZI2	osa:4346314	40S ribosomal protein S25	Protein metabolism	protein.synthesis.ribosomal protein.eukaryotic.40S subunit.S25	Cytosol	28.9041	29.0154	29.0588	28.2076	28.3649	28.2013	Cluster_1	-1.66423	2	50	12.068	0	29.701		0.680087	0.951656	1.05766	-1.01925	-0.635547	-1.03461
LOC_Os05g39960.2	Q0DHB9	osa:4339104	40S ribosomal protein S26	Protein metabolism	protein.synthesis.ribosomal protein.eukaryotic.40S subunit.S26	Nucleus	29.7054	29.4764	29.5523	27.4543	27.401	27.2495	Cluster_1	-4.62599	2	41	14.918	0	117.95		1.01466	0.826122	0.888576	-0.83898	-0.882803	-1.00757
LOC_Os01g60790.1	P49216	osa:4327570	40S ribosomal protein S26 (S31)	Protein metabolism	protein.synthesis.ribosomal protein.eukaryotic.40S subunit.S26	Nucleus	26.5881	26.3567	26.6061	25.1272	25.3478	25.5251	Cluster_1	-2.27144	2	39.1	14.991	0	64.559		0.994945	0.647729	1.02204	-1.19774	-0.866516	-0.600456
LOC_Os12g21798.1	Q0INR5	osa:4352048	40S ribosomal protein S3a	Protein metabolism	protein.synthesis.ribosomal protein.eukaryotic.40S subunit.S3A	Cytosol	24.7394	25.1807	24.9304	24.1925	23.652	23.8353	Cluster_1	-2.08049	2	50	29.71	0	5.9863		0.512035	1.22334	0.819895	-0.369483	-1.24065	-0.94514
LOC_Os02g18550.1	Q6K8B8	osa:4329042	40S ribosomal protein S3a	Protein metabolism	protein.synthesis.ribosomal protein.eukaryotic.40S subunit.S3A	Cytosol	29.3977	29.3068	29.4382	27.9312	27.6816	27.8251	Cluster_1	-2.96551	6	55.9	29.759	0	32.383		0.927367	0.822143	0.974223	-0.77067	-1.05959	-0.893471
LOC_Os12g07010.1	Q0IPU6	osa:4351604	Ribosomal protein L3 (Ribosomal protein L3A) (cDNA clone:001-035-H11, full insert sequence)	Protein metabolism	protein.synthesis.ribosomal protein.eukaryotic.60S subunit.L3	Cytosol	26.9098	27.4467	26.3574	25.4072	25.2763	25.4468	Cluster_1	-2.88358	3	43.7	44.463	0	8.9398		0.848184	1.44037	0.238967	-0.808919	-0.953339	-0.765258
LOC_Os11g06750.1	Q53JG0	osa:4349878	60S ribosomal protein L3, putative, expressed (Os11g0168200 protein) (Ribosomal protein L3) (Ribosomal protein L3B) (cDNA clone:J033040J04, full insert sequence) (cDNA clone:J033041E13, full insert sequence)	Protein metabolism	protein.synthesis.ribosomal protein.eukaryotic.60S subunit.L3	Cytosol	30.1937	30.1466	30.1666	29.2512	29.4204	29.458	Cluster_1	-1.73201	3	43.7	44.49	0	121.82		0.956955	0.849995	0.895487	-1.18578	-0.801021	-0.715634
LOC_Os01g67134.1	B7EWY9	osa:4325100	60S ribosomal protein L5 (cDNA clone:001-036-H05, full insert sequence)	Protein metabolism	protein.synthesis.ribosomal protein.eukaryotic.60S subunit.L5	Cytosol	27.4605	27.3471	27.2799	24.4214	24.1952	23.571	Cluster_1	-9.84915	3	56.9	34.729	0	38.807		0.955342	0.893325	0.856645	-0.705652	-0.829262	-1.1704
LOC_Os04g51630.1	Q0JAC6	osa:4336914	60S ribosomal L7	Protein metabolism	protein.synthesis.ribosomal protein.eukaryotic.60S subunit.L7	Cytosol	27.3598	27.1489	27.0617	25.3957	25.2179	25.3903	Cluster_1	-3.61877	4	41.4	28.361	0	21.226		1.07287	0.866647	0.78138	-0.847259	-1.02113	-0.852508
LOC_Os08g13690.1	Q6YYR2	osa:4345009	60S ribosomal L7	Protein metabolism	protein.synthesis.ribosomal protein.eukaryotic.60S subunit.L7	Cytosol	29.9487	29.9622	30.0941	29.1885	29.3299	29.3715	Cluster_1	-1.6302	4	46.5	28.453	0	65.745		0.759829	0.79428	1.12876	-1.16858	-0.809933	-0.70435
LOC_Os12g38000.1	Q2QNF3	osa:4352560	60S ribosomal protein L2 (60S ribosomal protein L2, putative, expressed) (Os12g0567700 protein)	Protein metabolism	protein.synthesis.ribosomal protein.eukaryotic.60S subunit.L8	Cytosol	30.1246	30.1831	30.1522	28.2671	28.0567	28.2076	Cluster_1	-3.9344	7	33	28.249	0	60.657		0.884471	0.938355	0.909904	-0.827937	-1.02197	-0.882826
LOC_Os06g35730.1	Q0DK10	osa:4338077	60S ribosomal protein L11	Protein metabolism	protein.synthesis.ribosomal protein.eukaryotic.60S subunit.L11	Cytosol	30.3184	30.333	30.3181	28.4763	28.733	28.6595	Cluster_1	-3.24958	1	43.4	20.836	0	59.215		0.904116	0.919709	0.903769	-1.06603	-0.791464	-0.870105
LOC_Os04g50990.1	Q0JAI2	osa:4336856	L11 domain containing ribosomal protein	Protein metabolism	protein.synthesis.ribosomal protein.eukaryotic.60S subunit.L12	Cytosol	30.5725	30.7652	30.6368	29.2661	29.1894	29.3875	Cluster_1	-2.59763	8	59.6	17.747	0	106.82		0.793875	1.04761	0.878445	-0.926288	-1.02726	-0.766386
LOC_Os06g02510.3	Q9LWS2	osa:4339923	60S ribosomal protein L13	Protein metabolism	protein.synthesis.ribosomal protein.eukaryotic.60S subunit.L13	Cytosol	26.8633	26.611	26.6753	24.6272	25.0907	22.6301	Cluster_1	-6.06531	2	33.7	24.054	0	48.908		0.877431	0.7245	0.763477	-0.478493	-0.197424	-1.68949
LOC_Os03g37970.1	Q7XJB4	osa:4333306	60S ribosomal protein L13	Protein metabolism	protein.synthesis.ribosomal protein.eukaryotic.60S subunit.L13	Cytosol	29.0159	29.0207	29.0368	28.6504	28.3548	28.2773	Cluster_1	-1.51251	2	33.7	24.014	0	96.315		0.828536	0.842113	0.888105	-0.215868	-1.0608	-1.28209
LOC_Os02g40880.1	Q6K1Q6	osa:4330020	ribosomal L14	Protein metabolism	protein.synthesis.ribosomal protein.eukaryotic.60S subunit.L14	Cytosol	28.3667	28.2652	28.3139	26.8204	26.924	27.0188	Cluster_1	-2.6284	8	41.8	15.387	0	31.254		0.976071	0.843681	0.907266	-1.04025	-0.905205	-0.781558
LOC_Os03g22180.1	Q10LN7	osa:4332793	60S ribosomal protein L18, putative, expressed (Os03g0341100 protein)	Protein metabolism	protein.synthesis.ribosomal protein.eukaryotic.60S subunit.L18	Cytosol	28.3323	28.3282	27.9106	27.0295	27.4191	27.3694	Cluster_1	-1.88915	4	42.2	21.074	0	111.01		1.10778	1.10022	0.330241	-1.29442	-0.576072	-0.667756
LOC_Os03g21940.1	Q10LR6	osa:4332773	Ribosomal protein L19	Protein metabolism	protein.synthesis.ribosomal protein.eukaryotic.60S subunit.L19	Cytosol	29.6607	29.8717	29.6389	29.0185	28.6066	28.4269	Cluster_1	-2.05589	2	32.7	24.141	0	32.048		0.753248	1.10131	0.717323	-0.305672	-0.984937	-1.28127
LOC_Os07g47710.1	Q6YSX0	osa:4344261	60S ribosomal L22-2	Protein metabolism	protein.synthesis.ribosomal protein.eukaryotic.60S subunit.L22	Cytosol	29.1361	29.0201	28.9152	27.7781	27.3646	27.563	Cluster_1	-2.74198	4	47.7	14.416	0	27.396		1.03597	0.892917	0.763525	-0.63899	-1.14904	-0.90438
LOC_Os03g22340.1	Q762A6	osa:4332802	60S ribosomal protein L22-2, putative, expressed (BRI1-KD interacting protein 108) (Os03g0343500 protein) (cDNA clone:001-019-G04, full insert sequence) (cDNA clone:001-030-E04, full insert sequence) (cDNA clone:J033022G11, full insert sequence)	Protein metabolism	protein.synthesis.ribosomal protein.eukaryotic.60S subunit.L22	Cytosol	29.4155	29.491	29.5015	26.6413	26.7317	26.707	Cluster_1	-6.84955	4	47.3	14.471	0	43.15		0.877134	0.926782	0.933659	-0.946746	-0.887302	-0.903526
LOC_Os10g32920.1	Q9AV77	osa:4331122	60S ribosomal protein L23, putative, expressed (Os10g0466700 protein) (cDNA clone:J013057L24, full insert sequence)	Protein metabolism	protein.synthesis.ribosomal protein.eukaryotic.60S subunit.L23	Cytosol	28.3584	28.5395	28.4717	27.6926	27.4622	27.818	Cluster_1	-1.7398	8	68.6	15.031	0	85.558		0.660931	1.05818	0.909399	-0.799396	-1.30479	-0.524325
LOC_Os02g18380.1	Q6K4T1	osa:4329034	60S ribosomal protein L27	Protein metabolism	protein.synthesis.ribosomal protein.eukaryotic.60S subunit.L27	Cytosol	28.141	28.0012	28.1848	26.7239	26.5282	26.6903	Cluster_1	-2.75393	3	21.2	15.578	0	19.874		0.946927	0.773345	1.00128	-0.812292	-1.05528	-0.853979
LOC_Os10g41470.1	Q7XC31	osa:4349409	60S ribosomal protein L27	Protein metabolism	protein.synthesis.ribosomal protein.eukaryotic.60S subunit.L27	Cytosol	27.6326	27.4968	27.7267	25.6279	25.5375	25.6502	Cluster_1	-4.03764	2	20.6	15.471	0	7.4695		0.922935	0.800096	1.00799	-0.889837	-0.971571	-0.869615
LOC_Os05g46430.1	Q5TKP3	osa:4339475	Putative 60S ribosomal L28 protein	Protein metabolism	protein.synthesis.ribosomal protein.eukaryotic.60S subunit.L28	Cytosol	31.1398	31.1649	31.2402	29.8295	29.72	29.6104	Cluster_1	-2.75429	2	48.3	16.606	0	34.97		0.85665	0.887917	0.981543	-0.772534	-0.908634	-1.04494
LOC_Os01g16890.1	Q9SDG6	osa:4324441	60S ribosomal protein L30	Protein metabolism	protein.synthesis.ribosomal protein.eukaryotic.60S subunit.L30	Cytosol	28.7268	28.5936	28.4468	26.6637	26.4166	26.4398	Cluster_1	-4.23502	4	36	12.363	0	18.29		1.02759	0.911481	0.783587	-0.770688	-0.986081	-0.965888
LOC_Os05g41110.2	Q6F331	osa:4339162	ribosomal L7Ae	Protein metabolism	protein.synthesis.ribosomal protein.eukaryotic.60S subunit.L30	Cytosol	26.7455	26.8464	26.6802	23.9625	24.4111	24.9201	Cluster_1	-5.0146	3	40.2	12.36	0	22.595		0.878324	0.955303	0.828493	-1.245	-0.902736	-0.514387
LOC_Os02g48660.1	Q6ZGV5	osa:4330533	Putative 60S ribosomal protein L31	Protein metabolism	protein.synthesis.ribosomal protein.eukaryotic.60S subunit.L31	Cytosol	26.3421	26.9825	26.9752	23.7604	23.4295	23.4208	Cluster_1	-9.38086	2	27.6	14.061	0	14.141		0.665604	1.02368	1.0196	-0.777981	-0.963032	-0.967872
LOC_Os09g32500.2	B7E905	osa:9268508	60S ribosomal L32	Protein metabolism	protein.synthesis.ribosomal protein.eukaryotic.60S subunit.L32	Mitochondria	28.8426	28.7392	29.044	26.2042	26.3223	26.2736	Cluster_1	-6.09897	2	47.4	15.73	0	36.903		0.887632	0.815422	1.0282	-0.954018	-0.87162	-0.905613
LOC_Os09g32532.2	Q0J0Q8	osa:4347488	60S ribosomal L32	Protein metabolism	protein.synthesis.ribosomal protein.eukaryotic.60S subunit.L32	Cytosol	27.9364	27.741	27.8565	24.61	24.7778	24.655	Cluster_1	-8.96122	1	47.4	15.674	0	19.96		0.964698	0.852118	0.918669	-0.952699	-0.856016	-0.926769
LOC_Os08g06040.1	Q6ZD96	osa:4344696	60S ribosomal L34	Protein metabolism	protein.synthesis.ribosomal protein.eukaryotic.60S subunit.L34	Cytosol	28.4295	28.6191	28.6692	27.8942	26.523	26.2791	Cluster_1	-3.19067	4	26.3	13.62	0	9.4241		0.646993	0.823731	0.87045	0.147794	-1.13077	-1.3582
LOC_Os02g30050.1	Q6K667	osa:4329423	ribosomal L29	Protein metabolism	protein.synthesis.ribosomal protein.eukaryotic.60S subunit.L35	Cytosol	24.8736	25.5079	25.2799	23.8042	23.6043	23.9036	Cluster_1	-2.73157	4	26.8	14.244	0	6.7974		0.458039	1.22661	0.9503	-0.837708	-1.07994	-0.717301
LOC_Os05g37330.1	Q65WT5	osa:4338938	60S acidic ribosomal protein	Protein metabolism	protein.synthesis.ribosomal protein.eukaryotic.60S subunit.P2	Cytosol	27.6413	27.8257	27.8485	24.6614	25.4296	24.9929	Cluster_1	-6.69868	9	81.4	11.599	0	66.211		0.814439	0.93545	0.95041	-1.1406	-0.636596	-0.923106
LOC_Os06g48780.1	P56724	osa:4341969	60S acidic ribosomal protein P3 (P1/P2-like)	Protein metabolism	protein.synthesis.ribosomal protein.eukaryotic.60S subunit.P3	Cytosol	29.132	28.943	29.0202	23.7637	24.8189	24.9926	Cluster_1	-22.7321	3	21.8	11.894	0	27.261		0.939672	0.864221	0.895024	-1.20362	-0.782327	-0.712966
LOC_Os01g09510.1	Q5SNH7	osa:4326782	60S acidic ribosomal protein	Protein metabolism	protein.synthesis.ribosomal protein.eukaryotic.60S subunit.unknown	Cytosol	27.5535	27.6026	27.5237	22.8505	24.2056	23.8248	Cluster_1	-15.2733	3	46.5	11.607	0	28.976		0.891258	0.913586	0.877697	-1.24727	-0.631077	-0.804198
LOC_Os07g08330.1	Q6ZLB8	osa:4342563	ribosomal L4	Protein metabolism	protein.synthesis.ribosomal protein.eukaryotic.60S subunit.L4/L1	Cytosol	30.6685	30.8092	30.6701	30.2252	30.1374	29.9268	Cluster_1	-1.53635	11	54.6	44.738	0	269.96		0.735579	1.13032	0.740083	-0.507665	-0.753871	-1.34445
LOC_Os03g54890.2	Q75J18	osa:4334154	60S ribosomal protein L13a-2, putative, expressed (Os03g0756000 protein) (cDNA clone:001-207-A04, full insert sequence) (cDNA clone:J033150E09, full insert sequence) (cDNA, clone: J100020K24, full insert sequence)	Protein metabolism	protein.synthesis.ribosomal protein.eukaryotic.60S subunit.L13A	Cytosol	29.9513	30.0072	30.019	28.9204	29.1203	29.2723	Cluster_1	-1.85085	7	39.2	20.734	0	36.657		0.806339	0.918185	0.941902	-1.25697	-0.856909	-0.552546
LOC_Os01g24690.3	Q94CM9	osa:4326469	60S ribosomal L23A	Protein metabolism	protein.synthesis.ribosomal protein.eukaryotic.60S subunit.L23A	Cytosol	30.4698	30.5861	30.4463	28.6238	28.821	28.9893	Cluster_1	-3.22503	8	47.4	15.511	0	30.067		0.87149	0.996112	0.846349	-1.10555	-0.89433	-0.714075
LOC_Os02g54470.2	Q6K8U8	osa:4330946	60S ribosomal L35a-3	Protein metabolism	protein.synthesis.ribosomal protein.eukaryotic.60S subunit.L35A	Cytosol	29.3081	29.5481	29.3572	28.0528	28.027	28.2981	Cluster_1	-2.42589	2	37.5	12.715	0	91.509		0.76343	1.10083	0.832378	-1.00174	-1.03805	-0.656851
LOC_Os05g48310.2	Q6I608	osa:4339572	60S ribosomal L35a-3	Protein metabolism	protein.synthesis.ribosomal protein.eukaryotic.60S subunit.L35A	Cytosol	28.0728	27.9918	27.7796	26.4296	26.6081	26.5088	Cluster_1	-2.69924	2	37.8	12.661	0	59.526		1.06119	0.959081	0.691231	-1.01223	-0.787002	-0.912271
LOC_Os02g37870.1	Q69L77	osa:4329832	Brix domain containing protein	Protein metabolism	protein.synthesis.misc ribosomal protein.BRIX	Nucleus	25.7104	25.4635	25.0318	23.6678	24.371	23.3308	Cluster_1	-3.05684	7	30.2	37.82	0	18.199		1.14988	0.895097	0.449761	-0.957549	-0.23198	-1.30521
LOC_Os06g23440.1	Q7Y1V2	osa:4340958	Eukaryotic translation initiation factor 4C	Protein metabolism	protein.synthesis.initiation	Cytosol	27.757	27.7102	27.6796	24.8166	25.5223	24.9924	Cluster_1	-6.08463	5	47.2	16.339	0	27.355		0.929541	0.897128	0.875957	-1.10408	-0.616044	-0.982503
LOC_Os04g42140.1	Q84PB3	osa:4336300	Eukaryotic translation initiation factor isoform 4G-1 (eIF(iso)-4G-1) (eIF(iso)4G-1) (Eukaryotic initiation factor iso-4F subunit p82) (eIF-(iso)4F p82 subunit)	Protein metabolism	protein.synthesis.initiation	Nucleus	27.0166	27.316	27.1004	25.8499	25.503	26.1679	Cluster_1	-2.46924	16	28.5	87.021	0	67.361		0.698137	1.0969	0.809728	-0.855431	-1.31733	-0.432003
LOC_Os03g21550.2	Q10LV9	osa:4332744	Eukaryotic translation initiation factor 2 beta subunit, putative, expressed (Os03g0333300 protein) (cDNA clone:J033023N08, full insert sequence)	Protein metabolism	protein.synthesis.initiation	Nucleus	27.5436	27.4146	27.8379	26.8994	26.6517	26.8413	Cluster_1	-1.74251	5	51.1	30.548	0	105.06		0.73975	0.463582	1.36994	-0.639485	-1.16992	-0.763867
LOC_Os04g30780.1	Q7XMI6	osa:4335611	Eukaryotic translation initiation factor 3 subunit H (eIF3h)	Protein metabolism	protein.synthesis.initiation	Cytosol	28.0428	28.0077	28.1148	27.1437	27.4367	27.2083	Cluster_1	-1.73173	13	43.2	39.156	0	87.163		0.86045	0.781828	1.02187	-1.1553	-0.498376	-1.01047
LOC_Os03g08450.1	Q94HF1	osa:4331842	Eukaryotic translation initiation factor 3 subunit K (eIF3k) (eIF-3 p25)	Protein metabolism	protein.synthesis.initiation	Cytosol	27.1076	26.933	26.9043	25.7858	25.501	25.7445	Cluster_1	-2.47008	10	39.4	25.831	0	28.091		1.0742	0.833259	0.793545	-0.750305	-1.14341	-0.807293
LOC_Os02g54700.2	Q6K4P1	osa:4330963	Eukaryotic translation initiation factor 3 subunit G (eIF3g) (Eukaryotic translation initiation factor 3 RNA-binding subunit) (eIF-3 RNA-binding subunit) (Eukaryotic translation initiation factor 3 subunit 4)	Protein metabolism	protein.synthesis.initiation	Cytosol	28.0619	28.0083	27.8959	26.6454	26.461	26.7295	Cluster_1	-2.59673	10	45	32.009	0	74.134		1.00084	0.930392	0.782641	-0.860695	-1.10299	-0.750185
LOC_Os10g32970.1	P48600	osa:4348852	Eukaryotic translation initiation factor isoform 4E-2 (eIF(iso)-4E-2) (eIF(iso)4E-2) (eIF-(iso)4F 25 kDa subunit) (eIF-(iso)4F p28 subunit) (mRNA cap-binding protein)	Protein metabolism	protein.synthesis.initiation	Nucleus	26.0617	26.3194	25.0957	23.7733	23.8127	23.8265	Cluster_1	-4.05973	4	34.5	23.199	0	16.54		1.05655	1.27491	0.237935	-0.882614	-0.849223	-0.837559
LOC_Os12g32240.1	Q2QQ48	osa:4352300	Eukaryotic translation initiation factor 5A (eIF-5A)	Protein metabolism	protein.synthesis.initiation	Cytosol	29.5497	29.4952	30.0176	23.685	24.262	24.2551	Cluster_1	-49.1839	3	51.9	17.557	0	62.34		0.864598	0.846985	1.01599	-1.0329	-0.846227	-0.848444
LOC_Os07g02210.1	Q8GRL5	osa:4342241	Eukaryotic translation initiation factor 5A (eIF-5A)	Protein metabolism	protein.synthesis.initiation	Cytosol	27.23	27.3548	27.4737	26.5932	26.0016	26.6722	Cluster_1	-1.90589	5	46.9	17.766	0	58.367		0.605803	0.826732	1.03705	-0.520876	-1.56765	-0.381053
LOC_Os02g12794.3	Q0E2Q7	osa:4328752	elongation factor 1-gamma	Protein metabolism	protein.synthesis.elongation	Cytosol	27.7737	27.7106	27.5544	24.9018	26.2628	26.2746	Cluster_1	-3.64649	2	60.7	29.473	0	21.1		0.901288	0.845932	0.7089	-1.61814	-0.424154	-0.413823
LOC_Os05g31000.1	Q7XXR8	osa:4338602	Nascent polypeptide associated complex alpha chain (Os05g0373700 protein) (cDNA clone:001-008-D09, full insert sequence)	Protein metabolism	protein.synthesis.elongation	Nucleus	27.9421	27.8003	27.2437	26.5284	26.9254	26.657	Cluster_1	-1.94322	4	57.1	22.277	0	141.39		1.28983	1.04904	0.103472	-1.11176	-0.43738	-0.893205
LOC_Os01g71230.2	Q8RUI4	osa:4326505	NAC transcription factor (Os01g0938900 protein) (Putative nascent polypeptide associated complex alpha chain) (cDNA clone:006-202-F04, full insert sequence)	Protein metabolism	protein.synthesis.elongation	Nucleus	29.3204	29.4606	29.2955	27.9413	27.5579	27.8725	Cluster_1	-2.96537	5	57	21.964	0	169.45		0.856648	1.01775	0.828044	-0.727626	-1.1681	-0.806714
LOC_Os07g46750.1	P29545	osa:4344188	Elongation factor 1-beta (EF-1-beta) (Elongation factor 1-beta') (EF-1-beta') (Elongation factor 1B-alpha 2) (eEF-1B alpha 2)	Protein metabolism	protein.synthesis.elongation	Nucleus	30.4038	30.5724	30.7172	29.5003	29.5923	29.4643	Cluster_1	-2.06402	11	69.2	23.799	0	150.3		0.621386	0.91076	1.15933	-0.929229	-0.77128	-0.990966
LOC_Os07g39870.3	Q6ZIQ1	osa:4343757	eukaryotic peptide chain release factor subunit 1-1	Protein metabolism	protein.synthesis.release	Cytosol	28.3141	28.0592	28.0453	27.0109	26.9713	27.0776	Cluster_1	-2.17287	5	36.8	49.09	0	81.579		1.18147	0.771382	0.748951	-0.915034	-0.978886	-0.807881
LOC_Os08g09350.1	Q6Z1C0	osa:4344865	Nucleolin 1 (Protein NUCLEOLIN LIKE 1)	Protein metabolism	protein.synthesis.ribosomal RNA	Nucleus	27.078	26.8703	27.0107	25.7445	25.0198	25.52	Cluster_1	-2.94492	11	26.4	60.393	0	49.551		0.980914	0.747006	0.905181	-0.521244	-1.33769	-0.77417
LOC_Os04g52960.1	Q7XTT4	osa:4337032	Nucleolin 2 (Protein NUCLEOLIN LIKE 2)	Protein metabolism	protein.synthesis.ribosomal RNA	Nucleus	27.9612	27.8381	27.9677	25.9782	26.23	26.5043	Cluster_1	-3.21506	7	13.7	75.253	0	58.361		0.938727	0.807562	0.945592	-1.17349	-0.905235	-0.613156
LOC_Os02g42040.1	Q6H470	osa:4330058	Putative hUPF2	Protein metabolism	protein.synthesis.misc	Nucleus	25.8805	25.9452	26.0616	24.9395	25.199	24.4301	Cluster_1	-2.15281	6	8.4	124.61	0	57.385		0.717199	0.815556	0.99276	-0.715032	-0.320123	-1.49036
LOC_Os12g06890.1	B9GC18	-	Peptidase S59 domain-containing protein	Protein metabolism	protein.targeting.nucleus	Nucleus	25.6319	25.2245	26.1303	23.1451	24.3261	23.9839	Cluster_1	-3.5897	4	6.7	96.582	0	12.719		0.797451	0.433081	1.2433	-1.42679	-0.370484	-0.676556
LOC_Os06g20090.1	Q5Z4E0	osa:4340842	NUP155	Protein metabolism	protein.targeting.nucleus	Nucleus	26.7915	26.7768	26.5761	25.7216	25.7192	25.8061	Cluster_1	-1.95319	24	22.1	161.05	0	113.83		1.0453	1.01779	0.642977	-0.953176	-0.957612	-0.795279
LOC_Os03g22690.1	Q10LH9	osa:4332834	Nuclear pore protein	Protein metabolism	protein.targeting.nucleus	Nucleus	27.125	26.8656	26.9064	26.3274	26.2365	26.4182	Cluster_1	-1.55653	13	26.9	96.55	0	58.203		1.31048	0.599989	0.711806	-0.873997	-1.123	-0.62528
LOC_Os02g48610.2	Q6ZGV9	osa:4330528	mitochondrial import inner membrane translocase subunit Tim17	Protein metabolism	protein.targeting.mitochondria	Mitochondrial membrane	26.7369	26.847	26.4812	24.5339	24.2168	25.1043	Cluster_1	-4.19887	4	37.3	15.677	0	10.354		0.922197	1.01591	0.704607	-0.952763	-1.22265	-0.467306
LOC_Os04g33220.1	A0A0P0W9R6	osa:4335748	SAM domain family protein	Protein metabolism	protein.targeting.mitochondria	Chloroplast membrane	27.5856	27.0714	27.727	25.6142	24.5077	25.6733	Cluster_1	-4.58296	5	24.4	27.703	0	35.615		0.946742	0.548496	1.05625	-0.580109	-1.43707	-0.534311
LOC_Os05g05950.1	Q0DKN6	osa:4337834	TOC159	Protein metabolism	protein.targeting.chloroplast	Chloroplast membrane	26.8263	26.727	26.6339	25.5694	25.5873	25.5774	Cluster_1	-2.2207	23	24.3	139.96	0	105.45		1.06205	0.90537	0.758422	-0.922282	-0.893961	-0.909602
LOC_Os04g35900.1	Q0JD02	osa:4335926	translocon Tic40	Protein metabolism	protein.targeting.chloroplast	Chloroplast membrane	27.1126	27.399	27.2874	26.3352	25.8854	25.9149	Cluster_1	-2.33129	12	38	46.325	0	116.37		0.65868	1.07169	0.910702	-0.46223	-1.1107	-1.06815
LOC_Os12g24250.1	Q2QSF9	-	Retrotransposon protein, putative, unclassified, expressed	Protein metabolism	protein.targeting.secretory pathway.golgi	ER	26.1479	26.3084	26.2529	24.023	23.9629	24.4742	Cluster_1	-4.23697	3	6.9	116.31	0	10.606		0.824644	0.963515	0.91548	-1.01405	-1.06598	-0.62361
LOC_Os05g27920.1	Q5W6R5	osa:4338483	phox domain-containing protein	Protein metabolism	protein.targeting.secretory pathway.vacuole	Endosomal membrane	24.9634	25.0752	25.1659	23.6244	24.0825	24.2367	Cluster_1	-2.1243	6	21.9	58.985	0	20.642		0.694463	0.871355	1.01493	-1.42506	-0.699861	-0.455831
LOC_Os11g02464.1	Q2QYK3	osa:4351323	vacuolar-sorting receptor precursor	Protein metabolism	protein.targeting.secretory pathway.vacuole	Golgi membrane	26.1862	25.9679	26.2204	24.3893	23.8144	23.0473	Cluster_1	-5.1856	1	14.3	80.607	0	46.445		0.910553	0.751381	0.935524	-0.399842	-0.819092	-1.37852
LOC_Os03g61630.2	Q851A2	osa:4334673	WD domain, G-beta repeat domain containing protein	Protein metabolism	protein.targeting.secretory pathway.plasma membrane	ER	28.3972	28.2352	28.3388	27.5814	27.2451	27.9808	Cluster_1	-1.64866	6	28.6	32.072	0	19.366		0.940504	0.589496	0.814106	-0.826942	-1.55559	0.0384288
LOC_Os08g41250.2	Q6ZK21	osa:4346082	Signal recognition particle receptor subunit beta	Protein metabolism	protein.targeting.secretory pathway.unspecified	ER membrane	26.7895	26.5941	26.5569	24.6761	24.5358	24.6731	Cluster_1	-4.05162	6	34.8	28.307	0	44.187		1.03823	0.862044	0.828513	-0.866577	-0.992964	-0.869247
LOC_Os08g18110.1	Q6YS11	osa:4345167	alpha-soluble NSF attachment protein	Protein metabolism	protein.targeting.secretory pathway.unspecified	Mitochondrial membrane	27.5584	26.8769	28.0266	22.9896	23.1638	23.514	Cluster_1	-19.2244	9	39.8	32.485	0	152		0.929604	0.642083	1.1271	-0.997831	-0.924357	-0.7766
LOC_Os07g42810.2	Q7XI39	osa:4343931	adaptor complexes medium subunit family domain containing protein	Protein metabolism	protein.targeting.secretory pathway.unspecified	Golgi membrane	25.9266	25.9367	26.0828	24.8333	25.3905	24.9063	Cluster_1	-1.91674	8	22.8	50.646	0	30.944		0.750624	0.768936	1.03385	-1.2321	-0.221651	-1.09966
LOC_Os10g27050.1	A3C4N5	osa:4348601	Serine/threonine-protein phosphatase PP2A-4 catalytic subunit (EC 3.1.3.16)	Protein metabolism	protein.postranslational modification	Nucleus	26.7984	26.9553	27.0653	24.039	24.5954	23.6692	Cluster_1	-7.15237	1	35.4	35.625	0	19.566		0.806441	0.905462	0.974883	-0.934824	-0.58374	-1.16822
LOC_Os04g35240.1	Q7XQP4	osa:4335877	Serine/threonine-protein kinase SAPK7 (EC 2.7.11.1) (Osmotic stress/abscisic acid-activated protein kinase 7) (RK4 kinase) (stress-activated protein kinase 7) (OsSAPK7)	Protein metabolism	protein.postranslational modification	Nucleus	26.5357	25.5112	25.754	24.3258	24.2179	24.3037	Cluster_1	-3.14093	1	15.6	41.325	0	11.542		1.47731	0.417199	0.668494	-0.80951	-0.921115	-0.832378
LOC_Os01g15480.1	Q5NAR7	osa:4326239	EMB3013	Protein metabolism	protein.postranslational modification	Plasma membrane	25.2722	25.4172	25.5362	24.6601	24.4258	23.8822	Cluster_1	-2.12259	3	3.3	149.56	0	9.019		0.624123	0.846629	1.02937	-0.315417	-0.675129	-1.50957
LOC_Os01g43540.1	Q0JL44	osa:4326682	Protein SGT1 homolog (OsSGT1) (Suppressor of G2 allele of SKP1 homolog)	Protein metabolism	protein.postranslational modification	Nucleus	28.3888	28.4744	28.7453	26.0028	26.5119	25.9868	Cluster_1	-5.16578	16	68.1	40.938	0	65.347		0.787829	0.852807	1.05857	-1.02459	-0.637901	-1.03672
LOC_Os03g17980.2	Q852Q0	osa:4332495	Serine/threonine protein kinase OSK3 (OsK3) (EC 2.7.11.1) (Serine/threonine protein kinase OSK35) (OsK35)	Protein metabolism	protein.postranslational modification	Nucleus	26.0944	25.876	25.5763	23.4881	24.3089	24.5446	Cluster_1	-3.32894	3	18.3	58.249	0	24.63		1.08456	0.871756	0.579662	-1.45506	-0.6553	-0.425623
LOC_Os03g59060.2	Q10BT5	osa:4334494	Serine/threonine-protein phosphatase PP2A-2 catalytic subunit (EC 3.1.3.16)	Protein metabolism	protein.postranslational modification	Nucleus	27.2795	27.1878	27.313	25.8621	26.0714	26.0185	Cluster_1	-2.42185	2	34.5	35.242	0	87.44		0.934484	0.804177	0.982137	-1.08019	-0.782645	-0.857963
LOC_Os02g57450.2	Q6K9Q5	osa:4331166	Serine/threonine-protein phosphatase (EC 3.1.3.16)	Protein metabolism	protein.postranslational modification	Cytosol	25.4252	25.3523	25.615	24.4052	24.4625	23.9967	Cluster_1	-2.25952	5	36.7	35.832	0	15.515		0.820174	0.71127	1.10385	-0.703564	-0.61792	-1.31381
LOC_Os02g54600.1	Q6K4Q0	osa:4330957	STE_MEK_ste7_MAP2K.5 - STE kinases include homologs to sterile 7, sterile 11 and sterile 20 from yeast	Protein metabolism	protein.postranslational modification	Nucleus	25.7875	25.5842	25.8332	23.575	23.5629	23.7954	Cluster_1	-4.25906	5	17.6	39.943	0	14.47		0.953725	0.777099	0.993406	-0.968434	-0.978883	-0.776913
LOC_Os01g11070.1	Q5QNA3	osa:4325533	Mannosyltransferase (EC 2.4.1.-)	Protein metabolism	protein.postranslational modification	ER membrane	25.3573	25.3092	25.3706	23.5341	24.4378	23.3051	Cluster_1	-3.00353	3	7.5	64.925	0	15.203		0.848899	0.798153	0.862887	-1.07385	-0.120795	-1.3153
LOC_Os06g45660.1	B9FQE2	-	HIT domain-containing protein	Protein metabolism	protein.postranslational modification	Mitochondria	26.6851	26.3472	26.8118	23.6788	23.9702	23.4117	Cluster_1	-7.60935	4	28.5	19.357	0	16.771		0.946851	0.738301	1.025	-0.90837	-0.728557	-1.07323
LOC_Os01g72790.1	Q5JK68	-	Cyclin-dependent kinase C-2 (CDKC;2) (EC 2.7.11.22) (EC 2.7.11.23)	Protein metabolism	protein.postranslational modification	Nucleus	25.1203	25.1996	25.2215	24.398	24.0932	24.2211	Cluster_1	-1.92259	4	16.4	56.825	0	16.6		0.781189	0.931645	0.973414	-0.590507	-1.16929	-0.926453
LOC_Os12g21890.1	Q2QT46	osa:4352052	PTEN	Protein metabolism	protein.postranslational modification	Nucleus	27.2252	27.2062	26.8942	26.6181	26.3895	25.876	Cluster_1	-1.75809	10	22	71.924	0	38.512		1.00707	0.970581	0.370601	-0.160521	-0.60012	-1.58761
LOC_Os05g07680.2	Q60DT8	osa:4337926	KIP1	Protein metabolism	protein.postranslational modification	Vacuolar membrane	25.2204	24.9949	25.2249	24.5346	24.2011	23.6643	Cluster_1	-2.01866	9	19.2	70.705	0	22.856		0.92681	0.566757	0.933928	-0.168338	-0.701003	-1.55815
LOC_Os05g11550.1	Q5W6J3	osa:4338070	Serine/threonine-protein phosphatase 5 (EC 3.1.3.16)	Protein metabolism	protein.postranslational modification	Nucleus	27.0955	27.0694	27.0486	25.9674	26.1776	25.8812	Cluster_1	-2.0884	14	42.7	54.448	0	38.206		0.941504	0.897285	0.862132	-0.970356	-0.614127	-1.11644
LOC_Os02g05630.4	Q67UX7	osa:4328306	Probable protein phosphatase 2C 10 (OsPP2C10) (EC 3.1.3.16)	Protein metabolism	protein.postranslational modification	Plasma membrane	25.948	26.198	25.9077	23.8905	24.3614	23.8202	Cluster_1	-3.9831	5	33.9	30.34	0	22.669		0.833473	1.0582	0.797207	-1.01632	-0.592991	-1.07957
LOC_Os06g37660.1	Q0DBD3	osa:4341364	Serine/threonine-protein phosphatase PP2A-1 catalytic subunit (EC 3.1.3.16)	Protein metabolism	protein.postranslational modification	Cytosol	25.5423	25.8838	25.8593	24.4186	23.3961	24.4139	Cluster_1	-3.21675	1	37.9	35.113	0	23.118		0.621503	0.962077	0.937684	-0.49897	-1.51863	-0.50366
LOC_Os12g06670.1	Q2QXA8	osa:4351586	kinase family protein	Protein metabolism	protein.postranslational modification	Cytosol	25.2883	25.0897	25.071	24.2753	24.3084	23.6116	Cluster_1	-2.1208	3	8.4	58.255	0	13.587		1.05009	0.743827	0.714918	-0.512113	-0.461126	-1.53559
LOC_Os03g20630.2	Q10M57	osa:4332685	14 kDa zinc-binding protein, putative, expressed (Os03g0322500 protein) (cDNA clone:J023050G22, full insert sequence) (cDNA clone:J033131C04, full insert sequence)	Protein metabolism	protein.postranslational modification	Peroxisome	28.0631	27.9984	28.3535	24.583	25.26	24.9723	Cluster_1	-9.18903	4	41.1	14.195	0	12.014		0.861507	0.824947	1.02558	-1.10486	-0.722293	-0.884884
LOC_Os02g13640.1	Q6H527	osa:4328803	phosphatase 1 regulatory subunit SDS22	Protein metabolism	protein.postranslational modification	Nucleus	24.465	25.245	25.2852	23.9268	23.992	23.106	Cluster_1	-2.50265	3	19.2	36.918	0	8.6389		0.152461	1.07915	1.12684	-0.486917	-0.409436	-1.46209
LOC_Os04g58750.4	B9FDE0	-	Probable serine/threonine-protein kinase BSK3 (EC 2.7.11.1) (Brassinosteroid-signaling kinase 3) (OsBSK3) (Receptor-like cytoplasmic kinase 173) (OsRLCK173)	Protein metabolism	protein.postranslational modification.kinase.receptor like cytoplasmatic kinase VII	Plasma membrane	25.1588	25.0564	24.8452	24.2614	24.6303	23.9761	Cluster_1	-1.65966	3	11.5	40.252	0	14.428		1.09087	0.869407	0.412321	-0.851131	-0.0528296	-1.46864
LOC_Os06g06820.1	B9FRN8	-	AB hydrolase-1 domain-containing protein	Protein metabolism	protein.degradation	Cytosol	25.6576	25.7241	26.5379	24.1358	23.291	24.239	Cluster_1	-4.24164	5	21.6	42.061	0	22.811		0.591748	0.645925	1.30866	-0.647483	-1.3354	-0.563452
LOC_Os01g53810.1	A0A0P0V830	-	peptidase	Protein metabolism	protein.degradation	Chloroplast	25.0896	25.015	25.0884	24.5153	24.3104	24.3048	Cluster_1	-1.61054	2	4	82.602	0	6.0722		0.958302	0.764624	0.955152	-0.533173	-1.06514	-1.07977
LOC_Os01g56140.1	Q8LIX8	osa:4325497	Nuclear matrix constituent protein 1b (OsNMCP1b) (Nuclear matrix constituent protein 1) (OsNMCP1)	Protein metabolism	protein.degradation	Nucleus	26.5389	26.3463	26.1669	23.6906	24.9885	24.1313	Cluster_1	-4.22959	10	13.4	113.61	0	46.365		1.00752	0.849566	0.702439	-1.32848	-0.264013	-0.967035
LOC_Os02g38820.1	Q6K5H8	osa:4329888	Uncharacterized protein	Protein metabolism	protein.degradation	Mitochondria	25.2677	25.9026	25.4854	24.7646	24.1421	24.6962	Cluster_1	-2.02457	2	11.7	29.77	0	8.1652		0.355579	1.36087	0.700339	-0.440982	-1.4265	-0.549312
LOC_Os02g48010.1	Q7XXP7	osa:4330487	Nuclear matrix constituent protein 1a (OsNMCP1a)	Protein metabolism	protein.degradation	Nucleus	27.2872	27.1826	27.2122	23.5147	23.5525	24.4539	Cluster_1	-10.4611	30	27.9	132.33	0	133.83		0.929817	0.874367	0.890076	-1.07079	-1.05076	-0.572711
LOC_Os09g29080.1	Q6YXI0	osa:4347312	Uncharacterized protein	Protein metabolism	protein.degradation	Chloroplast membrane	26.6477	26.6218	26.9675	23.7007	23.7838	23.8379	Cluster_1	-7.84396	4	17.7	19.438	0	8.935		0.85	0.834143	1.04586	-0.954963	-0.904091	-0.870948
LOC_Os09g21370.1	Q0J238	osa:4346934	cysteine proteinase EP-B 1 precursor	Protein metabolism	protein.degradation.cysteine protease	Extracellular	25.934	25.8657	25.8705	22.9108	24.164	24.4328	Cluster_1	-4.15313	3	14.1	38.639	0	15.193		0.865718	0.81055	0.814453	-1.578	-0.564969	-0.347751
LOC_Os01g16430.1	Q0JNR2	osa:4326272	Cysteine proteinase inhibitor 12 (Oryzacystatin XII) (OC-XII) (Oryzacystatin-12)	Protein metabolism	protein.degradation.cysteine protease	Extracellular	25.2072	25.1322	25.1764	24.346	23.7786	23.6712	Cluster_1	-2.36197	3	15.6	27.269	0	40.984		0.913571	0.809017	0.870692	-0.287153	-1.0782	-1.22792
LOC_Os02g27030.1	Q6K7A3	osa:4329339	cysteine proteinase 1 precursor	Protein metabolism	protein.degradation.cysteine protease	Extracellular	27.2453	27.5555	27.7003	24.2562	24.8253	25.9722	Cluster_1	-5.58847	2	7.8	40.591	0	29.435		0.668515	0.878791	0.977019	-1.35778	-0.972028	-0.194513
LOC_Os11g14900.5	Q7GDU7	osa:4350216	Cysteine endopeptidase RepA (EC 3.4.22.-)	Protein metabolism	protein.degradation.cysteine protease	Vacuole	29.3407	29.4143	29.45	26.9805	26.9902	26.974	Cluster_1	-5.35203	11	47.4	40.933	0	107.54		0.866583	0.922063	0.948979	-0.913324	-0.906036	-0.918265
LOC_Os02g50880.1	Q6Z806	osa:4330694	Putative DegP2 protease	Protein metabolism	protein.degradation.serine protease	Cytosol	26.6729	26.8377	26.7671	25.9055	25.3614	25.6986	Cluster_1	-2.14962	7	25	61.641	0	31.209		0.737608	0.998692	0.886832	-0.477875	-1.3397	-0.805561
LOC_Os02g42290.1	Q6H7I9	osa:4330071	ATP-dependent Clp protease proteolytic subunit (EC 3.4.21.92)	Protein metabolism	protein.degradation.serine protease	Chloroplast	28.6598	28.4568	28.8029	26.9207	26.4802	26.6958	Cluster_1	-3.83949	4	30.5	31.96	0	37.763		0.91895	0.730585	1.05169	-0.694607	-1.10331	-0.903302
LOC_Os01g16530.1	Q0JNQ7	osa:4325168	ATP-dependent Clp protease proteolytic subunit	Protein metabolism	protein.degradation.serine protease	Chloroplast	24.8854	24.8878	24.7899	23.8549	24.0244	23.9434	Cluster_1	-1.88356	4	18.1	32.259	0	10.634		0.967041	0.97165	0.777636	-1.07597	-0.739834	-0.900524
LOC_Os05g28280.1	Q5W6H1	osa:4338500	peptidase, M24 family protein	Protein metabolism	protein.degradation.metalloprotease	Cytosol	29.5848	29.5984	29.6128	28.6602	28.572	28.6702	Cluster_1	-1.95146	19	60.8	43.197	0	170.9		0.884712	0.910342	0.93746	-0.861514	-1.02824	-0.84276
LOC_Os10g36470.2	Q337D3	osa:4349075	Methionine aminopeptidase (EC 3.4.11.18)	Protein metabolism	protein.degradation.metalloprotease	Cytosol	25.0575	25.3511	25.2324	24.0657	24.2416	24.1606	Cluster_1	-2.08159	6	26.4	43.579	0	19.211		0.632293	1.13039	0.92892	-1.05034	-0.751957	-0.889311
LOC_Os04g55150.2	Q7XTE5	osa:4337186	UBA/TS-N domain containing protein	Protein metabolism	protein.degradation.ubiquitin	Nucleus	24.9013	24.8517	24.9395	23.443	24.2613	23.9529	Cluster_1	-2.01637	4	10.6	61.539	0	13.461		0.830953	0.750162	0.89325	-1.54665	-0.212439	-0.715273
LOC_Os02g57630.2	Q6K6Z5	osa:4331185	Ubiquitin carboxyl-terminal hydrolase (EC 3.4.19.12)	Protein metabolism	protein.degradation.ubiquitin	Cytosol	25.2508	25.7368	25.8159	23.3384	22.5492	23.5499	Cluster_1	-5.48447	6	37.8	37.796	0	34.175		0.627079	0.974464	1.03097	-0.739882	-1.30397	-0.58867
LOC_Os01g22490.1	Q9ARZ9	osa:4326977	Ubiquitin-40S ribosomal protein S27a-1 [Cleaved into: Ubiquitin; 40S ribosomal protein S27a-1]	Protein metabolism	protein.degradation.ubiquitin.ubiquitin	Nucleus	27.5748	27.6697	27.339	23.9971	23.9944	24.7814	Cluster_1	-9.64783	2	54.8	17.668	0	21.069		0.925627	0.97788	0.795883	-1.04319	-1.04465	-0.611549
LOC_Os02g10510.1	Q6H734	osa:4328632	Ubiquitin family domain containing protein	Protein metabolism	protein.degradation.ubiquitin.ubiquitin	Nucleus	27.7853	28.1515	28.151	27.0559	27.0721	27.1507	Cluster_1	-1.91362	14	53.7	45.646	0	86.813		0.422226	1.11198	1.11107	-0.951503	-0.920902	-0.772871
LOC_Os01g68950.1	P55857	-	Small ubiquitin-related modifier 1 (OsSUMO1) (Ubiquitin-like protein SMT3)	Protein metabolism	protein.degradation.ubiquitin.ubiquitin	Nucleus	27.8895	28.0975	27.8433	25.2358	26.5328	26.368	Cluster_1	-3.72675	2	50	10.928	0	33.044		0.788872	0.972139	0.748082	-1.55001	-0.406926	-0.552155
LOC_Os05g06770.1	P51431	osa:4337883	Ubiquitin-40S ribosomal protein S27a-2 [Cleaved into: Ubiquitin; 40S ribosomal protein S27a-2]	Protein metabolism	protein.degradation.ubiquitin.ubiquitin	Nucleus	31.5187	31.5489	31.5833	30.278	30.1025	30.4578	Cluster_1	-2.41306	2	54.2	17.682	0	78.739		0.856047	0.898808	0.947631	-0.902874	-1.15164	-0.647973
LOC_Os11g30410.1	Q2R3X8	osa:4350554	ThiF family domain containing protein	Protein metabolism	protein.degradation.ubiquitin.E1	Cytosol	27.3446	27.7865	27.8529	26.4403	26.6802	26.6935	Cluster_1	-2.08012	9	35.4	35.931	0	98.308		0.346167	1.06911	1.17779	-1.1332	-0.740857	-0.719008
LOC_Os12g41220.1	Q2QMG7	osa:4352739	ubiquitin-conjugating enzyme	Protein metabolism	protein.degradation.ubiquitin.E2	Nucleus	27.3076	27.8044	27.8276	25.3721	25.8493	26.0168	Cluster_1	-3.73329	4	53.4	16.665	0	20.925		0.566867	1.02761	1.04913	-1.22799	-0.785462	-0.630156
LOC_Os09g12570.1	Q69TB0	osa:4346652	ubiquitin-conjugating enzyme	Protein metabolism	protein.degradation.ubiquitin.E2	Nucleus	25.7186	25.3297	25.5397	24.236	23.7054	23.505	Cluster_1	-3.28033	4	51.4	16.7	0	16.701		1.07143	0.673139	0.888259	-0.446916	-0.990319	-1.19559
LOC_Os07g37140.1	Q0D5J1	osa:4343576	Uncharacterized protein	Protein metabolism	protein.degradation.ubiquitin.E3.RING	Nucleus	25.6741	25.7334	25.6478	23.6037	23.9003	23.81	Cluster_1	-3.76798	6	14.9	74.807	0	45.332		0.898254	0.954607	0.873358	-1.06794	-0.786284	-0.871998
LOC_Os03g09260.1	A0A0N7KGR3	-	ubiquitin carboxyl-terminal hydrolase 26	Protein metabolism	protein.degradation.ubiquitin.ubiquitin protease	Extracellular	25.9407	25.908	25.9502	24.0235	23.883	24.3667	Cluster_1	-3.58484	2	7.4	34.693	0	6.5116		0.909481	0.877401	0.918751	-0.968059	-1.10563	-0.631947
LOC_Os06g06030.1	Q5VMN4	osa:4340166	Proteasome subunit beta	Protein metabolism	protein.degradation.ubiquitin.proteasom	Nucleus	29.2758	29.1144	28.892	28.133	28.2774	28.3439	Cluster_1	-1.79329	12	59.2	29.785	0	115.28		1.25068	0.915873	0.45467	-1.11935	-0.819857	-0.682015
LOC_Os04g36700.1	Q7X5X9	osa:4335951	proteasome subunit	Protein metabolism	protein.degradation.ubiquitin.proteasom	Cytosol	29.2237	28.8755	28.995	28.3098	28.2496	28.4141	Cluster_1	-1.63233	20	66.1	47.596	0	170.54		1.34273	0.486066	0.779993	-0.905666	-1.0539	-0.649228
LOC_Os03g18690.1	Q8W422	osa:4332553	26S protease regulatory subunit 4, putative, expressed (26S proteasome regulatory particle triple-A ATPase subunit2b) (Os03g0298400 protein) (cDNA clone:J023030D05, full insert sequence)	Protein metabolism	protein.degradation.ubiquitin.proteasom	Nucleus	26.0062	26.2669	26.3254	25.2826	25.4074	25.3064	Cluster_1	-1.82434	2	48.2	49.714	0	6.2559		0.491737	1.02484	1.1447	-0.988412	-0.733066	-0.939797
LOC_Os06g09290.1	P0DKK0	osa:4330943	26S proteasome regulatory subunit 7B (26S proteasome AAA-ATPase subunit RPT1B) (26S proteasome subunit 7B) (Regulatory particle triple-A ATPase subunit 1B)	Protein metabolism	protein.degradation.ubiquitin.proteasom	Nucleus	28.0485	28.0047	28.1517	26.7496	26.7979	26.949	Cluster_1	-2.3557	26	67.8	47.682	0	173.45		0.877361	0.813146	1.02858	-1.02747	-0.956661	-0.734959
LOC_Os02g04100.1	P52428	osa:4328215	Proteasome subunit alpha type-1 (20S proteasome alpha subunit F) (20S proteasome subunit alpha-6) (Proteasome component C2)	Protein metabolism	protein.degradation.ubiquitin.proteasom	Nucleus	28.7951	28.7753	28.6796	26.8363	27.0207	27.136	Cluster_1	-3.36895	11	55.6	29.63	0	193.7		0.954398	0.933819	0.834669	-1.07482	-0.883761	-0.764304
LOC_Os04g40850.1	Q8W425	osa:4336206	26S proteasome non-ATPase regulatory subunit 6 (26S proteasome regulatory particle non-ATPase subunit 7) (OsRPN7) (26S proteasome regulatory subunit RPN7)	Protein metabolism	protein.degradation.ubiquitin.proteasom	Cytosol	27.7874	27.773	27.2159	26.222	26.4525	26.4967	Cluster_1	-2.30013	7	43.7	44.084	0	55.499		1.14392	1.12324	0.322708	-1.10522	-0.774048	-0.71061
LOC_Os07g25420.1	Q8W423	osa:4343069	26S proteasome regulatory particle non-ATPase subunit12 (Os07g0435100 protein) (cDNA clone:006-304-H08, full insert sequence) (cDNA clone:006-306-A10, full insert sequence) (cDNA clone:J033034D03, full insert sequence)	Protein metabolism	protein.degradation.ubiquitin.proteasom	Nucleus	27.9004	27.7936	27.863	27.0591	27.3405	26.9553	Cluster_1	-1.66332	11	59.2	30.772	0	87.303		0.98178	0.729377	0.893467	-1.00818	-0.342651	-1.25379
LOC_Os04g56646.1	Q0J9C1	-	MEE34	Protein metabolism	protein.degradation.ubiquitin.proteasom	Mitochondria	27.9767	28.0516	28.2852	23.751	23.5991	25.2364	Cluster_1	-15.0221	3	14.7	29.748	0	20.457		0.823395	0.857143	0.962459	-1.08135	-1.14981	-0.411828
LOC_Os07g49150.1	P46466	osa:4344373	26S proteasome regulatory subunit 4 homolog (Tat-binding protein homolog 2)	Protein metabolism	protein.degradation.ubiquitin.proteasom	Nucleus	28.6122	28.8849	28.7895	27.8876	27.9545	27.8281	Cluster_1	-1.83032	3	52.2	49.586	0	179.88		0.587104	1.14673	0.950864	-0.89995	-0.762722	-1.02202
LOC_Os08g43640.1	Q6ZJI3	osa:4346252	26S proteasome non-ATPase regulatory subunit 3	Protein metabolism	protein.degradation.ubiquitin.proteasom	Nucleus	27.5004	27.1474	27.1809	26.5996	26.5722	26.3182	Cluster_1	-1.71664	7	45.5	55.197	0	29.412		1.34899	0.573396	0.646952	-0.630301	-0.690497	-1.24854
LOC_Os01g59600.2	Q9LSU0	osa:4327357	Proteasome subunit alpha type-3 (20S proteasome alpha subunit G) (20S proteasome subunit alpha-7)	Protein metabolism	protein.degradation.ubiquitin.proteasom	Nucleus	28.8365	28.9118	28.8805	27.9033	27.9882	28.0838	Cluster_1	-1.84615	6	53	27.238	0	66.119		0.824125	0.978217	0.914183	-1.08655	-0.912907	-0.717064
LOC_Os11g40140.1	Q9LSU1	osa:4350922	Proteasome subunit alpha type-5 (20S proteasome alpha subunit E) (20S proteasome subunit alpha-5)	Protein metabolism	protein.degradation.ubiquitin.proteasom	Nucleus	28.9862	29.2313	29.0563	28.4198	28.3155	28.2433	Cluster_1	-1.69938	13	72.6	25.993	0	138.45		0.64489	1.21455	0.807794	-0.671539	-0.91392	-1.08178
LOC_Os06g04800.1	Q5VPF1	osa:4340065	Proteasome subunit beta	Protein metabolism	protein.degradation.ubiquitin.proteasom	Nucleus	27.7553	27.6982	27.3313	26.1763	26.3548	26.2456	Cluster_1	-2.52452	3	61.4	26.259	0	92.847		1.10703	1.03082	0.540379	-1.00316	-0.764615	-0.910456
LOC_Os02g21970.1	Q6Z875	osa:4329182	26S protease regulatory subunit 6B	Protein metabolism	protein.degradation.ubiquitin.proteasom	Nucleus	28.4426	28.2722	28.2395	26.9467	26.4053	26.6057	Cluster_1	-3.17237	16	70.9	46.454	0	121.07		1.02814	0.845051	0.810006	-0.578492	-1.15997	-0.944739
LOC_Os03g63430.1	Q851Y6	-	proteasome subunit	Protein metabolism	protein.degradation.ubiquitin.proteasom	Nucleus	27.5006	27.6643	27.4317	26.4537	26.5493	26.5733	Cluster_1	-2.00943	19	51.7	50.648	0	103.39		0.845422	1.13882	0.722033	-1.03067	-0.859313	-0.816287
LOC_Os09g37000.1	Q8W426	osa:4347735	21D7 (Os09g0541900 protein)	Protein metabolism	protein.degradation.ubiquitin.proteasom	Nucleus	28.0826	28.0395	28.154	27.2636	27.4209	27.292	Cluster_1	-1.70116	8	47.8	54.98	0	105.41		0.880092	0.778574	1.04829	-1.04796	-0.677841	-0.981159
LOC_Os08g43540.1	Q6YT00	osa:4346245	Proteasome subunit alpha type-7-A (20S proteasome alpha subunit D-1) (20S proteasome subunit alpha-4-A)	Protein metabolism	protein.degradation.ubiquitin.proteasom	Nucleus	29.9481	29.9249	29.909	27.983	28.6314	28.5349	Cluster_1	-2.91646	4	32.6	35.374	0	57.183		0.906809	0.880313	0.862081	-1.34064	-0.599129	-0.709439
LOC_Os02g52290.1	Q6K8D4	osa:4330800	Peptidylprolyl isomerase (EC 5.2.1.8)	Protein metabolism	protein.folding	Cytosol	27.0295	27.1687	26.9445	23.967	23.841	23.3841	Cluster_1	-9.96481	2	30.4	12.086	0	23.979		0.897131	0.97328	0.850631	-0.777767	-0.846683	-1.09659
LOC_Os06g34690.1	Q5Z6U5	osa:4341219	T-complex protein 1 subunit gamma	Protein metabolism	protein.folding	Cytosol	29.3244	29.1488	29.1439	28.6172	28.5982	28.6278	Cluster_1	-1.50663	22	58.6	60.898	0	126.49		1.25375	0.722547	0.707634	-0.88628	-0.94359	-0.854064
LOC_Os03g42220.1	Q6AV23	osa:4333462	CCT-beta	Protein metabolism	protein.folding	Cytosol	29.088	29.1493	29.2336	28.7727	28.4983	28.4334	Cluster_1	-1.50407	1	60	57.228	0	278.52		0.653147	0.830818	1.07506	-0.260348	-1.05538	-1.2433
LOC_Os09g26730.1	Q69QD5	osa:4347161	Chaperonin (Os09g0438700 protein) (cDNA clone:001-040-D10, full insert sequence) (cDNA clone:J013002C22, full insert sequence)	Protein metabolism	protein.folding	Chloroplast	26.6555	26.6701	26.6736	25.3355	25.4617	25.3516	Cluster_1	-2.43424	7	32.7	25.494	0	47.263		0.895686	0.916315	0.921295	-0.978449	-0.799251	-0.955597
LOC_Os06g36700.1	Q5Z907	osa:4341310	T-complex protein 1 subunit epsilon (CCT-epsilon)	Protein metabolism	protein.folding	Cytosol	30.0025	30.1304	30.0032	29.3654	29.3102	29.424	Cluster_1	-1.60085	23	57.9	59.131	0	181.68		0.787807	1.12753	0.789585	-0.904637	-1.05131	-0.748972
LOC_Os03g59020.1	Q75HJ3	osa:4334490	CCT-theta	Protein metabolism	protein.folding	Cytosol	29.3593	29.3926	29.3665	28.6988	28.7238	28.4402	Cluster_1	-1.68395	27	67.2	58.783	0	205.75		0.855244	0.933919	0.872258	-0.703456	-0.644423	-1.31354
LOC_Os03g64210.1	Q7X9A7	osa:9270136	60 kDa chaperonin alpha subunit (RuBisCO subunit binding-protein alpha subunit, chloroplast, putative, expressed)	Protein metabolism	protein.folding	Mitochondria	30.5348	30.4265	30.472	29.8242	29.8477	29.8888	Cluster_1	-1.54135	21	60.8	61.4	0	236.77		1.07237	0.757748	0.889821	-0.991925	-0.923788	-0.804221
LOC_Os07g44740.1	Q8H3I7	osa:4344071	chaperonin	Protein metabolism	protein.folding	Mitochondria	26.858	27.5051	27.1656	23.6289	24.9574	24.2899	Cluster_1	-7.38265	4	45.9	10.643	0	16.272		0.682223	1.07498	0.8689	-1.27795	-0.471478	-0.876672
LOC_Os05g46290.1	Q5TKQ5	osa:4339466	T-complex protein	Protein metabolism	protein.folding	Mitochondria	28.8371	28.439	28.7405	27.8041	27.6432	27.8805	Cluster_1	-1.86125	19	47.8	61.588	0	88.452		1.19291	0.418142	1.00493	-0.817213	-1.13027	-0.668495
LOC_Os10g32550.1	Q7G2N7	osa:4348824	Chaperonin CPN60-1, mitochondrial, putative, expressed	Protein metabolism	protein.folding	Mitochondria	29.805	29.7316	29.6325	28.9275	29.0813	28.9933	Cluster_1	-1.64982	13	62.1	67.307	0	323.31		1.10123	0.918878	0.672622	-1.0795	-0.697167	-0.916067
LOC_Os05g06330.1	Q5WMY1	osa:4337851	nifU	Protein metabolism	protein.assembly and cofactor ligation	Mitochondria	25.2649	25.1344	25.2269	24.5244	23.9589	23.7158	Cluster_1	-2.20738	5	23.2	29.734	0	10.361		0.922843	0.730868	0.866893	-0.166439	-0.998276	-1.35589
LOC_Os08g02420.1	Q84VG0	osa:4344525	Probable calcium-binding protein CML7 (Calmodulin-like protein 7)	Signaling	signalling.calcium	Cytosol	27.239	27.2503	27.4793	24.7201	24.8641	24.2517	Cluster_1	-6.5473	9	69.6	16.683	0	49.392		0.847134	0.854689	1.00723	-0.830955	-0.735053	-1.14305
LOC_Os01g11414.2	Q5QNI2	osa:4325568	Sodium/calcium exchanger NCL1 (Na(+)/Ca(2+)-exchange protein NCL1) (OsEFCAX1) (Protein NCX-like 1) (OsNCL1)	Signaling	signalling.calcium	Plasma membrane	26.9406	26.8514	26.8075	25.9611	26.2885	26.2256	Cluster_1	-1.63361	9	26.7	47.283	0	84.134		1.05613	0.836152	0.727822	-1.3601	-0.552482	-0.707527
LOC_Os04g51610.1	Q7X8B5	osa:4336912	Calcium-transporting ATPase 5, plasma membrane-type (OsACA5) (EC 7.2.2.10) (Ca(2+)-ATPase isoform 5) (OsACA6)	Signaling	signalling.calcium	Plasma membrane	27.2985	27.1734	27.104	26.6218	26.2527	26.0241	Cluster_1	-1.85627	16	24.3	117.66	0	89.023		1.04609	0.809344	0.677977	-0.234527	-0.933154	-1.36573
LOC_Os01g16970.1	Q5NBP9	osa:4324264	Glucosidase 2 subunit beta (Glucosidase II subunit beta)	Signaling	signalling.calcium	ER	25.3977	25.3131	25.5343	24.611	23.3745	23.4639	Cluster_1	-3.0284	9	26.2	69.316	0	38.567		0.797298	0.711091	0.936617	-0.00482555	-1.26565	-1.17453
LOC_Os06g51250.1	Q5Z7N1	osa:4342134	Calcium-binding EF hand protein-like (Os06g0728600 protein)	Signaling	signalling.calcium	Nucleus	26.8121	26.8229	26.6521	23.8627	23.5219	24.741	Cluster_1	-6.59089	6	8.7	128.95	0	47.681		0.913541	0.920496	0.809869	-0.997388	-1.21819	-0.428326
LOC_Os02g39550.3	Q6K1Y0	osa:4329936	Mitochondrial proton/calcium exchanger protein (Leucine zipper-EF-hand-containing transmembrane protein 1)	Signaling	signalling.calcium	Mitochondrial membrane	25.9149	26.1189	25.9977	23.6012	24.7009	23.8123	Cluster_1	-3.92414	6	20.4	84.05	0	61.211		0.778869	0.957235	0.851259	-1.24456	-0.282858	-1.05994
LOC_Os03g17310.1	Q8H8W1	osa:4332447	Calcium-transporting ATPase 4, endoplasmic reticulum-type, putative, expressed	Signaling	signalling.calcium	Plasma membrane	27.8656	27.9622	28.0077	27.1188	27.066	26.7789	Cluster_1	-1.94159	31	40.2	115.36	0	308.74		0.740466	0.919778	1.00433	-0.645268	-0.743302	-1.276
LOC_Os05g30970.1	A0A0P0WLH0	osa:9266651	copine	Signaling	signalling.calcium	Plasma membrane	25.7831	25.6667	25.5991	23.4545	24.016	24.2998	Cluster_1	-3.38583	7	19.5	64.936	0	14.885		0.976854	0.860808	0.793397	-1.34448	-0.784737	-0.50184
LOC_Os04g56740.1	Q7XM17	-	IQ calmodulin-binding motif family protein	Signaling	signalling.calcium	Nucleus	26.8249	26.6931	26.8298	24.8174	24.7807	24.5525	Cluster_1	-4.18648	14	25.6	98.506	0	86.573		0.946349	0.830333	0.950615	-0.820584	-0.852948	-1.05377
LOC_Os07g48780.1	Q0JNS6	osa:4324384	Calmodulin-1 (CaM-1)	Signaling	signalling.calcium	Cytosol	26.9599	27.2594	27.0704	24.8337	23.0163	24.487	Cluster_1	-7.91327	2	77.2	16.832	0	19.369		0.775715	0.947126	0.838946	-0.441115	-1.48116	-0.639514
LOC_Os12g07230.1	Q2QX45	osa:4351620	Calcium-dependent protein kinase 28 (OsCDPK28) (OsCPK28) (EC 2.7.11.1)	Signaling	signalling.calcium	Cytosol	26.0265	25.8429	25.8357	25.1334	24.2301	24.2137	Cluster_1	-2.59539	5	24.7	57.988	0	18.433		0.983124	0.761058	0.752397	-0.0971973	-1.18977	-1.20961
LOC_Os05g41210.1	Q6F332	osa:4339172	Calmodulin-2 (CaM-2)	Signaling	signalling.calcium	Nucleus	27.9683	27.568	28.0487	26.0177	24.7037	25.559	Cluster_1	-5.40723	2	77.2	16.818	0	124.24		0.940274	0.655962	0.997366	-0.444897	-1.37805	-0.770656
LOC_Os02g18410.1	Q6K4S7	osa:4329036	salt stress root RS1	Signaling	signalling.phosphinositides	Plasma membrane	26.029	26.0563	26.4535	23.1078	24.5805	24.1775	Cluster_1	-4.67308	2	12.5	24.048	0	8.0866		0.729252	0.749956	1.05122	-1.48621	-0.369309	-0.674906
LOC_Os03g60870.1	Q852B4	osa:4334619	ras-related protein	Signaling	signalling.G-proteins	Endosome	26.409	26.8485	26.3567	24.4446	24.4988	25.7829	Cluster_1	-3.09355	5	40.9	23.804	0	14.375		0.66741	1.09535	0.616498	-1.24497	-1.19222	0.0579293
LOC_Os03g18180.1	Q10MW8	osa:4332513	ranBP1 domain containing protein	Signaling	signalling.G-proteins	Nucleus	26.4553	26.0467	25.688	24.5343	24.3144	24.0361	Cluster_1	-3.40679	5	40.7	23.429	0	29.529		1.26231	0.858178	0.503331	-0.63789	-0.855327	-1.1306
LOC_Os05g46560.1	Q65XN1	osa:4339487	RAN GTPase-activating 1	Signaling	signalling.G-proteins	Nucleus	29.2201	29.0285	29.2725	27.8686	27.6855	27.865	Cluster_1	-2.58001	23	63.4	59.635	0	181.07		0.965434	0.712093	1.03466	-0.821718	-1.06392	-0.82655
LOC_Os05g49890.1	B5BQV2	osa:4339683	GTP-binding nuclear protein	Signaling	signalling.G-proteins	Nucleus	30.3791	30.6079	30.6674	29.6758	29.6062	29.5557	Cluster_1	-1.91703	3	58.4	25.038	0	93.099		0.566301	1.0025	1.11593	-0.774438	-0.90698	-1.00331
LOC_Os10g23100.1	Q338Z5	osa:4348493	ras-related protein	Signaling	signalling.G-proteins	Endosome	27.1021	26.7262	26.814	26.191	26.035	26.1906	Cluster_1	-1.67238	3	24.5	23.812	0	8.5711		1.3814	0.504786	0.709386	-0.743699	-1.10743	-0.744446
LOC_Os01g12730.1	Q5N7Z9	osa:4327180	ras-related protein	Signaling	signalling.G-proteins	Vacuolar membrane	25.8964	25.7332	25.8269	24.1673	24.4119	23.4964	Cluster_1	-3.46676	3	57	23.137	0	10.302		0.947437	0.788753	0.879869	-0.73383	-0.496051	-1.38618
LOC_Os05g28190.1	Q5W645	osa:4338497	ranBP1 domain containing protein	Signaling	signalling.G-proteins	Nucleus	27.9086	28.02	27.9785	27.0635	26.8771	27.0386	Cluster_1	-1.96691	16	45.8	49.688	0	167.6		0.792353	0.99897	0.921931	-0.773875	-1.11936	-0.820023
LOC_Os05g28290.1	Q0DIY4	osa:4338501	ranBP1 domain containing protein	Signaling	signalling.G-proteins	Cytosol	28.8659	28.6072	28.8964	25.5485	26.1837	25.9359	Cluster_1	-7.46675	8	56.8	24.083	0	123.17		0.951161	0.789965	0.970182	-1.11617	-0.72035	-0.874784
LOC_Os03g05740.1	Q10RN9	osa:4331646	ras-related protein	Signaling	signalling.G-proteins	Chloroplast	26.316	25.6908	26.5485	24.3623	25.1845	24.786	Cluster_1	-2.6528	3	25.1	21.648	0	22.186		0.969889	0.243323	1.23999	-1.3003	-0.344959	-0.807936
LOC_Os02g37420.1	Q6YY17	osa:4329809	ras-related protein	Signaling	signalling.G-proteins	Golgi	27.706	27.74	27.7126	26.9387	27.1572	26.9164	Cluster_1	-1.64196	10	55.7	23.017	0	81.634		0.858375	0.943155	0.874934	-1.05534	-0.510246	-1.11088
LOC_Os06g35814.1	P40393	osa:4341266	Ras-related protein RIC2	Signaling	signalling.G-proteins	Plasma membrane	28.9012	29.173	29.0786	27.1272	27.167	27.2512	Cluster_1	-3.65315	8	67.3	23.923	0	76.869		0.763283	1.0276	0.935763	-0.961962	-0.923257	-0.841429
LOC_Os01g51700.1	Q5JLU1	osa:4325946	ras-related protein	Signaling	signalling.G-proteins	Vacuolar membrane	25.4077	26.026	26.1573	24.8994	23.7481	24.4844	Cluster_1	-2.80182	2	43	23.261	0	13.545		0.309202	0.974828	1.11615	-0.238031	-1.47744	-0.684703
LOC_Os05g39670.1	Q65WW5	osa:4339088	PRA1 family protein	Signaling	signalling.G-proteins	ER membrane	26.1693	26.2171	25.9784	23.0978	23.9698	24.4488	Cluster_1	-4.86609	3	39.5	23.019	0	20.765		0.896984	0.933026	0.752981	-1.41998	-0.762152	-0.400861
LOC_Os02g20410.1	Q6K2Y3	osa:4329117	GTP binding protein	Signaling	signalling.G-proteins	Cytosol	26.4679	26.4979	26.6328	23.806	23.528	23.675	Cluster_1	-7.27646	23	28.7	121.91	0	95.251		0.869537	0.888611	0.97446	-0.824139	-1.00098	-0.907486
LOC_Os11g34450.1	Q2R2W2	osa:4350697	14-3-3-like protein GF14-D (G-box factor 14-3-3 homolog D)	Signaling	signalling.14-3-3 proteins	Cytosol	30.9496	30.863	30.5213	27.9529	26.0986	28.1261	Cluster_1	-10.45	11	61.5	29.261	0	213.27		0.93636	0.892907	0.721269	-0.568746	-1.50006	-0.48173
LOC_Os08g37490.1	Q84J55	osa:4345850	14-3-3-like protein GF14-A (G-box factor 14-3-3 homolog A)	Signaling	signalling.14-3-3 proteins	Cytosol	26.6269	26.3169	26.3362	24.8563	24.4329	24.7937	Cluster_1	-3.32267	5	51.9	29	0	42.918		1.10386	0.783031	0.802941	-0.728942	-1.16718	-0.79371
LOC_Os03g50290.3	Q06967	osa:4333880	14-3-3-like protein GF14-F (14-3-3-like protein S94) (G-box factor 14-3-3 homolog F) (OsGF14a) (Stress-regulated 14-3-3 protein) (SR14-3-3)	Signaling	signalling.14-3-3 proteins	Nucleus	30.0879	30.097	30.111	27.7887	27.4748	27.9828	Cluster_1	-5.09767	11	70.8	29.177	0	270.86		0.897439	0.904433	0.915228	-0.874899	-1.11688	-0.725324
LOC_Os08g33370.2	Q0J5J5	osa:4345634	G-box binding factor (cDNA clone:J013002K15, full insert sequence) (cDNA clone:J033138L07, full insert sequence) (cDNA, clone: J100009B14, full insert sequence)	Signaling	signalling.14-3-3 proteins	Cytosol	29.9287	29.9611	30.0822	26.9099	26.4845	26.7238	Cluster_1	-9.74478	8	60.5	28.826	0	244.8		0.875628	0.893572	0.960654	-0.797026	-1.03269	-0.90014
LOC_Os04g38870.5	Q0JCM0	osa:4336066	G-box binding factor (cDNA clone:001-044-D04, full insert sequence) (cDNA clone:J013116M06, full insert sequence) (cDNA clone:J023085B16, full insert sequence) (cDNA clone:J023117D08, full insert sequence) (cDNA clone:J033074G16, full insert sequence)	Signaling	signalling.14-3-3 proteins	Cytosol	26.5936	26.5588	26.8115	23.5738	23.7773	24.5622	Cluster_1	-6.42435	2	56.5	29.863	0	36.216		0.848778	0.825692	0.993176	-1.15251	-1.01768	-0.49746
LOC_Os02g36974.4	Q6EUP4	osa:4329775	14-3-3-like protein GF14-E (G-box factor 14-3-3 homolog E)	Signaling	signalling.14-3-3 proteins	Nucleus	27.5928	27.7397	27.6793	25.5455	24.8985	25.0588	Cluster_1	-5.66863	3	58	29.692	0	146.66		0.845509	0.951293	0.907779	-0.629283	-1.09538	-0.979919
LOC_Os08g02550.1	Q6ZJ47	osa:4344535	proteasome subunit	Signaling	signalling.light.COP9 signalosome	Nucleus	26.7024	26.9441	27.1539	26.352	25.9421	26.0965	Cluster_1	-1.74503	11	44.8	47.706	0	84.15		0.354727	0.857557	1.29393	-0.374085	-1.22664	-0.905496
LOC_Os03g02540.1	Q10SN3	osa:4331403	COP9 signalosome complex subunit 1, putative, expressed (Os03g0116500 protein) (cDNA clone:J033070E21, full insert sequence)	Signaling	signalling.light.COP9 signalosome	Nucleus	25.788	25.7796	26.2071	24.0198	23.911	23.3138	Cluster_1	-4.52112	8	20.6	49.829	0	20.827		0.776062	0.769178	1.11791	-0.66621	-0.754925	-1.24202
LOC_Os03g50885.1	V5K461	osa:4333919	Actin-1 (Actin-1 protein)	Cell organization/division/cycle/transport	cell.organisation	Cytoskeleton	30.4055	30.4509	30.4101	28.9753	28.8027	28.7823	Cluster_1	-2.9665	3	68.7	41.812	0	47.274		0.890579	0.943285	0.895983	-0.76854	-0.96881	-0.992497
LOC_Os03g56970.1	A3ANB5	osa:9266759	Actin-related protein 7	Cell organization/division/cycle/transport	cell.organisation	Nucleus	25.3762	25.374	25.338	23.4054	23.985	24.561	Cluster_1	-2.60076	7	22.9	44.331	0	19.433		0.837652	0.835086	0.792132	-1.51093	-0.820185	-0.133757
LOC_Os01g64630.1	A2ZZX3	osa:4325068	actin	Cell organization/division/cycle/transport	cell.organisation	Cytoskeleton	26.4882	26.8037	26.4085	23.892	24.3469	24.0647	Cluster_1	-5.52351	3	43.4	41.614	0	14.429		0.845786	1.07696	0.787361	-1.05668	-0.723334	-0.930095
LOC_Os09g23160.2	Q6H450	osa:4346972	Annexin	Cell organization/division/cycle/transport	cell.organisation	Cytosol	24.6808	24.7537	24.8092	23.92	24.0595	23.5053	Cluster_1	-1.89164	5	22.8	31.032	0	13.905		0.731037	0.86674	0.969912	-0.685106	-0.425447	-1.45714
LOC_Os01g18050.1	Q43594	osa:4326917	Tubulin beta-1 chain (Beta-1-tubulin)	Cell organization/division/cycle/transport	cell.organisation	Microtuble	30.8018	30.7283	30.9975	27.9484	27.1509	27.8266	Cluster_1	-9.19321	1	75.8	50.285	0	112.96		0.878039	0.83669	0.988246	-0.728451	-1.17746	-0.797063
LOC_Os06g11800.1	Q67VZ1	osa:4340522	Annexin	Cell organization/division/cycle/transport	cell.organisation	Cytosol	27.711	27.6435	27.8519	26.0015	26.224	25.5974	Cluster_1	-3.46893	11	38.5	35.72	0	44.701		0.868016	0.800899	1.00821	-0.832136	-0.610907	-1.23408
LOC_Os03g61970.1	Q10AZ4	osa:4334702	Actin-3	Cell organization/division/cycle/transport	cell.organisation	Cytoskeleton	30.263	30.4851	30.3287	29.414	29.3688	28.7717	Cluster_1	-2.25658	5	68.7	41.705	0	125.73		0.716289	1.04012	0.812048	-0.521958	-0.587864	-1.45864
LOC_Os02g56840.1	Q6K3E9	osa:4331110	OsFBX70 - F-box domain containing protein	Cell organization/division/cycle/transport	cell.organisation	Cytosol	26.7827	26.6274	26.8099	23.3401	23.3952	24.2877	Cluster_1	-8.37261	8	36	33.431	0	34.194		0.919398	0.828789	0.93529	-1.08953	-1.05739	-0.536556
LOC_Os02g01960.1	Q6Z901	osa:4328037	tetratricopeptide repeat domain containing protein	Cell organization/division/cycle/transport	cell.organisation	Cytosol	24.9177	25.1632	25.1747	23.8417	23.6669	23.6726	Cluster_1	-2.56358	8	17.9	64.944	0	22.984		0.680128	1.00655	1.0218	-0.75035	-0.982859	-0.975275
LOC_Os11g14220.1	Q0ITK1	osa:4350197	Tubulin alpha chain	Cell organization/division/cycle/transport	cell.organisation	Microtuble	32.297	32.3454	32.4495	31.8314	31.766	31.6616	Cluster_1	-1.52729	2	71.8	49.736	0	323.31		0.696241	0.837587	1.14147	-0.662845	-0.853923	-1.15853
LOC_Os10g36650.1	A3C6D7	osa:4349087	Actin-2	Cell organization/division/cycle/transport	cell.organisation	Cytoskeleton	27.3547	27.0168	27.0565	24.825	22.2827	24.2458	Cluster_1	-10.2543	1	61.3	41.679	0	18.889		0.933165	0.766418	0.786015	-0.315096	-1.56959	-0.600914
LOC_Os02g04040.1	Q6Z6I4	-	Structural maintenance of chromosomes protein	Cell organization/division/cycle/transport	cell.division	Nucleus	26.3944	25.5631	26.2625	24.6204	24.1015	25.061	Cluster_1	-2.7876	9	25.3	56.695	0	40.187		1.16528	0.25192	1.02036	-0.783806	-1.354	-0.299755
LOC_Os04g35570.1	Q7XRB6	osa:4335903	Regulator of chromosome condensation domain containing protein	Cell organization/division/cycle/transport	cell.division	Extracellular	28.4775	28.3369	28.2945	26.9478	27.3313	27.1338	Cluster_1	-2.34885	14	64.7	48.172	0	93.623		1.05169	0.847434	0.785826	-1.17079	-0.613566	-0.900589
LOC_Os04g56720.1	Q0J9B4	osa:4337298	RCC2	Cell organization/division/cycle/transport	cell.division	Nucleus membrane	27.3297	27.4297	27.4702	24.3237	23.6549	25.2618	Cluster_1	-7.98007	9	19.9	58.407	0	66.435		0.824743	0.882918	0.906442	-0.923572	-1.31254	-0.377993
LOC_Os08g33390.1	Q6ZKB8	osa:4345636	Regulator of chromosome condensation domain containing protein	Cell organization/division/cycle/transport	cell.division	Cytosol	27.3541	27.493	27.4436	24.516	24.5095	23.9799	Cluster_1	-8.54518	8	43.3	41.731	0	38.919		0.861987	0.94337	0.914468	-0.800647	-0.804474	-1.1147
LOC_Os03g05730.1	Q10RP0	osa:4331645	Cell division cycle protein 48, putative, expressed (Os03g0151800 protein) (cDNA clone:J013001D04, full insert sequence) (cDNA clone:J013082G14, full insert sequence) (cDNA clone:J013093N05, full insert sequence) (cDNA clone:J013112O07, full insert sequence)	Cell organization/division/cycle/transport	cell.division	Nucleus	30.2028	30.2565	30.2075	29.2752	29.4214	29.3418	Cluster_1	-1.83547	12	72.3	89.743	0	323.31		0.867611	0.978988	0.877272	-1.05503	-0.751881	-0.916965
LOC_Os03g19870.3	Q10MD7	-	ATP binding protein	Cell organization/division/cycle/transport	cell.division	Cytosol	26.09	26.0429	26.0876	24.6542	24.5985	24.8523	Cluster_1	-2.58801	4	12.4	44.239	0	29.54		0.928785	0.86649	0.925577	-0.969664	-1.04335	-0.707836
LOC_Os10g30580.1	Q7XE16	osa:4348731	Cell division cycle protein 48, putative, expressed	Cell organization/division/cycle/transport	cell.division	Cytosol	29.4091	29.2588	29.1943	27.2283	27.8341	27.6983	Cluster_1	-3.25012	11	70.5	89.81	0	116.88		1.01734	0.860008	0.792464	-1.26528	-0.63118	-0.77335
LOC_Os05g22260.1	Q75HS3	osa:4338298	crooked neck	Cell organization/division/cycle/transport	cell.cycle	Nucleus	25.4774	25.6322	25.3746	23.812	23.8694	24.7276	Cluster_1	-2.56405	6	11.2	86.122	0	16.439		0.811354	1.00109	0.685263	-1.23017	-1.15974	-0.107796
LOC_Os08g41390.2	Q7F1F2	osa:4346090	Peptidylprolyl isomerase (EC 5.2.1.8)	Cell organization/division/cycle/transport	cell.cycle.peptidylprolyl isomerase	Cytosol	29.2918	29.2365	29.0949	27.7532	27.3414	27.6382	Cluster_1	-3.09543	26	54.8	64.121	0	163.96		0.993279	0.932226	0.775774	-0.706433	-1.16139	-0.833452
LOC_Os09g32526.1	A3C0C6	osa:9269317	Peptidylprolyl isomerase (EC 5.2.1.8)	Cell organization/division/cycle/transport	cell.cycle.peptidylprolyl isomerase	ER	27.4913	27.4317	27.544	24.227	24.8135	24.3332	Cluster_1	-8.17448	2	26	16.29	0	40.057		0.907631	0.872018	0.939147	-1.04435	-0.693627	-0.980819
LOC_Os05g48020.1	Q6AUC0	-	SNARE domain containing protein	Cell organization/division/cycle/transport	cell.vesicle transport	Plasma membrane	25.7867	25.7077	25.5974	24.446	24.0198	23.1503	Cluster_1	-3.54367	6	19.2	35.555	0	18.596		0.92345	0.850636	0.749005	-0.31211	-0.704854	-1.50613
LOC_Os05g24601.1	Q0DJ99	osa:4338376	Coatomer subunit delta-2 (Delta-coat protein 2) (Delta-COP 2)	Cell organization/division/cycle/transport	cell.vesicle transport	Golgi membrane	28.1305	28.1528	28.073	27.2289	27.2685	27.6429	Cluster_1	-1.66863	4	44.2	57.502	0	137.12		0.885364	0.937205	0.751782	-1.20935	-1.1175	-0.247494
LOC_Os08g06020.1	Q6ZD98	osa:4344695	MSP domain containing protein	Cell organization/division/cycle/transport	cell.vesicle transport	ER membrane	25.802	26.2128	26.1294	23.1501	23.8368	24.6148	Cluster_1	-4.53414	6	30	26.86	0	16.874		0.655232	0.974057	0.909315	-1.40273	-0.869817	-0.266052
LOC_Os08g44430.2	Q6YZI8	osa:4346309	vesicle-associated membrane 727	Cell organization/division/cycle/transport	cell.vesicle transport	Golgi membrane	25.9066	26.5405	26.7465	24.2776	24.2639	23.4517	Cluster_1	-5.27863	2	16.6	27.356	0	24.316		0.514998	0.975574	1.12522	-0.668577	-0.678566	-1.26865
LOC_Os07g09600.1	Q69WS1	osa:4342638	vesicle-associated membrane protein	Cell organization/division/cycle/transport	cell.vesicle transport	Plasma membrane	28.0266	28.1264	27.7686	25.8829	25.8745	25.4569	Cluster_1	-4.71019	5	22.7	24.778	0	43.265		0.944254	1.02473	0.736131	-0.784903	-0.791692	-1.12852
LOC_Os01g59740.1	Q5VQR0	osa:4327588	Uncharacterized protein	Development	development.unspecified	Chloroplast membrane	27.253	27.3836	28.1519	26.4642	25.9696	26.2851	Cluster_1	-2.56064	5	18.7	35.052	0	11.879		0.408861	0.568296	1.50594	-0.553635	-1.15723	-0.772226
LOC_Os08g06480.1	Q0J7U6	-	Protein TOPLESS-RELATED PROTEIN 2 (Protein TPR2) (Protein ABERRANT SPIKELET AND PANICLE 1) (Protein ASP1) (Protein LISSENCEPHALY TYPE-1-LIKE 1) (OsLIS-L1) (Protein LIS-L1) (Protein TPL) (OsTPL) (Ramosa1 enhancer locus 2) (OsREL2) (Protein REL2) (Topless-like protein)	Development	development.unspecified	Nucleus	27.246	27.1354	27.2778	26.4855	26.0931	26.3168	Cluster_1	-1.89375	15	29.7	124.78	0	80.132		0.932987	0.720986	0.993968	-0.52419	-1.27613	-0.847621
LOC_Os01g42260.3	Q5ZBP7	osa:4324222	transcriptional corepressor LEUNIG	Development	development.unspecified	Nucleus	25.1876	25.2889	25.2569	24.3528	23.7628	24.7134	Cluster_1	-1.95631	3	5.3	91.364	0	13.566		0.698251	0.863709	0.811426	-0.666077	-1.63048	-0.0768243
LOC_Os06g13030.1	Q67VC7	osa:4340605	OsLIM - LIM domain protein actin-binding and transcription factor	Development	development.unspecified	Plasma membrane	25.5328	25.6727	25.2659	20.9567	20.5877	21.6685	Cluster_1	-21.3989	9	16.8	140.45	0	34.261		0.919617	0.97673	0.810618	-0.948979	-1.09965	-0.658331
LOC_Os10g42420.1	Q7XBX2	osa:4349482	GTPase activating protein, putative, expressed (Os10g0574800 protein)	Development	development.unspecified	Golgi membrane	26.001	26.0594	26.1006	24.0169	24.1838	24.1244	Cluster_1	-3.85122	2	10.6	43.992	0	11.752		0.861958	0.91673	0.955277	-0.997005	-0.840641	-0.896318
LOC_Os11g24570.1	Q53NS3	osa:4350404	Pentatricopeptide, putative, expressed	Development	development.unspecified	Cytosol	26.1273	26.846	26.3916	23.8717	23.4945	23.8916	Cluster_1	-6.50856	10	20.1	72.898	0	28.612		0.68026	1.15797	0.855929	-0.818879	-1.0696	-0.805682
LOC_Os07g09000.1	Q6Z4F3	osa:4342601	WD domain, G-beta repeat domain containing protein	Development	development.unspecified	ER membrane	27.2353	27.2097	27.3638	25.8632	25.9828	25.5043	Cluster_1	-2.80146	12	39	42.948	0	41.399		0.853152	0.822435	1.00785	-0.798487	-0.654509	-1.23045
LOC_Os12g44150.1	Q8L6I1	osa:4352910	Plasma membrane ATPase (EC 7.1.2.1)	Transport	transport.p- and v-ATPases	Plasma membrane	28.1089	28.263	28.1216	26.6127	26.5739	26.513	Cluster_1	-3.02718	11	42.8	105.42	0	104.28		0.847157	1.02276	0.861688	-0.857875	-0.902188	-0.97154
LOC_Os07g09340.1	Q8L6I2	osa:4342621	Plasma membrane ATPase (EC 7.1.2.1)	Transport	transport.p- and v-ATPases	Plasma membrane	30.9941	30.9278	30.9239	29.945	30.0883	30.0943	Cluster_1	-1.87387	21	50.1	105.44	0	313.21		0.997566	0.864842	0.857059	-1.10163	-0.814976	-0.802861
LOC_Os04g56160.1	Q7XPY2	osa:4337257	Plasma membrane ATPase (EC 7.1.2.1) (Proton pump)	Transport	transport.p- and v-ATPases	Plasma membrane	30.4625	30.4208	30.3472	29.9271	29.7563	29.7868	Cluster_1	-1.5019	24	46.3	104.82	0	204.85		1.05204	0.92529	0.701276	-0.577345	-1.09698	-1.00428
LOC_Os01g40470.1	Q8RU33	osa:4327660	Probable V-type proton ATPase subunit d (V-ATPase subunit d) (Vacuolar proton pump subunit d)	Transport	transport.p- and v-ATPases.H+-transporting two-sector ATPase	Vacuole	26.7191	26.5294	26.7323	25.3239	26.1546	25.2652	Cluster_1	-2.11267	13	47	40.784	0	57.085		0.888566	0.606878	0.908257	-1.18337	0.0502327	-1.27056
LOC_Os07g36465.1	C7J582	-	vacuolar ATP synthase subunit H	Transport	transport.p- and v-ATPases.H+-transporting two-sector ATPase	Vacuole	26.6415	26.6449	26.6373	24.7526	24.2991	23.3155	Cluster_1	-5.7311	6	61.3	12.82	0	31.611		0.865343	0.867612	0.862404	-0.432198	-0.74375	-1.41941
LOC_Os04g55040.2	Q7XJX6	osa:4337176	vacuolar ATP synthase subunit D 1	Transport	transport.p- and v-ATPases.H+-transporting two-sector ATPase.subunit D	Vacuolar membrane	27.4284	27.5295	27.7621	25.9423	25.5674	25.482	Cluster_1	-3.75665	9	39.4	29.18	0	42.394		0.761926	0.857114	1.07594	-0.63633	-0.989175	-1.06948
LOC_Os01g46980.1	Q8SA35	osa:4327166	vacuolar ATP synthase subunit E	Transport	transport.p- and v-ATPases.H+-transporting two-sector ATPase.subunit E	Vacuole	27.0289	27.1479	27.3588	26.334	26.1087	25.9411	Cluster_1	-2.07136	9	44.8	26.629	0	32.004		0.627962	0.827001	1.17945	-0.533624	-0.910345	-1.19044
LOC_Os01g40570.1	Q7F4F8	osa:4327665	Mitochondrial outer membrane protein porin 3 (Voltage-dependent anion-selective channel protein 3) (OsVDAC3)	Transport	transport.sugars	Mitochondrial membrane	26.7535	26.7275	27.035	25.0953	25.9949	26.0105	Cluster_1	-2.20141	6	34.9	29.891	0	50.816		0.677672	0.641285	1.07166	-1.64376	-0.384317	-0.362539
LOC_Os09g19734.3	Q6K548	osa:4346851	Mitochondrial outer membrane protein porin 1 (Voltage-dependent anion-selective channel protein 1) (OsVDAC1)	Transport	transport.sugars	Mitochondrial membrane	28.2309	28.11	28.1604	26.9171	27.3346	27.1355	Cluster_1	-2.05349	10	41.6	29.219	0	81.147		0.996267	0.789708	0.875864	-1.24963	-0.535904	-0.876306
LOC_Os06g43660.1	Q67WN5	osa:4341645	H(+)-exporting diphosphatase (EC 7.1.3.1)	Transport	transport.amino acids	Plasma membrane	28.6125	29.491	29.5123	27.7042	27.7402	27.8363	Cluster_1	-2.72265	1	13.9	81.762	0	52.379		0.151497	1.17706	1.20188	-0.908859	-0.866873	-0.754702
LOC_Os02g11740.1	Q6H8E4	osa:4328685	ADP,ATP carrier protein	Transport	transport.metabolite transporters at the envelope membrane	Chloroplast membrane	25.957	25.9083	26.062	24.1935	24.8083	24.5352	Cluster_1	-2.75763	10	17.9	68.119	0	31.163		0.862741	0.803757	0.989811	-1.27127	-0.527243	-0.857796
LOC_Os11g24450.1	Q53PA7	osa:4350398	Mitochondrial carrier protein, expressed (Os11g0432400 protein) (cDNA clone:001-016-G08, full insert sequence) (cDNA clone:J013132N13, full insert sequence)	Transport	transport.metabolite transporters at the mitochondrial membrane	Mitochondrial membrane	26.0983	26.0427	26.2343	24.7839	25.0005	25.513	Cluster_1	-2.03631	5	33.7	32.572	0	17.193		0.793132	0.702427	1.015	-1.35119	-0.997722	-0.161647
LOC_Os09g29430.1	Q6K4A2	osa:4347332	Putative plastidic general dicarboxylate transporter	Transport	transport.metabolite transporters at the mitochondrial membrane	Chloroplast membrane	25.3357	25.519	25.3974	24.0898	24.3753	23.0678	Cluster_1	-2.97534	3	7.5	58.867	0	6.1058		0.728978	0.918592	0.792817	-0.559546	-0.264275	-1.61657
LOC_Os05g23720.1	Q0DJC0	osa:4338353	ADP/ATP translocase (ADP,ATP carrier protein)	Transport	transport.metabolite transporters at the mitochondrial membrane	Mitochondrial membrane	29.3617	29.1695	29.0505	28.2294	28.3567	28.0974	Cluster_1	-1.95346	7	29.7	40.977	0	38.379		1.1951	0.842177	0.623634	-0.884137	-0.650299	-1.12648
LOC_Os08g37600.1	Q6Z229	osa:4345856	Putative glutamate/malate translocator	Transport	transport.metabolite transporters at the mitochondrial membrane	Chloroplast membrane	25.8302	25.9265	25.7845	24.1528	24.1564	24.1271	Cluster_1	-3.25264	3	6.5	59.02	0	6.9983		0.893613	0.99681	0.844725	-0.903838	-0.899966	-0.931344
LOC_Os05g11780.1	Q60EY9	osa:4338082	mitochondrial carrier protein	Transport	transport.metabolite transporters at the mitochondrial membrane	Mitochondrial membrane	31.2854	31.0938	31.11	29.7631	29.8982	29.716	Cluster_1	-2.58582	10	63.1	32.802	0	140.45		1.0682	0.814713	0.836239	-0.945182	-0.766513	-1.00746
LOC_Os02g10290.1	Q6H7M3	osa:4328616	Copper-transporting ATPase HMA4 (EC 7.2.2.8) (Protein HEAVY METAL ATPASE 4) (OsHMA4)	Transport	transport.metal	Vacuolar membrane	26.0538	25.6763	26.1804	23.879	24.6385	23.8292	Cluster_1	-3.61645	8	13.4	105.13	0	28.063		0.94612	0.592862	1.06463	-1.08927	-0.378482	-1.13586
LOC_Os01g18670.1	Q9LGX1	osa:4325158	MDR-like ABC transporter (Putative CjMDR1)	Transport	transport.ABC transporters and multidrug resistance systems	Plasma membrane	25.9274	26.2328	25.8778	24.4333	24.3389	24.9317	Cluster_1	-2.72213	2	6.3	138.05	0	31.312		0.771737	1.14166	0.711621	-1.03815	-1.15247	-0.434397
LOC_Os02g44630.1	B7SDI4	osa:4330248	Aquaporin	Transport	transport.Major Intrinsic Proteins.PIP	Plasma membrane	29.1964	29.1178	29.167	27.8332	27.3444	27.6079	Cluster_1	-2.95935	4	22.8	30.759	0	22.826		0.939291	0.849076	0.905584	-0.624872	-1.18572	-0.883357
LOC_Os03g05290.1	A4ZYN4	osa:4331608	Aquaporin (Aquaporin protein) (Water channel protein) (cDNA clone:001-014-B06, full insert sequence) (cDNA clone:006-203-C12, full insert sequence) (cDNA clone:J023003E16, full insert sequence)	Transport	transport.Major Intrinsic Proteins.TIP	Plasma membrane	28.8313	28.6459	28.7269	27.3204	27.1838	26.8158	Cluster_1	-3.09091	1	6.8	25.699	0	3.7979		1.00199	0.798045	0.887187	-0.660501	-0.810909	-1.21581
LOC_Os03g10510.1	Q84P97	osa:4331978	Mitochondrial outer membrane protein porin 5 (Voltage-dependent anion-selective channel protein 5) (OsVDAC5)	Transport	transport.porins	Mitochondrial membrane	28.5733	28.5916	28.6829	28.0632	27.8788	27.9726	Cluster_1	-1.56306	9	46.9	29.474	0	53.01		0.777248	0.828144	1.08213	-0.640924	-1.15363	-0.892973
LOC_Os02g33490.1	Q6ER91	osa:4329579	H(+)-exporting diphosphatase (EC 7.1.3.1)	Transport	transport.H+ transporting pyrophosphatase	Plasma membrane	25.9127	25.6493	25.9194	23.8171	24.3217	24.7492	Cluster_1	-2.89016	9	13.9	84.71	0	42.114		0.951681	0.657126	0.95917	-1.39144	-0.827275	-0.349259
LOC_Os12g29550.1	Q2QQX3	osa:4352213	Uncharacterized protein	Transport	transport.misc	Plasma membrane	25.46	25.1996	25.4603	22.8988	23.5772	24.3916	Cluster_1	-3.36532	5	15.3	59.323	0	24.989		0.896379	0.65372	0.896582	-1.48985	-0.857811	-0.0990202
LOC_Os05g35460.1	Q5TKJ2	osa:4338870	patellin protein	Transport	transport.misc	Cytosol	27.7153	27.7027	27.7669	27.2075	26.8666	27.1049	Cluster_1	-1.58955	15	49.9	63.947	0	89.157		0.838606	0.805657	0.973207	-0.486617	-1.37644	-0.754412
LOC_Os08g34150.1	Q6Z9F9	osa:4345681	OsTIL-2 Temperature-induced lipocalin-2	Transport	transport.misc	Cytosol	27.2953	27.3683	27.3767	25.699	25.7282	25.7546	Cluster_1	-3.0727	4	27.4	20.586	0	19.214		0.854209	0.936464	0.946005	-0.944108	-0.911177	-0.881393
LOC_Os08g43060.1	Q6ZBI5	osa:4346207	Uncharacterized protein	Unknown	not assigned.unknown	Nucleus	27.3612	27.8306	27.8188	23.6004	24.8933	25.7037	Cluster_1	-7.66186	12	22.7	92.221	0	60.203		0.662198	0.930181	0.923458	-1.48494	-0.746805	-0.284088
LOC_Os12g28270.2	Q2QRA2	osa:4352197	Amidohydrolase family protein, expressed (Os12g0468600 protein) (cDNA clone:006-202-A01, full insert sequence) (cDNA clone:J023092B14, full insert sequence)	Unknown	not assigned.unknown	Cytosol	28.2485	28.2028	28.357	26.8561	26.8428	27.3771	Cluster_1	-2.36869	13	42.5	51.298	0	120.74		0.846731	0.782311	0.999642	-1.11456	-1.13338	-0.38075
LOC_Os01g49250.1	B9EYN9	-	Protein-lysine N-methyltransferase OsJ_03050 (EC 2.1.1.-)	Unknown	not assigned.unknown	Cytosol	25.5354	25.4666	25.5158	24.1129	24.4873	23.7021	Cluster_1	-2.64846	6	21	45.787	0	29.37		0.904829	0.819777	0.880647	-0.853471	-0.390644	-1.36114
LOC_Os08g36150.1	Q6YUA7	osa:4345780	activator of 90 kDa heat shock ATPase homolog	Unknown	not assigned.unknown	Nucleus	27.2134	27.1852	27.3144	26.3677	26.4057	26.2577	Cluster_1	-1.85824	9	38.2	39.227	0	113.4		0.855779	0.798725	1.06037	-0.856327	-0.779428	-1.07912
LOC_Os01g55770.1	Q5JMG1	osa:4327033	Uncharacterized protein	Unknown	not assigned.unknown	Mitochondria	25.8404	26.2324	26.1323	24.3335	24.469	24.8105	Cluster_1	-2.88925	4	42.3	15.444	0	15.041		0.623165	1.07775	0.961603	-1.1242	-0.967133	-0.571184
LOC_Os03g58130.1	Q6F385	osa:4334415	thioredoxin	Unknown	not assigned.unknown	Extracellular	26.8514	26.9949	27.0374	23.5248	24.1065	25.209	Cluster_1	-6.41343	4	44.5	20.886	0	29.911		0.785803	0.877407	0.904554	-1.3382	-0.96675	-0.262817
LOC_Os01g07810.1	Q94E63	osa:4327120	of unknown function domain containing protein	Unknown	not assigned.unknown	Nucleus	27.742	27.6585	27.8877	24.5756	25.3199	26.5756	Cluster_1	-4.83125	5	60.5	16.26	0	31.135		0.796109	0.736484	0.900115	-1.46375	-0.932574	-0.0363791
LOC_Os06g50000.1	Q5Z7T4	osa:4342058	NADH dehydrogenase [ubiquinone] 1 beta subcomplex subunit 9 (Complex I-B22) (NADH-ubiquinone oxidoreductase B22 subunit)	Unknown	not assigned.unknown	Mitochondrial membrane	26.4278	26.6148	26.3901	24.0681	24.9781	23.8723	Cluster_1	-4.50464	4	42.5	13.186	0	13.994		0.829504	0.979299	0.799335	-1.05998	-0.331356	-1.2168
LOC_Os05g03320.1	B9FM84	-	Uncharacterized protein	Unknown	not assigned.unknown	Mitochondria	25.4433	25.0062	25.3271	23.926	23.7977	23.6908	Cluster_1	-2.73976	4	10.7	63.095	0	17.515		1.12161	0.583776	0.97868	-0.745618	-0.903458	-1.03499
LOC_Os03g18850.1	Q10MP7	osa:4332568	pathogenesis-related Bet v I family protein	Unknown	not assigned.unknown	Nucleus	25.9758	26.0565	27.0139	23.7456	24.8682	22.6317	Cluster_1	-6.0638	10	76.2	17.173	0	117.8		0.56827	0.617727	1.20458	-0.798628	-0.110585	-1.48136
LOC_Os08g40250.1	Q6Z8M9	osa:4346022	Uncharacterized protein	Unknown	not assigned.unknown	Plasma membrane	26.9862	26.7294	26.8376	24.8629	24.2156	23.9407	Cluster_1	-5.70142	14	16	155.88	0	67.517		0.986321	0.804177	0.88095	-0.519445	-0.978504	-1.1735
LOC_Os02g50799.1	Q6Z7R9	-	nuclear-pore anchor	Unknown	not assigned.unknown	Nucleus	25.4728	25.424	26.2883	23.033	23.3068	23.8413	Cluster_1	-5.04421	13	29.1	56.634	0	35.054		0.68014	0.643732	1.28846	-1.13986	-0.93562	-0.536857
LOC_Os01g71300.1	Q5JLP6	osa:4326513	S-formylglutathione hydrolase (EC 3.1.2.12)	Unknown	not assigned.unknown	Cytosol	27.5147	27.4328	27.2149	26.396	26.184	26.0787	Cluster_1	-2.24691	9	47.6	32.181	0	43.852		1.08547	0.960503	0.62791	-0.622018	-0.945534	-1.10633
LOC_Os07g41694.1	Q6YSF3	osa:4343864	Acidic leucine-rich nuclear phosphoprotein 32-related protein 1 (ANP32/acidic nuclear phosphoprotein-like protein 1)	Unknown	not assigned.unknown	Nucleus	26.8887	26.5978	26.5139	22.9337	23.9468	24.5787	Cluster_1	-7.19519	6	19.5	51.824	0	29.989		0.997213	0.820905	0.770054	-1.39969	-0.785702	-0.402776
LOC_Os06g40040.1	Q69XJ9	osa:4341459	of unknown function domain containing protein	Unknown	not assigned.unknown	Nucleus	26.9056	27.2046	26.4584	23.2316	24.1662	23.3333	Cluster_1	-9.70798	4	62.1	14.607	0	24.201		0.917683	1.08013	0.674687	-1.07853	-0.570718	-1.02325
LOC_Os01g69900.1	A3A121	-	CBS domain-containing protein	Unknown	not assigned.unknown	Nucleus membrane	25.3545	25.3982	25.477	23.5156	24.2092	23.7751	Cluster_1	-2.98261	2	4.7	59.165	0	6.0685		0.821255	0.870248	0.958571	-1.23935	-0.462159	-0.948566
LOC_Os03g53360.1	Q10D12	osa:4334082	transferase family protein	Unknown	not assigned.unknown	Chloroplast	27.4696	27.7157	27.538	25.1457	24.7866	24.2004	Cluster_1	-7.27802	9	34.1	48.857	0	24.052		0.829762	0.983611	0.872514	-0.623416	-0.847952	-1.21452
LOC_Os08g41400.1	Q84QV5	osa:4346091	Uncharacterized protein	Unknown	not assigned.unknown	Nucleus	26.312	25.3944	26.3113	23.7665	23.2687	24.4074	Cluster_1	-4.56846	11	18.2	113.46	0	100.56		1.08049	0.373259	1.07993	-0.881338	-1.26497	-0.387382
LOC_Os02g03470.1	B9F287	osa:4328161	ER membrane protein complex subunit 2	Unknown	not assigned.unknown	ER membrane	27.2927	27.2341	27.3952	23.9825	24.4814	24.7056	Cluster_1	-7.55522	5	23.2	34.276	0	50.599		0.893733	0.857435	0.957137	-1.15488	-0.84608	-0.707346
LOC_Os09g38030.1	Q93X08	osa:4347800	UTP--glucose-1-phosphate uridylyltransferase (EC 2.7.7.9)	Unknown	not assigned.unknown	Cytosol	31.471	31.4678	31.4187	30.549	30.2398	30.5128	Cluster_1	-2.02595	24	79.1	51.682	0	323.31		0.928639	0.923005	0.836595	-0.693446	-1.23754	-0.757254
LOC_Os11g42420.2	Q2R0I9	osa:4351012	Nuclear pore complex protein	Unknown	not assigned.unknown	Nucleus membrane	25.1186	24.8549	25.2519	24.3947	24.1299	24.4165	Cluster_1	-1.69518	8	8.7	122.38	0	19.723		0.947381	0.358445	1.24525	-0.669516	-1.26089	-0.620669
LOC_Os02g37150.1	Q6EPV2	osa:4329794	Uncharacterized protein	Unknown	not assigned.unknown	Cytosol	26.3302	26.3798	25.929	24.4446	25.1425	23.6942	Cluster_1	-3.44833	3	21.6	25.544	0	8.4627		0.925574	0.97099	0.557977	-0.802161	-0.162673	-1.48971
LOC_Os06g34790.1	Q5Z6T5	osa:4341223	DUF538 domain containing protein	Unknown	not assigned.unknown	Cytosol	29.0219	29.0806	29.171	27.9727	27.9641	28.446	Cluster_1	-1.95014	8	64.8	17.622	0	35.212		0.739401	0.844736	1.00673	-1.1412	-1.15675	-0.292915
LOC_Os12g13590.1	Q2QV94	osa:4351857	Exocyst complex component 5 (Exocyst complex component Sec10)	Unknown	not assigned.unknown	Cytosol	26.92	27.0493	27.1414	26.0794	26.0887	26.2262	Cluster_1	-1.87312	9	16.4	88.228	0	31.345		0.666912	0.923543	1.10653	-1.00235	-0.983868	-0.710765
LOC_Os07g03070.1	Q6Z4S6	osa:4342292	tetratricopeptide repeat containing protein	Unknown	not assigned.unknown	Nucleus	27.2232	27.1125	27.228	25.2228	24.7906	25.6427	Cluster_1	-3.91558	16	45.4	49.957	0	97.578		0.916802	0.817231	0.921098	-0.881376	-1.2698	-0.503954
LOC_Os09g24230.1	A3BYP4	osa:4347017	haloacid dehalogenase-like hydrolase family protein	Unknown	not assigned.unknown	Cytosol	25.8282	26.5425	26.7292	23.7508	24.4415	23.4524	Cluster_1	-5.59853	3	18.3	27.512	0	23.144		0.492218	0.991594	1.12215	-0.96006	-0.477225	-1.16867
LOC_Os03g11060.1	Q8H056	osa:4332015	MFP1 attachment factor 1 (MFP1 attachment factor 1, putative, expressed) (Os03g0209000 protein) (cDNA clone:002-133-B05, full insert sequence)	Unknown	not assigned.unknown	Nucleus	25.8682	25.9375	25.8367	23.9304	24.4728	23.4663	Cluster_1	-3.79547	3	51	15.618	0	29.8		0.86201	0.924923	0.833368	-0.897137	-0.404716	-1.31845
LOC_Os12g10784.1	Q0IPE5	osa:4351779	3-deoxy-8-phosphooctulonate synthase (EC 2.5.1.55)	Unknown	not assigned.unknown	Cytosol	27.6572	27.6178	27.4641	26.4026	26.3473	27.0352	Cluster_1	-1.97884	12	51.9	31.579	0	48.47		0.958442	0.892195	0.633717	-1.15181	-1.24475	-0.0877914
LOC_Os03g20860.1	Q10M34	osa:4332700	Uncharacterized protein	Unknown	not assigned.unknown	Mitochondria	25.965	25.6013	25.565	23.8474	24.1074	24.2851	Cluster_1	-3.09621	5	26.2	23.889	0	16.969		1.16968	0.772047	0.732356	-1.14564	-0.861395	-0.667052
LOC_Os02g02560.1	Q6ZGL5	osa:4328091	UTP--glucose-1-phosphate uridylyltransferase (EC 2.7.7.9)	Unknown	not assigned.unknown	Cytosol	25.1987	25.1556	25.2185	23.841	24.0223	23.7921	Cluster_1	-2.47216	5	34.9	51.612	0	20.21		0.918163	0.858185	0.945568	-0.968594	-0.716738	-1.03658
LOC_Os06g43650.2	Q67WN6	osa:4341644	secreted salivary protein	Unknown	not assigned.unknown	Mitochondria	25.2443	26.5024	25.6016	24.3703	24.5306	24.3187	Cluster_1	-2.59581	4	25.9	22.344	0	12.544		0.173793	1.63514	0.588836	-0.84134	-0.655117	-0.901309
LOC_Os09g33950.1	Q69IM6	osa:4347568	ferredoxin 1-like isoform 1	Unknown	not assigned.unknown	Mitochondria	26.8967	26.2739	26.1392	24.0012	24.8622	24.8518	Cluster_1	-3.64228	5	53.8	17.146	0	25.165		1.26788	0.700825	0.57819	-1.36841	-0.584525	-0.593965
LOC_Os03g30790.1	Q6ATM4	osa:4333131	SPFH domain protein 2, putative, expressed (cDNA clone:J033121P04, full insert sequence)	Unknown	not assigned.unknown	ER membrane	26.7749	26.7718	26.7323	26.3913	25.9475	26.1151	Cluster_1	-1.52456	10	31.8	42.669	0	81.807		0.881382	0.872704	0.763882	-0.177117	-1.4016	-0.939254
LOC_Os02g44870.1	Q6ESR4	osa:4330265	Dehydrin DHN1 (Dehydration stress-inducible protein 1) (Dehydrin 1) (OsDhn1) (Low tmperature-induced protein 9) (OsLIP9)	Unknown	not assigned.unknown	Nucleus membrane	27.0616	26.8195	26.4932	23.4601	23.5813	24.768	Cluster_1	-7.23472	5	27.6	30.922	0	22.278		1.03571	0.887997	0.688949	-1.16154	-1.08755	-0.363566
LOC_Os11g26850.2	Q2R4Y8	-	Adenosylhomocysteinase (EC 3.3.1.1)	Unknown	not assigned.unknown	Cytosol	32.1355	32.1145	32.126	30.9086	30.8376	30.6783	Cluster_1	-2.49178	27	71.3	49.298	0	288.94		0.922014	0.893051	0.908903	-0.76945	-0.867443	-1.08708
LOC_Os03g48260.1	Q6AVI7	osa:4333766	Uncharacterized protein (Os03g0688200 protein)	Unknown	not assigned.unknown	Nucleus	26.3247	26.671	26.5767	23.6034	24.0484	24.5879	Cluster_1	-5.4423	6	20	48.764	0	30.386		0.741459	0.992564	0.924202	-1.23155	-0.908899	-0.517776
LOC_Os09g14670.1	A0A0P0XLG1	osa:4346699	Phosphoenolpyruvate carboxylase (EC 4.1.1.31)	Unknown	not assigned.unknown	Cytosol	27.8792	27.7707	27.757	25.2197	26.3401	24.9639	Cluster_1	-4.90541	11	40.3	110.47	0	46.041		0.913554	0.832603	0.822351	-1.07124	-0.235083	-1.26219
LOC_Os01g11970.1	Q9LWE3	osa:4324590	Uncharacterized protein	Unknown	not assigned.unknown	Plasma membrane	25.9324	25.9508	25.9518	24.2802	25.1873	25.1473	Cluster_1	-2.1044	2	20.2	25.38	0	17.083		0.780678	0.807983	0.809441	-1.68019	-0.329205	-0.388705
LOC_Os12g14930.1	Q2QUV8	-	ATP synthase protein MI25	Unknown	not assigned.unknown	Mitochondrial membrane	28.598	28.6572	28.5862	27.0677	28.0335	27.2017	Cluster_1	-2.26502	5	27.9	22.119	0	16.086		0.790294	0.871807	0.774045	-1.31679	0.0129588	-1.13231
LOC_Os10g28120.1	Q7XEL9	osa:4348634	Chitinase 1, putative, expressed (Os10g0416800 protein) (cDNA clone:001-007-F06, full insert sequence) (cDNA clone:001-208-E12, full insert sequence) (cDNA clone:006-303-H08, full insert sequence) (cDNA clone:006-306-E05, full insert sequence) (cDNA clone:J023025I19, full insert sequence)	Unknown	not assigned.unknown	Chloroplast	30.3781	30.2687	30.3082	28.2616	28.2553	28.2867	Cluster_1	-4.14252	8	48.3	31.212	0	172.19		0.965572	0.868222	0.903368	-0.917971	-0.923528	-0.895664
LOC_Os01g60650.1	Q5QM65	osa:4327612	non-green plastid inner envelope membrane protein	Unknown	not assigned.unknown	Mitochondrial membrane	29.721	29.7886	29.5635	25.9051	25.4464	26.1884	Cluster_1	-14.364	6	19.5	35.522	0	100.47		0.920752	0.952642	0.846444	-0.879022	-1.09539	-0.745423
LOC_Os01g23590.1	A0A0P0V256	-	suppressor of Mek	Unknown	not assigned.unknown	Nucleus	25.1559	25.0918	24.8514	24.2589	23.3798	24.0456	Cluster_1	-2.20116	2	3.6	101.09	0	6.2735		0.995573	0.903329	0.557562	-0.29489	-1.55974	-0.60183
LOC_Os03g50480.1	Q9AUQ4	osa:4333895	Phosphoglucomutase (alpha-D-glucose-1,6-bisphosphate-dependent) (EC 5.4.2.2)	Unknown	not assigned.unknown	Cytosol	30.9146	30.8572	30.9502	30.2782	30.0874	30.322	Cluster_1	-1.60009	27	67.2	62.948	0	323.31		0.909394	0.758597	1.00274	-0.761565	-1.26249	-0.646674
LOC_Os01g42520.1	Q9AX68	osa:4325311	Uncharacterized protein	Unknown	not assigned.unknown	Plasma membrane	30.1082	30.1831	30.235	29.1133	29.1347	29.0655	Cluster_1	-2.10079	13	50.1	39.851	0	124.55		0.795864	0.923009	1.01131	-0.895114	-0.858655	-0.976415
LOC_Os05g33280.1	Q6ATY4	osa:4338729	thylakoid lumen protein	Unknown	not assigned.unknown	Chloroplast membrane	26.4601	26.213	25.9078	24.6018	23.8261	24.0046	Cluster_1	-4.13953	5	23.8	38.027	0	21.923		1.1085	0.896429	0.634363	-0.486885	-1.15282	-0.999588
LOC_Os01g41310.1	Q8LQV5	osa:4325955	OsFBX18 - F-box domain containing protein	Unknown	not assigned.unknown	Plasma membrane	25.1754	24.978	24.9738	24.2579	24.4304	24.1768	Cluster_1	-1.6865	5	16.5	52.511	0	18.36		1.19351	0.731689	0.721766	-0.953506	-0.54997	-1.14349
LOC_Os01g38480.1	Q656U1	osa:4327927	GA18326-PA	Unknown	not assigned.unknown	Extracellular	25.887	26.0519	26.043	24.5612	22.9119	23.8875	Cluster_1	-4.61743	4	43.2	19.686	0	31.118		0.755525	0.880573	0.873761	-0.249566	-1.49999	-0.760302
LOC_Os01g03190.1	Q9ART8	osa:4326048	Uncharacterized protein	Unknown	not assigned.unknown	Cytosol	26.1956	26.2562	26.2524	23.5904	23.6157	23.828	Cluster_1	-5.88358	5	21.4	34.775	0	17.341		0.883271	0.926507	0.92377	-0.973675	-0.955597	-0.804275
LOC_Os05g06980.1	A0A0P0WIK5	osa:9272304	Uncharacterized protein	Unknown	not assigned.unknown	Cytosol	25.1191	24.899	24.9984	23.3804	24.1323	22.9594	Cluster_1	-2.85771	4	11.6	74.235	0	20.182		0.953496	0.712533	0.821363	-0.949855	-0.126792	-1.41075
LOC_Os04g34450.1	Q0JD86	osa:4335834	Exocyst complex component SEC5	Unknown	not assigned.unknown	Cytosol	25.6773	26.0102	26.1409	22.7898	24.6204	23.0963	Cluster_1	-5.42879	14	16.3	122.74	0	34.201		0.644538	0.869276	0.957552	-1.30467	-0.0689209	-1.09778
LOC_Os03g23900.1	Q10LA5	osa:4332860	hypothetical protein	Unknown	not assigned.unknown	Plasma membrane	26.7737	26.6211	26.855	24.428	24.4585	25.4284	Cluster_1	-3.94026	9	26.1	50.952	0	33.227		0.885227	0.751929	0.956269	-1.16477	-1.13818	-0.290472
LOC_Os02g01870.1	Q6ETT3	osa:4328030	Uncharacterized protein	Unknown	not assigned.unknown	Chloroplast	26.3423	26.2345	26.2409	24.652	23.8882	23.9652	Cluster_1	-4.29919	3	14.2	43.025	0	9.1872		0.947944	0.856868	0.862275	-0.480429	-1.12585	-1.06081
LOC_Os01g50310.1	Q8LJ05	osa:4325295	VIP1 protein	Unknown	not assigned.unknown	Plasma membrane	26.0647	26.0791	26.0205	24.1363	23.8069	23.9173	Cluster_1	-4.2908	11	45.2	36.002	0	59.739		0.917477	0.929967	0.879233	-0.750732	-1.03576	-0.940182
LOC_Os08g42268.1	Q6YZF8	osa:4346147	Uncharacterized protein	Unknown	not assigned.unknown	Microtuble	26.27	26.3118	26.2106	24.0118	24.5783	24.9461	Cluster_1	-3.36839	6	25.1	37.093	0	23.048		0.877288	0.918855	0.818183	-1.36907	-0.805611	-0.439647
LOC_Os02g04260.1	Q6Z0Z1	osa:4328226	Uncharacterized protein	Unknown	not assigned.unknown	Chloroplast	26.0604	26.4772	26.6958	23.3584	23.7396	24.7684	Cluster_1	-5.48563	6	28.2	35.68	0	64.253		0.610574	0.900744	1.05288	-1.27036	-1.00502	-0.288821
LOC_Os06g36710.1	Q5Z904	-	transposon protein, CACTA, En/Spm sub-class	Unknown	not assigned.unknown	Nucleus	26.49	26.7125	26.4666	24.0707	23.8922	24.5906	Cluster_1	-5.17621	4	14.8	48.26	0	16.812		0.846824	1.01517	0.829177	-0.983123	-1.11816	-0.589886
LOC_Os01g04200.2	Q5ZCN0	-	metallo-beta-lactamase family protein	Unknown	not assigned.unknown	Extracellular	25.625	25.5379	25.4843	24.113	23.4489	23.3282	Cluster_1	-3.78171	6	19	53.384	0	16.688		0.953933	0.873634	0.824302	-0.438994	-1.05086	-1.16201
LOC_Os10g41030.1	Q8SB96	-	Agenet domain containing protein, expressed	Unknown	not assigned.unknown	Nucleus	26.5915	26.5859	26.6512	25.1919	25.0542	25.4127	Cluster_1	-2.62065	17	12	217.18	0	61.247		0.878931	0.871692	0.956406	-0.938269	-1.1171	-0.651657
LOC_Os07g44650.1	Q8GS72	osa:4344058	LYR motif containing protein	Unknown	not assigned.unknown	Mitochondrial membrane	26.7506	26.8834	26.8869	26.0981	26.0941	25.9985	Cluster_1	-1.7133	4	41.2	14.964	0	64.346		0.694941	1.00403	1.01216	-0.823396	-0.832565	-1.05517
LOC_Os02g18660.1	Q6K8A9	osa:4329046	Uncharacterized protein	Unknown	not assigned.unknown	Nucleus	26.2363	26.2107	26.2502	24.2823	23.9468	24.6064	Cluster_1	-3.87415	12	26.6	61.523	0	60.065		0.899517	0.876061	0.912275	-0.892432	-1.20015	-0.595273
LOC_Os03g45180.1	Q84ST1	-	Uncharacterized protein	Unknown	not assigned.unknown	Nucleus membrane	26.9234	27.0476	26.8563	24.7464	23.6111	23.8378	Cluster_1	-7.34785	3	11.3	59.342	0	5.5048		0.875094	0.951633	0.83369	-0.46686	-1.16664	-1.02692
LOC_Os06g34710.1	Q5Z6U3	osa:4341220	Uncharacterized protein	Unknown	not assigned.unknown	Cytosol	25.0934	25.6048	25.2994	24.3251	24.7156	24.2886	Cluster_1	-1.85245	10	13.6	107.17	0	30.284		0.384233	1.34014	0.769379	-1.05176	-0.32189	-1.12011
LOC_Os08g27070.1	Q6YYB0	osa:4345369	co-chaperone SBA1	Unknown	not assigned.unknown	Nucleus	28.1772	28.1588	27.9709	27.5819	27.1413	27.2395	Cluster_1	-1.71882	4	26.8	22.794	0	77.002		1.01653	0.976429	0.566039	-0.283158	-1.24505	-1.03079
LOC_Os03g08810.1	Q10QR1	osa:4331875	Uncharacterized protein	Unknown	not assigned.unknown	Nucleus	26.4207	26.5392	26.6435	24.3404	24.9932	24.5724	Cluster_1	-3.72982	4	28	24.622	0	18.805		0.78601	0.897405	0.995486	-1.17033	-0.556432	-0.952139
LOC_Os10g31810.1	Q7XDQ5	osa:4348793	Uncharacterized protein	Unknown	not assigned.unknown	Plasma membrane	25.2215	25.4222	25.2875	23.532	24.595	23.7072	Cluster_1	-2.57701	6	13.1	71.101	0	13.628		0.713143	0.954109	0.792416	-1.31545	-0.0391204	-1.1051
LOC_Os03g26820.1	Q6ASY2	osa:4332993	Non-specific lipid transfer protein-like 1 (OsLTPL1)	Unknown	not assigned.unknown	Vacuolar membrane	31.0663	30.9546	30.7361	27.411	27.4545	27.1981	Cluster_1	-11.8308	3	24.7	16.899	0	30.889		0.985888	0.928822	0.817167	-0.881762	-0.859547	-0.990568
LOC_Os10g30640.1	Q337S9	osa:4348736	Translin family protein, expressed	Unknown	not assigned.unknown	Nucleus	26.5209	26.4036	26.2195	24.9326	24.477	23.921	Cluster_1	-3.83128	5	20.9	32.623	0	23.31		0.996051	0.890678	0.725235	-0.431197	-0.840576	-1.34019
LOC_Os03g52690.4	Q84R32	osa:4334035	CBS domain containing protein, expressed (Os03g0737000 protein) (cDNA clone:001-038-F01, full insert sequence)	Unknown	not assigned.unknown	Cytosol	30.3075	30.2992	30.4306	29.6546	29.881	29.5465	Cluster_1	-1.57106	8	58.5	22.307	0	136.43		0.765179	0.743164	1.09283	-0.971922	-0.369603	-1.25964
LOC_Os01g65560.1	Q8L4C2	osa:4325084	snRK1-interacting 1	Unknown	not assigned.unknown	Mitochondria	26.515	26.3522	26.3953	24.4562	24.9325	24.4156	Cluster_1	-3.52929	4	27.7	20.401	0	34.759		0.989643	0.82912	0.871661	-1.04001	-0.570432	-1.07999
LOC_Os08g12520.1	Q0J781	osa:4344963	Uncharacterized protein	Unknown	not assigned.unknown	Extracellular	25.7017	25.7914	25.698	25.0418	23.7858	23.82	Cluster_1	-2.85709	4	23	24.82	0	17.497		0.77055	0.865448	0.766659	0.0726426	-1.25574	-1.21956
LOC_Os04g42370.1	Q0JBY9	osa:4336316	Trafficking protein particle complex II-specific subunit 120 homolog (TRAPP II-specific subunit 120 homolog)	Unknown	not assigned.unknown	Golgi	26.3772	26.1389	26.5789	24.0016	23.0479	22.7469	Cluster_1	-8.57129	7	8.5	129.37	0	72.894		0.891008	0.755061	1.00606	-0.46412	-1.00815	-1.17986
LOC_Os05g18770.1	Q7XXP5	osa:4338258	SUN domain-containing protein	Unknown	not assigned.unknown	Nucleus membrane	25.968	25.7016	25.6638	23.87	23.2898	24.0124	Cluster_1	-4.15175	5	16.3	50.342	0	27.192		1.05339	0.822818	0.790059	-0.762433	-1.26461	-0.639227
LOC_Os03g40010.1	Q10H93	osa:4333378	DEK C terminal domain containing protein	Unknown	not assigned.unknown	Nucleus	27.4698	27.2934	27.3367	25.9925	25.9402	25.5286	Cluster_1	-2.92051	15	24.9	77.887	0	119.83		1.01423	0.810088	0.860189	-0.695639	-0.756254	-1.23261
LOC_Os07g06590.1	Q8H559	osa:4342446	ML domain protein	Unknown	not assigned.unknown	Extracellular	28.1528	27.9517	28.4083	24.946	27.0656	24.698	Cluster_1	-6.0673	2	32.2	16.196	0	18.032		0.776431	0.654668	0.931154	-1.16517	0.118184	-1.31527
LOC_Os05g02650.1	B9FM64	osa:9266232	E3 UFM1-protein ligase 1 homolog (EC 2.3.2.-) (E3 UFM1-protein transferase 1 homolog)	Unknown	not assigned.unknown	ER membrane	26.8411	26.563	26.893	23.3314	24.5407	23.0892	Cluster_1	-8.64548	11	20.1	90.79	0	50.249		0.917766	0.761327	0.946939	-1.05667	-0.376397	-1.19296
LOC_Os09g37600.1	Q0IZU8	osa:4347773	lysM domain-containing GPI-anchored precursor	Unknown	not assigned.unknown	Extracellular	29.0368	29.0356	28.9764	27.7502	27.6003	27.5555	Cluster_1	-2.60443	4	15.8	38.686	0	42.599		0.936223	0.934703	0.856658	-0.75797	-0.955272	-1.01434
LOC_Os06g22070.1	Q69T76	osa:4340910	mitochondrial glycoprotein	Unknown	not assigned.unknown	Mitochondria	25.6775	25.5551	25.5701	24.0274	22.8	24.3492	Cluster_1	-3.66892	3	26.4	29.746	0	19.04		0.881412	0.775053	0.788056	-0.552506	-1.61915	-0.27286
LOC_Os11g36060.2	B7F5C0	-	THUMP domain-containing protein	Unknown	not assigned.unknown	Nucleus	26.1104	26.1749	25.9705	24.7626	24.9891	24.6177	Cluster_1	-2.45462	6	26.6	40.106	0	29.608		0.93146	1.02071	0.737785	-0.934288	-0.620787	-1.13488
LOC_Os04g44870.1	Q0JBH9	osa:4336487	Elicitor-responsive protein 3 (OsERG3) (16 kDa phloem protein) (RPP16)	Unknown	not assigned.unknown	Cytosol	26.2534	26.2005	26.0943	25.0891	23.7459	24.1933	Cluster_1	-3.58011	3	33.3	15.868	0	11.357		0.902317	0.854121	0.757407	-0.15816	-1.38155	-0.97413
LOC_Os03g14580.1	Q10P22	osa:4332261	Uncharacterized protein	Unknown	not assigned.unknown	Nucleus	25.4815	25.3212	25.5289	23.6202	24.0271	24.3505	Cluster_1	-2.72187	3	18.6	35.166	0	12.666		0.918648	0.724827	0.975877	-1.33135	-0.839451	-0.448546
LOC_Os01g71630.4	Q5JKJ6	-	Uncharacterized protein	Unknown	not assigned.unknown	Cytosol	26.9787	27.0077	27.0184	25.369	25.9578	25.6787	Cluster_1	-2.51947	20	49.7	49.156	0	62.772		0.854002	0.892545	0.90668	-1.28179	-0.500557	-0.870881
LOC_Os02g10810.1	Q6ZHU5	osa:4328657	Alba domain-containing protein	Unknown	not assigned.unknown	Cytosol	26.0623	25.9786	25.8365	23.4906	23.0053	24.0628	Cluster_1	-5.42472	4	45.5	15.505	0	15.04		0.95906	0.898388	0.795407	-0.905288	-1.25712	-0.490451
LOC_Os03g52780.1	Q84R31	osa:4334043	Uncharacterized protein	Unknown	not assigned.unknown	Cytosol	25.9724	26.0624	26.4471	23.541	23.129	23.4025	Cluster_1	-6.97939	8	28.9	52.815	0	49.812		0.783159	0.841266	1.08954	-0.786205	-1.05213	-0.875628
LOC_Os03g30460.1	Q7Y1L1	osa:4333120	vacuolar sorting-associated 52	Unknown	not assigned.unknown	Cytosol	25.2738	25.143	25.4148	24.3375	24.4806	24.3083	Cluster_1	-1.86832	5	9.8	80.102	0	12.628		0.886659	0.627441	1.1659	-0.968572	-0.685104	-1.02632
LOC_Os01g11240.1	Q9LE07	osa:4325559	DUF538 domain containing protein	Unknown	not assigned.unknown	Cytosol	26.1944	26.3346	26.579	24.3786	23.7093	24.278	Cluster_1	-4.74822	3	29.9	18.151	0	23.152		0.754177	0.865655	1.05995	-0.68923	-1.22131	-0.769236
LOC_Os01g01307.1	B7ENG6	osa:4326440	Translocon-associated protein subunit beta (TRAP-beta) (Signal sequence receptor subunit beta)	Unknown	not assigned.unknown	ER membrane	29.5434	29.567	29.5176	29.0119	28.7092	29.0515	Cluster_1	-1.53526	5	33.7	20.402	0	35.376		0.863057	0.928528	0.791119	-0.616841	-1.45953	-0.506332
LOC_Os04g56350.1	Q8S3P9	osa:4337268	nucleolar protein,Nop52 containing protein	Unknown	not assigned.unknown	Chloroplast	24.8989	25.6519	25.5447	23.7775	23.4986	24.5898	Cluster_1	-2.65714	3	8.4	60.255	0	19.959		0.268343	1.11481	0.994313	-0.992388	-1.30592	-0.0791633
LOC_Os05g47470.2	Q5KQD2	osa:4339509	VIP1 protein	Unknown	not assigned.unknown	Plasma membrane	26.0235	25.7634	25.9537	23.5546	24.17	23.2066	Cluster_1	-4.82252	2	15.6	21.685	0	60.458		0.969695	0.767117	0.915316	-0.953511	-0.474084	-1.22453
LOC_Os01g25880.1	Q94DR2	osa:4326028	Dephospho-CoA kinase (EC 2.7.1.24) (Dephosphocoenzyme A kinase)	Unknown	not assigned.unknown	Peroxisome	26.0312	26.1884	26.109	24.0212	23.8564	23.8473	Cluster_1	-4.59884	2	11.7	25.671	0	6.0862		0.846082	0.976156	0.910459	-0.817483	-0.953822	-0.961392
LOC_Os02g48980.1	Q6Z662	osa:4330560	GPI-anchored protein	Unknown	not assigned.unknown	Plasma membrane	25.8474	25.6117	25.5632	23.7853	24.2241	24.0853	Cluster_1	-3.12215	2	24.6	17.996	0	6.2348		1.08594	0.828632	0.775677	-1.16565	-0.686528	-0.838076
LOC_Os03g21040.2	Q10M12	osa:4332715	Ricin B-like lectin R40C1 (Osr40c1)	Unknown	not assigned.unknown	Cytosol	30.3725	30.8836	30.6102	29.6573	29.7583	29.8343	Cluster_1	-1.83037	13	61.2	38.822	0	171.3		0.367555	1.37464	0.835836	-1.04195	-0.842951	-0.693124
LOC_Os01g73514.1	Q8LHD1	osa:9270353	5-oxoprolinase	Unknown	not assigned.unknown	Cytosol	27.7521	27.6615	27.7483	26.5021	26.3737	26.3366	Cluster_1	-2.49064	28	37.3	136.79	0	115.23		0.952836	0.827585	0.94754	-0.77399	-0.951331	-1.00264
LOC_Os07g37250.1	Q84PB7	osa:4343584	Protein THYLAKOID FORMATION1, chloroplastic	Unknown	not assigned.unknown	Chloroplast membrane	25.9431	26.1719	26.1139	24.2319	23.4287	24.7814	Cluster_1	-3.80786	2	10.1	32.099	0	15.502		0.72712	0.927238	0.876491	-0.769626	-1.47222	-0.288999
LOC_Os04g13470.1	Q7XN31	-	Uncharacterized protein	Unknown	not assigned.unknown	Golgi	25.1302	25.2428	25.3919	24.5607	23.5573	24.1484	Cluster_1	-2.24415	5	10.2	107.37	0	13.704		0.637627	0.794286	1.00178	-0.15468	-1.55067	-0.728338
LOC_Os03g48080.1	Q7XXS3	osa:4333749	CHCH domain containing protein	Unknown	not assigned.unknown	Nucleus	25.7303	25.4663	25.1755	24.4496	24.5637	23.8905	Cluster_1	-2.22849	3	42.8	14.166	0	27.842		1.22365	0.843953	0.425835	-0.617843	-0.453833	-1.42176
LOC_Os05g05320.1	Q6ASS1	-	PPR repeat domain containing protein	Unknown	not assigned.unknown	Mitochondria	26.6174	26.5429	26.5182	24.7766	24.7221	24.6732	Cluster_1	-3.56897	12	36.3	50.914	0	38.924		0.969422	0.895432	0.870868	-0.859614	-0.913743	-0.962366
LOC_Os09g38060.2	Q0IZS0	osa:4347802	Nicotinate-nucleotide pyrophosphorylase [carboxylating], chloroplastic (EC 2.4.2.19) (Quinolinate phosphoribosyltransferase [decarboxylating])	Unknown	not assigned.unknown	Chloroplast	25.6332	25.4341	25.5362	23.6995	24.3132	23.7317	Cluster_1	-3.07313	3	10	39.926	0.00090457	3.1179		0.992072	0.774693	0.886125	-1.11935	-0.449272	-1.08427
LOC_Os03g57430.1	Q6F3A8	-	Uncharacterized protein	Unknown	not assigned.unknown	Nucleus	25.1287	25.2377	25.129	23.8411	23.9949	23.1549	Cluster_1	-2.83144	3	3.8	116.53	0	12.849		0.820517	0.945666	0.820832	-0.658518	-0.481802	-1.44669
LOC_Os09g31080.1	Q0J0T7	osa:4347415	induced stolen tip TUB8	Unknown	not assigned.unknown	Cytosol	28.1453	27.6015	28.1105	23.8259	24.3596	24.384	Cluster_1	-13.5725	6	70.7	15.105	0	62.852		0.997463	0.735956	0.980742	-1.07975	-0.823069	-0.811341
LOC_Os07g12650.2	Q8H2J8	osa:4342771	40S ribosomal protein S12	Unknown	-	Cytosol	28.7652	29.0369	28.9591	24.9832	24.3052	23.049	Cluster_1	-28.0115	2	74.6	14.779	0	74.196		0.830722	0.931086	0.902341	-0.566394	-0.816856	-1.2809
LOC_Os07g09300.1	A3BHE3	-	retrotransposon protein, unclassified	Unknown	-	Plasma membrane	25.4671	25.728	25.4701	23.7983	23.3832	22.7963	Cluster_1	-4.68854	3	1.6	275.92	0	6.1215		0.811353	1.01751	0.813687	-0.507538	-0.83562	-1.2994
LOC_Os05g02250.2	B9FM48	osa:4337605	ADF-H domain-containing protein	Unknown	-	Cytoskeleton	24.8428	24.6919	24.9769	23.3271	23.059	24.2965	Cluster_1	-2.42227	5	61.9	15.965	0	54.125		0.788642	0.603751	0.952909	-1.06811	-1.39656	0.119371
LOC_Os02g40890.2	Q6K1Q5	osa:4330021	GLTP domain containing protein	Unknown	-	Cytosol	25.1225	24.8449	24.5665	23.4271	23.6048	23.5886	Cluster_1	-2.46991	8	46	22.702	0	30.511		1.25962	0.883608	0.506616	-1.03638	-0.795796	-0.817666
LOC_Os02g28810.2	P49199	osa:4329381	40S ribosomal protein S8	Unknown	-	Cytosol	28.3774	27.8941	28.2666	26.7902	26.7608	26.1918	Cluster_1	-3.02814	1	42.7	24.644	0	19.985		1.08964	0.561518	0.968564	-0.644613	-0.676722	-1.29838
LOC_Os02g50790.1	B9F2X6	-	TPR_MLP1_2 domain-containing protein	Unknown	-	Nucleus	26.3672	25.9954	26.496	25.0391	24.9353	24.6083	Cluster_1	-2.68563	14	20	120.79	0	99.714		0.979372	0.520597	1.1383	-0.659508	-0.787633	-1.19112
LOC_Os09g30439.1	Q0J0U8	osa:4347405	Heat shock protein (cDNA clone:001-041-G11, full insert sequence) (cDNA, clone: J100014C16, full insert sequence)	Unknown	-	Cytosol	31.3347	31.403	31.5555	30.7361	30.723	30.6036	Cluster_1	-1.67429	3	56.7	94.194	0	323.31		0.661852	0.82614	1.19268	-0.776844	-0.808397	-1.09543
LOC_Os03g23909.1	Q10LA2	osa:107275966	vegetative incompatibility HET-E-1	Unknown	-	Nucleus	25.2234	25.2339	25.4023	24.3153	24.2668	23.9881	Cluster_1	-2.13828	4	9.9	57.544	0	12.417		0.78985	0.807	1.08116	-0.688732	-0.767701	-1.22158
LOC_Os07g36254.1	Q8GVY2	osa:4343529	60S ribosomal protein L38, putative, expressed (Os07g0546700 protein) (Os11g0433900 protein) (cDNA clone:001-031-H04, full insert sequence)	Unknown	-	Cytosol	28.2802	28.3874	28.0223	27.1072	26.4252	26.4398	Cluster_1	-2.97436	3	44.9	8.0355	0	10.55		0.925666	1.04426	0.64024	-0.372316	-1.12702	-1.11084
LOC_Os05g45960.1	B9FLB9	osa:9269289	aldehyde dehydrogenase	Unknown	-	Mitochondria	28.3169	28.423	28.2979	27.5638	27.6112	27.5511	Cluster_1	-1.70594	17	51.1	51.404	0	83.563		0.838812	1.08877	0.794124	-0.93454	-0.822869	-0.964295
LOC_Os04g45190.2	Q0JBF7	-	MSP domain containing protein	Unknown	-	ER membrane	26.6772	26.7826	26.4633	23.8042	24.3392	24.2816	Cluster_1	-5.65427	1	29	27.922	0	22.515		0.928197	1.00425	0.773802	-1.14571	-0.759479	-0.801061
LOC_Os01g68324.1	Q5N7W3	osa:4324876	Dolichyl-diphosphooligosaccharide--protein glycosyltransferase subunit 2 (Ribophorin II) (RPN-II) (Ribophorin-2)	Unknown	-	ER membrane	29.553	29.6784	29.6562	28.7062	28.695	28.8391	Cluster_1	-1.84351	28	55.9	75.305	0	298.41		0.748184	1.00536	0.959852	-0.987568	-1.01062	-0.715208
LOC_Os09g17740.1	P12330	osa:4346803	Chlorophyll a-b binding protein 1, chloroplastic (LHCII type I CAB-1) (LHCP)	Photosynthesis	PS.lightreaction.photosystem II.LHC-II	Chloroplast membrane	30.8108	30.8051	30.8505	31.7276	31.8347	31.881	Cluster_2	1.98935	3	57.4	28.014	0	84.642		-0.929392	-0.939935	-0.856756	0.749652	0.945786	1.03065
LOC_Os07g37240.1	Q6Z411	osa:4343583	Chlorophyll a-b binding protein, chloroplastic	Photosynthesis	PS.lightreaction.photosystem II.LHC-II	Chloroplast membrane	29.0095	28.9418	29.132	29.8361	29.9523	29.5466	Cluster_2	1.68241	8	46.2	31.349	0	87.471		-0.90242	-1.05777	-0.621468	0.992935	1.25944	0.329276
LOC_Os02g10390.3	Q6H748	osa:4328623	Chlorophyll a-b binding protein, chloroplastic	Photosynthesis	PS.lightreaction.photosystem II.LHC-II	Chloroplast membrane	27.4123	27.3993	27.2259	28.6267	28.6564	28.7411	Cluster_2	2.51213	6	43.6	25.696	0	35.094		-0.817108	-0.834959	-1.07183	0.842354	0.882838	0.998701
LOC_Os07g38960.2	Q6ZL95	osa:4343709	Chlorophyll a-b binding protein, chloroplastic	Photosynthesis	PS.lightreaction.photosystem II.LHC-II	Chloroplast membrane	23.9846	24.5028	23.259	26.5034	26.641	26.3941	Cluster_2	6.05173	2	26	28.104	0	15.512		-0.83159	-0.481111	-1.32232	0.871982	0.965026	0.798014
LOC_Os11g13890.1	Q53N83	osa:4350176	Chlorophyll a-b binding protein, chloroplastic	Photosynthesis	PS.lightreaction.photosystem II.LHC-II	Chloroplast membrane	28.9121	28.7982	28.9409	29.5754	29.4379	29.5218	Cluster_2	1.54532	10	45.6	30.283	0	84.564		-0.816002	-1.14156	-0.733674	1.0791	0.686169	0.925973
LOC_Os10g21192.1	Q8S6H1	-	Photosystem II protein D1	Photosynthesis	PS.lightreaction.photosystem II.PSII polypeptide subunits	Chloroplast membrane	29.4308	29.5523	29.5953	30.6744	30.3467	30.7184	Cluster_2	2.07587	7	22.4	38.99	0	41.586		-1.04791	-0.843318	-0.770918	1.04665	0.494695	1.1208
LOC_Os08g39430.1	Q6ZK86	osa:4345971	thylakoid lumenal 19 kDa protein, chloroplast precursor	Photosynthesis	PS.lightreaction.photosystem II.PSII polypeptide subunits	Chloroplast membrane	25.4509	25.5685	25.6141	27.5077	27.198	27.2445	Cluster_2	3.41589	1	14	25.51	0	11.84		-1.00191	-0.881625	-0.834964	1.10145	0.784716	0.832331
LOC_Os06g39708.1	Q69VC8	-	Photosystem II 47kDa protein_chloroplast	Photosynthesis	PS.lightreaction.photosystem II.PSII polypeptide subunits	Chloroplast membrane	29.3228	29.347	29.3872	31.0688	31.1527	30.9396	Cluster_2	3.2521	10	25.6	56.233	0	222.38		-0.941872	-0.915929	-0.872905	0.9264	1.01619	0.788115
LOC_Os05g48630.2	Q0DG05	osa:4339593	Photosystem I reaction center subunit VI, chloroplastic (PSI-H) (Light-harvesting complex I 11 kDa protein) (Protein GOS5)	Photosynthesis	PS.lightreaction.photosystem I.PSI polypeptide subunits	Chloroplast membrane	25.5361	25.3098	25.5604	26.4193	26.5199	26.9228	Cluster_2	2.22207	2	31	15.043	0	17.322		-0.772004	-1.11545	-0.735053	0.568589	0.721268	1.33265
LOC_Os10g38229.1	Q8S7T3	-	Photosystem I P700 chlorophyll a apoprotein A1 (EC 1.97.1.12) (PsaA)	Photosynthesis	PS.lightreaction.photosystem I.PSI polypeptide subunits	Chloroplast membrane	27.4401	27.5295	27.7234	28.8524	28.6442	28.5398	Cluster_2	2.16515	7	10.1	83.094	0	20.121		-1.08968	-0.946619	-0.636684	1.16861	0.83566	0.66871
LOC_Os10g21324.1	A0A0K0LQZ8	-	Cytochrome b6	Photosynthesis	PS.lightreaction.cytochrome b6/f.cytochrome b6 (CYB6)	Chloroplast membrane	27.4852	27.7292	28.0994	29.6788	29.0688	29.41	Cluster_2	3.06225	4	23.3	26.013	0	16.478		-1.18056	-0.917104	-0.517419	1.188	0.529367	0.897712
LOC_Os02g51470.3	Q6Z8K7	osa:9270776	ATP synthase F1, delta subunit family protein	Photosynthesis	PS.lightreaction.ATP synthase.delta chain	Mitochondrial membrane	25.1942	25.3792	25.2358	27.1625	26.9902	26.7439	Cluster_2	3.23966	2	11.1	26.217	0	18.09		-0.982029	-0.7853	-0.937831	1.11117	0.927944	0.666048
LOC_Os02g22260.1	Q6Z6B5	osa:4329197	fruit PKIWI502	Photosynthesis	PS.lightreaction.other electron carrier (ox/red).ferredoxin oxireductase	Plasma membrane	26.415	26.4392	26.3078	28.5029	28.086	27.5895	Cluster_2	3.18691	7	38.7	30.696	0	28.507		-0.840819	-0.815625	-0.952289	1.33081	0.897148	0.38077
LOC_Os03g64020.2	Q84M73	osa:4334845	Uncharacterized protein	Photosynthesis	PS.lightreaction.cyclic electron flow-chlororespiration	Chloroplast membrane	23.2217	23.0775	23.4557	23.8488	24.0781	23.9121	Cluster_2	1.61857	1	6.5	35.993	0.00023218	3.3517		-0.928946	-1.28385	-0.352862	0.615108	1.17974	0.770809
LOC_Os03g57220.2	Q10CE4	-	Glycolate oxidase 1 (GOX 1) (OsGLO1) (EC 1.1.3.15) (Peroxisomal (S)-2-hydroxy-acid oxidase GLO1) (Short chain alpha-hydroxy acid oxidase GLO1)	Photosynthesis	PS.photorespiration.glycolate oxydase	Peroxisome	24.1896	24.1815	24.5393	26.116	25.7619	26.0936	Cluster_2	3.22	3	32.5	40.383	0	16.076		-1.01692	-1.02559	-0.645546	1.02936	0.65318	1.00552
LOC_Os01g12830.1	Q8W0A4	osa:4327189	erythronate-4-phosphate dehydrogenase domain containing protein	Photosynthesis	PS.photorespiration.hydroxypyruvate reductase	Cytosol	26.8874	27.1867	27.5113	28.7334	28.6365	28.599	Cluster_2	2.7534	7	45.3	34.208	0	43.419		-1.25786	-0.895278	-0.502086	0.978487	0.861108	0.815624
LOC_Os05g41640.2	A0A0P0WP33	osa:4339204	Phosphoglycerate kinase (EC 2.7.2.3)	Photosynthesis	PS.calvin cycle.phosphoglycerate kinase	Cytosol	29.1543	29.0376	29.4034	29.8973	29.9603	29.9158	Cluster_2	1.65407	17	52.5	50.137	0	162.97		-0.980351	-1.26115	-0.380431	0.80848	0.960248	0.853207
LOC_Os04g38600.3	Q7X8A1	osa:4336044	Glyceraldehyde-3-phosphate dehydrogenase (EC 1.2.1.-)	Photosynthesis	PS.calvin cycle.GAP	Chloroplast	29.9012	29.7874	30.0107	30.4297	30.6523	30.6984	Cluster_2	1.61745	11	57.2	42.715	0	139.07		-0.869973	-1.15668	-0.59439	0.461167	1.02187	1.138
LOC_Os10g08022.1	Q10A30	osa:107277365	Fructose-bisphosphate aldolase 2, cytoplasmic (EC 4.1.2.13) (Cytoplasmic aldolase-alpha) (AldC-alpha)	Photosynthesis	PS.calvin cycle.aldolase	Cytosol	22.9406	23.0505	23.071	24.5835	24.3622	23.7262	Cluster_2	2.3026	3	35.2	38.705	0	17.427		-0.94941	-0.796401	-0.767903	1.33869	1.03037	0.144649
LOC_Os06g04270.1	Q84ZY2	osa:4340025	Transketolase (EC 2.2.1.1)	Photosynthesis	PS.calvin cycle.transketolase	Mitochondria	29.8027	30.0258	29.8368	31.1263	30.977	31.0168	Cluster_2	2.2216	24	56.8	80.028	0	166.5		-1.0382	-0.688091	-0.984634	1.03907	0.804706	0.867147
LOC_Os04g19740.1	Q7XWP9	osa:4335330	Transketolase (EC 2.2.1.1)	Photosynthesis	PS.calvin cycle.transketolase	Mitochondria	26.3092	26.1582	25.9091	26.699	26.7883	26.6579	Cluster_2	1.50475	10	26.9	77.647	0	48.871		-0.317554	-0.749174	-1.46119	0.79667	1.05209	0.679161
LOC_Os04g16680.1	Q7XRT0	-	fructose-1,6-bisphosphatase	Photosynthesis	PS.calvin cycle.seduheptulose bisphosphatase	Chloroplast	27.3425	27.5805	27.6443	28.5268	28.7733	28.5301	Cluster_2	2.12526	13	38.3	42.244	0	42.279		-1.18508	-0.795303	-0.690897	0.754042	1.1577	0.759533
LOC_Os11g47970.1	G8CTM8	-	Ribulose bisphosphate carboxylase activase small isoform (Rubisco activase small isoform)	Photosynthesis	PS.calvin cycle.rubisco interacting	Chloroplast	29.1279	29.0491	29.0971	30.6898	30.6746	30.6545	Cluster_2	2.99296	17	52.1	52.085	0	280.49		-0.870282	-0.961136	-0.905817	0.931862	0.914276	0.891096
LOC_Os06g06560.1	B7F2B2	osa:9269493	Soluble starch synthase 1, chloroplastic/amyloplastic (EC 2.4.1.21) (Starch synthase I)	Major CHO metabolism	major CHO metabolism.synthesis.starch.starch synthase	Chloroplast	25.8915	25.5081	25.6395	26.56	26.681	26.2689	Cluster_2	1.76979	9	21.1	70.951	0	30.255		-0.411132	-1.19934	-0.929175	0.963143	1.21185	0.364658
LOC_Os02g34560.2	Q69T31	osa:4329626	Cytosolic invertase 1 (OsCYT-INV1) (EC 3.2.1.26)	Major CHO metabolism	major CHO metabolism.degradation.sucrose.invertases.neutral	Cytosol	25.2531	25.5434	25.5145	26.2615	26.821	26.6656	Cluster_2	2.21258	9	37.8	52.303	0	57.997		-1.14422	-0.705338	-0.748995	0.380501	1.22654	0.991508
LOC_Os02g01590.1	Q6ETD3	osa:4328018	glycosyl hydrolases	Major CHO metabolism	major CHO metabolism.degradation.sucrose.invertases.vacuolar	Vacuolar membrane	27.6911	27.7754	27.8309	28.4956	28.2546	28.5527	Cluster_2	1.58938	13	30.7	72.548	0	79.101		-1.07016	-0.849393	-0.704173	1.03496	0.404381	1.18438
LOC_Os04g45290.1	Q0JBF1	osa:4336515	glycosyl hydrolases	Major CHO metabolism	major CHO metabolism.degradation.sucrose.invertases.vacuolar	Vacuolar membrane	28.6134	28.5267	28.4997	29.9364	29.9389	30.0371	Cluster_2	2.68356	21	50.6	71.756	0	190.91		-0.825361	-0.936293	-0.97083	0.866802	0.870032	0.995651
LOC_Os07g42490.2	Q43009	osa:4343910	Sucrose synthase 3 (OsSUS3) (RSs3) (EC 2.4.1.13) (Sucrose-UDP glucosyltransferase 3)	Major CHO metabolism	major CHO metabolism.degradation.sucrose.Susy	Cytosol	27.7607	27.7261	27.6808	29.7233	29.691	29.525	Cluster_2	3.79459	21	50.7	93.111	0	149.41		-0.87464	-0.907343	-0.950276	0.983535	0.952947	0.795776
LOC_Os03g55090.1	Q9AUV8	-	Alpha-1,4 glucan phosphorylase (EC 2.4.1.1)	Major CHO metabolism	major CHO metabolism.degradation.starch.starch phosphorylase	Cytosol	28.6128	28.7387	28.7282	29.6122	29.6247	29.7478	Cluster_2	1.95656	39	62.4	106.22	0	316.1		-1.05659	-0.821106	-0.840711	0.813794	0.837086	1.06753
LOC_Os12g20150.1	Q2QTC2	osa:4352028	Phosphoglucan, water dikinase, chloroplastic (EC 2.7.9.5)	Major CHO metabolism	major CHO metabolism.degradation.starch.glucan water dikinase	Chloroplast	24.5172	24.6177	24.2969	26.4978	26.3814	26.4196	Cluster_2	3.87888	14	20.6	132.89	0	55.572		-0.870998	-0.77763	-1.07557	0.968294	0.860216	0.895684
LOC_Os07g46790.1	B9FUP9	-	4-alpha-glucanotransferase (EC 2.4.1.25) (Amylomaltase) (Disproportionating enzyme)	Major CHO metabolism	major CHO metabolism.degradation.starch.D enzyme	Cytosol	27.2094	27.332	26.9458	28.1319	28.0503	28.0272	Cluster_2	1.87564	28	39.3	108.29	0	170.73		-0.7919	-0.553091	-1.30505	1.00424	0.845412	0.800385
LOC_Os06g07600.1	B9FRS2	-	Galactinol--sucrose galactosyltransferase (EC 2.4.1.82)	Minor CHO metabolism	minor CHO metabolism.raffinose family.raffinose synthases.putative	Chloroplast	25.9895	26.0473	25.9955	27.0748	26.9826	27.2873	Cluster_2	2.14973	10	20.5	89.656	0	69.407		-0.935162	-0.840865	-0.925295	0.835043	0.684691	1.18159
LOC_Os09g23350.1	Q6ERD9	-	Trehalose 6-phosphate phosphatase	Minor CHO metabolism	minor CHO metabolism.trehalose.TPS	Cytosol	26.2822	26.0355	25.9109	27.0064	26.8038	27.0409	Cluster_2	1.83293	13	22.7	99.444	0	43.767		-0.462053	-0.955362	-1.20456	0.985965	0.580901	1.05511
LOC_Os05g44100.1	Q75II7	osa:4339327	Trehalose 6-phosphate phosphatase	Minor CHO metabolism	minor CHO metabolism.trehalose.potential TPS/TPP	Plasma membrane	23.6331	22.8218	23.6544	24.8661	26.1754	25.8568	Cluster_2	4.79985	3	13.6	100.53	0	7.7982		-0.644744	-1.24734	-0.628959	0.270953	1.24336	1.00673
LOC_Os01g54560.1	Q5JNJ1	osa:4324621	Trehalose 6-phosphate phosphatase	Minor CHO metabolism	minor CHO metabolism.trehalose.potential TPS/TPP	Plasma membrane	26.8746	26.881	26.5953	27.8599	27.9324	27.857	Cluster_2	2.14278	14	34.6	102.27	0	104.27		-0.750216	-0.739694	-1.20676	0.860907	0.979506	0.856254
LOC_Os03g12360.2	Q8H7S6	osa:4332112	Trehalose 6-phosphate phosphatase	Minor CHO metabolism	minor CHO metabolism.trehalose.potential TPS/TPP	Plasma membrane	25.289	25.3757	25.3121	26.4974	26.5389	26.6296	Cluster_2	2.34524	12	23.7	96.634	0	36.178		-0.964394	-0.836012	-0.930285	0.824519	0.885937	1.02024
LOC_Os02g07350.1	Q6H6B9	osa:4328439	Inositol-1-monophosphatase (EC 3.1.3.25)	Minor CHO metabolism	minor CHO metabolism.myo-inositol.inositol phosphatase	Chloroplast	26.4155	26.428	26.2516	27.5579	27.0555	27.1992	Cluster_2	1.87363	6	33.5	38.91	0	25.181		-0.764989	-0.741106	-1.0764	1.40643	0.451455	0.724605
LOC_Os09g39390.1	Q652L5	osa:9269248	oxidoreductase, aldo/keto reductase family protein	Minor CHO metabolism	minor CHO metabolism.others	Mitochondria	23.0563	23.9227	23.9077	25.4899	25.498	25.2634	Cluster_2	3.45389	5	21.6	42.217	0	20.271		-1.42139	-0.581732	-0.596314	0.936995	0.944895	0.717544
LOC_Os08g14330.2	Q6Z3M0	osa:9269126	Glucose-6-phosphate 1-epimerase (EC 5.1.3.15)	Minor CHO metabolism	minor CHO metabolism.others	Cytosol	27.5754	27.5465	27.6523	28.6639	28.8093	28.6953	Cluster_2	2.19072	12	62.3	37.395	0	84.781		-0.934386	-0.980849	-0.810857	0.814113	1.04753	0.864451
LOC_Os06g51270.1	Q5Z5B8	osa:4342136	1,3-beta-glucan synthase (EC 2.4.1.34) (1,3-beta-glucan synthase)	Minor CHO metabolism	minor CHO metabolism.callose	Plasma membrane	27.3114	27.2724	27.2047	28.0183	28.0276	28.0814	Cluster_2	1.71666	23	24	212.45	0	143.19		-0.795627	-0.886514	-1.04432	0.852646	0.874231	0.999587
LOC_Os01g55040.1	Q8S1X0	osa:4325131	1,3-beta-glucan synthase (EC 2.4.1.34) (1,3-beta-glucan synthase)	Minor CHO metabolism	minor CHO metabolism.callose	Plasma membrane	24.9525	25.1416	25.4016	26.4406	25.7904	25.7989	Cluster_2	1.79591	5	5.5	207.24	0	17.926		-1.17923	-0.828197	-0.345274	1.58386	0.376553	0.392292
LOC_Os07g44660.1	Q8GRU7	osa:4344059	Xylulose kinase (EC 2.7.1.17)	Minor CHO metabolism	minor CHO metabolism.sugar kinases	Cytosol	27.9119	27.6221	27.4994	28.5038	28.395	28.4228	Cluster_2	1.69671	16	42.9	61.792	0	108.66		-0.334605	-0.99304	-1.27158	1.01017	0.762892	0.826165
LOC_Os03g61710.1	Q7Y152	osa:4334679	Galactokinase, putative, expressed (Os03g0832600 protein)	Minor CHO metabolism	minor CHO metabolism.galactose.galactokinases	Cytosol	27.2957	27.2988	27.233	28.2805	28.3799	28.2237	Cluster_2	2.02638	12	36	54.693	0	82.86		-0.872963	-0.867504	-0.984822	0.883107	1.06038	0.781803
LOC_Os07g26900.1	B9FX12	-	Alpha-galactosidase (EC 3.2.1.22) (Melibiase)	Minor CHO metabolism	minor CHO metabolism.galactose.alpha-galactosidases	Extracellular	24.509	24.5984	22.8861	26.2962	26.0785	26.1003	Cluster_2	4.47084	6	22.1	41.802	0	19.111		-0.42682	-0.359782	-1.64404	0.913619	0.750343	0.76668
LOC_Os08g03290.1	I3QD45	osa:4344564	Glyceraldehyde-3-phosphate dehydrogenase (EC 1.2.1.-)	Glycolysis	glycolysis.cytosolic branch.glyceraldehyde 3-phosphate dehydrogenase (GAP-DH)	Cytosol	30.4379	30.3568	30.3634	31.1658	31.1221	31.0561	Cluster_2	1.65712	13	72.4	36.412	0	211.41		-0.777985	-0.979882	-0.96346	1.03433	0.925647	0.761347
LOC_Os07g26610.2	Q7XHZ2	-	Phosphoglucomutase (alpha-D-glucose-1,6-bisphosphate-dependent) (EC 5.4.2.2)	Glycolysis	glycolysis.plastid branch.phosphoglucomutase (PGM)	Cytosol	26.3444	26.2679	26.4113	27.5792	27.6467	27.3507	Cluster_2	2.27258	13	41.8	58.475	0	62.158		-0.895604	-1.01192	-0.793826	0.982104	1.08469	0.634558
LOC_Os09g29070.1	Q6YXI1	osa:4347311	Glucose-6-phosphate isomerase (EC 5.3.1.9)	Glycolysis	glycolysis.plastid branch.glucose-6-phosphate isomerase	Cytosol	26.9165	26.7247	26.928	27.8552	27.8115	27.4555	Cluster_2	1.80376	24	53.1	68.421	0	123.37		-0.743206	-1.13337	-0.719901	1.16612	1.07717	0.353182
LOC_Os01g47080.1	B9EYF5	-	Pyruvate kinase (EC 2.7.1.40)	Glycolysis	glycolysis.plastid branch.pyruvate kinase (PK)	Mitochondria	26.4136	26.6283	26.7429	27.2712	27.1301	27.1569	Cluster_2	1.50642	13	34.8	63.252	0	55.36		-1.3868	-0.762553	-0.429142	1.10699	0.6967	0.774807
LOC_Os12g43630.1	Q42972	osa:4352871	Malate dehydrogenase, glyoxysomal (EC 1.1.1.37)	Gluconeogenese	gluconeogenesis.Malate DH	Peroxisome	26.2881	25.926	25.7782	27.3851	27.354	27.3383	Cluster_2	2.56989	10	55.3	37.385	0	59.613		-0.510577	-0.984413	-1.17776	0.924884	0.884167	0.863696
LOC_Os01g61380.1	Q5QLS8	osa:4327423	Malate dehydrogenase (EC 1.1.1.37)	Gluconeogenese	gluconeogenesis.Malate DH	Mitochondria	28.8045	29.0317	28.8877	29.9754	29.7274	29.6743	Cluster_2	1.846	5	62.9	41.787	0	85.288		-1.09077	-0.636532	-0.924469	1.24981	0.754047	0.647908
LOC_Os08g33720.1	Q6YWL3	osa:4345657	Malate dehydrogenase (EC 1.1.1.37)	Gluconeogenese	gluconeogenesis.Malate DH	Chloroplast	25.9736	25.8832	25.8515	27.6094	27.6275	27.6322	Cluster_2	3.29492	4	60.2	41.538	0	30.526		-0.836897	-0.93277	-0.966381	0.897528	0.916757	0.921764
LOC_Os03g31750.2	Q75KR1	osa:4333181	Pyruvate, phosphate dikinase 2 (EC 2.7.9.1) (Pyruvate, orthophosphate dikinase 2)	Gluconeogenese	gluconeogenese/ glyoxylate cycle.pyruvate dikinase	Cytosol	23.3074	22.6768	24.3749	26.2502	26.2353	26.125	Cluster_2	6.72935	4	10.7	79.708	0	10.248		-0.949407	-1.34308	-0.282997	0.887632	0.878344	0.809507
LOC_Os07g22350.1	Q7EYK9	osa:4342988	Glucose-6-phosphate 1-dehydrogenase (EC 1.1.1.49)	OPP	OPP.oxidative PP.G6PD	Cytosol	27.1495	27.1863	27.1233	27.6215	27.8382	27.7866	Cluster_2	1.51122	9	31.8	66.052	0	69.78		-0.900657	-0.790581	-0.97897	0.509841	1.15727	1.00309
LOC_Os02g38840.2	Q6K5H5	osa:4329889	Glucose-6-phosphate 1-dehydrogenase (EC 1.1.1.49)	OPP	OPP.oxidative PP.G6PD	Cytosol	25.4606	25.4988	25.5831	26.5455	26.4359	26.652	Cluster_2	2.0424	6	18.2	58.251	0	20.958		-0.99801	-0.931076	-0.783078	0.905832	0.713541	1.09279
LOC_Os06g14740.1	Q652S1	-	NAD binding domain of 6-phosphogluconate dehydrogenase containing protein	OPP	OPP.oxidative PP.6-phosphogluconate dehydrogenase	Plasma membrane	26.5142	26.5356	26.7603	27.6005	27.6143	27.788	Cluster_2	2.09105	35	40	147.44	0	190.07		-1.04779	-1.01171	-0.632754	0.784214	0.807535	1.1005
LOC_Os01g53910.1	Q8LQ70	-	dehydrogenase	OPP	OPP.oxidative PP.6-phosphogluconate dehydrogenase	Chloroplast	25.8599	26.1826	26.4153	27.7704	27.6806	27.8926	Cluster_2	3.09212	5	30.2	34.827	0	35.098		-1.21412	-0.860151	-0.604992	0.881265	0.782747	1.01525
LOC_Os01g39270.1	Q656T5	osa:4326312	NAD binding domain of 6-phosphogluconate dehydrogenase containing protein	OPP	OPP.oxidative PP.6-phosphogluconate dehydrogenase	Chloroplast	24.7104	24.742	24.6164	26.8231	26.9503	26.7929	Cluster_2	4.48723	3	16.4	34.838	0	13.498		-0.893905	-0.867305	-0.973036	0.884215	0.991238	0.858794
LOC_Os09g33500.2	B7E707	-	Pyruvate dehydrogenase E1 component subunit beta (EC 1.2.4.1)	TCA/org transformation	TCA / org. transformation.TCA.pyruvate DH.E1	Mitochondria	28.7822	28.6599	28.306	29.8436	29.4109	29.2505	Cluster_2	1.89078	6	46.9	38.511	0	100.46		-0.462844	-0.680573	-1.31078	1.42687	0.65648	0.370856
LOC_Os06g13720.1	Q654V6	osa:4340640	Pyruvate dehydrogenase E1 component subunit alpha-2, mitochondrial (PDHE1-A) (EC 1.2.4.1)	TCA/org transformation	TCA / org. transformation.TCA.pyruvate DH.E1	Mitochondria	22.5014	23.77	22.7056	24.7944	26.1065	24.6557	Cluster_2	4.57313	1	8.3	43.655	0.0012755	2.328		-1.15633	-0.232281	-1.00753	0.513815	1.46949	0.412836
LOC_Os08g42410.1	Q6Z1G7	osa:4346159	Pyruvate dehydrogenase E1 component subunit beta-1, mitochondrial (PDHE1-B) (EC 1.2.4.1)	TCA/org transformation	TCA / org. transformation.TCA.pyruvate DH.E1	Mitochondria	25.8526	25.7089	25.4165	27.1207	27.1087	26.7427	Cluster_2	2.51633	5	42.2	39.944	0	42.607		-0.625732	-0.816095	-1.20336	1.05395	1.03804	0.553195
LOC_Os12g08170.1	Q2QWU7	osa:4351678	Dihydrolipoamide acetyltransferase component of pyruvate dehydrogenase complex (EC 2.3.1.-)	TCA/org transformation	TCA / org. transformation.TCA.pyruvate DH.E2	Mitochondria	27.5832	27.4158	27.6657	29.1667	29.2765	29.2757	Cluster_2	3.21479	11	38.5	48.36	0	106.21		-0.878057	-1.05862	-0.789027	0.829928	0.948344	0.947435
LOC_Os08g33440.1	Q6ZKB1	osa:4345640	Dihydrolipoamide acetyltransferase component of pyruvate dehydrogenase complex (EC 2.3.1.-)	TCA/org transformation	TCA / org. transformation.TCA.pyruvate DH.E2	Mitochondria	26.8415	26.9133	27.0822	27.9853	27.9655	27.9135	Cluster_2	2.01263	13	57.5	48.832	0	75.725		-1.08959	-0.960997	-0.658642	0.957723	0.9223	0.829211
LOC_Os11g33240.3	Q2R339	osa:4350660	Citrate synthase	TCA/org transformation	TCA / org. transformation.TCA.CS	Cytosol	23.3905	21.9061	22.6488	24.7029	24.7394	24.7365	Cluster_2	4.22166	3	46.5	48.869	0	9.8124		-0.241166	-1.44684	-0.843583	0.824887	0.854545	0.852157
LOC_Os08g09200.1	B9FZG0	-	Aconitate hydratase (Aconitase) (EC 4.2.1.3)	TCA/org transformation	TCA / org. transformation.TCA.aconitase	Cytosol	30.3116	30.2847	30.2996	30.9149	30.9646	30.9176	Cluster_2	1.55154	37	59	107.62	0	323.31		-0.874178	-0.951499	-0.908573	0.861275	1.00412	0.868852
LOC_Os04g42920.1	Q0JBV4	osa:4336353	Isocitrate dehydrogenase [NADP] (EC 1.1.1.42)	TCA/org transformation	TCA / org. transformation.TCA.IDH	Mitochondria	27.4711	27.5306	27.5116	28.4046	28.5486	28.5373	Cluster_2	1.98952	16	51.5	53.557	0	172.23		-0.969342	-0.86047	-0.895299	0.739484	1.00318	0.982449
LOC_Os01g46070.1	Q94JA2	osa:4326249	Malate dehydrogenase (EC 1.1.1.37)	TCA/org transformation	TCA / org. transformation.TCA.malate DH	Mitochondria	29.4134	29.4582	29.3713	30.1918	30.1724	30.4288	Cluster_2	1.80249	8	68.2	35.46	0	213.9		-0.89656	-0.802219	-0.985211	0.741961	0.701074	1.24096
LOC_Os08g44810.1	Q6YYW3	osa:4346332	Malate dehydrogenase (NADP(+)) (EC 1.1.1.82)	TCA/org transformation	TCA / org. transformation.other organic acid transformaitons.cyt MDH	Chloroplast	23.5519	23.6277	23.5931	25.9124	26.0513	26.3201	Cluster_2	5.6713	8	33.3	47.008	0	35.677		-0.93688	-0.881897	-0.906998	0.776364	0.877166	1.07224
LOC_Os01g52500.5	Q0JJQ7	-	Malic enzyme	TCA/org transformation	TCA / org. transformation.other organic acid transformaitons.malic	Cytosol	27.7627	27.76	27.7776	29.0571	28.9641	29.1271	Cluster_2	2.43291	13	55.2	54.743	0	65.562		-0.916153	-0.920024	-0.89495	0.921306	0.789255	1.02057
LOC_Os02g07760.2	B9F3B6	osa:9267109	Succinate-semialdehyde dehydrogenase, mitochondrial (EC 1.2.1.24) (Aldehyde dehydrogenase family 5 member F1) (NAD(+)-dependent succinic semialdehyde dehydrogenase)	TCA/org transformation	TCA / org. transformation.other organic acid transformaitons.misc	Mitochondria	28.4361	28.4898	28.4056	29.1289	29.2595	28.8727	Cluster_2	1.56176	14	45.4	52.558	0	79.568		-0.879182	-0.735854	-0.960525	0.970337	1.31886	0.286365
LOC_Os02g57180.1	Q6K6A4	osa:4331143	NADH dehydrogenase 1 alpha subcomplex subunit 9,mitochondrial precursor	Mitochondrial electron transport	mitochondrial electron transport / ATP synthesis.NADH-DH.localisation not clear	Mitochondria	28.3531	28.2708	28.2425	29.2741	29.2308	29.154	Cluster_2	1.90638	16	52.7	44.309	0	100.13		-0.782563	-0.94302	-0.998397	1.01424	0.929784	0.779958
LOC_Os07g45090.1	Q8H2T7	osa:4344095	NADH dehydrogenase [ubiquinone] flavoprotein 1, mitochondrial (EC 7.1.1.2)	Mitochondrial electron transport	mitochondrial electron transport / ATP synthesis.NADH-DH.localisation not clear	Mitochondrial membrane	27.41	27.4975	27.3173	28.6991	28.3651	28.5329	Cluster_2	2.17963	15	43.3	55.26	0	104.11		-0.89327	-0.753663	-1.04108	1.16178	0.629341	0.896886
LOC_Os06g11140.1	Q69Y16	-	pyridine nucleotide-disulphide oxidoreductase domain containing protein	Mitochondrial electron transport	mitochondrial electron transport / ATP synthesis.NADH-DH.type II.mitochondrial	Mitochondria	24.1746	22.9271	23.8377	25.4519	25.7694	25.5785	Cluster_2	3.87313	2	7.7	59.68	0	4.0237		-0.390214	-1.47536	-0.683276	0.72086	0.99702	0.830965
LOC_Os05g33210.2	Q0DIC9	osa:4338723	Complex III subunit 9	Mitochondrial electron transport	mitochondrial electron transport / ATP synthesis.cytochrome c reductase	Mitochondrial membrane	23.9346	22.795	23.3212	26.039	25.5078	24.9092	Cluster_2	4.39257	3	48.4	7.0761	0	5.4188		-0.378998	-1.27283	-0.860144	1.27158	0.854946	0.385452
LOC_Os10g21266.1	Q8S6F3	-	ATP synthase subunit beta (EC 7.1.2.2)	Mitochondrial electron transport	mitochondrial electron transport / ATP synthesis.F1-ATPase	Mitochondria	29.8177	29.823	29.8267	31.821	31.6734	31.8139	Cluster_2	3.85569	1	69.7	53.984	0	323.31		-0.916229	-0.911254	-0.907789	0.960046	0.821822	0.953404
LOC_Os10g17280.1	Q7G3Y4	osa:4348305	ATP synthase gamma chain (ATP synthase gamma chain, mitochondrial, putative, expressed) (Os10g0320400 protein) (cDNA clone:J023135E20, full insert sequence)	Mitochondrial electron transport	mitochondrial electron transport / ATP synthesis.F1-ATPase	Mitochondrial membrane	29.6898	29.9841	29.8379	30.4871	30.3989	30.4041	Cluster_2	1.50813	13	54	35.26	0	189.27		-1.30859	-0.440729	-0.871974	1.04211	0.781945	0.79724
LOC_Os07g31300.1	Q8GTK7	osa:4343288	ATP synthase delta chain, mitochondrial precursor	Mitochondrial electron transport	mitochondrial electron transport / ATP synthesis.F1-ATPase	Mitochondria	27.0039	27.1037	27.0289	27.905	28.2581	28.0839	Cluster_2	2.05171	4	43.9	21.213	0	40.204		-0.966024	-0.793854	-0.922942	0.588322	1.19757	0.89693
LOC_Os05g47980.1	A0A067Y2M2	osa:4339546	ATP synthase subunit beta (EC 7.1.2.2)	Mitochondrial electron transport	mitochondrial electron transport / ATP synthesis.F1-ATPase	Mitochondrial membrane	32.3263	32.3351	32.3708	32.7961	33.0331	32.9581	Cluster_2	1.50008	3	69.4	58.933	0	323.31		-0.940911	-0.914099	-0.805813	0.483728	1.20237	0.974727
LOC_Os07g09720.1	Q6ZDQ1	osa:4342646	Phosphoacetylglucosamine mutase (PAGM) (EC 5.4.2.3) (Acetylglucosamine phosphomutase) (N-acetylglucosamine-phosphate mutase)	Cell wall metabolism	cell wall.precursor synthesis	Cytosol	25.5376	26.0446	25.0701	26.9131	27.5712	27.1325	Cluster_2	3.14878	6	12.8	60.344	0	36.07		-0.857262	-0.340195	-1.33404	0.545513	1.21667	0.769311
LOC_Os01g62840.1	Q941T9	osa:4327472	Probable mannose-1-phosphate guanylyltransferase 2 (EC 2.7.7.13)	Cell wall metabolism	cell wall.precursor synthesis.NDP sugar pyrophosphorylase.GDP mannose	Cytosol	25.9459	25.8985	25.9292	27.5975	27.5098	27.494	Cluster_2	3.05077	2	25.2	39.606	0	33.995		-0.887762	-0.941535	-0.906718	0.984259	0.884827	0.86693
LOC_Os06g48760.1	Q5Z8Y4	osa:4341967	UDP-sugar pyrophosphorylase (EC 2.7.7.64)	Cell wall metabolism	cell wall.precursor synthesis.NDP sugar pyrophosphorylase.multiple NDP-Sugars	Cytosol	25.8782	26.213	26.2955	26.8843	26.7058	27.2815	Cluster_2	1.77561	10	27.4	67.508	0	49.574		-1.30367	-0.647045	-0.485455	0.669013	0.319172	1.44799
LOC_Os05g29990.1	Q6I683	osa:4338546	UDP-glucuronate decarboxylase (EC 4.1.1.35)	Cell wall metabolism	cell wall.precursor synthesis.UXS	Cytosol	26.5003	26.4904	26.4765	27.2667	27.1822	26.9979	Cluster_2	1.57989	4	41.2	48.708	0	71.897		-0.857187	-0.883766	-0.921155	1.20418	0.976792	0.481138
LOC_Os06g04620.1	Q5VPH2	-	GDP-mannose 4,6-dehydratase (EC 4.2.1.47)	Cell wall metabolism	cell wall.precursor synthesis.GMD	Mitochondria	24.4181	24.4569	24.4281	25.9768	25.8136	25.8364	Cluster_2	2.71547	8	38.1	41.569	0	33.659		-0.931052	-0.881954	-0.918412	1.03833	0.832101	0.860989
LOC_Os02g45540.1	Q6EPQ1	osa:9267465	synthase	Cell wall metabolism	cell wall.precursor synthesis.UDP-glucose 4,6-dehydratase	Cytosol	22.7762	22.9216	22.9654	24.5261	24.5735	24.5711	Cluster_2	3.18035	3	17.4	34.559	0	6.6717		-1.03229	-0.87364	-0.825814	0.876942	0.928661	0.926137
LOC_Os04g58580.1	Q7XPW5	osa:4337437	Phosphomannomutase (OsPMM) (EC 5.4.2.8)	Cell wall metabolism	cell wall.precursor synthesis.phosphomannomutase	Cytosol	25.9879	25.8168	26.1857	26.9467	26.5165	26.6298	Cluster_2	1.62548	5	29.4	28.193	0	15.01		-0.844824	-1.24715	-0.379938	1.40951	0.398052	0.66435
LOC_Os02g04840.1	Q6YX79	osa:4328266	GHMP kinases ATP-binding protein	Cell wall metabolism	ell wall.precursor synthesis.sugar kinases.arabinose-1-kinase	Cytosol	24.9499	24.5277	24.722	25.8942	25.915	25.9416	Cluster_2	2.27158	4	7.6	109.51	0	13.929		-0.566562	-1.2042	-0.910759	0.859456	0.890987	0.931078
LOC_Os04g31340.1	Q7XVC0	osa:4335640	CBS domain containing membrane protein	Cell wall metabolism	cell wall.cell wall proteins	Cytosol	25.1368	24.8443	24.9293	26.2744	26.3318	26.3363	Cluster_2	2.53861	5	19.3	46.855	0	18.736		-0.680439	-1.07442	-0.959962	0.851336	0.928736	0.934754
LOC_Os03g57460.1	Q6F3A5	osa:4334367	Beta-Ig-H3 domain-containing protein, putative, expressed (Os03g0788600 protein) (cDNA clone:001-207-E02, full insert sequence) (cDNA clone:J023009K09, full insert sequence)	Cell wall metabolism	cell wall.cell wall proteins.AGPs.AGP	Mitochondria	26.6987	26.2907	26.2894	27.3096	27.2255	27.2505	Cluster_2	1.78461	1	21.1	50.688	0	23.116		-0.301509	-1.1476	-1.15045	0.965418	0.791173	0.842966
LOC_Os05g48900.1	Q6AUG3	osa:4339617	fasciclin domain containing protein	Cell wall metabolism	cell wall.cell wall proteins.AGPs.AGP	Plasma membrane	25.8119	25.5001	25.6697	26.7532	26.7624	26.6958	Cluster_2	2.10897	2	13.6	27.952	0	9.1837		-0.646745	-1.16789	-0.884417	0.926478	0.941991	0.830579
LOC_Os02g04540.1	Q6YXX5	osa:4328242	retrotransposon protein, unclassified	Cell wall metabolism	cell wall.cell wall proteins.LRR	Nucleus	25.1285	25.0196	25.8761	27.206	27.2738	27.2882	Cluster_2	3.77015	7	20.3	70.76	0	28.107		-1.0739	-1.17377	-0.387843	0.832641	0.894864	0.908016
LOC_Os06g49100.1	Q5Z8W0	osa:4341996	Putative extensin	Cell wall metabolism	cell wall.cell wall proteins.LRR	Plasma membrane	22.714	24.4649	23.0225	25.4189	25.9105	25.7574	Cluster_2	4.90805	2	9.7	56.263	0	9.5822		-1.31169	-0.0594706	-1.09105	0.622854	0.974404	0.86495
LOC_Os07g40270.1	Q7XIP0	osa:4343784	FRIGIDA-like protein	Cell wall metabolism	cell wall.cell wall proteins.HRGP	Nucleus	24.5725	24.918	24.7806	26.3462	26.4171	26.4144	Cluster_2	3.10699	2	6.4	66.729	0	8.7051		-1.11011	-0.727406	-0.879591	0.854374	0.932858	0.929878
LOC_Os03g40270.1	Q8H8T0	osa:4333393	UDP-arabinopyranose mutase 1 (OsUAM1) (EC 5.4.99.30) (Reversibly glycosylated polypeptide 1) (UDP-L-arabinose mutase 1)	Cell wall metabolism	cell wall.cell wall proteins.RGP	Golgi	30.5619	30.5941	30.5138	31.2918	31.4021	31.2955	Cluster_2	1.70907	16	85.7	41.348	0	167.87		-0.89476	-0.819352	-1.00769	0.818101	1.07698	0.826718
LOC_Os04g56520.2	Q7FAY6	osa:4337282	Probable inactive UDP-arabinopyranose mutase 2 (OsUAM2) (Reversibly glycosylated polypeptide 2) (UDP-L-arabinose mutase 2)	Cell wall metabolism	cell wall.cell wall proteins.RGP	Golgi	27.8612	27.8663	27.8917	28.5985	28.6868	28.6871	Cluster_2	1.72237	16	67.1	38.906	0	83.78		-0.937611	-0.925684	-0.86683	0.773238	0.978016	0.978871
LOC_Os01g56510.5	Q94ED2	-	periplasmic beta-glucosidase precursor	Cell wall metabolism	cell wall.degradation.cellulases and beta -1,4-glucanases	Plasma membrane	24.4799	23.8058	23.3813	25.7267	25.3448	25.4356	Cluster_2	3.05973	3	12.8	72.223	0	11.421		-0.225028	-0.927981	-1.37066	1.0751	0.676928	0.771638
LOC_Os03g53860.4	Q8W2Z2	-	Putative exohydrolase	Cell wall metabolism	cell wall.degradation.cellulases and beta -1,4-glucanases	Plasma membrane	28.321	28.3376	28.4172	29.1435	29.2295	29.0571	Cluster_2	1.72285	15	39	67.621	0	142.07		-0.989628	-0.95143	-0.768155	0.903384	1.10133	0.704496
LOC_Os09g34920.1	Q650T8	osa:4347611	Alpha-L-fucosidase (EC 3.2.1.51)	Cell wall metabolism	cell wall.degradation.mannan-xylose-arabinose-fucose	Lysosome	24.7601	24.8672	25.7419	26.4037	26.9711	26.3642	Cluster_2	2.74472	11	35.6	53.464	0	60.62		-1.22107	-1.10127	-0.12252	0.618048	1.25295	0.573864
LOC_Os11g44950.2	Q0IR61	-	glycosyl hydrolase family 3 protein	Cell wall metabolism	cell wall.degradation.mannan-xylose-arabinose-fucose	Extracellular	26.7484	27.3447	27.3448	28.4054	28.2218	28.3339	Cluster_2	2.25705	11	24.7	82.994	0	68.643		-1.44469	-0.569941	-0.569815	0.986241	0.716859	0.881351
LOC_Os05g32530.1	Q0DIG5	osa:4338683	mannosylglycoendo-beta-mannosidase	Cell wall metabolism	cell wall.degradation.mannan-xylose-arabinose-fucose	Lysosome	26.3419	26.2549	26.2884	27.3411	27.4088	27.3861	Cluster_2	2.11928	8	12.3	110.6	0	19.408		-0.832443	-0.978783	-0.922561	0.848147	0.961899	0.923742
LOC_Os05g23350.1	B9FK42	osa:4338337	GH10 domain-containing protein	Cell wall metabolism	cell wall.degradation.mannan-xylose-arabinose-fucose	Cytosol	23.6842	23.3089	23.2583	26.1826	27.1379	27.0351	Cluster_2	10.325	5	13.8	62.807	0	19.838		-0.753691	-0.953273	-0.980175	0.575221	1.08331	1.02861
LOC_Os08g44020.3	Q0J3T7	osa:4346274	Rhamnogalacturonan endolyase (EC 4.2.2.23)	Cell wall metabolism	cell wall.degradation.pectate lyases and polygalacturonases	Lysosome	25.2967	25.6257	25.5082	26.5026	26.5061	26.1673	Cluster_2	1.88572	14	37.1	73.694	0	55.5		-1.21056	-0.586132	-0.809109	1.07855	1.08519	0.442063
LOC_Os06g48200.1	Q5Z6G7	osa:4341944	Xyloglucan endotransglucosylase/hydrolase (EC 2.4.1.207)	Cell wall metabolism	cell wall.modification	Extracellular	25.733	27.5517	27.4036	29.3878	29.6572	29.6525	Cluster_2	6.36315	8	32.1	32.406	0	112.65		-1.5625	-0.424889	-0.517558	0.723636	0.892141	0.889172
LOC_Os01g57854.1	Q5ZAW1	osa:4325861	Pectinesterase (EC 3.1.1.11)	Cell wall metabolism	cell wall.pectin*esterases.PME	Plasma membrane	24.6544	22.9751	25.0314	26.7494	26.7371	26.8721	Cluster_2	5.92123	5	14.8	58.386	0	21.928		-0.541569	-1.61295	-0.301047	0.795062	0.787197	0.873307
LOC_Os10g21910.1	Q8S6N5	osa:4348450	Acetyl-CoA carboxylase 1 (EC 6.4.1.2) [Includes: Biotin carboxylase (EC 6.3.4.14)]	Lipid metabolism	lipid metabolism.FA synthesis and FA elongation.Acetyl CoA Carboxylation.homomeric Enzyme	Cytosol	25.582	25.6827	25.635	26.6012	26.6084	26.7269	Cluster_2	2.01704	29	22.2	254.39	0	123.08		-1.00041	-0.819678	-0.905214	0.828897	0.841837	1.05457
LOC_Os04g55060.1	Q0J9M3	osa:4337178	Beta-ketoacyl-[acyl-carrier-protein] synthase III (EC 2.3.1.180)	Lipid metabolism	lipid metabolism.FA synthesis and FA elongation.ketoacyl ACP synthase	Chloroplast	26.8347	26.9577	26.804	28.5047	28.641	28.2982	Cluster_2	3.06484	8	33.6	42.072	0	61.833		-0.938942	-0.801261	-0.973313	0.930692	1.08326	0.699562
LOC_Os03g62850.2	Q10AP0	-	AMP-binding protein, putative, expressed	Lipid metabolism	lipid metabolism.FA synthesis and FA elongation.acyl coa ligase	Plasma membrane	26.3163	26.2454	26.2133	27.4647	27.7453	27.5619	Cluster_2	2.51808	7	22	61.224	0	20.777		-0.82625	-0.922667	-0.966266	0.73399	1.11514	0.866051
LOC_Os04g57850.1	Q7XQ93	osa:4337383	AMP-binding enzyme	Lipid metabolism	lipid metabolism.FA synthesis and FA elongation.acyl coa ligase	Mitochondria	23.8202	24.5046	23.9838	26.2026	26.2767	26.2804	Cluster_2	4.43936	6	19	60.422	0	21.67		-1.13187	-0.561383	-0.995558	0.854057	0.915841	0.918914
LOC_Os04g58710.1	Q7XPV4	osa:4337447	AMP-binding domain containing protein	Lipid metabolism	lipid metabolism.FA synthesis and FA elongation.acyl coa ligase	Mitochondria	24.5549	24.6224	25.0018	27.0818	26.8141	27.0362	Cluster_2	4.76009	18	58.5	54.474	0	107.97		-1.04125	-0.98704	-0.682449	0.987432	0.772486	0.95082
LOC_Os01g55590.1	Q0JJ42	-	AMP-binding enzyme	Lipid metabolism	lipid metabolism.FA synthesis and FA elongation.acyl coa ligase	Nucleus	26.3441	26.3206	26.3161	27.4847	26.7442	27.1079	Cluster_2	1.72349	8	21.3	61.057	0	40.243		-0.766557	-0.814586	-0.823666	1.56191	0.0502212	0.792679
LOC_Os02g32490.1	Q6H798	osa:4329518	Acetyl-coenzyme A synthetase (EC 6.2.1.1)	Lipid metabolism	lipid metabolism.FA synthesis and FA elongation.acyl coa ligase	Cytosol	26.6461	26.8171	26.6267	27.7221	27.5962	27.775	Cluster_2	2.00155	15	39.6	77.591	0	91.286		-0.992345	-0.68435	-1.02721	0.945066	0.718396	1.04044
LOC_Os01g46750.1	B9EYE7	-	Long-chain-fatty-acid--CoA ligase (EC 6.2.1.3)	Lipid metabolism	lipid metabolism.FA synthesis and FA elongation.long chain fatty acid CoA ligase	Cytosol	27.2245	27.3465	26.9655	28.0685	28.1172	28.0982	Cluster_2	1.88659	14	33.4	72.77	0	43.698		-0.797768	-0.561785	-1.29902	0.835643	0.929856	0.893074
LOC_Os11g06880.1	Q0IUB6	-	acyl-CoA synthetase	Lipid metabolism	lipid metabolism.FA synthesis and FA elongation.long chain fatty acid CoA ligase	ER membrane	23.4842	23.9181	23.6106	26.8477	24.6531	26.6791	Cluster_2	5.23806	2	18.8	38.075	0	6.7784		-0.905132	-0.620821	-0.822331	1.29895	-0.139135	1.18847
LOC_Os12g07110.2	Q2QX58	osa:4351610	AMP-binding enzyme family protein, expressed (Os12g0168700 protein) (cDNA clone:J013041H23, full insert sequence) (cDNA clone:J013042P14, full insert sequence)	Lipid metabolism	lipid metabolism.FA synthesis and FA elongation.long chain fatty acid CoA ligase	ER membrane	23.162	22.2093	23.3738	26.6346	26.5731	26.7393	Cluster_2	13.3057	2	9.2	76.746	0	11.83		-0.77767	-1.23501	-0.67602	0.889334	0.859792	0.939579
LOC_Os05g04170.3	Q0DL03	osa:4337714	Long-chain-fatty-acid--CoA ligase (EC 6.2.1.3)	Lipid metabolism	lipid metabolism.FA synthesis and FA elongation.long chain fatty acid CoA ligase	Cytosol	27.8081	27.7974	27.7555	29.324	29.1434	29.2224	Cluster_2	2.71867	24	42.8	74.915	0	103.03		-0.883586	-0.897192	-0.95	1.02897	0.801061	0.900749
LOC_Os01g48910.1	Q0JKD5	osa:4324393	Long-chain-fatty-acid--CoA ligase (EC 6.2.1.3)	Lipid metabolism	lipid metabolism.FA synthesis and FA elongation.long chain fatty acid CoA ligase	Cytosol	24.4201	23.849	24.5411	26.3521	26.0421	26.4822	Cluster_2	4.06165	6	17.9	73.575	0	60.007		-0.754665	-1.2552	-0.648558	0.938723	0.666949	1.05276
LOC_Os12g04990.2	Q2QXT2	-	Long-chain-fatty-acid--CoA ligase (EC 6.2.1.3)	Lipid metabolism	lipid metabolism.FA synthesis and FA elongation.long chain fatty acid CoA ligase	Mitochondria	25.2979	25.8802	25.522	26.8658	27.0304	27.3055	Cluster_2	2.82955	7	25.7	77.211	0	54.931		-1.19294	-0.511324	-0.930609	0.642522	0.835198	1.15716
LOC_Os06g14810.1	Q5Z7E7	osa:4340691	3-ketoacyl-CoA synthase (EC 2.3.1.-)	Lipid metabolism	lipid metabolism.FA synthesis and FA elongation.beta ketoacyl CoA synthase	Plasma membrane	21.0584	21.3952	21.3359	24.6233	24.9886	24.6305	Cluster_2	11.1911	4	11	54.259	0	13.555		-1.01594	-0.840171	-0.871152	0.844283	1.03492	0.84806
LOC_Os01g34560.1	Q8LQT7	osa:4323946	3-ketoacyl-CoA synthase (EC 2.3.1.-)	Lipid metabolism	lipid metabolism.FA synthesis and FA elongation.beta ketoacyl CoA synthase	Plasma membrane	23.3342	23.1943	23.5781	24.263	24.7407	25.3162	Cluster_2	2.64723	2	7.9	52.281	0	12.284		-0.869602	-1.03469	-0.581759	0.226467	0.79021	1.46937
LOC_Os03g12030.1	Q10PV5	osa:4332090	3-ketoacyl-CoA synthase (EC 2.3.1.-)	Lipid metabolism	lipid metabolism.FA synthesis and FA elongation.beta ketoacyl CoA synthase	Plasma membrane	25.7816	25.6689	25.9195	26.9773	27.1398	27.1677	Cluster_2	2.47063	4	12.3	55.786	0	10.479		-0.91528	-1.07131	-0.724218	0.740693	0.965721	1.0044
LOC_Os05g47545.1	B7FA34	osa:4339516	Uncharacterized protein	Lipid metabolism	lipid metabolism.Phospholipid synthesis	Cytosol	24.4383	23.3731	23.253	26.2642	26.5431	26.1707	Cluster_2	6.22413	12	31.6	55.897	0	48.743		-0.377275	-1.08386	-1.16348	0.833863	1.0189	0.77185
LOC_Os01g63580.1	Q5N7U2	osa:4324826	glycerol-3-phosphate acyltransferase	Lipid metabolism	lipid metabolism.Phospholipid synthesis	Plasma membrane	24.2565	24.08	24.134	25.1022	25.1159	24.5334	Cluster_2	1.69387	9	22.7	55.681	0	24.026		-0.596764	-0.97231	-0.85748	1.20248	1.23174	-0.0076733
LOC_Os02g07720.2	Q6H513	osa:4328455	Choline-phosphate cytidylyltransferase (EC 2.7.7.15)	Lipid metabolism	lipid metabolism.Phospholipid synthesis.choline-phosphate cytidylyltransferase	Cytosol	22.7272	23.786	24.0248	25.5472	25.789	25.5276	Cluster_2	4.31269	2	9.8	36.001	0	4.4		-1.48583	-0.630774	-0.437851	0.791703	0.986911	0.775841
LOC_Os04g55410.1	Q0J9K2	-	Glycerol kinase (EC 2.7.1.30)	Lipid metabolism	lipid metabolism.glyceral metabolism.glycerol kinase	Cytosol	27.5727	27.6618	27.5028	28.8504	28.7535	28.7214	Cluster_2	2.29107	12	32.1	57.151	0	48.384		-0.918018	-0.78266	-1.02417	1.02269	0.875514	0.82665
LOC_Os06g40170.1	Q69X22	osa:4341467	Phospholipase D (EC 3.1.4.4)	Lipid metabolism	lipid metabolism.lipid degradation.lysophospholipases.phospholipase D	Plasma membrane	27.4624	27.494	27.3639	28.0664	27.8962	28.1196	Cluster_2	1.50245	13	35.7	92.513	0	85.208		-0.815239	-0.720416	-1.11133	0.999559	0.488148	1.15928
LOC_Os08g39350.1	Q6ZFH9	-	Glycerophosphodiester phosphodiesterase (EC 3.1.4.46)	Lipid metabolism	lipid metabolism.lipid degradation.lysophospholipases.glycerophosphodiester phosphodiesterase	Extracellular	27.3557	27.4181	27.6067	28.737	28.4049	28.678	Cluster_2	2.21368	13	28.9	83.578	0	102.32		-1.05361	-0.956612	-0.663452	1.09391	0.577543	1.00222
LOC_Os12g27102.1	B9GD11	-	Glycerophosphodiester phosphodiesterase (EC 3.1.4.46)	Lipid metabolism	lipid metabolism.lipid degradation.lysophospholipases.glycerophosphodiester phosphodiesterase	Extracellular	26.6206	26.7502	26.3345	27.6011	27.654	27.8732	Cluster_2	2.20534	7	16.8	76.86	0	36.027		-0.802684	-0.601945	-1.24578	0.715712	0.797594	1.1371
LOC_Os11g39220.2	Q2R1G8	osa:4350881	Acyl-coenzyme A oxidase	Lipid metabolism	lipid metabolism.lipid degradation.beta-oxidation.acyl CoA DH	Peroxisome	25.2534	25.3947	25.1684	27.4367	27.3665	27.228	Cluster_2	4.20352	2	8.6	56.849	0	12.699		-0.925926	-0.801882	-1.00051	0.991074	0.929425	0.807818
LOC_Os05g07090.1	Q75IR2	osa:4337904	acyl-coenzyme A dehydrogenase, mitochondrial precursor	Lipid metabolism	lipid metabolism.lipid degradation.beta-oxidation.acyl CoA DH	Peroxisome	22.4804	23.2368	22.5906	25.8228	25.8323	25.6736	Cluster_2	8.03885	4	22.6	46.538	0	10.651		-1.0745	-0.621012	-1.00845	0.92921	0.934947	0.839803
LOC_Os01g06600.2	Q5ZEL4	osa:4324062	glutaryl-CoA dehydrogenase, mitochondrial precursor	Lipid metabolism	lipid metabolism.lipid degradation.beta-oxidation.acyl CoA DH	Peroxisome	25.5561	25.154	25.3104	26.5736	26.5396	25.8424	Cluster_2	1.97018	5	22.8	39.975	0	22.805		-0.448214	-1.10768	-0.851144	1.2207	1.16496	0.021375
LOC_Os04g47120.1	Q0JB40	-	acyl-CoA thioesterase 2	Lipid metabolism	lipid metabolism.lipid degradation.beta-oxidation.acyl-CoA thioesterase	Cytosol	24.7532	24.8172	24.8467	26.6862	26.4876	27.0996	Cluster_2	3.86942	9	36.2	48.159	0	18.515		-0.945625	-0.88673	-0.859683	0.831503	0.648971	1.21156
LOC_Os05g29880.3	Q6L4L7	-	Putative glyoxysomal fatty acid beta-oxidation multifunctional protein	Lipid metabolism	lipid metabolism.lipid degradation.beta-oxidation.multifunctional	Peroxisome	22.5913	22.8158	22.5181	23.9267	24.8001	23.846	Cluster_2	2.92659	2	5.4	79.915	0	5.6147		-0.899315	-0.65466	-0.979097	0.556356	1.50835	0.468365
LOC_Os01g24680.1	Q94CN1	osa:4326503	Glyoxysomal fatty acid beta-chain multifunctional protein (Os01g0348600 protein) (Putative tetrafunctional protein of glyoxysomal fatty acid beta-oxidation) (cDNA clone:J023090D07, full insert sequence)	Lipid metabolism	lipid metabolism.lipid degradation.beta-oxidation.multifunctional	Peroxisome	27.607	27.5195	27.4916	28.6282	28.5414	28.2458	Cluster_2	1.90847	24	46.4	79.391	0	123.36		-0.755398	-0.921384	-0.974195	1.18013	1.01558	0.455273
LOC_Os02g17390.1	S4U008	osa:4328997	3-hydroxyacyl-CoA dehydrogenase	Lipid metabolism	lipid metabolism.lipid degradation.beta-oxidation.multifunctional	Peroxisome	27.9176	28.0042	27.9328	29.2913	29.1265	29.2321	Cluster_2	2.4035	30	58.4	78.46	0	184.66		-0.95816	-0.833776	-0.936352	1.01678	0.77986	0.931649
LOC_Os03g07140.1	Q8S7T9	osa:4331746	Fatty acyl-CoA reductase (EC 1.2.1.84)	Lipid metabolism	lipid metabolism.lipid degradation.beta-oxidation.acyl CoA reductase	Chloroplast membrane	23.5185	23.7142	23.2157	26.3645	26.4372	26.3012	Cluster_2	7.38624	5	15.1	65.227	0	26.445		-0.885503	-0.762311	-1.07607	0.906014	0.951753	0.866114
LOC_Os07g46460.1	Q69RJ0	osa:4344164	Ferredoxin-dependent glutamate synthase, chloroplastic (EC 1.4.7.1) (Fd-GOGAT)	N-metabolism	N-metabolism.ammonia metabolism.glutamate synthase	Chloroplast	27.5279	27.5278	27.5963	28.451	28.3001	28.3572	Cluster_2	1.76397	46	41.2	175.04	0	237.69		-0.956581	-0.956914	-0.805273	1.08683	0.752743	0.879196
LOC_Os05g48200.1	Q0DG35	osa:4339561	Glutamate synthase 2 [NADH], chloroplastic (EC 1.4.1.14) (NADH-dependent glutamate synthase 2) (NADH-GOGAT 2)	N-metabolism	N-metabolism.ammonia metabolism.glutamate synthase	Chloroplast	23.5443	23.1133	24.999	26.8933	26.6986	26.932	Cluster_2	7.75838	3	3.6	239.45	0	7.129		-1.04719	-1.29527	-0.209782	0.880685	0.768579	0.902971
LOC_Os02g50240.1	P14656	osa:4330649	Glutamine synthetase cytosolic isozyme 1-1 (EC 6.3.1.2) (Glutamate--ammonia ligase GLN1;1) (OsGLN1;1) (Glutamine synthetase shoot isozyme) (OsGS1;1)	N-metabolism	N-metabolism.ammonia metabolism.glutamine synthase	Cytosol	30.6216	30.4209	30.6586	31.2166	31.2072	31.0932	Cluster_2	1.52127	13	65.4	39.201	0	297.51		-0.721249	-1.30454	-0.613484	1.0084	0.981081	0.64979
LOC_Os04g45970.1	Q7XN06	-	Glutamate dehydrogenase	N-metabolism	N-metabolism.N-degradation.glutamate dehydrogenase	Mitochondria	27.408	27.5617	27.5663	28.2158	28.2987	28.2704	Cluster_2	1.68136	6	36.7	44.622	0	34.625		-1.15264	-0.782805	-0.771601	0.792054	0.991542	0.92345
LOC_Os04g02730.1	Q7XT07	-	tRNA-dihydrouridine synthase 3-like	N-metabolism	N-metabolism.misc	Cytosol	23.684	23.7126	24.8032	26.5068	25.746	26.2898	Cluster_2	4.3297	7	15.6	75.572	0	18.926		-1.15074	-1.12787	-0.256216	1.10548	0.497342	0.932007
LOC_Os08g10510.2	Q6ZCF0	osa:4344928	Probable gamma-aminobutyrate transaminase 3, mitochondrial (EC 2.6.1.96)	Amino acid metabolism	amino acid metabolism.synthesis.central amino acid metabolism.GABA.GABA transaminase	Mitochondria	26.9898	26.963	26.9144	27.6319	27.7626	27.7657	Cluster_2	1.69856	14	65.2	49.399	0	180.06		-0.824748	-0.888169	-1.00321	0.696621	1.00608	1.01343
LOC_Os06g35540.1	Q0DBN4	osa:4341252	Aspartate aminotransferase (EC 2.6.1.1)	Amino acid metabolism	amino acid metabolism.synthesis.central amino acid metabolism.aspartate.aspartate aminotransferase	Mitochondria	22.1857	23.3753	23.2406	25.657	25.8293	24.2552	Cluster_2	4.97014	4	39.3	51.32	0	7.4375		-1.32286	-0.496712	-0.59027	1.08791	1.20759	0.114348
LOC_Os07g01760.1	Q69UU3	osa:4342210	Alanine transaminase (EC 2.6.1.2)	Amino acid metabolism	amino acid metabolism.synthesis.central amino acid metabolism.alanine.alanine aminotransferase	Cytosol	26.0284	25.9786	25.8737	27.3014	26.9658	26.9023	Cluster_2	2.13799	9	29.1	53.655	0	31.665		-0.777139	-0.857767	-1.02765	1.28406	0.740625	0.637878
LOC_Os04g46460.2	Q7XU28	osa:4336590	amino acid kinase	Amino acid metabolism	amino acid metabolism.synthesis.glutamate family.arginine.acetylglutamate kinase	Chloroplast	26.7802	26.6794	26.8429	28.0355	27.9422	28.06	Cluster_2	2.37035	1	26.5	35.173	0	29.839		-0.890161	-1.03734	-0.798626	0.942217	0.805948	0.977962
LOC_Os02g47590.1	Q6YVI0	osa:9269231	Ornithine carbamoyltransferase (EC 2.1.3.3)	Amino acid metabolism	amino acid metabolism.synthesis.glutamate family.arginine.ornithine carbamoyltransferase	Chloroplast membrane	27.9256	28.0495	28.2528	28.873	28.791	29.1041	Cluster_2	1.79843	9	34.9	39.668	0	129.52		-1.17966	-0.924937	-0.506833	0.768299	0.599727	1.2434
LOC_Os03g18130.4	Q10MX3	osa:4332506	Asparagine synthetase [glutamine-hydrolyzing] 1 (EC 6.3.5.4) (Glutamine-dependent asparagine synthetase 1)	Amino acid metabolism	amino acid metabolism.synthesis.aspartate family.asparagine	Cytosol	24.3491	24.6948	25.9557	27.0482	27.3569	26.9545	Cluster_2	4.347	5	17.2	65.632	0	29.521		-1.33099	-1.06204	-0.0810143	0.768937	1.00909	0.696014
LOC_Os05g01470.2	Q75M18	-	Methionine S-methyltransferase (EC 2.1.1.12)	Amino acid metabolism	amino acid metabolism.synthesis.aspartate family.methionine	Plasma membrane	25.8327	26.0929	25.6233	26.9525	26.8216	27.2889	Cluster_2	2.25228	19	26.4	120.32	0	63.703		-0.891421	-0.506505	-1.20118	0.765032	0.571486	1.26259
LOC_Os06g02220.1	Q9LHZ0	osa:4339898	MTA/SAH nucleosidase	Amino acid metabolism	amino acid metabolism.synthesis.aspartate family.methionine	Cytosol	26.0106	26.0641	25.8377	27.3729	27.1979	27.205	Cluster_2	2.44152	3	24.3	27.456	0	17.017		-0.848415	-0.773195	-1.09115	1.06482	0.818985	0.82896
LOC_Os01g22010.4	A0A0R7VIP9	osa:4326996	S-adenosylmethionine synthase (EC 2.5.1.6)	Amino acid metabolism	amino acid metabolism.synthesis.aspartate family.methionine	Cytosol	29.2752	29.143	29.1594	29.9498	29.8973	29.8923	Cluster_2	1.64783	8	74.4	42.9	0	256.69		-0.697792	-1.03024	-0.988998	0.997828	0.865959	0.853244
LOC_Os12g42876.1	Q2QLY5	osa:4352832	5-methyltetrahydropteroyltriglutamate--homocysteine methyltransferase 1 (EC 2.1.1.14) (Cobalamin-independent methionine synthase 1)	Amino acid metabolism	amino acid metabolism.synthesis.aspartate family.methionine	Cytosol	30.6237	30.5484	30.5823	31.5023	31.564	31.514	Cluster_2	1.92114	9	53.1	84.584	0	323.31		-0.835815	-0.981599	-0.916076	0.863885	0.983148	0.886456
LOC_Os04g31000.1	Q7XVE1	osa:4335621	methyltransferase domain containing protein	Amino acid metabolism	amino acid metabolism.synthesis.aspartate family.methionine.homocysteine S-methyltransferase	Cytosol	25.9621	26.6302	26.6633	27.7834	28.6525	27.9435	Cluster_2	3.26694	7	14.9	82.417	0	105.88		-1.29543	-0.634932	-0.602218	0.505105	1.36417	0.663296
LOC_Os03g63330.1	Q851Z6	osa:4334794	Aspartate kinase (EC 2.7.2.4)	Amino acid metabolism	amino acid metabolism.synthesis.aspartate family.misc.homoserine.aspartate kinase	Chloroplast	25.4584	25.4186	25.4249	28.1445	27.9331	27.8677	Cluster_2	5.84742	6	33.8	60.865	0	46.67		-0.8934	-0.921869	-0.917348	1.02724	0.876055	0.829324
LOC_Os03g42110.1	Q6AV34	osa:4333458	Probable N-acetyl-gamma-glutamyl-phosphate reductase, chloroplastic (AGPR) (EC 1.2.1.38) (N-acetyl-glutamate semialdehyde dehydrogenase) (NAGSA dehydrogenase)	Amino acid metabolism	amino acid metabolism.synthesis.aspartate family.misc.homoserine.aspartate semialdehyde dehydrogenase	Chloroplast	26.6905	26.8021	26.5832	27.1285	27.4679	27.3891	Cluster_2	1.55467	12	49.4	44.786	0	41.242		-0.857648	-0.558312	-1.14536	0.317264	1.22773	1.01632
LOC_Os02g58510.1	Q6K969	osa:4331255	Homoserine kinase (EC 2.7.1.39)	Amino acid metabolism	amino acid metabolism.synthesis.aspartate family.misc.homoserine.homoserine kinase	Chloroplast	27.9967	27.9642	28.184	28.9586	29.077	28.9696	Cluster_2	1.93649	8	41.3	37.812	0	51.136		-0.998334	-1.05969	-0.644477	0.819312	1.043	0.840188
LOC_Os02g30630.2	Q0E0Z3	osa:4329450	Acetolactate synthase (EC 2.2.1.6)	Amino acid metabolism	amino acid metabolism.synthesis.branched chain group.common	Mitochondria	26.5503	26.8617	26.5705	27.8661	27.6492	27.5581	Cluster_2	2.04247	21	54.2	69.392	0	155.68		-1.07204	-0.538493	-1.03749	1.1825	0.810861	0.654661
LOC_Os11g14950.1	Q53L28	osa:4350218	Acetohydroxy-acid synthase small subunit	Amino acid metabolism	amino acid metabolism.synthesis.branched chain group.common.acetolactate synthase	Mitochondria	26.5702	26.6188	26.5596	27.9796	27.9868	28.069	Cluster_2	2.69251	7	28.6	51.492	0	26.194		-0.928024	-0.865993	-0.941507	0.870777	0.879937	0.984809
LOC_Os04g55720.1	Q7XMP6	osa:4337230	D-3-phosphoglycerate dehydrogenase (EC 1.1.1.95)	Amino acid metabolism	amino acid metabolism.synthesis.serine-glycine-cysteine group.serine.phosphoglycerate dehydrogenase	Chloroplast	28.2668	28.2555	28.2274	30.2144	30.2339	30.2005	Cluster_2	3.9078	21	54.2	63.964	0	149.77		-0.897045	-0.907578	-0.933662	0.911068	0.929115	0.898102
LOC_Os06g44460.1	A3BE72	osa:4341713	D-3-phosphoglycerate dehydrogenase (EC 1.1.1.95)	Amino acid metabolism	amino acid metabolism.synthesis.serine-glycine-cysteine group.serine.phosphoglycerate dehydrogenase	Mitochondria	25.489	25.2447	25.299	26.9569	27.0859	27.0813	Cluster_2	3.24256	6	22.8	64.395	0	26.755		-0.753374	-1.01484	-0.956679	0.817909	0.955936	0.951051
LOC_Os09g32290.2	A0A0P0XPG5	osa:107276062	FAD dependent oxidoreductase domain containing protein	Amino acid metabolism	amino acid metabolism.synthesis.serine-glycine-cysteine group.glycine.sarcosine oxidase	Chloroplast	26.2009	26.2715	25.7423	28.3467	28.2936	28.1653	Cluster_2	4.58502	7	46.6	43.977	0	44.454		-0.795429	-0.73748	-1.17183	0.965712	0.92215	0.816873
LOC_Os12g42980.1	Q2QLX5	osa:4352839	Cysteine synthase (EC 2.5.1.47)	Amino acid metabolism	amino acid metabolism.synthesis.serine-glycine-cysteine group.cysteine.OASTL	Mitochondria	26.8722	26.8611	26.8478	28.0705	27.9636	28.1411	Cluster_2	2.29424	11	52.9	43.527	0	86.985		-0.891481	-0.908309	-0.928525	0.927825	0.765457	1.03503
LOC_Os04g08350.2	Q7XS58	-	Cysteine synthase (EC 2.5.1.47)	Amino acid metabolism	amino acid metabolism.synthesis.serine-glycine-cysteine group.cysteine.OASTL	Mitochondria	25.2418	25.6531	25.3208	26.889	26.9702	26.6623	Cluster_2	2.70437	4	12.5	40.153	0	14.467		-1.09514	-0.583963	-0.996955	0.952318	1.05317	0.670566
LOC_Os07g42960.1	Q0D4J5	osa:4343946	Phospho-2-dehydro-3-deoxyheptonate aldolase (EC 2.5.1.54)	Amino acid metabolism	amino acid metabolism.synthesis.aromatic aa.chorismate.3-deoxy-D-arabino-heptulosonate 7-phosphate synthase	Chloroplast	25.5388	25.0137	25.2888	26.6113	26.8498	26.7897	Cluster_2	2.76989	9	33	59.078	0	41.473		-0.577083	-1.21301	-0.87988	0.721721	1.01056	0.937699
LOC_Os09g36800.1	Q651F0	osa:4347717	3-dehydroquinate synthase	Amino acid metabolism	amino acid metabolism.synthesis.aromatic aa.chorismate.3-dehydroquinate synthase	Cytosol	27.1058	27.3057	27.0413	28.1985	28.2803	28.3122	Cluster_2	2.16253	13	39.1	47.095	0	62.778		-0.975223	-0.651188	-1.07971	0.796405	0.929031	0.98069
LOC_Os06g04280.1	Q5VNW0	osa:4340026	3-phosphoshikimate 1-carboxyvinyltransferase (EC 2.5.1.19)	Amino acid metabolism	amino acid metabolism.synthesis.aromatic aa.chorismate.5-enolpyruvylshikimate-3-phosphate synthase	Chloroplast	26.7717	27.2536	26.9392	27.5015	27.7282	27.5879	Cluster_2	1.53442	14	42.7	54.345	0	123.05		-1.38612	-0.114541	-0.944015	0.53957	1.13769	0.767407
LOC_Os04g58720.1	Q7XPV3	osa:4337448	anthranilate phosphoribosyltransferase	Amino acid metabolism	amino acid metabolism.synthesis.aromatic aa.tryptophan	Plasma membrane	25.4863	25.6647	25.4386	26.2514	26.748	26.393	Cluster_2	1.91094	12	20.4	114.91	0	33.057		-0.942248	-0.61324	-1.03033	0.469429	1.38576	0.73063
LOC_Os08g23150.1	B9G099	-	Indole-3-glycerol-phosphate synthase (EC 4.1.1.48)	Amino acid metabolism	amino acid metabolism.synthesis.aromatic aa.tryptophan.indole-3-glycerol phosphate synthase	Cytosol	25.9653	25.9252	25.9011	27.1661	26.9188	26.9952	Cluster_2	2.13785	8	27.9	41.925	0	24.861		-0.846985	-0.913078	-0.952937	1.13442	0.726256	0.852324
LOC_Os04g39270.1	Q7XJW1	-	Indole-3-glycerol-phosphate synthase (EC 4.1.1.48)	Amino acid metabolism	amino acid metabolism.synthesis.aromatic aa.tryptophan.indole-3-glycerol phosphate synthase	Mitochondria	25.4267	25.4885	25.2911	26.3094	26.2197	26.1428	Cluster_2	1.76768	4	15.3	44.93	0	21.303		-0.844027	-0.709007	-1.14035	1.08449	0.888525	0.720364
LOC_Os08g04180.1	Q6YYB9	osa:4344612	Tryptophan synthase (EC 4.2.1.20)	Amino acid metabolism	amino acid metabolism.synthesis.aromatic aa.tryptophan.tryptophan synthase	Cytosol	26.6857	26.9789	26.8689	27.4617	27.7098	27.959	Cluster_2	1.8222	10	33.3	49.999	0	37.302		-1.16413	-0.587146	-0.803564	0.362746	0.850961	1.34113
LOC_Os01g13190.1	Q5NAY4	osa:4324282	Histidinol dehydrogenase, chloroplastic (HDH) (EC 1.1.1.23)	Amino acid metabolism	amino acid metabolism.synthesis.histidine	Chloroplast	27.3748	27.2932	27.6324	28.4543	28.3892	28.3301	Cluster_2	1.94227	9	27.1	50.566	0	53.171		-0.999511	-1.15107	-0.520561	1.00779	0.886577	0.776774
LOC_Os03g04169.1	Q10S55	osa:4331530	ATP phosphoribosyltransferase, chloroplastic (ATP-PRTase) (AtATP-PRT) (EC 2.4.2.17)	Amino acid metabolism	amino acid metabolism.synthesis.histidine.ATP phosphoribosyl transferase	Chloroplast	26.9143	26.8999	27.1853	28.0586	27.8046	27.6861	Cluster_2	1.80246	10	35.1	43.909	0	68.954		-1.03865	-1.06804	-0.487382	1.28959	0.772813	0.531666
LOC_Os03g15120.1	Q10NW0	osa:4332296	Imidazole glycerol phosphate synthase hisHF [Includes: Glutaminase (EC 3.5.1.2); Cyclase]	Amino acid metabolism	amino acid metabolism.synthesis.histidine.N'-5'-phosphoribosyl-formimino-5-aminoimidazole-4-carboxamide ribonucleotide isomerase	Chloroplast	26.3518	26.6385	26.4354	28.1523	28.1775	28.1874	Cluster_2	3.24263	15	41.9	61.053	0	60.021		-1.04039	-0.733479	-0.950862	0.886771	0.913657	0.924301
LOC_Os05g49050.1	Q6AUF3	osa:4339627	Urease accessory protein G (AtUREG)	Amino acid metabolism	amino acid metabolism.degradation.glutamate family.arginine	Cytosol	25.7558	26.1201	26.1651	27.2894	27.0614	26.9781	Cluster_2	2.13757	9	42.6	30.781	0	50.676		-1.28897	-0.706294	-0.634187	1.16399	0.799283	0.666176
LOC_Os05g22970.1	B9FNQ3	osa:4338324	Lactoylglutathione lyase (EC 4.4.1.5) (Glyoxalase I)	Amino acid metabolism	amino acid metabolism.degradation.aspartate family.threonine	Mitochondria	26.1186	26.4685	26.4208	27.7331	27.147	27.4612	Cluster_2	2.16005	8	44.7	26.331	0	41.698		-1.19384	-0.653334	-0.727036	1.29982	0.394541	0.87985
LOC_Os02g54254.2	E3WF37	osa:4330940	Lysine ketoglutarate reductase/saccharopine dehydrogenase	Amino acid metabolism	amino acid metabolism.degradation.aspartate family.lysine	Plasma membrane	25.8194	25.8599	25.8646	26.5027	26.5832	26.6346	Cluster_2	1.65349	15	19.4	114.4	0	62.191		-0.978545	-0.87726	-0.865494	0.730052	0.9313	1.05995
LOC_Os01g21160.2	Q655Q2	osa:4327289	Dihydrolipoamide acetyltransferase component of pyruvate dehydrogenase complex (EC 2.3.1.-)	Amino acid metabolism	amino acid metabolism.degradation.branched-chain group.shared	Cytosol	22.1165	22.0896	22.0364	24.9305	25.0084	25.0943	Cluster_2	7.62222	6	22.5	49.636	0	10.729		-0.890088	-0.906819	-0.939928	0.862109	0.91064	0.964086
LOC_Os02g57260.1	Q84P96	osa:4331150	3-ketoacyl-CoA thiolase-like protein (Os02g0817700 protein)	Amino acid metabolism	amino acid metabolism.degradation.branched-chain group.shared	Peroxisome	27.5499	27.5459	27.5068	28.8896	28.8761	28.4397	Cluster_2	2.29888	15	47.5	46.829	0	147.68		-0.863058	-0.868919	-0.926632	1.11422	1.09422	0.450163
LOC_Os10g31950.1	Q94LR9	osa:4348804	3-ketoacyl-CoA thiolase 2, peroxisomal, putative, expressed (Os10g0457600 protein) (cDNA clone:J023121H13, full insert sequence)	Amino acid metabolism	amino acid metabolism.degradation.branched-chain group.shared	Peroxisome	27.1002	27.1894	27.0218	28.724	28.8081	28.7862	Cluster_2	3.17984	18	59	48.025	0	110.75		-0.914866	-0.817453	-1.00045	0.857665	0.949556	0.925549
LOC_Os07g09060.1	Q6Z4E4	osa:4342610	Methylmalonate-semialdehyde dehydrogenase (CoA acylating) (EC 1.2.1.27)	Amino acid metabolism	amino acid metabolism.degradation.branched-chain group.valine	Mitochondria	28.978	28.8631	28.9278	29.7958	29.7715	29.7498	Cluster_2	1.80178	22	58.8	57.246	0	245.89		-0.791769	-1.03788	-0.899278	0.959825	0.90787	0.86123
LOC_Os12g41250.1	Q2QMG2	osa:4352741	Methylcrotonoyl-CoA carboxylase subunit alpha, mitochondrial (MCCase subunit alpha) (EC 6.4.1.4) (3-methylcrotonyl-CoA carboxylase 1) (3-methylcrotonyl-CoA:carbon dioxide ligase subunit alpha)	Amino acid metabolism	amino acid metabolism.degradation.branched-chain group.leucine	Cytosol	23.0449	23.1579	23.0271	25.8701	25.6964	25.4833	Cluster_2	6.09069	3	7.1	80.283	0	7.4079		-0.931224	-0.852399	-0.943625	1.03938	0.91827	0.7696
LOC_Os08g32850.1	Q6YZ75	osa:4345605	Methylcrotonoyl-CoA carboxylase (EC 6.4.1.4) (3-methylcrotonyl-CoA carboxylase 2) (3-methylcrotonyl-CoA:carbon dioxide ligase subunit beta)	Amino acid metabolism	amino acid metabolism.degradation.branched-chain group.leucine	Mitochondria	24.5545	23.3325	24.1818	26.0259	26.0465	25.9553	Cluster_2	3.96223	5	17.8	60.816	0	21.58		-0.398557	-1.45362	-0.720305	0.871881	0.889675	0.810927
LOC_Os05g03480.2	Q75IM9	osa:4337676	Isovaleryl-CoA dehydrogenase, mitochondrial (IVD) (EC 1.3.8.4)	Amino acid metabolism	amino acid metabolism.degradation.branched-chain group.leucine	Mitochondria	26.4208	26.3136	26.0664	26.9595	26.9378	26.8232	Cluster_2	1.55823	9	34	44.531	0	33.002		-0.446732	-0.73512	-1.40011	1.00229	0.943864	0.635806
LOC_Os04g53230.1	Q7XPR2	osa:4337051	Aminomethyltransferase (EC 2.1.2.10) (Glycine cleavage system T protein)	Amino acid metabolism	amino acid metabolism.degradation.serine-glycine-cysteine group.glycine	Mitochondria	25.8666	25.7346	25.9753	28.1199	27.7906	27.7495	Cluster_2	4.07799	10	38.5	43.968	0	80.33		-0.897825	-1.01558	-0.800786	1.11284	0.819007	0.782339
LOC_Os02g07044.2	Q6H4W2	osa:4328418	rhodanese-like domain containing protein	Amino acid metabolism	amino acid metabolism.degradation.serine-glycine-cysteine group.cysteine	Cytosol	24.0271	23.9469	24.4505	25.8558	26.0618	25.8983	Cluster_2	3.47531	4	20.5	34.32	0	30.372		-1.0115	-1.09156	-0.588705	0.814551	1.02022	0.856999
LOC_Os12g16350.12	Q2QUG2	-	3-hydroxyisobutyryl-coenzyme A hydrolase, putative, expressed (cDNA clone:J023132F01, full insert sequence)	Amino acid metabolism	amino acid metabolism.degradation.aromatic aa.tryptophan	Plasma membrane	26.5189	26.433	26.3131	27.5782	27.7096	27.3867	Cluster_2	2.19852	9	42.2	38.698	0	35.448		-0.742561	-0.878054	-1.06708	0.927476	1.13465	0.625562
LOC_Os10g40540.1	Q336U0	osa:4349332	Enoyl-CoA hydratase, putative, expressed (Os10g0552900 protein) (cDNA clone:J013140N04, full insert sequence) (cDNA clone:J023002D14, full insert sequence)	Amino acid metabolism	amino acid metabolism.degradation.aromatic aa.tryptophan	Chloroplast	26.4008	26.5016	26.4881	28.6793	28.0311	28.7541	Cluster_2	4.06909	7	29.2	44.803	0	28.547		-0.944963	-0.856369	-0.868236	1.05785	0.488072	1.12364
LOC_Os03g53230.1	Q84MN8	osa:4334073	Sulfate adenylyltransferase (EC 2.7.7.4)	S-assimilation	S-assimilation.ATPS	Mitochondria	26.4208	26.6155	26.6555	27.2698	27.0708	27.2269	Cluster_2	1.54247	13	44.4	52.4	0	49.662		-1.27415	-0.729644	-0.617854	1.09927	0.542989	0.97938
LOC_Os05g42350.1	Q60EA3	osa:4339248	Assimilatory sulfite reductase (ferredoxin) (EC 1.8.7.1)	S-assimilation	S-assimilation.sulfite redox	Chloroplast	27.1294	27.2084	27.065	28.0087	27.7319	27.9376	Cluster_2	1.69167	21	44.8	70.572	0	148.97		-0.89814	-0.713275	-1.04874	1.15782	0.510677	0.991654
LOC_Os08g41830.1	Q8LP96	osa:4346125	Moco containing protein (Os08g0530400 protein)	S-assimilation	S-assimilation.sulfite oxidase	Mitochondria	25.7462	25.2917	25.83	26.3414	26.7928	26.6171	Cluster_2	1.94682	8	30.5	43.779	0	19.191		-0.620187	-1.40967	-0.474489	0.413764	1.19789	0.892695
LOC_Os12g25630.1	Q2QS20	osa:4352143	sulfite oxidase	S-assimilation	S-assimilation.sulfite oxidase	Mitochondria	24.8773	24.6925	24.6564	25.5539	25.648	25.3959	Cluster_2	1.72973	2	11.8	44.381	0	7.9815		-0.582041	-0.995764	-1.07645	0.932343	1.14309	0.578816
LOC_Os12g01530.2	Q8L5K0	osa:4351264	Ferritin (EC 1.16.3.1)	Metal handling	metal handling.binding, chelation and storage	Chloroplast	28.117	28.0608	28.3153	29.0238	28.8464	28.988	Cluster_2	1.72712	11	35.7	28.166	0	70.86		-0.994528	-1.12108	-0.547841	1.04798	0.648316	0.967153
LOC_Os01g40340.2	B9EXR9	-	SIT4 phosphatase-associated domain containing protein	Metal handling	metal handling.binding, chelation and storage	Golgi	25.6661	25.8358	25.8253	27.1831	27.1306	27.1736	Cluster_2	2.6148	1	26.5	73.259	0	43.863		-1.05362	-0.830985	-0.844722	0.936913	0.867968	0.92445
LOC_Os06g46380.1	Q653U7	osa:4341838	rab geranylgeranyl transferase like protein	Secondary metabolism	secondary metabolism.isoprenoids.non-mevalonate pathway	Cytosol	24.7999	23.8253	23.4883	25.3935	26.672	26.9387	Cluster_2	4.91394	3	4.9	78.945	0	10.268		-0.270458	-0.952618	-1.18846	0.14505	1.03991	1.22658
LOC_Os01g01710.1	Q8W250	osa:4326153	1-deoxy-D-xylulose 5-phosphate reductoisomerase, chloroplastic (1-deoxyxylulose-5-phosphate reductoisomerase) (DXP reductoisomerase) (EC 1.1.1.267) (2-C-methyl-D-erythritol 4-phosphate synthase)	Secondary metabolism	secondary metabolism.isoprenoids.non-mevalonate pathway.DXR	Chloroplast	25.4259	25.1262	25.3192	26.7974	27.0105	27.195	Cluster_2	3.27276	9	31.5	51.473	0	31.963		-0.757527	-1.07296	-0.869838	0.68584	0.910175	1.10431
LOC_Os02g39160.1	Q6K8J4	osa:4329911	4-hydroxy-3-methylbut-2-en-1-yl diphosphate synthase (ferredoxin), chloroplastic (EC 1.17.7.1) (1-hydroxy-2-methyl-2-(E)-butenyl 4-diphosphate synthase)	Secondary metabolism	secondary metabolism.isoprenoids.non-mevalonate pathway.HDS	Chloroplast	25.8481	25.8515	25.8033	27.2626	27.088	27.2194	Cluster_2	2.55922	18	36.4	82.16	0	86.209		-0.891399	-0.886819	-0.951508	1.00735	0.773017	0.949359
LOC_Os03g02710.1	Q8H051	-	Hydroxymethylglutaryl-CoA synthase (HMG-CoA synthase) (EC 2.3.3.10) (3-hydroxy-3-methylglutaryl coenzyme A synthase)	Secondary metabolism	secondary metabolism.isoprenoids.mevalonate pathway.HMG-CoA synthase	Cytosol	26.7549	26.3434	26.3412	27.5011	27.3119	26.9477	Cluster_2	1.70967	6	27	51.502	0	31.467		-0.231106	-1.08189	-1.08651	1.31163	0.92042	0.167452
LOC_Os10g18220.1	Q339V1	osa:4348331	Mevalonate kinase (MK) (EC 2.7.1.36)	Secondary metabolism	secondary metabolism.isoprenoids.mevalonate pathway.mevalonate kinase	Cytosol	23.6296	23.4471	23.5101	23.9871	24.4813	24.1262	Cluster_2	1.59026	2	5	42.178	0	4.9118		-0.578175	-1.02907	-0.873243	0.305175	1.52643	0.648883
LOC_Os02g17650.1	Q6K7V6	osa:4329007	Probable tocopherol cyclase, chloroplastic (Vitamin E pathway gene 1 protein)	Secondary metabolism	secondary metabolism.isoprenoids.tocopherol biosynthesis.tocopherol cyclase	Chloroplast	23.5823	23.7827	24.3514	26.7497	26.3798	26.903	Cluster_2	6.83073	10	26.8	52.194	0	34.724		-1.10375	-0.974376	-0.607084	0.941688	0.702838	1.04068
LOC_Os12g43590.1	Q2QLR3	osa:4352866	Amine oxidase, putative, expressed (Os12g0631800 protein) (cDNA clone:J033128O13, full insert sequence)	Secondary metabolism	secondary metabolism.isoprenoids.carotenoids	Mitochondria	25.3309	25.3623	25.4143	27.341	27.235	27.0654	Cluster_2	3.59158	11	27.4	63.343	0	65.453		-0.946813	-0.915884	-0.864661	1.03454	0.929998	0.762818
LOC_Os01g42870.1	Q9FTH0	osa:4326647	transferase family protein	Secondary metabolism	secondary metabolism.phenylpropanoids	Plasma membrane	28.9349	28.8881	28.9008	29.6557	29.8225	29.6564	Cluster_2	1.74545	17	75.1	46.497	0	150.85		-0.843136	-0.948275	-0.919857	0.778198	1.15334	0.779734
LOC_Os09g25460.1	Q69P55	osa:4347092	transferase family protein	Secondary metabolism	secondary metabolism.phenylpropanoids	Plasma membrane	26.0009	26.2947	25.8461	27.3067	27.5177	27.0065	Cluster_2	2.34519	8	32.3	47.466	0	87.308		-0.934288	-0.519204	-1.15299	0.910876	1.20898	0.486626
LOC_Os04g42250.4	Q0JBZ8	osa:4336306	Hydroxycinnamoyltransferase 1 (OsHCT1) (EC 2.3.1.-) (BAHD-like hydroxycinnamoyl transferase HCT1)	Secondary metabolism	secondary metabolism.phenylpropanoids	Plasma membrane	22.9583	22.021	23.6628	26.5097	26.7174	24.7149	Cluster_2	8.57404	3	9.7	48.495	0	22.096		-0.771816	-1.26316	-0.402517	1.08981	1.19868	0.149002
LOC_Os03g05780.1	Q0DV32	osa:4331650	4-coumarate--CoA ligase-like 1 (EC 6.2.1.-)	Secondary metabolism	secondary metabolism.phenylpropanoids	Mitochondria	24.254	24.4702	24.8324	26.1506	26.2162	26.4327	Cluster_2	3.35803	5	16.8	58.971	0	70.017		-1.16268	-0.941952	-0.57205	0.77386	0.840836	1.06198
LOC_Os09g28050.3	Q67UZ0	osa:4347242	Aminotransferase (Os09g0453800 protein) (cDNA clone:J013050C15, full insert sequence)	Secondary metabolism	secondary metabolism.phenylpropanoids	Cytosol	26.2375	26.2268	26.0928	26.7661	27.0346	26.6525	Cluster_2	1.54975	10	39.9	40.526	0	31.231		-0.711659	-0.740443	-1.10142	0.712041	1.43534	0.40614
LOC_Os01g09010.1	Q9LGQ6	osa:4325654	Acyl transferase 9 (OsAT9) (EC 2.3.1.-)	Secondary metabolism	secondary metabolism.phenylpropanoids	Cytosol	27.5091	27.3582	27.4679	28.169	28.1859	28.1488	Cluster_2	1.65046	17	62.8	46.166	0	61.233		-0.74504	-1.12309	-0.8483	0.908152	0.950536	0.85774
LOC_Os06g44620.1	Q67W82	osa:4341718	4-coumarate--CoA ligase 4 (4CL 4) (Os4CL4) (EC 6.2.1.12) (4-coumaroyl-CoA synthase 4) (Protein RESISTANCE TO ALUMINUM 1)	Secondary metabolism	secondary metabolism.phenylpropanoids.lignin biosynthesis.4CL	Cytosol	22.7243	22.6694	22.7136	24.1968	24.4034	24.7195	Cluster_2	3.3345	2	9.3	60.028	0	5.1746		-0.876416	-0.933223	-0.88751	0.647465	0.861284	1.1884
LOC_Os09g30360.1	Q69QR4	osa:4347397	caffeoyl-CoA O-methyltransferase	Secondary metabolism	secondary metabolism.phenylpropanoids.lignin biosynthesis.CCoAOMT	Cytosol	27.5855	27.4149	27.6849	29.1195	28.9245	28.8215	Cluster_2	2.62693	12	64	27.132	0	54.072		-0.86947	-1.08987	-0.741007	1.11245	0.860495	0.727406
LOC_Os06g06980.1	Q9XJ19	osa:4340240	Caffeoyl-CoA O-methyltransferase (Os06g0165800 protein)	Secondary metabolism	secondary metabolism.phenylpropanoids.lignin biosynthesis.CCoAOMT	Cytosol	27.4798	27.6632	27.8132	28.5048	28.3443	28.496	Cluster_2	1.73668	6	45	28.847	0	52.285		-1.26098	-0.855455	-0.524003	1.00492	0.650072	0.98544
LOC_Os10g29470.1	Q337Y2	osa:4348690	Probable cinnamyl alcohol dehydrogenase 3 (OsCAD3) (EC 1.1.1.195)	Secondary metabolism	secondary metabolism.phenylpropanoids.lignin biosynthesis.CAD	Cytosol	24.5351	24.4347	24.2626	26.3168	26.4061	26.7108	Cluster_2	4.19043	7	30.6	38.523	0	24.276		-0.79546	-0.883334	-1.03384	0.763252	0.841387	1.10799
LOC_Os03g53950.1	Q75LL5	osa:4334125	Strictosidine synthase family protein, expressed	Secondary metabolism	secondary metabolism.N misc.alkaloid-like	Vacuolar membrane	27.2786	27.219	27.1253	28.9639	28.7124	28.8224	Cluster_2	3.08493	10	31.7	53.706	0	65.731		-0.828595	-0.895193	-0.999836	1.05423	0.773264	0.896131
LOC_Os10g33270.1	Q9FWK4	osa:4348870	Cyanate hydratase (Cyanase) (EC 4.2.1.104) (Cyanate hydrolase) (Cyanate lyase)	Secondary metabolism	secondary metabolism.N misc.cyanogenic glycosides	Cytosol	25.3145	25.4523	25.2792	26.7727	26.6862	26.6866	Cluster_2	2.57836	5	41.1	18.608	0	18.194		-0.954808	-0.771455	-1.00181	0.985907	0.870815	0.871349
LOC_Os02g43830.2	Q6H6I1	osa:4330192	3-isopropylmalate dehydratase small subunit 2	Secondary metabolism	secondary metabolism.sulfur-containing.glucosinolates.synthesis.aliphatic.methylthioalkylmalate isomerase small subunit (MAM-IS)	Plasma membrane	25.8724	25.3181	25.1863	26.4531	26.333	26.1294	Cluster_2	1.79779	6	41.2	26.471	0	52.529		-0.0183493	-1.06845	-1.31822	1.082	0.854461	0.468559
LOC_Os02g56920.1	Q6K3D8	osa:4331117	Very-long-chain aldehyde decarbonylase GL1-6 (EC 4.1.99.5) (Protein GLOSSY 1-6)	Secondary metabolism	secondary metabolism.wax	ER membrane	24.1356	22.7063	22.8149	25.4744	25.0904	25.511	Cluster_2	4.40673	4	7.6	71.638	0	28.569		-0.119325	-1.23252	-1.14796	0.923477	0.624384	0.95194
LOC_Os09g25850.1	Q69PA8	osa:4347115	Very-long-chain aldehyde decarbonylase GL1-1 (EC 4.1.99.5) (Protein GLOSSY 1-1)	Secondary metabolism	secondary metabolism.wax	ER membrane	23.6477	23.0998	23.5089	26.6182	26.5922	26.8666	Cluster_2	9.66991	3	5.8	69.656	0	5.797		-0.780193	-1.08378	-0.857079	0.865947	0.851537	1.00357
LOC_Os10g33250.2	Q109K1	-	Aldehyde oxygenase (deformylating) (EC 4.1.99.5)	Secondary metabolism	secondary metabolism.wax	ER membrane	27.1139	27.4221	27.0261	28.7103	28.9036	28.6649	Cluster_2	2.97365	14	37.8	68.085	0	67.629		-0.982638	-0.63025	-1.08294	0.842282	1.06317	0.790371
LOC_Os02g57480.1	Q6K714	osa:4331169	transferase family protein	Secondary metabolism	secondary metabolism.flavonoids.anthocyanins.anthocyanin 5-aromatic acyltransferase	Chloroplast	22.6017	22.1226	23.2915	25.1172	26.2654	26.2779	Cluster_2	9.28493	9	25.2	47.376	0	17.683		-0.907653	-1.16686	-0.534446	0.453255	1.07446	1.08124
LOC_Os01g01660.1	Q9FTN5	osa:4326149	isoflavone reductase	Secondary metabolism	secondary metabolism.flavonoids.isoflavones.isoflavone reductase	Cytosol	23.8595	23.5328	23.802	26.5108	26.4646	25.9057	Cluster_2	5.90633	10	53.5	33.501	0	64.966		-0.809876	-1.03935	-0.85024	1.05228	1.01988	0.627308
LOC_Os12g16410.1	Q2QUF6	osa:4351932	Isoflavone reductase, putative, expressed (Os12g0265100 protein)	Secondary metabolism	secondary metabolism.flavonoids.isoflavones.isoflavone reductase	Cytosol	26.0588	26.2551	26.3628	27.5702	27.1184	27.3109	Cluster_2	2.15487	9	36.3	35.053	0	24.155		-1.14199	-0.830948	-0.66024	1.25344	0.537377	0.842369
LOC_Os08g14770.1	Q6ZKV8	osa:4345056	Bifunctional dethiobiotin synthetase/7,8-diamino-pelargonic acid aminotransferase, mitochondrial (Bifunctional BIO3-BIO1 protein) [Includes: Dethiobiotin synthetase (EC 6.3.3.3) (DTB synthetase) (DTBS) (Protein BIOTIN AUXOTROPH 3); 7,8-diamino-pelargonic acid aminotransferase (DAPA AT) (DAPA aminotransferase) (7,8-diaminononanoate synthase) (DANS) (Adenosylmethionine-8-amino-7-oxononanoate aminot…	Secondary metabolism	secondary metabolism.unspecified	Mitochondria	22.4711	23.6572	23.2388	24.3818	26.4683	26.5306	Cluster_2	6.36944	8	18	90.047	0	24.337		-1.17004	-0.471538	-0.717951	-0.0448539	1.18384	1.22054
LOC_Os03g57690.1	Q10C90	osa:4334382	Aldehyde oxidase 1, putative, expressed	Hormone metabolism	hormone metabolism.abscisic acid.synthesis-degradation	Plasma membrane	24.1075	24.1462	24.1883	26.4619	26.8118	26.1756	Cluster_2	5.04827	1	11.9	145.06	0	27.963		-0.932317	-0.902467	-0.869953	0.88524	1.1553	0.664199
LOC_Os01g37960.1	Q8S9S4	osa:4324686	IAA-amino acid hydrolase ILR1-like 1 (EC 3.5.1.-)	Hormone metabolism	hormone metabolism.auxin.synthesis-degradation	ER	25.0242	25.6386	26.1046	26.7967	26.7204	27.5876	Cluster_2	2.72407	11	41.6	47.134	0	68.676		-1.40789	-0.736151	-0.226728	0.529907	0.446429	1.39443
LOC_Os09g07300.1	B9G2A8	-	Auxin transport protein BIG	Hormone metabolism	hormone metabolism.auxin.signal transduction	Plasma membrane	26.4333	26.5809	26.5873	27.9063	27.9085	27.9499	Cluster_2	2.61666	47	16.9	486.31	0	165.07		-1.04217	-0.848588	-0.840123	0.890271	0.893126	0.947481
LOC_Os12g05050.1	Q2QXS4	osa:4351488	stem-specific TSJT1	Hormone metabolism	hormone metabolism.auxin.induced-regulated-responsive-activated	Extracellular	25.9483	25.4168	25.926	27.5814	27.5925	27.2408	Cluster_2	3.26677	5	42.9	25.197	0	61.263		-0.695112	-1.24713	-0.718246	1.00089	1.01241	0.647188
LOC_Os11g32240.1	Q2R3E2	osa:4350614	Cytochrome P450 51, putative, expressed (Os11g0525200 protein) (cDNA clone:001-014-C05, full insert sequence)	Hormone metabolism	hormone metabolism.brassinosteroid.synthesis-degradation.sterols.CYP51	Mitochondrial membrane	23.5841	23.5487	23.8322	25.9858	26.1251	26.2243	Cluster_2	5.48971	6	16.3	55.533	0	27.826		-0.961545	-0.987672	-0.777912	0.815871	0.918939	0.992318
LOC_Os08g35860.1	Q6Z955	osa:4345764	Cytokinin dehydrogenase 11 (EC 1.5.99.12) (Cytokinin oxidase 11) (OsCKX11)	Hormone metabolism	hormone metabolism.cytokinin.synthesis-degradation	Extracellular	21.977	23.1171	22.0675	24.7574	24.7839	24.748	Cluster_2	5.19053	6	16.3	66.98	0	14.144		-1.17365	-0.336373	-1.10716	0.868203	0.887673	0.861308
LOC_Os03g42130.1	Q6AV32	osa:4333459	gibberellin 20 oxidase 2	Hormone metabolism	hormone metabolism.ethylene.synthesis-degradation	Cytosol	23.2375	23.3672	23.0477	24.3552	23.9707	24.5097	Cluster_2	2.0865	12	54	39.293	0	51.946		-0.829392	-0.618618	-1.13762	0.986447	0.361714	1.23747
LOC_Os03g49350.1	Q7G794	osa:4333821	Putative linoleate 9S-lipoxygenase 3 (EC 1.13.11.58) (Lipoxygenase 3)	Hormone metabolism	hormone metabolism.jasmonate.synthesis-degradation.lipoxygenase	Cytosol	26.8054	26.714	26.6871	28.0829	28.0576	27.8667	Cluster_2	2.4064	26	49.5	77.994	0	157.63		-0.80621	-0.936972	-0.975388	1.02138	0.985129	0.712063
LOC_Os03g52860.1	P29250	osa:4334049	Linoleate 9S-lipoxygenase 2 (EC 1.13.11.58) (Lipoxygenase 2) (Lipoxygenase L-2)	Hormone metabolism	hormone metabolism.jasmonate.synthesis-degradation.lipoxygenase	Cytosol	23.7539	21.9506	21.8424	26.5274	25.5235	26.5281	Cluster_2	12.7938	15	30.7	97.182	0	110.62		-0.278374	-1.11439	-1.16455	1.00748	0.542043	1.00779
LOC_Os03g55800.1	Q10EK5	osa:4334233	AOS (Allene oxide synthase) (Cytochrome P450 74A1, chloroplast, putative, expressed) (cDNA clone:J013153K19, full insert sequence)	Hormone metabolism	hormone metabolism.jasmonate.synthesis-degradation.allene oxidase synthase	Chloroplast	26.7552	26.866	26.8482	28.4269	28.2097	28.2185	Cluster_2	2.75473	17	40.6	56.503	0	74.825		-0.991938	-0.854389	-0.876493	1.08373	0.814077	0.825009
LOC_Os04g42000.1	Q7XUK6	osa:4336286	6,7-dimethyl-8-ribityllumazine synthase (DMRL synthase) (EC 2.5.1.78)	Co-factor and vitamine metabolism	Co-factor and vitamine metabolism	Chloroplast	26.7256	26.7341	26.7269	27.4059	27.4299	27.6449	Cluster_2	1.69899	6	35.7	22.471	0	29.99		-0.903044	-0.883007	-0.899998	0.69013	0.746275	1.24964
LOC_Os01g11860.1	Q5QNF2	osa:4324580	DJ-1 family protein	Co-factor and vitamine metabolism	Co-factor and vitamine metabolism.thiamine	Cytosol	23.2754	23.7038	23.6644	27.2575	27.0415	27.0635	Cluster_2	11.9006	2	10.4	40.437	0	10.992		-1.04826	-0.830135	-0.850229	0.979143	0.869122	0.880362
LOC_Os06g34040.1	Q5Z790	-	DJ-1 family protein	Co-factor and vitamine metabolism	Co-factor and vitamine metabolism.thiamine	Cytosol	27.621	27.6035	27.5978	28.4516	28.6735	28.5979	Cluster_2	1.9546	12	52.8	46.877	0	60.996		-0.879222	-0.911985	-0.922596	0.67489	1.0902	0.948717
LOC_Os09g36270.1	Q0J035	osa:4347680	Pantothenate kinase 2 (Pantothenic acid kinase 2) [Includes: Pantothenate kinase (EC 2.7.1.33); 4'-phosphopantetheine phosphatase (EC 3.1.3.-)]	Co-factor and vitamine metabolism	Co-factor and vitamine metabolism.pantothenate.pantothenate kinase (PANK)	Nucleus	24.6819	24.4716	24.4553	26.2206	26.287	26.0272	Cluster_2	3.121	9	16.3	98.95	0	29.851		-0.744711	-0.976544	-0.994492	0.95192	1.02519	0.738636
LOC_Os11g34210.2	A0A0P0Y3G3	-	aspartyl/glutamyl-tRNA amidotransferase subunit B	Tetrapyrrole synthesis	tetrapyrrole synthesis.glu-tRNA synthetase	Nucleus	25.2681	25.4076	25.4192	25.9929	26.2694	26.1904	Cluster_2	1.72424	6	20.6	60.096	0	29.155		-1.10565	-0.790849	-0.764689	0.530402	1.15457	0.976211
LOC_Os06g49110.1	Q5Z8V9	osa:4341997	Delta-aminolevulinic acid dehydratase, chloroplastic (ALADH) (EC 4.2.1.24) (Porphobilinogen synthase)	Tetrapyrrole synthesis	tetrapyrrole synthesis.ALA dehydratase	Chloroplast	27.6475	27.5132	27.618	28.9737	29.1661	28.7157	Cluster_2	2.56494	17	65.3	46.285	0	99.061		-0.823006	-0.999909	-0.861905	0.92372	1.17717	0.583927
LOC_Os03g21900.1	Q10LR9	osa:4332771	Uroporphyrinogen decarboxylase 2, chloroplastic (UPD2) (URO-D2) (EC 4.1.1.37)	Tetrapyrrole synthesis	tetrapyrrole synthesis.uroporphyrinogen decarboxylase	Chloroplast	26.0241	25.9848	25.9176	27.4066	28.1718	27.96	Cluster_2	3.65692	11	50.3	42.844	0	48.193		-0.840315	-0.877626	-0.941287	0.469838	1.19509	0.994303
LOC_Os01g43390.2	Q9AXB0	osa:4326635	Uroporphyrinogen decarboxylase 1, chloroplastic (UPD1) (URO-D1) (EC 4.1.1.37)	Tetrapyrrole synthesis	tetrapyrrole synthesis.uroporphyrinogen decarboxylase	Chloroplast	23.1343	24.2027	23.0116	27.0156	26.2924	25.598	Cluster_2	7.22253	3	20.4	37.535	0	15.66		-1.0382	-0.401281	-1.11133	1.2757	0.844549	0.43057
LOC_Os04g52130.1	Q7XPL2	osa:4336951	Oxygen-dependent coproporphyrinogen-III oxidase, chloroplastic (Coprogen oxidase) (Coproporphyrinogenase) (EC 1.3.3.3)	Tetrapyrrole synthesis	tetrapyrrole synthesis.coproporphyrinogen III oxidase	Chloroplast	27.3689	27.4637	27.6613	28.1728	28.2733	28.3776	Cluster_2	1.71316	10	29.3	43.871	0	42.441		-1.17451	-0.959329	-0.510753	0.650564	0.878593	1.11543
LOC_Os04g41260.1	Q7X7T4	-	Protoporphyrinogen oxidase (EC 1.3.3.4)	Tetrapyrrole synthesis	tetrapyrrole synthesis.protoporphyrin IX oxidase	Chloroplast	25.8918	25.4949	25.8682	26.6193	26.5548	26.4663	Cluster_2	1.73526	9	22.6	61.815	0	24.899		-0.559227	-1.42148	-0.61054	1.02131	0.881127	0.688809
LOC_Os01g11230.1	Q9LD82	osa:4325558	SOUL heme-binding protein	Tetrapyrrole synthesis	tetrapyrrole synthesis.unspecified	Extracellular	27.7166	27.5529	27.59	28.4004	28.405	28.2718	Cluster_2	1.6693	10	62.4	23.596	0	215.52		-0.663363	-1.06138	-0.971163	0.999116	1.01038	0.686406
LOC_Os12g41190.1	Q2QMH0	osa:4352735	tetratricopeptide repeat domain containing protein	Stress & Redox	stress	Cytosol	22.8478	22.6811	22.6492	26.2088	25.8992	25.8927	Cluster_2	9.67457	4	16.7	36.12	0	9.7496		-0.842682	-0.93538	-0.953084	1.0264	0.854179	0.850569
LOC_Os11g37970.1	Q941F5	-	WIP5 - Wound-induced precursor	Stress & Redox	stress.biotic	Extracellular	22.8678	24.125	23.1058	26.3236	26.245	26.4649	Cluster_2	7.88064	5	50.7	16.041	0	15.032		-1.17846	-0.43307	-1.03735	0.87057	0.823957	0.954353
LOC_Os06g51060.1	Q42993	-	Chitinase 1 (EC 3.2.1.14) (Class I chitinase a) (OsChia1a) (Pathogenesis related (PR)-3 chitinase 1)	Stress & Redox	stress.biotic	Extracellular	23.0476	23.0316	23.1119	26.3995	26.4995	26.3919	Cluster_2	10.3142	1	7.7	36.666	0	6.3157		-0.921293	-0.92998	-0.886468	0.895884	0.950103	0.891755
LOC_Os03g46060.1	Q75GX3	osa:4333648	thaumatin family domain containing protein	Stress & Redox	stress.biotic	Extracellular	24.133	23.0167	23.214	26.8149	27.2712	26.9126	Cluster_2	11.6724	5	46.8	22.766	0	29.234		-0.55153	-1.11424	-1.0148	0.800452	1.03042	0.849691
LOC_Os11g05860.1	Q53NC9	osa:4349828	Harpin-induced protein 1 containing protein, expressed (Os11g0157200 protein) (cDNA clone:001-207-B08, full insert sequence) (cDNA clone:002-173-F02, full insert sequence) (cDNA clone:006-301-C09, full insert sequence) (cDNA clone:006-301-F10, full insert sequence) (cDNA clone:006-306-C11, full insert sequence) (cDNA clone:J023052I16, full insert sequence)	Stress & Redox	stress.biotic	Plasma membrane	22.5842	23.8312	22.8668	27.3706	27.6921	27.5237	Cluster_2	21.6264	3	11.9	23.038	0	5.4718		-1.10591	-0.600242	-0.991322	0.835021	0.96537	0.897081
LOC_Os01g64110.1	O49827	osa:4325067	Chitinase (EC 3.2.1.14)	Stress & Redox	stress.biotic	Extracellular	23.3649	23.2261	22.8475	27.4118	27.6437	27.6385	Cluster_2	21.3841	2	11.8	32.202	0	7.5496		-0.819981	-0.877192	-1.03313	0.847115	0.942659	0.94053
LOC_Os03g14900.1	Q10NZ0	osa:4332282	NB-ARC domain containing protein, expressed (Os03g0254000 protein) (cDNA, clone: J090087F12, full insert sequence)	Stress & Redox	stress.biotic.PR-proteins	Cytosol	26.3036	26.0692	26.2821	27.0603	27.192	27.1501	Cluster_2	1.88666	20	30.2	100.75	0	100.73		-0.730609	-1.19003	-0.772754	0.753134	1.01122	0.929043
LOC_Os08g19980.1	Q8LL83	osa:4345201	NBS-LRR-like protein (Os08g0296600 protein) (Putative bacterial blight-resistance protein Xa1) (cDNA clone:J013067B14, full insert sequence)	Stress & Redox	stress.biotic.PR-proteins	Cytosol	23.1633	23.0233	23.4143	25.5702	25.5268	25.4832	Cluster_2	5.01569	3	6.6	104.38	0	11.54		-0.937192	-1.04645	-0.741202	0.942215	0.908336	0.874294
LOC_Os04g38450.1	Q7XV08	-	Glutathione hydrolase (EC 2.3.2.2) (EC 3.4.19.13) (Gamma-glutamyltransferase) (Gamma-glutamyltranspeptidase)	Stress & Redox	stress.abiotic	Mitochondria	24.8915	25.1098	24.1881	27.1371	27.0897	27.0494	Cluster_2	5.14182	3	8.2	61.122	0	9.8539		-0.766737	-0.602588	-1.29582	0.922264	0.886617	0.856264
LOC_Os01g13760.1	Q9FTT4	osa:4326364	Heat shock protein (Os01g0239100 protein) (Putative DnaJ-like protein)	Stress & Redox	stress.abiotic.heat	ER	25.049	25.0362	24.9634	26.0002	25.8099	26.0349	Cluster_2	1.90812	4	18.6	38.538	0	8.0419		-0.837845	-0.862628	-1.00349	1.00167	0.63359	1.0687
LOC_Os12g14070.1	Q2QV45	osa:4351875	70 kDa heat shock protein (Os12g0244100 protein) (Stromal 70 kDa heat shock-related protein, chloroplast, putative, expressed)	Stress & Redox	stress.abiotic.heat	Chloroplast	24.7575	24.9353	24.9695	26.92	26.8445	26.9358	Cluster_2	4.03536	11	37.7	74.086	0	47.809		-1.02816	-0.86728	-0.836279	0.928596	0.860219	0.942908
LOC_Os10g36370.1	Q337D7	osa:4349071	Chaperone protein dnaJ 13, putative, expressed (Os10g0507800 protein) (cDNA clone:J013073E12, full insert sequence)	Stress & Redox	stress.abiotic.heat	ER	23.3364	22.5636	23.6667	25.7778	25.8154	25.9636	Cluster_2	6.3349	3	11.1	60.14	0	9.3342		-0.787688	-1.30173	-0.56797	0.836276	0.861253	0.959862
LOC_Os04g24180.2	Q7XVN7	osa:4335435	DnaJ protein ERDJ2 (Chaperone protein dnaJ C43) (OsDjC43) (Endoplasmic reticulum dnaJ domain-containing protein 2) (OsERdj2)	Stress & Redox	stress.abiotic.heat	ER membrane	24.3784	24.6713	24.9077	26.2771	26.3782	27.5652	Cluster_2	4.25069	8	16.9	76.249	0	36.865		-1.06169	-0.825781	-0.635265	0.46783	0.549343	1.50556
LOC_Os01g08860.1	E5D3J5	-	17.5 kDa heat shock protein	Stress & Redox	stress.abiotic.heat	Cytosol	23.317	24.394	23.208	26.9285	26.9572	26.9606	Cluster_2	9.91127	2	28.9	18.031	0	15.26		-1.06342	-0.484162	-1.12203	0.87899	0.894388	0.896231
LOC_Os03g44620.2	Q84PD0	osa:4333580	DNAJ-like protein (DnaJ protein) (DnaJ protein, putative, expressed) (Os03g0648400 protein) (cDNA clone:001-012-E01, full insert sequence)	Stress & Redox	stress.abiotic.heat	ER	24.895	24.9929	25.1246	26.9989	26.9134	26.1637	Cluster_2	3.22181	7	33.1	46.485	0	47.522		-0.980764	-0.879963	-0.744466	1.18422	1.09622	0.324755
LOC_Os03g31300.1	Q75GT3	osa:4333161	Chaperone protein ClpB2, chloroplastic (ATP-dependent Clp protease ATP-binding subunit ClpB homolog 2) (Casein lytic proteinase B2)	Stress & Redox	stress.abiotic.heat	Chloroplast	26.1899	26.2559	26.0759	27.2225	27.0327	27.1079	Cluster_2	1.92801	24	35.7	108.98	0	98.278		-0.870895	-0.745122	-1.08778	1.09442	0.733091	0.876285
LOC_Os12g32986.1	Q0IN14	osa:4352339	Hsp90 protein, expressed (Os12g0514500 protein)	Stress & Redox	stress.abiotic.heat	Chloroplast	28.6496	28.7966	28.7517	29.4593	29.2686	29.4408	Cluster_2	1.57674	26	55.7	91.479	0	265.77		-1.11514	-0.716854	-0.838462	1.07907	0.562308	1.02907
LOC_Os07g42800.1	Q8L4D3	osa:4343930	heat shock DnaJ	Stress & Redox	stress.abiotic.heat	ER	27.5289	27.7045	27.5338	28.5876	28.6178	28.8127	Cluster_2	2.11937	2	14.6	41.413	0	10.742		-1.00021	-0.708399	-0.992055	0.758843	0.80906	1.13276
LOC_Os06g11610.1	Q67X83	osa:4340508	26.2 kDa heat shock protein, mitochondrial (OsHsp26.2)	Stress & Redox	stress.abiotic.heat	Mitochondria	26.9225	26.5846	26.8974	27.7979	28.1945	27.9774	Cluster_2	2.27905	5	24.6	26.231	0	14.415		-0.702542	-1.20421	-0.739913	0.597049	1.18595	0.863665
LOC_Os09g29840.1	Q6ZCV7	osa:4345893	heat shock protein	Stress & Redox	stress.abiotic.heat	Chloroplast	27.6417	27.7983	27.8994	28.907	29.2342	29.2567	Cluster_2	2.55419	9	55.5	89.219	0	164.46		-1.07779	-0.870573	-0.73682	0.596504	1.02948	1.0592
LOC_Os10g42439.1	Q108V8	-	DNAJ heat shock N-terminal domain-containing protein, putative, expressed	Stress & Redox	stress.abiotic.heat	ER	25.138	25.0829	24.9554	25.8517	25.8004	25.7	Cluster_2	1.65319	10	7.4	287.69	0	30.603		-0.700572	-0.836607	-1.15174	1.06347	0.936753	0.688695
LOC_Os08g44850.1	Q6ZBX9	osa:4346336	C2 domain containing protein	Stress & Redox	stress.abiotic.cold	Nucleus membrane	28.4503	28.4175	28.3118	29.603	30.0802	29.8692	Cluster_2	2.74647	6	28.9	30.344	0	32.797		-0.825335	-0.865665	-0.995501	0.591025	1.17737	0.918108
LOC_Os02g01030.2	Q6YUA1	-	tetratricopeptide repeat domain containing protein	Stress & Redox	redox.thioredoxin	Cytosol	27.2822	27.3516	27.4285	29.0989	29.2442	29.1652	Cluster_2	3.51942	10	36.3	44.151	0	145.88		-0.983116	-0.91341	-0.836204	0.840103	0.985937	0.906689
LOC_Os09g27830.1	Q67UF5	osa:4347226	Protein disulfide isomerase-like 2-3 (OsPDIL2-3) (EC 5.3.4.1) (Protein disulfide isomerase-like 5-1) (OsPDIL5-1)	Stress & Redox	redox.thioredoxin	ER	26.314	26.3948	26.3569	27.3431	27.5727	27.3387	Cluster_2	2.08914	13	41.3	47.334	0	70.677		-0.972524	-0.835301	-0.899729	0.775045	1.16496	0.767553
LOC_Os06g06790.1	Q5WA72	osa:4340223	Protein disulfide isomerase-like 1-5 (OsPDIL1-5) (EC 5.3.4.1) (Protein disulfide isomerase-like 3-1) (OsPDIL3-1)	Stress & Redox	redox.thioredoxin	ER	26.4109	26.4155	26.5558	28.3763	28.3506	28.1915	Cluster_2	3.59349	12	38.3	59.032	0	91.884		-0.959012	-0.95449	-0.81615	0.979097	0.953679	0.796875
LOC_Os10g35870.1	Q9FVZ7	osa:4349046	Membrane steroid-binding protein 1 (OsMSBP1) (OsMSBP2)	Stress & Redox	redox.ascorbate and glutathione	ER membrane	27.2686	27.1284	27.3215	28.5553	28.5527	28.5434	Cluster_2	2.48112	7	58.6	24.634	0	48.519		-0.869001	-1.06346	-0.795595	0.916107	0.9124	0.899551
LOC_Os08g44340.1	Q6ZJ08	osa:4346299	Monodehydroascorbate reductase 4, cytosolic (OsMADR4) (OsMDHAR4) (EC 1.6.5.4)	Stress & Redox	redox.ascorbate and glutathione.ascorbate	Cytosol	29.1478	29.463	28.8232	29.8904	29.7249	29.761	Cluster_2	1.56635	15	65.5	46.685	0	209.5		-0.778161	-0.0130683	-1.56612	1.02437	0.622777	0.710197
LOC_Os09g39380.1	A3C1M2	-	Pyr_redox_2 domain-containing protein	Stress & Redox	redox.ascorbate and glutathione.ascorbate	Cytosol	29.5376	29.6218	29.6709	30.0937	30.3172	30.1914	Cluster_2	1.50595	17	64.9	47.892	0	224.46		-1.1015	-0.84954	-0.70225	0.563776	1.2331	0.856416
LOC_Os04g51300.1	Q0JAF4	osa:4336886	Os04g0602100 protein (cDNA clone:J023033M17, full insert sequence)	Stress & Redox	redox.ascorbate and glutathione.ascorbate	Chloroplast	22.9023	23.4975	22.8198	24.1688	24.2715	24.3541	Cluster_2	2.28408	2	10.8	38.181	0	4.5629		-1.10188	-0.246496	-1.22055	0.718378	0.865928	0.984615
LOC_Os11g04740.1	Q2RAP0	osa:4349749	L-galactono-1,4-lactone dehydrogenase 1, mitochondrial (EC 1.3.2.3)	Stress & Redox	redox.ascorbate and glutathione.ascorbate.L-Galactono-1,4-lactone dehydrogenase	Mitochondrial membrane	24.5676	24.6704	24.9674	26.2514	25.9527	26.5869	Cluster_2	2.88493	2	17.7	65.585	0	16.908		-1.07001	-0.951864	-0.610867	0.863447	0.520543	1.24875
LOC_Os06g09610.2	P0C5D5	osa:4340391	Peroxiredoxin Q, chloroplastic (EC 1.11.1.24) (Thioredoxin peroxidase) (Thioredoxin-dependent peroxiredoxin Q)	Stress & Redox	redox.peroxiredoxin	Chloroplast membrane	25.7846	26.2135	25.6716	26.9685	27.1792	27.0481	Cluster_2	2.25853	4	15.7	23.737	0	19.591		-1.03117	-0.392932	-1.19925	0.730463	1.04397	0.848915
LOC_Os06g51150.2	Q0D9C4	osa:4342124	Catalase isozyme B (CAT-B) (EC 1.11.1.6)	Stress & Redox	redox.dismutases and catalases	Plasma membrane	28.8706	28.6874	28.7796	29.4285	29.2551	29.5757	Cluster_2	1.55894	12	50.9	54.745	0	190.75		-0.618987	-1.11421	-0.865045	0.889645	0.420719	1.28787
LOC_Os02g02400.1	B7EAG0	osa:4328073	Catalase (EC 1.11.1.6)	Stress & Redox	redox.dismutases and catalases	Peroxisome	30.5727	30.5294	30.5028	31.7179	31.8156	31.7478	Cluster_2	2.33826	19	60.8	56.697	0	323.31		-0.855253	-0.919633	-0.959178	0.848122	0.993447	0.892495
LOC_Os02g33080.1	Q93XI4	osa:4329560	N-carbamoylputrescine amidase (EC 3.5.1.53)	Polyamine metabolism	polyamine metabolism.synthesis.N-carbamoylputrescine amidohydrolase	Cytosol	26.0649	26.8069	26.7071	28.2205	28.1545	27.9302	Cluster_2	2.98024	9	55.5	33.462	0	42.541		-1.38052	-0.560487	-0.670686	1.00182	0.928854	0.681023
LOC_Os07g22600.1	Q9SMB1	osa:4342996	Spermidine synthase 1 (SPDSY 1) (EC 2.5.1.16) (Putrescine aminopropyltransferase 1)	Polyamine metabolism	polyamine metabolism.synthesis.spermidine synthase	Cytosol	27.098	27.1266	26.9176	28.1427	28.3603	28.536	Cluster_2	2.46044	7	50.2	35.146	0	171.49		-0.825116	-0.785659	-1.07358	0.614206	0.913984	1.15617
LOC_Os04g57950.1	Q7XKC8	osa:4337396	Dihydroorotate dehydrogenase (quinone), mitochondrial (DHOdehase) (EC 1.3.5.2) (Dihydroorotate oxidase)	Nucleotide metabolism	nucleotide metabolism.synthesis.pyrimidine.dihydroorotate dehydrogenase	Mitochondrial membrane	25.0702	25.4965	25.6588	26.454	26.7159	26.8357	Cluster_2	2.39502	9	29	49.533	0	43.102		-1.33193	-0.745619	-0.522274	0.571497	0.931806	1.09652
LOC_Os01g72250.1	Q8RZA1	osa:4325740	Uridine 5'-monophosphate synthase (UMP synthase) [Includes: Orotate phosphoribosyltransferase (OPRTase) (EC 2.4.2.10); Orotidine 5'-phosphate decarboxylase (EC 4.1.1.23) (OMPdecase)]	Nucleotide metabolism	nucleotide metabolism.synthesis.pyrimidine.orotate phosphoribosyltransferase	Chloroplast	27.0331	27.0037	26.8994	28.9144	28.9758	28.6904	Cluster_2	3.68448	5	30.5	50.806	0	29.761		-0.855715	-0.884096	-0.984733	0.960483	1.01977	0.744293
LOC_Os05g35580.1	Q6I5V5	osa:4338879	Amidophosphoribosyltransferase (ATase) (EC 2.4.2.14) (Glutamine phosphoribosylpyrophosphate amidotransferase)	Nucleotide metabolism	nucleotide metabolism.synthesis.purine.amidophosphoribosyltransferase	Cytosol	26.1313	26.2944	26.1066	26.9008	26.7632	27.041	Cluster_2	1.65203	9	39.2	58.154	0	53.384		-0.992427	-0.595946	-1.05234	0.878126	0.54361	1.21898
LOC_Os01g66500.1	Q5N821	osa:4324899	Phosphoribosylformylglycinamidine synthase (EC 6.3.5.3) (Formylglycinamide ribonucleotide amidotransferase) (Formylglycinamide ribotide amidotransferase)	Nucleotide metabolism	nucleotide metabolism.synthesis.purine.FGAR amidotransferase	Plasma membrane	26.8146	26.6768	26.9418	28.0363	28.1277	28.0141	Cluster_2	2.37564	30	34.6	154.39	0	175.75		-0.899603	-1.0993	-0.715213	0.8713	1.00375	0.83907
LOC_Os03g19930.1	Q10MD1	osa:4332642	Adenylosuccinate lyase (ASL) (EC 4.3.2.2) (Adenylosuccinase)	Nucleotide metabolism	nucleotide metabolism.synthesis.purine.SAICAR lyase	Mitochondria	26.3487	26.4986	26.303	27.1632	27.2388	27.4003	Cluster_2	1.84547	14	40.3	60.181	0	61.466		-0.964081	-0.660989	-1.05662	0.683038	0.836017	1.16264
LOC_Os08g10570.2	Q6ZKK4	-	bifunctional purine biosynthesis purH	Nucleotide metabolism	nucleotide metabolism.synthesis.purine.AICAR transformylase	Chloroplast	25.7924	26.1625	26.2049	27.3797	27.6259	27.4655	Cluster_2	2.70783	12	33.7	64.65	0	52.633		-1.21816	-0.757852	-0.705145	0.756095	1.06226	0.862802
LOC_Os02g03540.1	Q6Z2L5	osa:4328168	Ribose-phosphate pyrophosphokinase 1, chloroplastic (EC 2.7.6.1) (Phosphoribosyl pyrophosphate synthase 1)	Nucleotide metabolism	nucleotide metabolism.synthesis.PRS-PP	Chloroplast	23.8206	24.2716	24.5248	26.532	26.4651	25.8483	Cluster_2	4.21689	3	14.4	42.925	0	11.424		-1.20242	-0.821373	-0.607412	1.08846	1.03195	0.510802
LOC_Os01g51540.1	Q8S0I1	osa:4325937	Cytidine deaminase (EC 3.5.4.5)	Nucleotide metabolism	nucleotide metabolism.degradation	Chloroplast	26.7155	26.8345	26.9681	27.4176	27.869	27.4911	Cluster_2	1.68551	7	36.5	31.971	0	40.253		-1.11887	-0.85294	-0.554259	0.450925	1.46005	0.615088
LOC_Os03g31170.1	Q84MH2	osa:4333153	Inosine-uridine preferring nucleoside hydrolase family protein, expressed (Os03g0425200 protein)	Nucleotide metabolism	nucleotide metabolism.degradation.pyrimidine.uridine nucleosidase	Cytosol	25.4382	26.0161	26.4138	27.4933	27.5295	27.663	Cluster_2	3.04389	6	33.5	34.504	0	30.18		-1.4135	-0.794999	-0.369421	0.785841	0.824577	0.9675
LOC_Os02g50350.2	Q6Z744	osa:4330657	Dihydropyrimidine dehydrogenase (NADP(+)) (EC 1.3.1.2) (Dihydrothymine dehydrogenase) (Dihydrouracil dehydrogenase)	Nucleotide metabolism	nucleotide metabolism.degradation.pyrimidine.dihydrouracil dehydrogenase	Chloroplast	24.8334	25.4508	24.9943	26.0464	26.1115	25.9493	Cluster_2	1.92241	10	33.1	44.787	0	26.405		-1.31177	-0.203769	-1.02307	0.865345	0.98216	0.691099
LOC_Os12g36194.1	Q0IMS5	osa:4352460	Nucleoside diphosphate kinase (EC 2.7.4.6)	Nucleotide metabolism	nucleotide metabolism.phosphotransfer and pyrophosphatases.nucleoside diphosphate kinase	Nucleus	27.095	27.2854	27.2473	28.4057	28.6129	28.4163	Cluster_2	2.41007	4	22.3	23.47	0	21.803		-1.06679	-0.795452	-0.849819	0.800631	1.09577	0.815664
LOC_Os07g30970.1	Q07661	osa:4343275	Nucleoside diphosphate kinase 1 (EC 2.7.4.6) (Nucleoside diphosphate kinase I) (NDK I) (NDP kinase I) (NDPK I)	Nucleotide metabolism	nucleotide metabolism.phosphotransfer and pyrophosphatases.nucleoside diphosphate kinase	Cytosol	29.9563	30.2177	30.1803	30.8537	30.6725	30.6572	Cluster_2	1.52596	7	49.7	16.861	0	69.917		-1.32364	-0.582278	-0.688185	1.2218	0.707905	0.664397
LOC_Os01g10020.1	Q7F5L2	osa:4327327	ectonucleotide pyrophosphatase/phosphodiesterase family member 1	Nucleotide metabolism	nucleotide metabolism.phosphotransfer and pyrophosphatases.misc	Plasma membrane	26.3477	26.5051	26.3084	27.1958	27.471	27.1817	Cluster_2	1.86054	6	17.5	52.198	0	19.544		-0.963631	-0.65229	-1.04129	0.713682	1.25782	0.685704
LOC_Os06g07210.1	Q5VRF5	osa:4340258	Ribonucleoside-diphosphate reductase (EC 1.17.4.1)	Nucleotide metabolism	nucleotide metabolism.deoxynucleotide metabolism.ribonucleoside-diphosphate reductase	Cytosol	25.8259	25.7824	25.6343	27.0198	26.8039	26.8952	Cluster_2	2.23264	16	41.2	91.584	0	90.694		-0.781036	-0.848706	-1.07966	1.08005	0.743553	0.885799
LOC_Os06g20200.1	Q5Z4C9	osa:4340844	gibberellin receptor GID1L2	Biodegradation of Xenobiotics	Biodegradation of Xenobiotics	Cytosol	26.0813	25.3262	25.7381	28.093	28.1051	27.6444	Cluster_2	4.69876	7	33.9	39.187	0	31.876		-0.596754	-1.19756	-0.86981	1.00382	1.01344	0.646871
LOC_Os08g43430.1	Q6YSZ8	-	CXE carboxylesterase	Biodegradation of Xenobiotics	Biodegradation of Xenobiotics	Plasma membrane	23.8036	24.2591	24.1113	25.9348	25.9662	25.8253	Cluster_2	3.60684	3	18.2	34.163	0	10.856		-1.15061	-0.706356	-0.850485	0.927852	0.958466	0.821135
LOC_Os03g14730.1	Q10P08	-	Esterase, putative, expressed (cDNA, clone: J065073H04, full insert sequence)	Biodegradation of Xenobiotics	Biodegradation of Xenobiotics	Cytosol	22.1303	22.1501	22.2683	24.213	24.3972	24.0115	Cluster_2	4.06806	1	6.4	34.954	0.0002317	3.3206		-0.953707	-0.935955	-0.830081	0.91178	1.07674	0.731224
LOC_Os03g60090.2	Q10BJ6	-	Methylenetetrahydrofolate reductase (EC 1.5.1.20)	C1-metabolism	C1-metabolism	Cytosol	29.0747	28.8186	28.7175	29.5761	29.6449	29.5349	Cluster_2	1.64154	32	71.6	64.069	0	210.64		-0.373247	-0.997765	-1.24435	0.849426	1.01704	0.748892
LOC_Os11g26860.1	Q2R4Y7	-	Glycine hydroxymethyltransferase (EC 2.1.2.1)	C1-metabolism	C1-metabolism.glycine hydroxymethyltransferase	Cytosol	28.0415	28.2916	28.0382	29.4561	29.4017	29.2202	Cluster_2	2.35472	9	50.4	28.026	0	46.106		-1.01839	-0.654531	-1.02318	1.03951	0.960265	0.696332
LOC_Os05g05830.1	Q5WN02	osa:4337829	Methenyltetrahydrofolate cyclohydrolase (EC 3.5.4.9)	C1-metabolism	C1-metabolism.Methylenetetrahydrofolate dehydrogenase & Methenyltetrahydrofolate cyclohydrolase	Cytosol	25.9991	26.2072	26.3274	27.2753	27.0933	27.1666	Cluster_2	2.00074	9	45.5	30.733	0	33.729		-1.21046	-0.839518	-0.625293	1.06453	0.739971	0.870761
LOC_Os07g16040.1	Q0D7C9	osa:4342880	erythronate-4-phosphate dehydrogenase domain containing protein	Miscellaneous	misc.misc2	Chloroplast	26.724	26.4764	26.2321	27.0737	27.0264	27.3665	Cluster_2	1.59995	5	24.6	40.515	0	33.56		-0.22068	-0.811445	-1.39427	0.613474	0.500778	1.31215
LOC_Os05g24880.1	Q5WMV3	osa:4338383	PKS_ER domain-containing protein	Miscellaneous	misc.misc2	Mitochondria	23.4164	23.6824	22.8879	26.698	26.4479	26.5777	Cluster_2	9.48522	4	14.7	36.47	0	14.467		-0.854024	-0.706066	-1.14799	0.971372	0.832247	0.904457
LOC_Os06g18010.1	Q5VMI0	osa:9266253	UDP-glycosyltransferase CGT (EC 2.4.1.360) (UDP-glucose:2-hydroxyflavanone C-glucosyltransferase) (OsCGT)	Miscellaneous	misc.UDP glucosyl and glucoronyl transferases	Chloroplast	26.5204	26.5942	26.475	27.6576	27.5124	27.6179	Cluster_2	2.09376	10	40.3	49.457	0	93.2		-0.924038	-0.798385	-1.00145	1.01291	0.765599	0.945364
LOC_Os05g45080.1	Q65X86	osa:4339386	Glycosyltransferase (EC 2.4.1.-)	Miscellaneous	misc.UDP glucosyl and glucoronyl transferases	Mitochondria	24.8159	24.8476	25.1212	25.6104	25.3058	25.6573	Cluster_2	1.51181	3	10.6	52.344	0	11.164		-1.12765	-1.04046	-0.288996	1.05503	0.218173	1.1839
LOC_Os02g09510.1	Q6ZHS1	-	Glycosyltransferase (EC 2.4.1.-)	Miscellaneous	misc.UDP glucosyl and glucoronyl transferases	Cytosol	23.0056	23.778	23.2399	25.6538	25.6024	25.6346	Cluster_2	4.88734	2	8.6	49.549	0	7.3293		-1.15756	-0.553459	-0.974303	0.913522	0.873317	0.898482
LOC_Os06g09240.1	Q69TJ1	osa:4340373	Glycosyltransferase (EC 2.4.1.-)	Miscellaneous	misc.UDP glucosyl and glucoronyl transferases	Plasma membrane	23.6671	23.3432	23.2157	25.0346	24.8958	24.8302	Cluster_2	2.85104	3	11.9	47.281	0	8.3791		-0.589629	-0.973633	-1.1248	1.03171	0.867073	0.789275
LOC_Os06g18670.1	Q5VME5	osa:4340788	Glycosyltransferase (EC 2.4.1.-)	Miscellaneous	misc.UDP glucosyl and glucoronyl transferases	Cytosol	28.8163	28.8491	28.9258	29.8028	29.8896	29.9638	Cluster_2	2.03026	18	58.6	51.482	0	188.08		-0.991578	-0.933212	-0.797102	0.760603	0.914779	1.04651
LOC_Os08g39860.1	Q84YK7	osa:4345995	Beta-glucosidase 27 (Os8bglu27) (EC 3.2.1.21)	Miscellaneous	misc.gluco-, galacto- and mannosidases	Vacuole	24.4143	24.5868	23.8911	28.0367	27.9546	28.0417	Cluster_2	13.1193	8	22.2	56.803	0	34.309		-0.849923	-0.765651	-1.10551	0.919604	0.879478	0.922006
LOC_Os03g49600.1	A0A067Y2M1	osa:4333841	Beta-glucosidase (Glycosyl hydrolase)	Miscellaneous	misc.gluco-, galacto- and mannosidases	Extracellular	30.2258	30.2881	30.2949	31.0258	31.0107	31.2265	Cluster_2	1.76304	19	58.5	56.872	0	301		-0.994908	-0.858061	-0.843105	0.762789	0.729557	1.20373
LOC_Os07g46280.1	A3BMZ5	osa:4344146	Beta-glucosidase 26 (Os7bglu26) (EC 3.2.1.21)	Miscellaneous	misc.gluco-, galacto- and mannosidases	lysosome	26.1615	26.7138	26.3316	27.407	27.3903	27.6094	Cluster_2	2.09448	9	20.3	60.837	0	30.407		-1.25706	-0.360087	-0.980798	0.765442	0.738431	1.09407
LOC_Os01g67220.1	Q5N863	osa:4325106	Beta-glucosidase 4 (Os1bglu4) (EC 3.2.1.21)	Miscellaneous	misc.gluco-, galacto- and mannosidases	Cytosol	23.6662	23.4312	23.5982	24.2706	24.5035	24.2279	Cluster_2	1.70381	2	8.5	55.294	0	3.8473		-0.646804	-1.18319	-0.802042	0.73269	1.26419	0.635159
LOC_Os01g03950.1	Q0JQZ2	osa:4325976	glycosyl hydrolase, family 31	Miscellaneous	misc.gluco-, galacto- and mannosidases.alpha-galactosidase	Plasma membrane	27.8689	28.1201	27.9951	28.7285	28.7711	28.7077	Cluster_2	1.67137	22	34.4	102.97	0	145.53		-1.19859	-0.591965	-0.893794	0.877242	0.980126	0.82698
LOC_Os06g46340.1	Q653V4	osa:4341833	glycosyl hydrolase, family 31	Miscellaneous	misc.gluco-, galacto- and mannosidases.alpha-galactosidase	Plasma membrane	22.5599	23.4051	25.4685	27.1135	27.5828	27.0735	Cluster_2	10.8937	4	13.7	96.577	0	26.611		-1.40369	-1.00476	-0.0308638	0.745551	0.967089	0.726673
LOC_Os03g15020.1	B7EDJ0	osa:4332289	Beta-galactosidase (EC 3.2.1.23)	Miscellaneous	misc.gluco-, galacto- and mannosidases.beta-galactosidase	Plasma membrane	28.6651	28.8128	28.9297	29.6876	29.5453	29.5944	Cluster_2	1.74905	15	29	103.7	0	102.95		-1.1963	-0.869497	-0.610983	1.06595	0.751067	0.859765
LOC_Os06g37560.1	Q5Z7L0	osa:4341358	Beta-galactosidase 9 (Lactase 9) (EC 3.2.1.23)	Miscellaneous	misc.gluco-, galacto- and mannosidases.beta-galactosidase	Vacuole	23.4793	24.6135	23.5612	26.1188	25.8351	25.9848	Cluster_2	4.27199	4	9.8	78.279	0	11.824		-1.19235	-0.26151	-1.12508	0.973884	0.741092	0.863967
LOC_Os01g65460.2	B7ETJ0	osa:4324777	Beta-galactosidase (EC 3.2.1.23)	Miscellaneous	misc.gluco-, galacto- and mannosidases.beta-galactosidase	Plasma membrane	26.3657	25.8198	26.0664	28.2096	28.3475	28.0059	Cluster_2	4.29809	12	19.9	102.51	0	53.709		-0.658123	-1.12463	-0.913833	0.917607	1.03547	0.743509
LOC_Os11g32260.2	H2KW82	-	Alpha-mannosidase (EC 3.2.1.-)	Miscellaneous	misc.gluco-, galacto- and mannosidases.alpha-mannosidase	Cytosol	28.4589	28.266	28.2276	29.3464	29.3588	29.2066	Cluster_2	1.98128	28	40.5	114	0	251.97		-0.641383	-0.992977	-1.06299	0.976443	0.999155	0.721751
LOC_Os01g21070.1	Q8LQ92	osa:4327286	Endoglucanase 3 (EC 3.2.1.4) (Endo-1,4-beta glucanase 3) (OsGLU8)	Miscellaneous	misc.gluco-, galacto- and mannosidases.endoglucanase	Extracellular	25.8222	26.1561	26.3232	26.9993	27.2886	27.2399	Cluster_2	2.10733	3	15.8	54.426	0	15.028		-1.31929	-0.779461	-0.509213	0.583724	1.05148	0.972766
LOC_Os09g36350.1	A0A067Y1U2	osa:4347685	Endoglucanase (EC 3.2.1.4)	Miscellaneous	misc.gluco-, galacto- and mannosidases.endoglucanase	Extracellular	24.6371	24.6248	24.2713	25.6252	25.6718	26.0273	Cluster_2	2.40109	9	28.4	56.949	0	22.969		-0.704364	-0.721453	-1.21379	0.671558	0.736562	1.23149
LOC_Os11g47820.2	Q53MA8	-	Glucan endo-1,3-beta-glucosidase, putative, expressed (Os11g0704600 protein) (cDNA clone:J023135K21, full insert sequence)	Miscellaneous	misc.beta 1,3 glucan hydrolases.glucan endo-1,3-beta-glucosidase	Extracellular	24.4173	24.3983	24.0221	27.2779	27.3871	27.3525	Cluster_2	8.33929	7	27.8	45.956	0	44.652		-0.827382	-0.838671	-1.06232	0.873042	0.937976	0.917357
LOC_Os01g51570.1	Q7F354	-	Beta-1,3-glucanase (Os01g0713200 protein) (cDNA clone:001-034-G03, full insert sequence) (cDNA clone:006-301-D12, full insert sequence) (cDNA clone:006-308-D11, full insert sequence)	Miscellaneous	misc.beta 1,3 glucan hydrolases.glucan endo-1,3-beta-glucosidase	Plasma membrane	22.9056	23.8511	24.1014	26.2377	25.8662	26.3127	Cluster_2	5.73381	7	38.8	35.809	0	39.963		-1.36631	-0.711725	-0.538418	0.940573	0.683403	0.992482
LOC_Os09g32550.2	Q0J0Q3	osa:4347490	glucan endo-1,3-beta-glucosidase precursor	Miscellaneous	misc.beta 1,3 glucan hydrolases.glucan endo-1,3-beta-glucosidase	Plasma membrane	26.736	26.3746	26.1017	28.537	28.7178	28.2375	Cluster_2	4.26733	7	25.4	51.122	0	51.381		-0.608768	-0.916503	-1.14899	0.925112	1.07909	0.670052
LOC_Os01g71670.1	Q94CR1	-	Beta 1,3-glucanase (Os01g0944700 protein) (Putative beta 1,3-glucanase) (Putative endo-1,3-beta-glucanase) (cDNA clone:J023041A20, full insert sequence)	Miscellaneous	misc.beta 1,3 glucan hydrolases.glucan endo-1,3-beta-glucosidase	Plasma membrane	23.3828	23.3652	23.8482	25.5811	25.7627	25.427	Cluster_2	4.16464	7	35.3	35.682	0	19.857		-1.0287	-1.04405	-0.622415	0.890378	1.0489	0.755883
LOC_Os03g18520.1	Q10MT1	osa:107275763	Glycosyl hydrolases family 17 protein, expressed (Os03g0296500 protein)	Miscellaneous	misc.beta 1,3 glucan hydrolases.glucan endo-1,3-beta-glucosidase	Plasma membrane	22.305	22.4347	22.3378	25.0045	24.3384	24.0789	Cluster_2	4.33124	2	7.2	52.579	0	3.5742		-0.928025	-0.819743	-0.900607	1.32572	0.769627	0.553031
LOC_Os02g53200.2	Q6ZHG1	osa:4330874	glucan endo-1,3-beta-glucosidase precursor	Miscellaneous	misc.beta 1,3 glucan hydrolases.glucan endo-1,3-beta-glucosidase	Plasma membrane	24.2867	24.9104	24.9237	26.6808	26.3748	26.9654	Cluster_2	3.90887	9	29.1	50.888	0	30.296		-1.25626	-0.698046	-0.686144	0.886536	0.612651	1.14126
LOC_Os01g43030.1	Q5ZDJ3	osa:4326606	Acetyltransferase 1-like (Os01g0617500 protein)	Miscellaneous	misc.acyl transferases	Cytosol	27.4783	27.4401	27.4525	28.7998	29.0139	29.0831	Cluster_2	2.8454	23	32.7	103.72	0	90.513		-0.881339	-0.927311	-0.912323	0.707593	0.965064	1.04832
LOC_Os07g44640.1	A3BMN9	osa:4344057	Probable protein arginine N-methyltransferase 3 (EC 2.1.1.-)	Miscellaneous	misc.O-methyl transferases	Cytosol	23.4509	23.5299	23.5798	25.2761	24.8672	25.2499	Cluster_2	3.05435	2	4.2	67.942	0.00086957	2.6449		-0.977345	-0.888998	-0.833281	1.06193	0.605065	1.03263
LOC_Os08g06100.1	Q6ZD89	osa:4344702	Flavone 3'-O-methyltransferase 1 (OsOMT1) (EC 2.1.1.42) (Acetylserotonin O-methyltransferase COMT) (EC 2.1.1.4) (Caffeate O-methyltransferase 1) (OsCOMT1) (EC 2.1.1.68) (OsCOMT) (Quercetin 3'-O-methyltransferase 1)	Miscellaneous	misc.O-methyl transferases	Cytosol	27.6124	27.5248	27.5403	28.1964	28.2741	28.2871	Cluster_2	1.61711	16	64.7	39.749	0	144.74		-0.767843	-0.997069	-0.956433	0.760246	0.963532	0.997566
LOC_Os03g62250.1	Q851N5	osa:4334721	Ubiquinone biosynthesis monooxygenase COQ6, mitochondrial (EC 1.14.13.-)	Miscellaneous	misc.oxidases - copper, flavone etc.	Mitochondrial membrane	24.4892	25.192	24.9286	26.6513	26.3983	26.4218	Cluster_2	3.07482	6	19.9	77.9	0	23.241		-1.29481	-0.530716	-0.817139	1.05576	0.780676	0.806233
LOC_Os07g08950.1	Q7XI14	osa:4342598	Probable D-2-hydroxyglutarate dehydrogenase, mitochondrial (EC 1.1.99.39)	Miscellaneous	misc.oxidases - copper, flavone etc.	Mitochondria	26.4108	26.335	26.535	27.2731	27.3762	27.3588	Cluster_2	1.87782	12	38.8	61.096	0	93.598		-0.935339	-1.08599	-0.688488	0.77827	0.983078	0.948471
LOC_Os09g28570.1	Q67J16	osa:4347279	zinc-binding alcohol dehydrogenase domain-containing 2	Miscellaneous	misc.oxidases - copper, flavone etc.	Cytosol	27.456	27.4782	28.2138	28.6064	28.7147	28.6825	Cluster_2	1.93437	10	24.9	68.434	0	38.155		-1.24855	-1.21082	0.0370573	0.703209	0.886885	0.832221
LOC_Os04g40040.1	A3AUU3	-	Amine oxidase (EC 1.4.3.-)	Miscellaneous	misc.oxidases - copper, flavone etc.	Mitochondria	25.1151	24.5966	23.8597	26.3059	26.2712	25.9544	Cluster_2	3.14568	7	15.3	92.508	0	19.841		-0.236027	-0.75602	-1.49509	0.958164	0.923359	0.605612
LOC_Os04g41960.1	Q7XUK3	osa:4336283	NADPH oxidoreductase (Os04g0497000 protein) (cDNA clone:006-210-F02, full insert sequence) (cDNA clone:J023008C06, full insert sequence)	Miscellaneous	misc.oxidases - copper, flavone etc.	Cytosol	23.5841	23.3847	22.9537	25.7999	26.2915	25.9427	Cluster_2	6.51544	2	14.8	37.56	0	11.228		-0.715232	-0.847878	-1.13454	0.758571	1.08556	0.853519
LOC_Os07g32660.1	B9FXG3	osa:4343356	Uncharacterized protein	Miscellaneous	misc.oxidases - copper, flavone etc.	Extracellular	22.7118	22.549	22.298	24.3872	24.4156	23.8796	Cluster_2	3.26687	2	9	60.036	0	5.1136		-0.686607	-0.85556	-1.116	1.05177	1.08129	0.525106
LOC_Os12g12580.1	Q2QVJ6	osa:4351818	NADP-dependent oxidoreductase P2, putative, expressed (Os12g0226900 protein) (cDNA clone:006-201-E06, full insert sequence) (cDNA clone:J023105O06, full insert sequence)	Miscellaneous	misc.oxidases - copper, flavone etc.	Cytosol	24.7537	24.7868	24.8873	26.6388	26.804	27.004	Cluster_2	4.01757	6	34.7	38.367	0	21.813		-0.957363	-0.927502	-0.836545	0.747247	0.896668	1.07749
LOC_Os08g05820.1	Q84ZL7	osa:9269930	monocopper oxidase	Miscellaneous	misc.oxidases - copper, flavone etc.	Plasma membrane	25.9018	26.108	25.8967	27.076	27.191	27.1112	Cluster_2	2.23031	8	23.8	66.228	0	21.091		-1.00961	-0.68716	-1.01762	0.826526	1.00636	0.8815
LOC_Os08g40110.2	Q6Z8P2	-	N-acyl-aliphatic-L-amino acid amidohydrolase (EC 3.5.1.14) (N-acyl-L-amino-acid amidohydrolase)	Miscellaneous	misc.nitrilases, *nitrile lyases, berberine bridge enzymes, reticuline oxidases, troponine reductases	Cytosol	26.2973	26.3782	26.2885	27.7316	27.7551	27.6555	Cluster_2	2.62581	13	38.3	49.957	0	57.182		-0.942706	-0.836853	-0.954212	0.934226	0.964978	0.834568
LOC_Os02g42350.2	Q6H849	osa:4330077	Bifunctional nitrilase/nitrile hydratase NIT4 (OsNIT4) (EC 3.5.5.1) (EC 3.5.5.4) (Cyanoalanine nitrilase) (Nitrilase 4)	Miscellaneous	misc.nitrilases, *nitrile lyases, berberine bridge enzymes, reticuline oxidases, troponine reductases	Cytosol	26.8457	26.6144	26.9197	27.7995	28.1962	28.2423	Cluster_2	2.43861	3	25.9	26.853	0	31.602		-0.811264	-1.12888	-0.709579	0.498854	1.04373	1.10714
LOC_Os04g01250.1	Q0JFH7	osa:4334893	Fatty acid amide hydrolase (EC 3.5.1.-) (N-acylethanolamine amidohydrolase)	Miscellaneous	misc.nitrilases, *nitrile lyases, berberine bridge enzymes, reticuline oxidases, troponine reductases	ER membrane	25.431	25.3417	25.4226	27.0957	27.045	26.9875	Cluster_2	3.12599	10	24	66.547	0	30.466		-0.875565	-0.974545	-0.884892	0.970379	0.91419	0.850433
LOC_Os06g10770.1	Q69TX7	-	N-acyl-aliphatic-L-amino acid amidohydrolase (EC 3.5.1.14) (N-acyl-L-amino-acid amidohydrolase)	Miscellaneous	misc.nitrilases, *nitrile lyases, berberine bridge enzymes, reticuline oxidases, troponine reductases	Cytosol	23.0201	22.5501	23.4377	25.6497	25.4312	25.5987	Cluster_2	5.88587	4	18.2	50.355	0	8.4333		-0.881717	-1.21026	-0.589762	0.9567	0.80397	0.921072
LOC_Os06g35590.1	Q5Z7I1	osa:4341257	reticuline oxidase-like precursor	Miscellaneous	misc.nitrilases, *nitrile lyases, berberine bridge enzymes, reticuline oxidases, troponine reductases	Mitochondria	24.7433	24.6853	24.9004	26.343	26.6009	26.5208	Cluster_2	3.27589	12	29.8	58.422	0	34.376		-0.941746	-1.00321	-0.775274	0.75289	1.02608	0.941255
LOC_Os03g04660.1	Q10S01	osa:4331569	Cytochrome P450 family protein, expressed	Miscellaneous	misc.cytochrome P450	Plasma membrane	23.3025	23.277	23.5471	25.6546	25.0209	25.9156	Cluster_2	4.45323	2	4.7	57.609	0	8.6591		-0.943576	-0.964481	-0.742951	0.985591	0.465784	1.19963
LOC_Os06g46680.1	Q653Y4	-	cytochrome P450	Miscellaneous	misc.cytochrome P450	Chloroplast membrane	25.5389	25.6406	25.8488	26.929	26.8361	27.3013	Cluster_2	2.54211	13	33.7	65.594	0	55.886		-1.06589	-0.932152	-0.658206	0.762891	0.640642	1.25272
LOC_Os09g26960.1	Q69P73	osa:4347176	cytochrome P450	Miscellaneous	misc.cytochrome P450	Chloroplast membrane	23.1396	24.6974	23.3074	26.2262	26.029	26.0824	Cluster_2	5.26967	3	11.9	58.069	0	8.6757		-1.24784	-0.152092	-1.12976	0.923187	0.784472	0.822033
LOC_Os01g74660.1	Q84SE2	osa:4327820	dihydroflavonol-4-reductase	Miscellaneous	misc.alcohol dehydrogenases	Cytosol	25.4537	25.694	25.5569	26.7507	26.8316	26.8986	Cluster_2	2.39294	6	29.1	35.155	0	19.714		-1.06994	-0.724375	-0.921531	0.795603	0.911913	1.00833
LOC_Os04g59150.1	Q7XSV2	osa:4337482	Peroxidase (EC 1.11.1.7)	Miscellaneous	misc.peroxidases	Extracellular	27.353	27.6837	27.5889	29.3096	29.2823	29.1559	Cluster_2	3.26569	11	53.2	36.988	0	70.959		-1.10581	-0.755075	-0.855622	0.969533	0.940514	0.806465
LOC_Os05g04380.1	Q6AVZ8	osa:4337725	Peroxidase (EC 1.11.1.7)	Miscellaneous	misc.peroxidases	Extracellular	24.3015	24.191	24.2051	27.0196	26.9423	26.9791	Cluster_2	6.71709	4	16.4	37.613	0	12.721		-0.866672	-0.940033	-0.930674	0.938504	0.887224	0.911651
LOC_Os01g73170.1	Q5JMS4	osa:4324554	Peroxidase (EC 1.11.1.7)	Miscellaneous	misc.peroxidases	Extracellular	24.6189	24.1543	24.7263	27.479	27.5042	26.714	Cluster_2	6.64639	8	32.1	39.638	0	29.353		-0.812251	-1.11483	-0.742316	1.0504	1.06683	0.552173
LOC_Os01g36240.1	Q0JM38	osa:4326874	Peroxidase (EC 1.11.1.7)	Miscellaneous	misc.peroxidases	Extracellular	25.9482	25.7962	25.7292	26.5528	26.4282	26.2624	Cluster_2	1.50518	6	38.5	36.912	0	51.024		-0.498914	-0.941312	-1.13654	1.26175	0.898994	0.416024
LOC_Os04g59190.1	Q7XSU8	osa:4337484	Peroxidase (EC 1.11.1.7)	Miscellaneous	misc.peroxidases	Extracellular	27.9886	28.1182	27.8945	30.9181	31.0597	31.2002	Cluster_2	8.33328	10	51.8	35.227	0	168.03		-0.917804	-0.840637	-0.97385	0.826665	0.910969	0.994656
LOC_Os01g51280.1	Q0JJY1	osa:4327823	5-nucleotidase surE	Miscellaneous	misc.acid and other phosphatases	Chloroplast	26.4991	26.5653	26.6292	27.4758	27.4557	27.3914	Cluster_2	1.8358	9	46.7	43.326	0	59.91		-1.04357	-0.906505	-0.77398	0.980149	0.938539	0.805367
LOC_Os03g11530.1	Q10Q09	osa:4332051	Purple acid phosphatase (EC 3.1.3.2)	Miscellaneous	misc.acid and other phosphatases	Extracellular	26.3984	26.1443	26.172	28.234	27.4888	27.7987	Cluster_2	3.03622	8	17.4	68.134	0	19.094		-0.701859	-0.980102	-0.949766	1.30813	0.492128	0.831465
LOC_Os01g56880.1	Q8LJ43	osa:4327894	Purple acid phosphatase (EC 3.1.3.2)	Miscellaneous	misc.acid and other phosphatases	Extracellular	24.7341	25.1165	25.2604	26.4424	26.0974	26.327	Cluster_2	2.38159	6	17.6	53.014	0	17.948		-1.29794	-0.763586	-0.562581	1.08916	0.607035	0.927913
LOC_Os12g44020.2	Q2QLL9	osa:4352897	Purple acid phosphatase (EC 3.1.3.2)	Miscellaneous	misc.acid and other phosphatases	Extracellular	23.4775	23.3562	23.3719	26.5406	26.1875	26.6172	Cluster_2	8.26248	5	15.2	51.267	0	14.963		-0.864003	-0.936409	-0.927077	0.964181	0.75341	1.0099
LOC_Os03g13540.1	Q10PD0	osa:4332195	Purple acid phosphatase (EC 3.1.3.2)	Miscellaneous	misc.acid and other phosphatases	Extracellular	25.8194	25.6989	25.72	27.2006	27.4572	27.3653	Cluster_2	3.02078	5	17.4	38.284	0	16.16		-0.824441	-0.961572	-0.937625	0.748022	1.04011	0.935501
LOC_Os01g24710.4	B7E7K3	osa:4326471	Salt stress-induced protein (Salt-responsive protein) (cDNA clone:001-031-D12, full insert sequence) (cDNA clone:001-104-D03, full insert sequence)	Miscellaneous	misc.myrosinases-lectin-jacalin	Extracellular	23.6358	23.9068	23.6275	28.7248	28.9783	28.7273	Cluster_2	33.9838	3	38	14.329	0	19.395		-0.943175	-0.846005	-0.94616	0.881195	0.972052	0.882092
LOC_Os03g50520.1	Q8W315	osa:4333899	Dynamin-related protein 1C, putative, expressed (Os03g0713100 protein) (cDNA, clone: J100087M13, full insert sequence)	Miscellaneous	misc.dynamin	Plasma membrane	26.4712	26.6803	26.8774	27.2118	27.2385	27.3646	Cluster_2	1.51081	16	43	68.03	0	139.89		-1.41919	-0.828957	-0.272661	0.671371	0.746653	1.10279
LOC_Os04g31190.1	Q0JDS3	-	dynamin family protein	Miscellaneous	misc.dynamin	Cytosol	23.7268	24.0956	23.5922	25.1773	25.4063	25.7143	Cluster_2	3.09033	9	21.7	87.377	0	63.152		-0.966819	-0.567042	-1.11276	0.605467	0.853619	1.18753
LOC_Os10g41820.1	Q7XBZ9	osa:4349436	Dynamin-related protein 1C, putative, expressed (Os10g0567800 protein) (cDNA clone:J033007I10, full insert sequence)	Miscellaneous	misc.dynamin	Microtuble	25.8839	26.12	25.7291	26.4616	26.453	26.7486	Cluster_2	1.56199	9	29.4	69.38	0	66.893		-0.89758	-0.290029	-1.29594	0.589015	0.567016	1.32752
LOC_Os06g13820.1	Q654U5	osa:4340644	Dynamin GTPase (EC 3.6.5.5)	Miscellaneous	misc.dynamin	Microtuble	27.0352	27.1181	27.2791	27.9202	28.0433	27.7903	Cluster_2	1.70979	17	45.9	99.24	0	323.31		-1.13106	-0.941837	-0.574755	0.887697	1.16857	0.591388
LOC_Os02g01300.1	A3A265	osa:107278590	invertase/pectin methylesterase inhibitor family protein	Miscellaneous	misc.invertase/pectin methylesterase inhibitor family protein	Extracellular	23.5673	22.7649	23.8381	25.8945	26.2232	26.1174	Cluster_2	6.44543	1	9.4	18.903	0	4.058		-0.768817	-1.29745	-0.59037	0.764412	0.980944	0.911281
LOC_Os04g44950.1	Q7X8W6	osa:4336494	short-chain dehydrogenase/reductase	Miscellaneous	misc.short chain dehydrogenase/reductase (SDR)	Cytosol	26.676	26.5057	26.5078	29.3544	29.4787	29.0095	Cluster_2	6.57814	12	46.9	33.372	0	84.867		-0.831918	-0.945653	-0.944229	0.95637	1.03935	0.726076
LOC_Os07g07450.1	Q69LD4	osa:9270991	versicolorin reductase	Miscellaneous	misc.short chain dehydrogenase/reductase (SDR)	Chloroplast	23.7575	24.0775	24.3357	26.7466	26.7895	26.942	Cluster_2	6.81724	1	9.4	26.624	0	26.093		-1.10126	-0.891987	-0.723159	0.853522	0.881588	0.981293
LOC_Os04g44920.1	B9FGB1	-	oxidoreductase, short chain dehydrogenase/reductase family domain containing protein	Miscellaneous	misc.short chain dehydrogenase/reductase (SDR)	Mitochondria	23.6563	23.622	23.9396	26.0216	25.5608	25.5828	Cluster_2	3.95165	5	27.3	36.536	0	17.041		-0.973243	-1.00436	-0.716618	1.16976	0.752231	0.772227
LOC_Os03g24460.2	B9F8I8	osa:9270815	aminotransferase domain containing protein	Miscellaneous	misc.aminotransferases.aminotransferase class IV family protein	Cytosol	26.3649	26.5731	26.6749	27.3493	27.5455	27.4729	Cluster_2	1.88985	9	29.3	50.999	0	57.233		-1.22314	-0.820064	-0.622976	0.6823	1.06225	0.921636
LOC_Os06g34120.1	Q5Z739	osa:4341208	GDSL-like lipase/acylhydrolase	Miscellaneous	misc.GDSL-motif lipase	Extracellular	24.3384	23.2241	24.4481	26.7826	26.6822	26.6549	Cluster_2	6.51145	6	24.6	42.825	0	18.149		-0.659366	-1.38211	-0.588252	0.925893	0.860778	0.843058
LOC_Os05g06710.1	Q5W722	osa:4337878	GDSL-like lipase/acylhydrolase	Miscellaneous	misc.GDSL-motif lipase	Plasma membrane	23.191	22.9633	23.2455	26.3651	26.0675	24.9763	Cluster_2	6.36289	2	7.4	45.678	0	6.6195		-0.831157	-0.979318	-0.795691	1.23458	1.04088	0.330703
LOC_Os06g05550.1	Q5VP33	osa:4340128	GDSL-like lipase/acylhydrolase	Miscellaneous	misc.GDSL-motif lipase	Extracellular	23.251	23.3104	23.2787	27.1398	27.0764	27.0475	Cluster_2	14.005	2	15.1	37.624	0	19.915		-0.926657	-0.898172	-0.913393	0.937602	0.907245	0.893374
LOC_Os11g48070.1	Q7XXR3	osa:4351232	GDSL-like Lipase/Acylhydrolase family protein, expressed (Os11g0708400 protein) (cDNA clone:001-043-E11, full insert sequence) (cDNA clone:006-303-H10, full insert sequence) (cDNA clone:J013107K09, full insert sequence)	Miscellaneous	misc.GDSL-motif lipase	Cytosol	28.5142	28.5469	28.0738	29.3221	29.3267	29.1199	Cluster_2	1.83776	9	55.8	29.115	0	44.186		-0.589068	-0.525434	-1.44497	0.981228	0.990069	0.588173
LOC_Os01g42730.1	A2ZVC7	osa:4325322	GDSL-like lipase/acylhydrolase	Miscellaneous	misc.GDSL-motif lipase	Extracellular	22.5923	22.0961	22.0061	23.9966	24.6633	24.0781	Cluster_2	4.04034	1	6.6	44.314	0.00086356	2.5468		-0.564744	-0.998231	-1.07691	0.662051	1.2445	0.733328
LOC_Os06g06290.1	B9FRL0	-	GDSL-like lipase/acylhydrolase	Miscellaneous	misc.GDSL-motif lipase	Extracellular	26.1867	26.265	26.2498	27.4481	27.1975	27.4898	Cluster_2	2.21093	9	36.7	39.477	0	92.634		-0.974912	-0.851686	-0.875516	1.0103	0.615881	1.07593
LOC_Os04g39444.1	Q7XQN4	osa:4336118	Small nuclear ribonucleoprotein Sm D1 (snRNP core protein D1)	RNA processing/regulation/binding	RNA.processing	Nucleus	28.1592	28.1323	28.0454	29.5743	28.6005	29.0375	Cluster_2	1.94323	2	27.2	12.626	0	53.096		-0.70871	-0.752747	-0.895205	1.61091	0.0146775	0.731077
LOC_Os08g22354.2	Q6Z050	osa:4345242	Polyadenylate-binding protein (PABP)	RNA processing/regulation/binding	RNA.processing	Nucleus	27.3444	27.4182	27.3448	28.3563	28.2384	28.2175	Cluster_2	1.86817	14	39.7	70.227	0	93.505		-0.957207	-0.80856	-0.956354	1.07964	0.842208	0.800274
LOC_Os11g07500.2	Q53PH9	osa:4349924	DEAD/DEAH box helicase family protein, expressed (Os11g0176200 protein)	RNA processing/regulation/binding	RNA.processing	Nucleus	24.9724	24.679	24.8209	25.5599	25.8984	25.6467	Cluster_2	1.83727	9	17.8	109.1	0	29.09		-0.578622	-1.16309	-0.880454	0.591653	1.26592	0.764593
LOC_Os09g39590.1	Q652P4	osa:4347905	Cleavage and polyadenylation specificity factor subunit 2 (Cleavage and polyadenylation specificity factor 100 kDa subunit) (CPSF 100 kDa subunit)	RNA processing/regulation/binding	RNA.processing	Nucleus	24.3949	24.4677	24.5232	25.8908	25.818	25.6275	Cluster_2	2.49113	9	18.7	81.375	0	46.21		-0.99719	-0.897097	-0.820805	1.05906	0.958941	0.697095
LOC_Os08g08040.1	Q6ZBS1	osa:4344803	LSM domain containing protein	RNA processing/regulation/binding	RNA.processing	Nucleus	22.2854	21.872	21.9315	23.3011	24.5393	23.8647	Cluster_2	3.66056	3	51	10.594	0	11.284		-0.614621	-0.988061	-0.934374	0.303073	1.42173	0.812257
LOC_Os08g07960.2	Q6ZBS9	osa:4344798	mitotic checkpoint protein	RNA processing/regulation/binding	RNA.processing	Nucleus	26.7727	26.9191	26.727	27.3009	27.7149	27.4536	Cluster_2	1.60607	3	28.1	38.006	0	33.816		-0.933419	-0.569236	-1.0469	0.380241	1.40958	0.759739
LOC_Os04g42600.2	Q7F8Y1	osa:4336331	Polyadenylate-binding protein (PABP)	RNA processing/regulation/binding	RNA.processing	Nucleus	27.1231	27.1366	27.0913	27.7692	27.705	27.9639	Cluster_2	1.61966	16	36.7	71.23	0	99.667		-0.874692	-0.839996	-0.955901	0.778851	0.61449	1.27725
LOC_Os12g06020.1	Q2QXH6	osa:4351547	Dcp1-like decapping family protein, expressed (Os12g0156400 protein) (cDNA clone:J013116L20, full insert sequence) (cDNA clone:J023125D09, full insert sequence)	RNA processing/regulation/binding	RNA.processing	Nucleus	25.9265	25.8707	25.7661	26.6221	26.711	26.5259	Cluster_2	1.69963	2	10.7	40.238	0	9.3037		-0.728411	-0.859267	-1.10473	0.903265	1.11164	0.677503
LOC_Os05g36120.1	Q0DHV7	-	Os05g0437300 protein (cDNA clone:J033107C19, full insert sequence)	RNA processing/regulation/binding	RNA.processing	Nucleus	27.7227	27.8473	27.7272	28.8938	28.8575	28.9313	Cluster_2	2.18631	5	43.7	49.754	0	65.132		-0.979262	-0.778246	-0.972025	0.909217	0.850606	0.969711
LOC_Os11g45590.1	B9G8T5	osa:4351124	Splicing factor U2af large subunit (U2 auxiliary factor 65 kDa subunit) (U2 small nuclear ribonucleoprotein auxiliary factor large subunit (U2 snRNP auxiliary factor large subunit))	RNA processing/regulation/binding	RNA.processing.splicing	Nucleus	26.8888	26.73	27.0455	27.7218	27.6457	27.7646	Cluster_2	1.76858	7	33.9	61.446	0	95.415		-0.886784	-1.22969	-0.548295	0.912283	0.747844	1.00464
LOC_Os12g38430.1	Q2QNB0	osa:107275752	SR repressor protein	RNA processing/regulation/binding	RNA.processing.splicing	Nucleus	25.9608	24.6181	25.9409	27.8968	27.4957	27.7253	Cluster_2	4.59269	2	11	30.186	0	12.719		-0.494411	-1.52298	-0.509711	0.98855	0.681332	0.857223
LOC_Os02g04480.1	Q6YXY3	osa:4328237	Putative splicing factor 3b, subunit 3, 130kDa	RNA processing/regulation/binding	RNA.processing.splicing	Nucleus	28.1848	28.2813	28.2176	29.2934	29.1417	29.1244	Cluster_2	1.94347	20	33.3	94.281	0	259.95		-0.987091	-0.804732	-0.925084	1.10766	0.8209	0.788351
LOC_Os05g07050.1	Q75IR5	-	Putative PRP8 protein	RNA processing/regulation/binding	RNA.processing.splicing	Nucleus	27.4329	27.3624	27.39	28.4959	28.4001	28.5057	Cluster_2	2.10252	19	32.8	274.07	0	261.08		-0.846164	-0.966019	-0.919042	0.959073	0.796371	0.975781
LOC_Os12g41715.1	Q0ILZ4	osa:4352769	DEAD-box ATP-dependent RNA helicase 9 (EC 3.6.4.13)	RNA processing/regulation/binding	RNA.processing.RNA helicase	Nucleus	24.2084	23.9293	24.0592	26.2229	26.2291	26.3904	Cluster_2	4.64331	14	30.9	65.594	0	54.364		-0.792163	-1.02127	-0.914628	0.861798	0.8669	0.999363
LOC_Os02g19860.1	Q6K4U8	osa:4329095	RNA helicase (EC 3.6.4.13)	RNA processing/regulation/binding	RNA.processing.RNA helicase	Nucleus	24.7749	24.9183	24.8966	26.2149	26.3676	26.4133	Cluster_2	2.76776	14	15.9	140.05	0	65.922		-1.01745	-0.840162	-0.866922	0.763437	0.952295	1.0088
LOC_Os07g31340.1	Q0D6B1	-	regulator of nonsense transcripts 1	RNA processing/regulation/binding	RNA.processing.RNA helicase	Nucleus	26.7652	26.5122	26.2614	27.4009	27.7161	27.7226	Cluster_2	2.14397	14	19	111.55	0	47.776		-0.469709	-0.868744	-1.26427	0.53274	1.0299	1.04009
LOC_Os03g19960.1	Q10MC7	osa:4332645	RNA helicase (EC 3.6.4.13)	RNA processing/regulation/binding	RNA.processing.RNA helicase	Nucleus	25.894	25.6748	25.7287	27.0658	27.0297	26.9899	Cluster_2	2.39928	21	39.5	81.707	0	69.294		-0.723209	-1.03822	-0.96075	0.961048	0.909181	0.851947
LOC_Os03g12000.1	Q10PV9	osa:4332087	DEAD-box ATP-dependent RNA helicase 47B (EC 3.6.4.13)	RNA processing/regulation/binding	RNA.processing.RNA helicase	Nucleus	22.4589	23.0609	23.2989	25.8521	25.1526	25.3038	Cluster_2	5.6437	4	9.9	62.918	0	9.2271		-1.22285	-0.797093	-0.628712	1.17708	0.682311	0.789269
LOC_Os09g34910.1	Q650T9	osa:4347610	DEAD-box ATP-dependent RNA helicase 7 (EC 3.6.4.13)	RNA processing/regulation/binding	RNA.processing.RNA helicase	Nucleus	23.7998	22.3086	23.5521	27.0936	26.8719	26.9748	Cluster_2	13.547	5	15.4	75.025	0	29.924		-0.61289	-1.31574	-0.729605	0.939574	0.835078	0.883582
LOC_Os03g61220.2	Q0DM51	osa:4334649	DEAD-box ATP-dependent RNA helicase 3, chloroplastic (EC 3.6.4.13)	RNA processing/regulation/binding	RNA.processing.RNA helicase	Nucleus	25.4031	25.469	25.1853	27.1358	27.3705	27.295	Cluster_2	3.77022	11	25	81.527	0	76.769		-0.858951	-0.796486	-1.06523	0.782527	1.00484	0.933297
LOC_Os02g56565.1	B9F460	osa:9270287	Diphthine--ammonia ligase (EC 6.3.1.14) (Diphthamide synthase) (Diphthamide synthetase)	RNA processing/regulation/binding	RNA.processing.ribonucleases	Nucleus	25.2328	25.4728	25.4479	26.5892	26.8507	26.866	Cluster_2	2.6101	6	14.2	81.23	0	16.058		-1.09718	-0.785116	-0.817503	0.666636	1.00664	1.02653
LOC_Os02g34570.2	Q69T30	-	exosome complex exonuclease	RNA processing/regulation/binding	RNA.processing.ribonucleases	Nucleus	23.2436	22.6524	22.8383	26.3386	24.3512	26.251	Cluster_2	6.66001	4	25.6	43.218	0	16.755		-0.620439	-0.974646	-0.863281	1.23387	0.0431532	1.18134
LOC_Os11g20689.1	B7ELW5	osa:4350355	3' exoribonuclease family domain 1-containing protein, putative, expressed (Os11g0311300 protein) (cDNA clone:J033023A06, full insert sequence) (cDNA clone:J033113A20, full insert sequence)	RNA processing/regulation/binding	RNA.processing.ribonucleases	Nucleus	23.1151	23.174	23.1368	24.4579	24.1811	23.6981	Cluster_2	1.95937	2	6.2	32.829	0	6.7408		-0.875608	-0.774884	-0.838492	1.42055	0.947166	0.121265
LOC_Os01g10140.2	A0A0P0UZ91	-	RNA-dependent RNA polymerase (EC 2.7.7.48)	RNA processing/regulation/binding	RNA.transcription	Nucleus	23.4099	24.149	22.7992	25.5841	25.8255	25.9051	Cluster_2	4.98931	3	7	65.838	0	7.9427		-0.894327	-0.344508	-1.34866	0.723057	0.9026	0.961833
LOC_Os03g18410.1	Q10MU2	osa:4332531	DNA-directed RNA polymerases I and III subunit RPAC1	RNA processing/regulation/binding	RNA.transcription	Nucleus	23.8831	23.957	24.1588	25.4284	24.9818	25.0932	Cluster_2	2.24728	7	25.6	42.097	0	16.184		-1.05728	-0.945671	-0.641233	1.27466	0.60067	0.768845
LOC_Os11g34350.1	Q2R2X2	-	ATP-binding cassette sub-family E member 1, putative, expressed	RNA processing/regulation/binding	RNA.transcription	Nucleus	27.8957	28.0677	27.7996	28.5304	28.4801	28.7816	Cluster_2	1.59813	18	37.3	68.118	0	215.03		-0.92313	-0.486187	-1.16714	0.688723	0.561036	1.3267
LOC_Os10g21328.1	E9KIR2	osa:3131431	DNA-directed RNA polymerase subunit alpha (PEP) (EC 2.7.7.6) (Plastid-encoded RNA polymerase subunit alpha) (RNA polymerase subunit alpha)	RNA processing/regulation/binding	RNA.transcription	Nucleus	25.0714	26.5318	25.9892	28.525	27.8013	28.2585	Cluster_2	5.03085	6	32	38.695	0	30.997		-1.42006	-0.36098	-0.75448	1.08453	0.559681	0.891312
LOC_Os02g05880.1	B9F2S6	-	DNA-directed RNA polymerase subunit (EC 2.7.7.6)	RNA processing/regulation/binding	RNA.transcription	Nucleus	26.9978	27.3756	27.303	28.0502	28.1283	27.8646	Cluster_2	1.72779	39	29.7	221.77	0	149.49		-1.35716	-0.532956	-0.691407	0.93867	1.10903	0.533821
LOC_Os02g49150.3	B9F2F9	-	RPOL4c domain-containing protein	RNA processing/regulation/binding	RNA.transcription	Nucleus	25.2782	25.2137	25.2401	26.3201	25.8918	25.9983	Cluster_2	1.77286	2	13	24.368	0	6.9053		-0.798682	-0.934565	-0.878885	1.39774	0.49494	0.71945
LOC_Os10g10990.3	Q53QT1	-	Transcription initiation factor IIF subunit alpha	RNA processing/regulation/binding	RNA.transcription	Nucleus	25.5898	25.5492	25.8297	26.8496	26.6792	26.476	Cluster_2	2.01671	6	18.1	57.962	0	47.775		-0.995807	-1.06642	-0.578568	1.19572	0.899336	0.545732
LOC_Os03g60910.1	Q852B8	-	Pentatricopeptide, putative, expressed	RNA processing/regulation/binding	RNA.regulation of transcription	Nucleus	24.689	24.4564	24.6155	25.1278	25.4247	24.9777	Cluster_2	1.50503	4	6.6	95.977	0	8.0822		-0.533498	-1.17682	-0.736732	0.680388	1.50148	0.26518
LOC_Os07g41740.1	Q6YTY3	osa:4343868	PHD finger protein ALFIN-LIKE 9	RNA processing/regulation/binding	RNA.regulation of transcription.Alfin-like	Nucleus	25.471	25.2664	25.4579	26.8223	26.7348	26.575	Cluster_2	2.48331	4	15.8	30.415	0	22.99		-0.803021	-1.08454	-0.820985	1.05636	0.936017	0.716161
LOC_Os07g31720.1	Q69RN2	osa:4343312	GTPase activating protein	RNA processing/regulation/binding	RNA.regulation of transcription.C2H2 zinc finger family	Nucleus	26.846	26.6614	26.5361	28.9545	28.7171	28.4363	Cluster_2	4.0599	5	57.8	18.916	0	20.112		-0.752833	-0.917142	-1.02861	1.12368	0.912397	0.662508
LOC_Os05g38820.4	A0A0P0WNF0	-	histone-like transcription factor and archaeal histone	RNA processing/regulation/binding	RNA.regulation of transcription.CCAAT box binding factor family, HAP3	Nucleus	24.9351	25.1978	25.3745	26.272	26.1585	26.3325	Cluster_2	2.12162	2	21	15.147	0	10.191		-1.26663	-0.838106	-0.550005	0.913734	0.728611	1.01239
LOC_Os11g34200.1	Q2R2Z2	osa:4350685	CCAAT transcription factor (Histone-like transcription factor and archaeal histone family protein, expressed) (Os11g0544700 protein) (cDNA clone:J023143I16, full insert sequence)	RNA processing/regulation/binding	RNA.regulation of transcription.CCAAT box binding factor family, HAP5	Nucleus	25.1314	25.2104	25.1255	27.2058	26.3979	27.1929	Cluster_2	3.42575	3	14	28.254	0	11.007		-0.897773	-0.820047	-0.903577	1.14296	0.348176	1.13026
LOC_Os12g38490.1	Q2QNA3	osa:4352595	GRAS family transcription factor containing protein, expressed (Os12g0573200 protein) (cDNA clone:J013002M11, full insert sequence) (cDNA clone:J033107F03, full insert sequence)	RNA processing/regulation/binding	RNA.regulation of transcription.GRAS transcription factor family	Nucleus	23.1128	22.5928	23.4143	23.9979	24.9391	24.5788	Cluster_2	2.7612	2	3.9	81.364	0	8.4692		-0.736105	-1.31629	-0.399709	0.25128	1.3014	0.899434
LOC_Os07g31270.1	Q7F1K9	osa:4343286	Probable (S)-ureidoglycine aminohydrolase (OsUGLYAH) (EC 3.5.3.26)	RNA processing/regulation/binding	RNA.regulation of transcription.Trihelix, Triple-Helix transcription factor family	Nucleus	25.95	26.4077	26.0379	27.1444	27.0598	27.0911	Cluster_2	1.9542	6	40.5	34.106	0	13.26		-1.20512	-0.375845	-1.04599	0.958941	0.805639	0.86238
LOC_Os05g48690.2	Q688Y5	osa:4339599	transcription factor like protein	RNA processing/regulation/binding	RNA.regulation of transcription.Trihelix, Triple-Helix transcription factor family	Nucleus	23.8148	23.1011	23.4517	25.0821	25.0754	25.2389	Cluster_2	3.19589	2	12.7	37.444	0	4.1926		-0.505886	-1.25928	-0.889191	0.831987	0.824895	0.997481
LOC_Os10g38900.1	Q8LN38	osa:4349220	Angustifolia, putative, expressed (Os10g0533000 protein) (cDNA clone:J013075J23, full insert sequence) (cDNA clone:J023022B11, full insert sequence)	RNA processing/regulation/binding	RNA.regulation of transcription.Orphan family	Nucleus	19.2213	19.1135	19.2071	23.6872	21.7824	23.988	Cluster_2	15.6913	2	5.2	70.666	0	4.3776		-0.844468	-0.891259	-0.850635	1.09423	0.267325	1.2248
LOC_Os03g63480.1	Q851Y1	osa:4334805	Ankyrin repeat domain protein 2, putative, expressed (Os03g0851700 protein) (cDNA clone:J013130D01, full insert sequence)	RNA processing/regulation/binding	RNA.regulation of transcription.AtSR Transcription Factor family	Nucleus	23.25	24.0625	21.9402	25.408	25.5853	25.574	Cluster_2	5.4196	5	23.4	37.234	0	31.227		-0.702821	-0.160702	-1.57682	0.737126	0.85539	0.847827
LOC_Os04g31320.1	Q7XVB8	-	SWIB/MDM2 domain containing protein	RNA processing/regulation/binding	RNA.regulation of transcription.Chromatin Remodeling Factors	Nucleus	26.4813	26.4665	26.3591	27.7218	27.946	27.8802	Cluster_2	2.66416	5	17.9	51.481	0	32.6		-0.848866	-0.867884	-1.00581	0.743791	1.03159	0.947174
LOC_Os04g56980.1	Q7XPK3	-	SWIB/MDM2 domain containing protein	RNA processing/regulation/binding	RNA.regulation of transcription.Chromatin Remodeling Factors	Nucleus	23.3492	23.4074	22.9838	25.6385	25.6704	25.8003	Cluster_2	5.48795	5	19.9	35.795	0	10.13		-0.831243	-0.78828	-1.10109	0.859181	0.882739	0.97869
LOC_Os03g01910.1	Q84VF8	osa:4331347	Nascent polypeptide-associated complex subunit beta	RNA processing/regulation/binding	RNA.regulation of transcription.General Transcription	Nucleus	27.5722	27.509	27.5778	29.1719	29.3941	29.4531	Cluster_2	3.45027	6	66.9	19.207	0	172.89		-0.888923	-0.953169	-0.883202	0.737758	0.96374	1.0238
LOC_Os10g34180.2	Q8LNW1	osa:4348929	Nascent polypeptide-associated complex subunit beta	RNA processing/regulation/binding	RNA.regulation of transcription.General Transcription	Nucleus	26.9802	27.2573	27.0642	28.7376	28.5128	28.614	Cluster_2	2.86968	6	70.1	17.635	0	33.183		-1.04749	-0.717999	-0.947557	1.04246	0.775166	0.895423
LOC_Os06g06870.1	Q5VRS8	osa:4340227	zinc finger protein	RNA processing/regulation/binding	RNA.regulation of transcription.General Transcription	Nucleus	23.1768	23.0973	22.458	25.6743	24.0233	25.3304	Cluster_2	4.28294	2	5	94.857	0	7.7618		-0.603011	-0.664235	-1.15646	1.3199	0.0486865	1.05511
LOC_Os05g41510.1	B9FKX6	osa:9270554	Transcription elongation factor spt6	RNA processing/regulation/binding	RNA.regulation of transcription.Global transcription factor group	Nucleus	26.8053	26.738	26.711	27.3122	27.4324	27.4036	Cluster_2	1.54895	38	32.3	184.02	0	220.85		-0.749296	-0.941732	-1.01919	0.701509	1.04557	0.963133
LOC_Os09g17850.1	Q6ES10	osa:4346812	Probable histone acetyltransferase type B catalytic subunit (EC 2.3.1.48) (HAT B)	RNA processing/regulation/binding	RNA.regulation of transcription.Histone acetyltransferases	Nucleus	26.5639	26.2396	25.9761	27.9926	28.6864	28.3671	Cluster_2	4.25393	6	28.5	52.112	0	24.982		-0.627545	-0.902466	-1.12578	0.583425	1.17148	0.900885
LOC_Os06g38470.3	Q7Y0Y8	osa:4341387	Histone deacetylase 1 (OsHDAC1) (EC 3.5.1.98)	RNA processing/regulation/binding	RNA.regulation of transcription.HDA	Nucleus	23.2875	23.3623	22.6779	25.1648	25.5532	25.0296	Cluster_2	4.40752	6	18.5	51.523	0	17.962		-0.738061	-0.676123	-1.24261	0.81577	1.13719	0.703833
LOC_Os05g51830.1	Q0DFD6	osa:4339823	ZOS5-12 - C2H2 zinc finger protein	RNA processing/regulation/binding	RNA.regulation of transcription.HDA	Nucleus	28.269	28.6382	28.503	29.6642	29.6091	29.6685	Cluster_2	2.26144	8	26.6	32.547	0	48.688		-1.20407	-0.641046	-0.847272	0.923296	0.839289	0.929801
LOC_Os08g37904.5	Q6YTR7	osa:4345879	ZOS8-08 - C2H2 zinc finger protein	RNA processing/regulation/binding	RNA.regulation of transcription.Methyl binding domain proteins	Nucleus	22.9803	23.1341	23.0129	25.138	25.8231	24.3519	Cluster_2	4.17536	2	4	75.829	0	7.8174		-0.894061	-0.768194	-0.867399	0.870731	1.43111	0.227811
LOC_Os02g09920.1	B9F3T3	-	PHD-finger domain containing protein	RNA processing/regulation/binding	RNA.regulation of transcription.Methyl binding domain proteins	Nucleus	23.786	23.4343	23.677	24.8879	24.2263	24.564	Cluster_2	1.9013	2	3.7	110.34	0	6.5468		-0.552666	-1.17974	-0.746917	1.41216	0.232518	0.834641
LOC_Os03g53630.1	Q94GQ7	-	PHD finger family protein	RNA processing/regulation/binding	RNA.regulation of transcription.PHD finger transcription factor	Nucleus	23.3836	23.4631	23.5667	24.8067	24.6939	24.5591	Cluster_2	2.32206	3	4.5	128.38	0	10.291		-1.03333	-0.915165	-0.761177	1.08178	0.914107	0.713783
LOC_Os06g38550.1	Q5VP89	osa:4341393	Uncharacterized protein	RNA processing/regulation/binding	RNA.regulation of transcription.putative transcription regulator	Nucleus	26.1336	26.123	26.2665	27.0513	26.6462	26.6075	Cluster_2	1.50942	11	28.1	74.223	0	83.247		-0.927654	-0.956664	-0.56271	1.59284	0.480239	0.373948
LOC_Os12g06850.2	Q2QX88	-	Transcription elongation factor, putative, expressed	RNA processing/regulation/binding	RNA.regulation of transcription.putative transcription regulator	Nucleus	20.0465	19.9808	20.1228	23.3189	23.8204	23.4126	Cluster_2	11.0602	1	7.2	36.542	0	4.5743		-0.910893	-0.945337	-0.870895	0.805027	1.06795	0.854147
LOC_Os03g60800.1	Q10BC8	osa:4334613	HAT family dimerisation domain containing protein, expressed (Os03g0822900 protein) (cDNA clone:J013096O21, full insert sequence)	RNA processing/regulation/binding	RNA.regulation of transcription.putative transcription regulator	Nucleus	22.9861	22.2715	23.3236	23.8925	24.0463	24.6169	Cluster_2	2.50507	3	6.4	89.067	0	5.2467		-0.641375	-1.49537	-0.238055	0.441806	0.625591	1.3074
LOC_Os03g22730.1	Q10LH5	osa:4332840	Nucleolar protein NOP5, putative, expressed (Os03g0350100 protein) (cDNA clone:J013092O17, full insert sequence)	RNA processing/regulation/binding	RNA.regulation of transcription.putative transcription regulator	Nucleus	27.8344	27.7521	27.916	28.9198	29.0779	28.5563	Cluster_2	2.02385	28	61.8	62.458	0	323.31		-0.86966	-1.01046	-0.730026	0.987186	1.25769	0.365267
LOC_Os05g43060.1	B9FL11	-	retrotransposon, centromere-specific	RNA processing/regulation/binding	RNA.regulation of transcription.putative transcription regulator	Nucleus	26.4505	26.0911	26.1269	26.6905	26.9182	26.8151	Cluster_2	1.50011	20	20.1	171.36	0	56.619		-0.184521	-1.20696	-1.10506	0.498059	1.14594	0.852536
LOC_Os06g05350.1	Q5VP52	osa:4340109	whirly transcription factor domain containing protein	RNA processing/regulation/binding	RNA.regulation of transcription.putative transcription regulator	Nucleus	25.8703	25.8684	26.3053	27.0077	27.0157	27.3901	Cluster_2	2.17828	5	25	30.161	0	24.995		-1.08553	-1.0885	-0.416753	0.663503	0.675801	1.25147
LOC_Os04g34940.1	Q7XUT4	osa:9269193	of unknown function domain containing protein	RNA processing/regulation/binding	RNA.regulation of transcription.putative transcription regulator	Nucleus	24.6693	24.5857	24.5237	26.5965	26.6271	26.727	Cluster_2	4.16211	4	28.2	28.507	0	26.628		-0.843734	-0.91785	-0.972726	0.863822	0.890996	0.979492
LOC_Os03g52490.1	Q6AVS5	osa:4334023	nucleic acid binding protein	RNA processing/regulation/binding	RNA.regulation of transcription.putative transcription regulator	Nucleus	27.0375	27.0697	26.8157	28.0614	28.0959	28.043	Cluster_2	2.13241	10	36.8	32.517	0	67.179		-0.798455	-0.745214	-1.16508	0.893987	0.951106	0.863655
LOC_Os06g14190.1	Q652W3	osa:4340659	Putative TF-like protein	RNA processing/regulation/binding	RNA.regulation of transcription.putative transcription regulator	Nucleus	22.8176	23.795	22.8764	25.5982	25.3611	24.5281	Cluster_2	3.99857	2	5.2	103.88	0	9.1765		-1.11867	-0.305838	-1.06974	1.19379	0.996613	0.303851
LOC_Os09g37006.2	Q651C3	osa:4347736	of unknown function domain containing protein	RNA processing/regulation/binding	RNA.regulation of transcription.putative transcription regulator	Nucleus	26.1462	26.2057	26.2347	26.9118	27.1627	26.9841	Cluster_2	1.77034	5	30.9	29.443	0	37.53		-1.0038	-0.874493	-0.811365	0.662134	1.20803	0.81949
LOC_Os07g49380.2	Q6Z3Y5	osa:4344395	PWWP domain containing protein	RNA processing/regulation/binding	RNA.regulation of transcription.PWWP domain protein	Nucleus	25.6473	25.6553	25.6554	26.736	26.8454	26.7764	Cluster_2	2.19354	11	37.8	61.57	0	49.688		-0.920057	-0.907157	-0.907025	0.831026	1.00708	0.896127
LOC_Os11g19810.2	H2KWG3	osa:4350336	PWWP domain containing protein, expressed	RNA processing/regulation/binding	RNA.regulation of transcription.PWWP domain protein	Nucleus	25.1481	24.6551	24.9656	26.3329	26.1494	26.2962	Cluster_2	2.52551	7	11.5	111.9	0	15.975		-0.589688	-1.24591	-0.832678	0.987123	0.742943	0.938212
LOC_Os12g13460.1	Q2QVA7	osa:4351854	SET domain-containing protein	RNA processing/regulation/binding	RNA.regulation of transcription.SET-domain transcriptional regulator family	Nucleus	24.9203	24.338	24.2505	26.1677	26.0668	26.0692	Cluster_2	3.02784	5	18.7	56.525	0	20.981		-0.421387	-1.06423	-1.16075	0.955443	0.844152	0.846777
LOC_Os02g49326.1	Q6Z5K4	osa:4330582	SET domain-containing protein	RNA processing/regulation/binding	RNA.regulation of transcription.SET-domain transcriptional regulator family	Nucleus	23.3179	22.8787	22.8355	26.8845	27.0148	26.8399	Cluster_2	14.953	3	10.6	56.348	0	4.9468		-0.766465	-0.971257	-0.991406	0.896389	0.957138	0.875602
LOC_Os01g01960.1	Q0JRB9	-	transcriptional repressor	RNA processing/regulation/binding	RNA.regulation of transcription.unclassified	Nucleus	24.863	25.1988	24.546	26.1169	26.0031	25.9351	Cluster_2	2.21774	9	10.9	149.43	0	42.398		-0.873524	-0.368452	-1.35024	1.01226	0.841139	0.738817
LOC_Os01g07070.4	B9ET09	-	RRM domain-containing protein	RNA processing/regulation/binding	RNA.regulation of transcription.unclassified	Nucleus	23.4088	25.1616	25.42	27.0785	26.651	26.9378	Cluster_2	4.67719	5	22.2	47.555	0	11.197		-1.68083	-0.436397	-0.252939	0.92451	0.621045	0.824609
LOC_Os02g02960.4	Q6ZH90	osa:4328127	Histone deacetylase complex subunit SAP18	RNA processing/regulation/binding	RNA.regulation of transcription.unclassified	Nucleus	25.3101	24.8729	26.0432	26.9208	26.9295	26.796	Cluster_2	2.77675	4	27.6	17.144	0	8.5923		-0.937833	-1.42864	-0.114782	0.870534	0.880322	0.7304
LOC_Os03g57280.1	Q6F3B7	osa:4334353	tRNA (guanine(26)-N(2))-dimethyltransferase (EC 2.1.1.216)	RNA processing/regulation/binding	RNA.regulation of transcription.unclassified	Nucleus	22.6615	22.5317	22.4997	24.6434	24.5656	24.6818	Cluster_2	4.18712	2	6.4	67.143	0	7.5676		-0.825572	-0.940108	-0.968304	0.922918	0.854267	0.956799
LOC_Os02g54110.1	B9F3K8	-	NUC173 domain-containing protein	RNA processing/regulation/binding	RNA.regulation of transcription.unclassified	Nucleus	21.4193	20.8341	20.7694	23.0715	23.2058	23.2677	Cluster_2	4.51292	2	3.5	140.54	0	7.1152		-0.556379	-1.03848	-1.09187	0.804825	0.915437	0.966467
LOC_Os07g46480.1	Q8GSB5	osa:4344165	eukaryotic aspartyl protease domain containing protein	RNA processing/regulation/binding	RNA.regulation of transcription.unclassified	Nucleus	28.9082	29.0138	28.9097	29.5509	29.614	29.6267	Cluster_2	1.57274	14	46.1	46.276	0	96.644		-1.00429	-0.71164	-1.00024	0.777142	0.951925	0.987104
LOC_Os12g09580.1	Q2QWE9	osa:4351724	Protein SUPPRESSOR OF GENE SILENCING 3 homolog (OsSGS3)	RNA processing/regulation/binding	RNA.regulation of transcription.unclassified	Nucleus	27.01	27.3318	27.4844	28.1185	28.2549	28.0123	Cluster_2	1.80648	19	37.6	69.444	0	176.26		-1.39023	-0.743764	-0.437128	0.83677	1.11093	0.623419
LOC_Os12g23180.1	Q2QSR7	osa:4352083	3-beta hydroxysteroid dehydrogenase/isomerase family protein	RNA processing/regulation/binding	RNA.regulation of transcription.unclassified	Nucleus	25.3164	24.8662	24.93	27.4075	27.5215	27.6234	Cluster_2	5.57871	5	25	41.532	0	52.85		-0.702151	-1.03112	-0.984499	0.825612	0.908855	0.983303
LOC_Os01g18640.2	Q9LGZ2	osa:4325155	Putative L-cysteine desulfhydrase 1 (EC 4.4.1.28) (OsL-CDes1) (L-CDes1)	RNA processing/regulation/binding	RNA.regulation of transcription.unclassified	Nucleus	26.4984	26.4744	26.5829	27.6761	27.2585	27.4945	Cluster_2	1.94238	11	40.3	51.993	0	68.491		-0.920305	-0.964647	-0.764496	1.25149	0.481414	0.916541
LOC_Os06g49090.2	Q0D9Q1	osa:4341995	transposon protein, unclassified	RNA processing/regulation/binding	RNA.regulation of transcription.unclassified	Nucleus	24.4397	24.3952	24.3061	25.4945	26.0704	26.1273	Cluster_2	2.86211	6	8.8	90.724	0	12.693		-0.812029	-0.863699	-0.967229	0.413006	1.08191	1.14804
LOC_Os03g07800.1	Q10R21	osa:4331788	RNA recognition motif containing protein	RNA processing/regulation/binding	RNA.regulation of transcription.unclassified	Nucleus	26.4047	26.581	26.6771	27.6874	27.7523	27.5892	Cluster_2	2.17652	6	35.6	46.056	0	34.456		-1.14072	-0.857687	-0.703514	0.918433	1.02267	0.760812
LOC_Os12g43600.1	Q2QLR2	osa:4352868	Glycine-rich RNA-binding protein GRP1A, putative, expressed (Os12g0632000 protein) (cDNA, clone: J100087I01, full insert sequence)	RNA processing/regulation/binding	RNA.RNA binding	Nucleus	28.9936	28.7108	28.886	29.6683	30.0116	29.4379	Cluster_2	1.79309	3	51.9	16.083	0	58.603		-0.577118	-1.13777	-0.790479	0.760604	1.44112	0.303641
LOC_Os01g71770.1	Q5JKI1	osa:4325826	RNA recognition motif containing protein	RNA processing/regulation/binding	RNA.RNA binding	Nucleus	23.6141	22.8862	23.146	28.6717	27.8631	28.7198	Cluster_2	36.828	4	16.8	40.073	0	17.06		-0.766053	-1.01923	-0.928851	0.992868	0.711658	1.00961
LOC_Os01g13470.1	B9EUK2	osa:4327782	KH domain containing protein	RNA processing/regulation/binding	RNA.RNA binding	Nucleus	24.2694	23.5497	24.1058	25.8192	24.6577	25.6513	Cluster_2	2.64113	7	17.4	76.04	0	18.261		-0.453103	-1.25594	-0.635607	1.2759	-0.019818	1.08857
LOC_Os10g33230.1	Q7XDI5	osa:4348867	RNA recognition motif containing protein	RNA processing/regulation/binding	RNA.RNA binding	Nucleus	28.9914	28.9787	29.0255	29.6057	29.7571	29.6322	Cluster_2	1.58718	6	24.6	45.62	0	31.115		-0.922642	-0.95709	-0.830027	0.742458	1.15304	0.814264
LOC_Os12g31800.1	Q2QQ97	osa:4352279	glycine-rich RNA-binding 7	RNA processing/regulation/binding	RNA.RNA binding	Nucleus	27.2832	27.1102	26.7853	28.3799	28.738	28.5593	Cluster_2	2.82737	4	28.3	25.044	0	36.465		-0.62308	-0.828012	-1.21278	0.675741	1.09987	0.888256
LOC_Os06g37000.2	Q5Z655	-	RNA recognition motif containing protein	RNA processing/regulation/binding	RNA.RNA binding	Nucleus	21.0017	21.6828	21.2164	24.5574	24.2339	23.4031	Cluster_2	6.79526	3	19.3	29.124	0	14.489		-1.06668	-0.634454	-0.930429	1.1898	0.984519	0.457239
LOC_Os07g43810.1	Q8LHN4	osa:4344001	RNA recognition motif containing protein	RNA processing/regulation/binding	RNA.RNA binding	Nucleus	27.1324	27.0603	27.087	29.5824	29.2582	29.438	Cluster_2	5.03842	4	40.2	28.099	0	33.667		-0.87924	-0.935459	-0.914668	1.03162	0.778778	0.918972
LOC_Os03g46770.1	Q6ASX7	osa:4333690	Glycin-rich RNA-binding protein (Glycine-rich RNA binding protein) (Os03g0670700 protein) (Receptor-like serine threonine kinase) (Retrotransposon protein, putative, Ty1-copia subclass, expressed) (cDNA clone:J023037K17, full insert sequence)	RNA processing/regulation/binding	RNA.RNA binding	Nucleus	26.3881	26.3623	26.3819	28.1696	28.1328	28.2184	Cluster_2	3.47289	3	45.7	15.902	0	26.613		-0.901653	-0.927839	-0.907975	0.908431	0.871009	0.958026
LOC_Os01g16090.1	Q9LJ04	osa:4326212	RNA-binding protein P	RNA processing/regulation/binding	RNA.RNA binding	Nucleus	29.1395	29.1071	28.9763	30.1813	30.1504	30.4267	Cluster_2	2.26335	11	45.7	49.279	0	91.239		-0.800265	-0.849768	-1.04948	0.790622	0.743432	1.16546
LOC_Os09g39180.1	Q650W6	osa:4347871	RNA recognition motif containing protein	RNA processing/regulation/binding	RNA.RNA binding	Nucleus	27.2367	27.2377	27.4331	28.5788	28.6872	28.4552	Cluster_2	2.41373	7	34.5	35.425	0	33.963		-0.996617	-0.995194	-0.717608	0.91035	1.06434	0.734733
LOC_Os11g41890.1	Q2R0P4	osa:4350986	RNA recognition motif containing protein	RNA processing/regulation/binding	RNA.RNA binding	Nucleus	22.9262	23.3312	25.0956	26.2401	26.2705	26.475	Cluster_2	5.83287	3	9.4	49.048	0	10.917		-1.35251	-1.0954	0.0248474	0.751562	0.770831	0.900662
LOC_Os11g37080.1	Q2R242	osa:4350782	H/ACA ribonucleoprotein complex subunit	RNA processing/regulation/binding	RNA.RNA binding	Nucleus	26.3628	26.2424	26.4162	29.0067	28.8981	29.0199	Cluster_2	6.20935	3	26	20.005	0	39.24		-0.896301	-0.979683	-0.859373	0.93379	0.858619	0.942949
LOC_Os01g58680.1	Q5VQJ9	osa:4327960	DNA-(apurinic or apyrimidinic site) endonuclease (EC 3.1.-.-)	DNA synthesis/repair/unspecified	DNA.synthesis/chromatin structure	Nucleus	26.4002	26.0516	26.2024	26.7724	27.0603	26.9337	Cluster_2	1.62912	8	21.4	55.82	0	21.217		-0.412962	-1.26022	-0.893774	0.491701	1.19151	0.883741
LOC_Os04g48060.1	Q7XRX1	-	Replication factor C subunit 4 (OsRFC4) (Activator 1 subunit 4)	DNA synthesis/repair/unspecified	DNA.synthesis/chromatin structure	Nucleus	24.9845	24.844	24.7453	26.5681	26.6846	26.8203	Cluster_2	3.56291	10	41.2	36.916	0	98.275		-0.782113	-0.921196	-1.01894	0.785743	0.901065	1.03544
LOC_Os10g34750.2	Q7XD67	-	DNA ligase (EC 6.5.1.1)	DNA synthesis/repair/unspecified	DNA.synthesis/chromatin structure	Nucleus	26.0565	26.1362	26.1752	27.3899	27.2172	27.1085	Cluster_2	2.16723	20	38.3	89.176	0	101.32		-1.00834	-0.879528	-0.816512	1.146	0.866973	0.691399
LOC_Os01g02884.1	B9EZ83	-	Fructose-bisphosphate aldolase (EC 4.1.2.13)	DNA synthesis/repair/unspecified	DNA.synthesis/chromatin structure	Nucleus	22.8056	23.4801	22.4796	24.8443	24.2582	24.6442	Cluster_2	3.16119	3	5.7	91.372	0	5.8372		-0.962568	-0.276507	-1.29404	1.11086	0.51486	0.907402
LOC_Os02g47150.1	Q6Z8D9	osa:4330426	DNA topoisomerase 2 (EC 5.6.2.2)	DNA synthesis/repair/unspecified	DNA.synthesis/chromatin structure	Nucleus	21.5995	23.1569	21.63	25.2147	24.6055	24.2734	Cluster_2	5.9343	3	4.7	170.33	0	7.1269		-1.17365	-0.165933	-1.15394	1.16561	0.771412	0.556503
LOC_Os10g32540.1	Q8H902	osa:4348823	SAP domain containing protein, expressed	DNA synthesis/repair/unspecified	DNA.synthesis/chromatin structure	Nucleus	23.8917	24.1055	23.9744	26.3376	26.1005	25.9901	Cluster_2	4.44508	3	7.8	100.14	0	10.927		-0.990569	-0.810329	-0.920864	1.07155	0.871632	0.778583
LOC_Os08g05840.1	Q84ZL5	osa:4344685	DNA topoisomerase I (EC 5.6.2.1) (DNA topoisomerase 1)	DNA synthesis/repair/unspecified	DNA.synthesis/chromatin structure	Nucleus	23.2675	23.7637	23.4652	25.1905	25.4182	25.8498	Cluster_2	3.96513	8	12.6	102.67	0	20.664		-1.09359	-0.650645	-0.917103	0.623182	0.826384	1.21177
LOC_Os02g05330.1	Q6Z2Z4	osa:4328286	Eukaryotic initiation factor 4A-3 (eIF-4A-3) (EC 3.6.4.13) (ATP-dependent RNA helicase eIF4A-3) (DEAD-box ATP-dependent RNA helicase 23) (eIF4A-2)	DNA synthesis/repair/unspecified	DNA.synthesis/chromatin structure	Nucleus	28.7402	28.8859	29.0592	30.7498	30.6133	29.8981	Cluster_2	2.87846	7	78.5	47.137	0	43.769		-1.03105	-0.867419	-0.672645	1.22717	1.07387	0.27008
LOC_Os05g39850.1	Q0DHC4	osa:4339099	DNA replication licensing factor MCM3 (EC 3.6.4.12) (Minichromosome maintenance protein 3) (OsMCM3)	DNA synthesis/repair/unspecified	DNA.synthesis/chromatin structure	Nucleus	26.7866	26.5935	26.87	28.3714	28.1997	28.4289	Cluster_2	2.99661	19	38.3	85.401	0	101.93		-0.862878	-1.08351	-0.767564	0.948142	0.751954	1.01385
LOC_Os10g27230.3	Q338D5	osa:4348610	Endonuclease/exonuclease/phosphatase family protein, putative, expressed (Os10g0412100 protein)	DNA synthesis/repair/unspecified	DNA.synthesis/chromatin structure	Nucleus	25.9067	25.7656	25.8336	27.0656	27.1663	27.1357	Cluster_2	2.44066	8	18.5	67.206	0	27.333		-0.809141	-1.00862	-0.912471	0.829519	0.971981	0.928728
LOC_Os03g11470.1	Q0DU12	-	DEAD/DEAH box helicase domain containing protein	DNA synthesis/repair/unspecified	DNA.synthesis/chromatin structure	Nucleus	25.6642	25.8868	25.8586	26.9482	26.9277	27.016	Cluster_2	2.23573	7	9	129.14	0	25.807		-1.12214	-0.77501	-0.818966	0.880737	0.848876	0.986498
LOC_Os03g58810.1	Q84T03	osa:4334469	DEAD-box ATP-dependent RNA helicase 27 (EC 3.6.4.13)	DNA synthesis/repair/unspecified	DNA.synthesis/chromatin structure	Nucleus	23.337	23.3239	23.381	24.4123	24.0851	23.8449	Cluster_2	1.7015	2	5.9	66.65	0	7.3403		-0.860747	-0.889455	-0.764588	1.49017	0.774857	0.249763
LOC_Os05g50624.1	B9FLT3	osa:4339740	BED-type domain-containing protein	DNA synthesis/repair/unspecified	DNA.synthesis/chromatin structure.retrotransposon/transposase.hat-like transposase	Nucleus	26.7336	26.4942	26.8933	27.6863	27.6705	27.7414	Cluster_2	1.98945	3	51.1	57.749	0	10.147		-0.840563	-1.26906	-0.554762	0.864664	0.836414	0.963304
LOC_Os01g62230.1	Q943L2	osa:4327384	Histone H2B.11	DNA synthesis/repair/unspecified	DNA.synthesis/chromatin structure.histone	Nucleus	30.8921	30.9395	31.0456	31.8419	31.8835	31.6562	Cluster_2	1.78363	2	25.2	15.366	0	27.5		-1.03889	-0.937171	-0.709555	0.99828	1.08741	0.599928
LOC_Os08g33190.1	Q8H3M1	-	linker histone H1 and H5 family protein	DNA synthesis/repair/unspecified	DNA.synthesis/chromatin structure.histone	Nucleus	29.5037	29.5021	29.4644	30.6485	30.4967	30.2588	Cluster_2	1.96962	9	22.1	49.247	0	32.724		-0.864106	-0.867106	-0.935712	1.21714	0.941142	0.508644
LOC_Os02g58220.1	Q6K9U2	osa:4331236	Replication protein A 32 kDa subunit A (OsRPA32A) (OsRPA32-1) (Replication factor A protein 2A) (Replication protein A 2A)	DNA synthesis/repair/unspecified	DNA.repair	Nucleus	24.2882	24.6861	24.7917	26.1196	26.3512	25.1772	Cluster_2	2.45204	8	40.9	30.081	0	32.532		-1.1446	-0.663939	-0.536301	1.06788	1.34762	-0.070658
LOC_Os02g04270.1	Q6Z0Z0	osa:4328227	DNA polymerase V	DNA synthesis/repair/unspecified	DNA.repair	Nucleus	24.5478	25.1833	24.7146	26.6217	26.661	26.7326	Cluster_2	3.62141	8	9.7	144.7	0	29.595		-1.15127	-0.539331	-0.99067	0.845562	0.883381	0.95233
LOC_Os02g08300.2	Q6ETL3	-	Ubiquitin receptor RAD23 (DNA repair protein RAD23)	DNA synthesis/repair/unspecified	DNA.repair	Nucleus	23.2823	23.4221	22.5613	26.0828	26.271	26.1512	Cluster_2	8.45501	5	31.2	40.113	0	28.526		-0.785798	-0.704241	-1.20673	0.848998	0.958854	0.888916
LOC_Os07g44970.1	Q8LIB1	osa:4344088	XPA-binding 2	DNA synthesis/repair/unspecified	DNA.repair	Nucleus	25.1361	25.1781	24.9278	26.3282	26.2364	26.4489	Cluster_2	2.39021	14	19.3	107.06	0	43.543		-0.822316	-0.761962	-1.12107	0.88793	0.756225	1.06119
LOC_Os12g07670.1	Q2QWZ9	osa:4351648	Transmembrane 9 superfamily member	DNA synthesis/repair/unspecified	DNA.unspecified	Nucleus	23.3676	23.6647	22.3398	27.2173	27.2127	27.0564	Cluster_2	16.428	2	13.9	68.072	0	12.584		-0.787079	-0.655376	-1.24271	0.919518	0.917466	0.848178
LOC_Os01g38620.1	Q657K3	osa:4326337	Egalitarian-like (cDNA clone:J023047H21, full insert sequence)	DNA synthesis/repair/unspecified	DNA.unspecified	Nucleus	25.5718	25.9135	25.6209	27.1661	27.2427	26.8265	Cluster_2	2.59617	6	34.5	34.744	0	21.357		-1.05516	-0.614661	-0.991956	1.00031	1.09904	0.562427
LOC_Os01g66730.2	Q5JLX2	osa:4324917	Ribosomal RNA-processing protein 40	DNA synthesis/repair/unspecified	DNA.unspecified	Nucleus	23.2783	24.3826	23.2841	26.3244	26.337	26.2229	Cluster_2	6.26132	2	18	25.865	0	8.5811		-1.12521	-0.391406	-1.1214	0.899021	0.907404	0.831591
LOC_Os01g60660.1	Q8RUP8	osa:4327613	methionyl-tRNA synthetase	Protein metabolism	protein.aa activation	Cytosol	27.4186	27.3119	27.4132	28.0149	28.2254	28.4659	Cluster_2	1.80772	9	35	43.955	0	92.028		-0.794365	-1.01186	-0.805368	0.421156	0.850151	1.34029
LOC_Os01g31610.1	Q943W5	osa:4324476	Tyrosine--tRNA ligase (EC 6.1.1.1) (Tyrosyl-tRNA synthetase)	Protein metabolism	protein.aa activation.tyrosine-tRNA ligase	Nucleus	24.1655	24.3637	24.392	24.7152	24.7898	25.2183	Cluster_2	1.51649	4	12.3	54.558	0	10.674		-1.1653	-0.642538	-0.568034	0.28426	0.480857	1.61076
LOC_Os08g05490.1	Q84PX0	osa:4344663	Tyrosine--tRNA ligase (EC 6.1.1.1) (Tyrosyl-tRNA synthetase)	Protein metabolism	protein.aa activation.tyrosine-tRNA ligase	Nucleus	25.7617	24.8999	25.3575	26.2368	26.3064	26.4934	Cluster_2	2.0081	3	31	44.306	0	24.896		-0.130414	-1.51946	-0.781954	0.635344	0.747541	1.04895
LOC_Os08g19850.1	Q6Z0N5	osa:4345200	Threonine--tRNA ligase (EC 6.1.1.3) (Threonyl-tRNA synthetase)	Protein metabolism	protein.aa activation.threonine-tRNA ligase	Nucleus	28.1436	28.3109	28.0941	29.0558	28.7997	28.6942	Cluster_2	1.58785	26	43.8	84.945	0	147.47		-0.954607	-0.526293	-1.08147	1.3814	0.725645	0.455325
LOC_Os09g32650.1	Q0J0N6	osa:4347497	Leucine--tRNA ligase (EC 6.1.1.4) (Leucyl-tRNA synthetase)	Protein metabolism	protein.aa activation.leucine-tRNA ligase	Nucleus	27.7319	28.0542	27.8609	28.5299	28.4273	28.5756	Cluster_2	1.54605	18	41	123.62	0	162.47		-1.28221	-0.392851	-0.926306	0.919513	0.636293	1.04556
LOC_Os06g43760.1	B9FQ68	-	Isoleucine--tRNA ligase (EC 6.1.1.5) (Isoleucyl-tRNA synthetase)	Protein metabolism	protein.aa activation.isoleucine-tRNA ligase	Nucleus	27.982	28.0645	28.2361	28.7598	28.6128	28.7695	Cluster_2	1.53674	39	50.4	131.01	0	217.82		-1.19362	-0.960376	-0.475092	1.00575	0.590221	1.03312
LOC_Os03g38980.1	Q6F2U9	osa:4333345	Lysine--tRNA ligase (EC 6.1.1.6) (Lysyl-tRNA synthetase) (LysRS)	Protein metabolism	protein.aa activation.lysine-tRNA ligase	Nucleus	28.5754	28.5645	28.4833	29.2274	29.257	29.1703	Cluster_2	1.59899	23	52.7	68.387	0	114.93		-0.815144	-0.84414	-1.06169	0.931461	1.01089	0.778628
LOC_Os06g31210.1	B9FTH9	osa:4341140	Methionine--tRNA ligase (EC 6.1.1.10) (Methionyl-tRNA synthetase)	Protein metabolism	protein.aa activation.methionine-tRNA ligase	Nucleus	27.2407	27.0317	26.905	27.8648	27.8318	27.7768	Cluster_2	1.69978	26	43.3	89.452	0	186.79		-0.463722	-0.945769	-1.23809	0.975631	0.899357	0.772598
LOC_Os11g39670.1	Q2R1C1	osa:4350906	Serine--tRNA ligase (EC 6.1.1.11) (Seryl-tRNA synthetase)	Protein metabolism	protein.aa activation.serine-tRNA ligase	Nucleus	23.2843	23.5127	23.3204	25.159	24.0476	24.7391	Cluster_2	2.42177	5	16.7	55.755	0	38.486		-0.921889	-0.631999	-0.876036	1.45794	0.0470785	0.924904
LOC_Os04g32650.1	Q7XLG5	osa:4335708	Glycine--tRNA ligase (EC 6.1.1.14) (Diadenosine tetraphosphate synthetase)	Protein metabolism	protein.aa activation.glycine-tRNA ligase	Nucleus	27.0277	26.7944	27.0352	27.6055	28.1062	27.7538	Cluster_2	1.82692	12	36.8	74.739	0	96.733		-0.703906	-1.16083	-0.689282	0.427618	1.40833	0.718071
LOC_Os08g42560.1	Q6ZD35	-	Glycine--tRNA ligase (EC 6.1.1.14) (Diadenosine tetraphosphate synthetase)	Protein metabolism	protein.aa activation.glycine-tRNA ligase	Nucleus	27.1945	26.9422	27.2411	27.6902	27.8585	27.7376	Cluster_2	1.55418	20	40.7	81.669	0	159.42		-0.67969	-1.36691	-0.552798	0.670594	1.12897	0.799834
LOC_Os02g52880.2	Q6Z302	-	Os02g0767700 protein (cDNA clone:J023086E09, full insert sequence)	Protein metabolism	protein.aa activation.proline-tRNA ligase	Nucleus	24.3025	24.0386	24.3879	26.8232	26.6909	26.5113	Cluster_2	5.3969	8	39.3	34.915	0	31.108		-0.862618	-1.05945	-0.798912	1.01745	0.918723	0.784807
LOC_Os10g22380.1	Q8S5M6	osa:4348464	Glutamate--tRNA ligase (EC 6.1.1.17)	Protein metabolism	protein.aa activation.glutamate-tRNA ligase	Nucleus	27.0278	26.9374	27.141	27.5854	27.9133	27.6141	Cluster_2	1.5898	17	39.1	80.887	0	59.139		-0.878559	-1.11074	-0.587755	0.553739	1.39597	0.627342
LOC_Os01g09000.1	Q5VRX8	osa:4325653	Glutamine--tRNA ligase (EC 6.1.1.18) (Glutaminyl-tRNA synthetase)	Protein metabolism	protein.aa activation.glutamine-tRNA ligase	Nucleus	26.5179	26.4439	26.6711	28.3265	28.1069	28.0874	Cluster_2	3.09362	12	26.5	89.902	0	137.74		-0.935188	-1.0175	-0.764805	1.07588	0.831643	0.809966
LOC_Os05g08990.1	Q65WY6	osa:4337996	Glutamine--tRNA ligase (EC 6.1.1.18) (Glutaminyl-tRNA synthetase)	Protein metabolism	protein.aa activation.glutamine-tRNA ligase	Nucleus	25.9518	26.2954	26.1612	27.8008	27.6278	27.6018	Cluster_2	2.90929	13	29.8	90.305	0	82.51		-1.1183	-0.715821	-0.872991	1.04758	0.845017	0.814512
LOC_Os05g07030.2	Q75IR7	-	Arginine--tRNA ligase (EC 6.1.1.19) (Arginyl-tRNA synthetase)	Protein metabolism	protein.aa activation.arginine-tRNA ligase	Nucleus	27.6352	27.4928	27.6782	28.4594	28.7106	28.4108	Cluster_2	1.89855	25	55.8	68.289	0	162.85		-0.825061	-1.09868	-0.742508	0.758996	1.24169	0.665571
LOC_Os05g48510.1	Q6AT40	osa:4339585	Phenylalanine--tRNA ligase (EC 6.1.1.20) (Phenylalanyl-tRNA synthetase beta subunit)	Protein metabolism	protein.aa activation.phenylalanine-tRNA ligase	Nucleus	26.278	26.6931	26.4709	27.8968	27.4481	27.6929	Cluster_2	2.29512	19	40.1	67.412	0	63.819		-1.17169	-0.565228	-0.88994	1.19345	0.53782	0.895593
LOC_Os10g26130.1	Q338I8	osa:4348566	Phenylalanine--tRNA ligase (EC 6.1.1.20)	Protein metabolism	protein.aa activation.phenylalanine-tRNA ligase	Nucleus	26.4709	26.4784	26.446	27.3601	27.3693	27.6286	Cluster_2	1.98288	12	30.6	55.893	0	50.823		-0.888007	-0.874326	-0.933276	0.730102	0.746814	1.21869
LOC_Os12g25710.3	Q2QS11	osa:4352148	Proline--tRNA ligase (EC 6.1.1.15) (Prolyl-tRNA synthetase)	Protein metabolism	protein.aa activation.bifunctional aminoacyl-tRNA synthetase	Nucleus	29.3638	29.208	29.201	30.0324	29.9225	29.9473	Cluster_2	1.63553	26	56.9	57.95	0	192.01		-0.629901	-1.02455	-1.04239	1.06355	0.785316	0.847981
LOC_Os03g51140.1	Q0DP22	-	HEAT repeat family protein	Protein metabolism	protein.synthesis	Cytosol	26.054	26.0506	25.9473	27.6348	27.7356	27.5943	Cluster_2	3.11155	28	37.2	129.97	0	141.02		-0.87003	-0.873813	-0.988685	0.888541	1.00058	0.843404
LOC_Os10g38214.1	E9KIP2	osa:3131457	30S ribosomal protein S4, chloroplastic	Protein metabolism	protein.synthesis.ribosomal protein.prokaryotic.chloroplast.30S subunit.S4	Chloroplast	24.1244	24.1816	24.0293	25.1529	24.7018	24.9824	Cluster_2	1.78255	6	29.4	23.422	0	23.727		-0.839895	-0.721024	-1.0375	1.29655	0.359542	0.942324
LOC_Os03g63950.1	Q84M68	osa:4334840	plastid-specific 30S ribosomal 1, chloroplast precursor	Protein metabolism	protein.synthesis.ribosomal protein.prokaryotic.chloroplast.30S subunit.S30A	Cytosol	24.3956	24.8741	24.6619	26.9874	25.7748	27.1163	Cluster_2	3.95122	4	23	34.156	0	13.266		-1.03972	-0.638324	-0.816379	1.13449	0.117267	1.24267
LOC_Os05g32220.1	Q60E59	osa:4338667	Ribosomal protein	Protein metabolism	protein.synthesis.ribosomal protein.prokaryotic.chloroplast.50S subunit.L1	Cytosol	24.953	24.9854	24.9064	26.6564	26.5184	26.4063	Cluster_2	2.98716	6	23.1	38.78	0	17.691		-0.90318	-0.865969	-0.956909	1.05754	0.898765	0.76975
LOC_Os03g03360.1	Q9ZST0	osa:4331459	50S ribosomal protein L5, chloroplastic	Protein metabolism	protein.synthesis.ribosomal protein.prokaryotic.chloroplast.50S subunit.L5	Chloroplast	25.8109	25.4173	25.1614	27.2177	26.7249	27.287	Cluster_2	3.05966	7	35.5	30.219	0	19.417		-0.494572	-0.918685	-1.19442	1.02133	0.490357	1.096
LOC_Os05g48050.1	Q6I629	osa:4339552	ribosomal L7/L12 C-terminal domain containing protein	Protein metabolism	protein.synthesis.ribosomal protein.prokaryotic.chloroplast.50S subunit.L12	Cytosol	22.2484	22.0533	22.1654	23.6568	23.7691	23.8631	Cluster_2	3.04678	1	14.6	20.567	0	3.7323		-0.803383	-1.02384	-0.897188	0.788139	0.915012	1.02126
LOC_Os02g15900.1	Q6K241	osa:4328932	50S ribosomal L21, chloroplast precursor	Protein metabolism	protein.synthesis.ribosomal protein.prokaryotic.chloroplast.50S subunit.L21	Chloroplast	22.8355	23.3341	23.9067	24.6991	24.6002	24.7	Cluster_2	2.4754	3	18.7	23.353	0	7.0518		-1.48389	-0.855381	-0.133448	0.865455	0.74075	0.866518
LOC_Os07g41750.1	Q6YTY2	osa:4343869	40S ribosomal S3-1	Protein metabolism	protein.synthesis.ribosomal protein.eukaryotic.40S subunit.S3	Chloroplast	26.4918	26.498	26.4354	28.2893	28.2533	28.3429	Cluster_2	3.53104	4	71.7	25.999	0	24.688		-0.895512	-0.889273	-0.952051	0.906373	0.870302	0.960162
LOC_Os03g58430.1	Q851P5	osa:4334438	40S ribosomal protein S15, putative, expressed (Os03g0798600 protein) (cDNA clone:J033079G18, full insert sequence)	Protein metabolism	protein.synthesis.ribosomal protein.eukaryotic.40S subunit.S15	Cytosol	27.2529	27.195	27.0445	29.3231	29.2896	29.148	Cluster_2	4.25595	1	45.5	17.328	0	55.364		-0.83275	-0.883175	-1.01428	0.970648	0.941441	0.818111
LOC_Os03g60400.1	Q8L4F2	osa:4327414	40S ribosomal protein S23, putative, expressed (Os01g0834500 protein) (Os03g0818400 protein) (Putative 40s ribosomal protein S23) (cDNA clone:J023014I18, full insert sequence) (cDNA clone:J033102D01, full insert sequence)	Protein metabolism	protein.synthesis.ribosomal protein.eukaryotic.40S subunit.S23	Cytosol	28.3106	28.828	28.7954	29.6003	29.8541	29.7548	Cluster_2	2.13128	4	40.1	15.66	0	18.73		-1.39535	-0.574856	-0.626564	0.649846	1.05222	0.894704
LOC_Os02g01332.1	Q0E4R7	osa:4327999	Os02g0103700 protein (cDNA clone:001-104-A12, full insert sequence) (cDNA clone:J033086N17, full insert sequence)	Protein metabolism	protein.synthesis.ribosomal protein.eukaryotic.60S subunit.L9	Cytosol	25.8672	25.8562	25.806	26.4897	26.3758	26.5266	Cluster_2	1.5378	2	68.8	21.643	0	9.7284		-0.831768	-0.863721	-1.00944	0.976177	0.645324	1.08343
LOC_Os10g32820.1	Q9AV87	osa:4348839	60S ribosomal protein L21, putative, expressed	Protein metabolism	protein.synthesis.ribosomal protein.eukaryotic.60S subunit.L21	Cytosol	29.176	29.2384	29.1813	30.2413	30.4581	30.4016	Cluster_2	2.2477	3	35.4	18.72	0	98.429		-0.941773	-0.844955	-0.933555	0.711644	1.04813	0.960512
LOC_Os12g05430.1	Q2QXN5	osa:4351513	60S ribosomal protein L26-1, putative, expressed (Os12g0150100 protein) (cDNA clone:001-045-F01, full insert sequence)	Protein metabolism	protein.synthesis.ribosomal protein.eukaryotic.60S subunit.L26	Mitochondrial membrane	26.4799	26.8348	26.6207	27.3898	27.3772	27.3811	Cluster_2	1.66735	1	45.3	16.93	0	9.7669		-1.273	-0.426894	-0.937296	0.89588	0.866023	0.875284
LOC_Os03g13800.1	Q10PA5	osa:4332209	Ribonucloprotein	Protein metabolism	protein.synthesis.ribosomal protein.eukaryotic.60S subunit.L7A	Nucleus	25.1749	24.4248	24.6962	25.9428	26.069	25.9522	Cluster_2	2.33386	3	65.6	13.932	0	53.635		-0.283013	-1.33527	-0.954512	0.794211	0.971174	0.80741
LOC_Os03g29460.1	Q84MQ4	osa:4333083	60S ribosomal protein L27a-3, putative, expressed (Os03g0408300 protein)	Protein metabolism	protein.synthesis.ribosomal protein.eukaryotic.60S subunit.L27A	Cytosol	27.6148	27.8545	27.8382	28.6842	28.3701	28.8537	Cluster_2	1.82366	1	34.2	16.054	0.00022925	3.2227		-1.16007	-0.687077	-0.719296	0.950658	0.330593	1.2852
LOC_Os07g42170.1	Q8GSE9	osa:4343884	60S ribosomal protein	Protein metabolism	protein.synthesis.ribosomal protein.eukaryotic.60S subunit.L27A	Cytosol	29.5474	29.225	29.1743	30.277	30.4815	30.0317	Cluster_2	1.92903	4	41.1	16.017	0	37.088		-0.437521	-1.02012	-1.11175	0.88098	1.25067	0.437749
LOC_Os09g15775.1	Q6K2P9	osa:4346742	Uncharacterized protein	Protein metabolism	protein.synthesis.initiation	Nucleus	25.8627	25.8955	25.8072	27.0358	26.8415	26.9269	Cluster_2	2.11342	1	26.4	48.924	0	30.706		-0.894245	-0.839099	-0.987462	1.07674	0.750221	0.893841
LOC_Os11g11050.1	F4MG97	-	Methylthioribose-1-phosphate isomerase (M1Pi) (MTR-1-P isomerase) (EC 5.3.1.23) (S-methyl-5-thioribose-1-phosphate isomerase) (Translation initiation factor eIF-2B subunit alpha/beta/delta-like protein)	Protein metabolism	protein.synthesis.initiation	Nucleus	25.6634	25.7579	25.4304	26.743	26.9642	27.0581	Cluster_2	2.47003	9	31.9	53.841	0	53.638		-0.830702	-0.70117	-1.15001	0.648994	0.952132	1.08075
LOC_Os07g03230.2	Q84LG6	osa:4342306	Eukaryotic translation initiation factor 3 subunit C (eIF3c) (Eukaryotic translation initiation factor 3 subunit 8) (eIF3 p110)	Protein metabolism	protein.synthesis.initiation	Nucleus	26.2758	25.5855	25.948	27.065	26.7543	26.6536	Cluster_2	1.85046	4	32.5	106.16	0	11.929		-0.190119	-1.44502	-0.78604	1.24458	0.679806	0.496788
LOC_Os07g44620.2	Q8GVF5	osa:4344055	Eukaryotic translation initiation factor 6 (eIF-6)	Protein metabolism	protein.synthesis.initiation	Nucleus	27.0265	27.1165	27.0982	28.298	27.4682	28.2069	Cluster_2	1.87984	5	42.9	26.388	0	29.616		-0.88302	-0.726943	-0.758783	1.32196	-0.117162	1.16394
LOC_Os01g03070.2	Q5ZEN1	osa:4326038	Eukaryotic translation initiation factor 3 subunit A (eIF3a) (Eukaryotic translation initiation factor 3 subunit 10)	Protein metabolism	protein.synthesis.initiation	Nucleus	28.1549	28.1556	28.0946	29.0806	29.1002	29.0773	Cluster_2	1.93319	33	47	113.64	0	226.23		-0.873807	-0.872512	-0.989513	0.901568	0.939039	0.895225
LOC_Os07g07250.1	Q69W36	osa:4342489	Eukaryotic translation initiation factor 3 subunit E (eIF3e) (Eukaryotic translation initiation factor 3 subunit 6)	Protein metabolism	protein.synthesis.initiation	Nucleus	26.289	26.3159	26.2729	26.8601	27.4661	27.3704	Cluster_2	1.91804	6	33	48.601	0	45.889		-0.853637	-0.805227	-0.882735	0.176103	1.26904	1.09646
LOC_Os04g45490.1	B9FGD1	-	Elongation factor G, chloroplastic (cEF-G)	Protein metabolism	protein.synthesis.elongation	Chloroplast	26.1651	26.3316	26.269	27.7991	27.8939	27.7353	Cluster_2	2.93669	18	42	67.527	0	61.584		-1.01499	-0.820139	-0.893384	0.897383	1.00839	0.822732
LOC_Os02g18450.1	Q6KA61	osa:4329037	GTP-binding typA/bipA	Protein metabolism	protein.synthesis.elongation	Chloroplast	22.7355	22.4956	22.8433	25.685	25.6376	26.0129	Cluster_2	8.49767	3	9.9	73.51	0	14.443		-0.882313	-1.02346	-0.818881	0.853178	0.825328	1.04614
LOC_Os12g35630.1	Q2QP54	osa:4352441	Polyprotein of EF-Ts, chloroplastic [Cleaved into: Plastid-specific ribosomal protein-7, chloroplastic; Elongation factor Ts, chloroplastic (EF-Ts)]	Protein metabolism	protein.synthesis.elongation	Chloroplast	25.0586	25.3915	25.631	27.3858	27.6076	27.4626	Cluster_2	4.3619	13	16.7	121.09	0	78.389		-1.15601	-0.873915	-0.670939	0.815975	1.00389	0.880995
LOC_Os01g02720.1	Q5ZE81	-	Putative translation elongation factor eEF-1 (cDNA clone:J033022J22, full insert sequence)	Protein metabolism	protein.synthesis.elongation	Cytosol	25.4514	25.5011	25.0792	26.058	26.1235	26.5305	Cluster_2	1.85766	6	15.3	71.259	0	17.283		-0.633187	-0.540533	-1.3281	0.499199	0.62143	1.38119
LOC_Os12g02380.1	Q2QYK4	osa:4351322	Elongation factor P, putative, expressed (Os12g0115900 protein) (cDNA clone:001-014-A09, full insert sequence)	Protein metabolism	protein.synthesis.elongation	Mitochondrial membrane	23.3426	23.6525	22.9055	26.9544	26.7856	26.6484	Cluster_2	11.2817	4	21.8	25.088	0	12.159		-0.882846	-0.72243	-1.10911	0.986715	0.899331	0.828342
LOC_Os06g40600.1	Q69V60	osa:4341492	elongation factor	Protein metabolism	protein.synthesis.elongation	Cytosol	27.9908	27.8358	27.7286	28.5235	28.4829	28.5272	Cluster_2	1.57949	35	50.8	110.5	0	196.52		-0.513879	-0.931782	-1.22046	0.921973	0.812311	0.931833
LOC_Os03g36780.1	Q9FE64	osa:4333268	Elongation factor G, mitochondrial (EF-Gmt) (Elongation factor G 1, mitochondrial) (mEF-G 1) (Elongation factor G1)	Protein metabolism	protein.synthesis.elongation	Mitochondria	25.5693	25.5254	25.7595	27.2181	26.8318	27.1965	Cluster_2	2.75884	12	29.1	83.924	0	70.342		-0.955277	-1.00898	-0.722552	1.06193	0.589374	1.0355
LOC_Os04g30430.1	Q7XVK1	osa:4335600	nuclear transport factor 2	Protein metabolism	protein.targeting.nucleus	Nucleus	27.135	27.4666	27.4465	27.913	28.0622	27.9852	Cluster_2	1.55561	8	36.8	51.445	0	58.932		-1.43528	-0.542427	-0.596622	0.659404	1.06114	0.853788
LOC_Os05g28510.4	Q9ZWR5	osa:4338508	Importin-beta1 (Os05g0353400 protein) (cDNA clone:J013029L11, full insert sequence)	Protein metabolism	protein.targeting.nucleus	Nucleus	27.5073	27.4344	27.4729	28.1929	28.133	28.2896	Cluster_2	1.66281	26	44.7	95.658	0	283.56		-0.816332	-0.995876	-0.901053	0.874111	0.726405	1.11275
LOC_Os08g42000.1	Q9XJ54	osa:4346137	Nuclear transport factor 2 (NTF-2)	Protein metabolism	protein.targeting.nucleus	Nucleus	25.3833	26.1277	25.9979	27.0655	27.3514	26.7424	Cluster_2	2.32433	3	41.8	13.354	0	17.694		-1.43832	-0.429529	-0.605487	0.841213	1.22872	0.403407
LOC_Os07g38760.1	Q6ZL37	osa:4343696	HEAT repeat family protein	Protein metabolism	protein.targeting.nucleus	Nucleus	26.7501	26.7396	26.8097	28.0701	28.0929	27.9637	Cluster_2	2.42129	24	38.8	122.79	0	301.62		-0.933916	-0.948934	-0.848848	0.950356	0.982909	0.798433
LOC_Os04g59494.1	B9FDR3	osa:4337505	Transportin-1 (OsTRN1) (Importin beta-2) (Karyopherin beta-2)	Protein metabolism	protein.targeting.nucleus	Nucleus	26.626	26.6216	26.8297	27.5732	27.5226	27.3318	Cluster_2	1.72122	9	10.9	119.21	0	72.217		-1.03405	-1.04412	-0.574417	1.1039	0.989727	0.558957
LOC_Os01g13430.1	Q9LI34	osa:4327779	Putative importin-alpha re-exporter	Protein metabolism	protein.targeting.nucleus	Plasma membrane	28.3317	28.2378	28.3768	29.6534	29.5439	29.4966	Cluster_2	2.37707	26	35.5	108.36	0	182.53		-0.884742	-1.02133	-0.819193	1.03749	0.878331	0.809445
LOC_Os12g38110.1	Q9ZWR4	osa:4352566	Importin-beta N-terminal domain containing protein, expressed (Importin-beta2)	Protein metabolism	protein.targeting.nucleus	Cytosol	27.3361	27.5287	27.3639	28.3837	28.3067	28.2792	Cluster_2	1.88377	15	28.2	96.136	0	137.67		-1.0482	-0.667604	-0.993193	1.02258	0.870307	0.816108
LOC_Os02g03890.2	A0A0P0VEB3	-	nuclear transport factor 2	Protein metabolism	protein.targeting.nucleus	Cytosol	28.6264	28.8426	28.8242	30.1387	29.8719	29.9912	Cluster_2	2.35574	10	36.4	49.261	0	182.13		-1.10125	-0.78645	-0.813207	1.10148	0.712828	0.886602
LOC_Os11g47320.1	Q2QZ88	osa:4351174	transporter	Protein metabolism	protein.targeting.nucleus	Nucleus	24.4127	24.288	24.5678	26.924	26.756	26.7108	Cluster_2	5.18415	11	17	123.18	0	32.48		-0.917179	-1.0127	-0.798346	1.00676	0.878018	0.843446
LOC_Os03g64080.1	Q10AB7	-	Retrotransposon protein, putative, Ty1-copia subclass	Protein metabolism	protein.targeting.nucleus	Nucleus	27.2012	27.1229	27.0613	27.8653	27.9407	27.9982	Cluster_2	1.74871	27	17	233.94	0	221.53		-0.741104	-0.916697	-1.05489	0.74842	0.917561	1.04671
LOC_Os04g26841.1	B9FEH2	-	importin-8	Protein metabolism	protein.targeting.nucleus	Plasma membrane	24.6248	24.6827	24.5911	25.9247	25.6589	25.7359	Cluster_2	2.20434	3	8.7	84.696	0	18.201		-0.916043	-0.824349	-0.969404	1.14336	0.722235	0.844202
LOC_Os01g09560.1	Q5SNJ4	osa:4327300	mitochondrial-processing peptidase subunit alpha, mitochondrial precursor	Protein metabolism	protein.targeting.mitochondria	Mitochondria	28.8383	28.9566	29.0353	29.9232	29.7381	29.7723	Cluster_2	1.82493	22	70.7	53.946	0	210.43		-1.11487	-0.870211	-0.707365	1.12916	0.746346	0.816945
LOC_Os01g53700.1	Q5JNL6	osa:4327198	Mitochondrial processing peptidase (Os01g0739000 protein) (Putative mitochondrial processing peptidase) (cDNA clone:J023023N17, full insert sequence) (cDNA clone:J033067L12, full insert sequence)	Protein metabolism	protein.targeting.mitochondria	Mitochondria	28.1757	28.1432	28.1881	29.2834	29.4331	29.3197	Cluster_2	2.26016	16	56.7	54.227	0	162.58		-0.899595	-0.949919	-0.880391	0.81409	1.0456	0.870215
LOC_Os01g51390.1	A2ZX44	osa:4325930	mitochondrial-processing peptidase subunit, mitochondrial precursor	Protein metabolism	protein.targeting.mitochondria	Plasma membrane	25.6948	25.2103	25.3385	26.6291	26.8157	26.2158	Cluster_2	2.20232	8	28.1	55.844	0	31.021		-0.430192	-1.15076	-0.960022	0.959359	1.23685	0.344763
LOC_Os03g11410.1	Q10Q21	osa:4332040	Mitochondrial processing peptidase beta subunit, mitochondrial, putative, expressed (Os03g0212700 protein)	Protein metabolism	protein.targeting.mitochondria	Mitochondria	28.7282	28.5748	28.7132	29.2686	29.448	29.2987	Cluster_2	1.58708	22	58.3	58.751	0	168.43		-0.740985	-1.15143	-0.781197	0.704382	1.18437	0.784862
LOC_Os05g02060.1	Q65XV6	osa:4337595	mitochondrial import inner membrane translocase subunit Tim17	Protein metabolism	protein.targeting.mitochondria	Chloroplast membrane	24.3997	23.3727	23.1103	27.0541	26.1479	26.581	Cluster_2	7.81792	4	38.4	15.616	0	13.73		-0.417041	-1.01927	-1.17312	1.1394	0.608039	0.86199
LOC_Os01g73550.2	Q5JJV3	-	Mitochondrial-processing peptidase subunit alpha (Alpha-MPP)	Protein metabolism	protein.targeting.mitochondria	Mitochondria	25.6043	25.5107	25.5594	26.8799	26.8488	26.6017	Cluster_2	2.32731	7	29.1	52.631	0	38.553		-0.834205	-0.972838	-0.90084	1.05539	1.00922	0.643274
LOC_Os01g16910.1	Q5NBN7	-	Mitochondrial import receptor subunit tom40-like	Protein metabolism	protein.targeting.mitochondria	Mitochondrial membrane	26.407	26.3765	26.3187	27.4858	27.5637	27.5013	Cluster_2	2.21844	10	47	37.956	0	65.532		-0.848436	-0.896723	-0.988343	0.861763	0.985285	0.886454
LOC_Os08g15460.1	Q6ZG25	osa:4345097	Preprotein translocase subunit SECY, chloroplastic (CpSecY)	Protein metabolism	protein.targeting.chloroplast	Chloroplast membrane	23.8913	22.7985	22.957	25.5546	26.0272	25.7048	Cluster_2	5.84273	2	6.1	59.529	0	6.2653		-0.411586	-1.16415	-1.05502	0.733972	1.05943	0.837363
LOC_Os03g13730.1	Q10PB3	osa:4332203	Translocase of chloroplast (EC 3.6.5.-)	Protein metabolism	protein.targeting.chloroplast	Chloroplast membrane	27.3493	27.529	27.3267	28.1824	28.1979	28.0572	Cluster_2	1.67499	9	37.6	36.28	0	79.654		-1.01931	-0.587631	-1.07343	0.981265	1.01848	0.680626
LOC_Os01g72800.1	Q5JK67	osa:4325387	signal recognition particle receptor	Protein metabolism	protein.targeting.chloroplast	Plasma membrane	23.1769	22.8843	23.5575	25.8107	25.8704	24.9445	Cluster_2	5.04767	4	20.7	39.254	0	13.058		-0.894912	-1.11365	-0.610377	1.07393	1.11855	0.426456
LOC_Os03g03990.1	Q8LSQ2	osa:4331514	Probable signal recognition particle 43 kDa protein, chloroplastic	Protein metabolism	protein.targeting.chloroplast	Chloroplast	23.1332	23.3886	23.3487	24.3193	25.8534	24.5477	Cluster_2	3.06657	4	22.7	42.138	0	5.826		-0.935093	-0.687631	-0.726355	0.213897	1.70001	0.435168
LOC_Os04g04020.1	Q0JF82	osa:4334998	transport Sec24-like	Protein metabolism	protein.targeting.secretory pathway.golgi	ER	25.9924	26.0609	25.9859	27.7146	27.3796	27.5427	Cluster_2	2.89296	25	35.4	112.06	0	119.72		-0.929705	-0.848709	-0.93733	1.10483	0.709068	0.901844
LOC_Os03g15650.1	Q10NQ3	osa:4332330	Vacuolar protein sorting-associated protein 9A (OsVPS9A) (Protein GLUTELIN PRECURSOR ACCUMULATION 2)	Protein metabolism	protein.targeting.secretory pathway.vacuole	Cytosol	26.1006	26.0499	25.8849	26.8797	27.3056	26.9422	Cluster_2	2.04301	6	24	53.84	0	47.426		-0.726223	-0.812625	-1.09354	0.600269	1.32537	0.706744
LOC_Os03g58700.1	Q84SZ6	osa:4334459	Vacuolar protein sorting-associated protein 35	Protein metabolism	protein.targeting.secretory pathway.vacuole	Cytosol	26.1968	26.3963	26.2707	27.2374	26.9506	26.8492	Cluster_2	1.65231	12	24.3	89.823	0	103.92		-1.07536	-0.60222	-0.900091	1.39281	0.712644	0.472212
LOC_Os08g15040.1	Q6YW27	osa:4345072	ADP-ribosylation factor	Protein metabolism	protein.targeting.secretory pathway.unspecified	Golgi	27.5846	27.4221	27.4985	28.473	28.5168	28.4111	Cluster_2	1.95239	7	59.9	20.397	0	82.517		-0.751183	-1.05635	-0.912806	0.918033	1.00044	0.801866
LOC_Os10g42940.1	Q336M3	osa:4349518	ADP-ribosylation factor	Protein metabolism	protein.targeting.secretory pathway.unspecified	Golgi	25.208	24.5919	24.4814	26.5171	26.6396	26.7977	Cluster_2	3.70907	3	42.2	21.678	0	16.096		-0.465972	-1.04243	-1.14591	0.759031	0.87366	1.02162
LOC_Os03g59740.3	Q7XZG0	osa:4334545	ADP-ribosylation factor	Protein metabolism	protein.targeting.secretory pathway.unspecified	Golgi	27.1052	27.1265	27.0664	28.2474	28.6541	28.54	Cluster_2	2.6047	2	70.7	20.653	0	66.428		-0.891292	-0.863532	-0.941782	0.595517	1.1248	0.976287
LOC_Os05g41060.1	Q0DH67	osa:4339157	ADP-ribosylation factor	Protein metabolism	protein.targeting.secretory pathway.unspecified	Golgi	30.7923	30.9209	30.8163	31.6773	31.6283	31.758	Cluster_2	1.7959	2	71.3	20.708	0	104.74		-1.01427	-0.738723	-0.962977	0.882698	0.777651	1.05562
LOC_Os04g53220.1	O04433	osa:4337050	Signal recognition particle 14 kDa protein (SRP14)	Protein metabolism	protein.targeting.secretory pathway.unspecified	Cytosol	24.0007	23.9586	22.9007	27.2889	27.3327	27.5756	Cluster_2	13.7286	2	21.2	14.838	0	4.6113		-0.715314	-0.735271	-1.23679	0.843543	0.86433	0.979501
LOC_Os01g66520.1	Q5N820	osa:4324901	Non-specific serine/threonine protein kinase (EC 2.7.11.1)	Protein metabolism	protein.postranslational modification	Nucleus	21.8769	21.7287	21.7	24.0581	23.9082	23.6202	Cluster_2	4.26817	1	3.7	55.287	0.0008879	2.9334		-0.811191	-0.939265	-0.964091	1.07423	0.944632	0.69568
LOC_Os06g06090.1	Q84UI5	osa:4340170	Mitogen-activated protein kinase 1 (MAP kinase 1) (EC 2.7.11.24) (MAP kinase 6) (OsMAPK6) (OsSIPK)	Protein metabolism	protein.postranslational modification	Nucleus	26.4147	26.5655	26.293	27.2069	27.7301	27.633	Cluster_2	2.14202	9	37.2	44.858	0	47.966		-0.883343	-0.645146	-1.07552	0.368182	1.19454	1.04128
LOC_Os06g43270.1	Q67WD3	osa:4341621	kinase domain containing protein	Protein metabolism	protein.postranslational modification	Chloroplast membrane	22.1973	23.4014	22.9703	24.9389	25.6599	25.6846	Cluster_2	5.94429	2	5.6	70.962	0	5.0983		-1.30985	-0.498875	-0.789226	0.536731	1.02231	1.03892
LOC_Os04g56450.1	Q7XR06	osa:4337276	Probable protein phosphatase 2C 45 (OsPP2C45) (EC 3.1.3.16)	Protein metabolism	protein.postranslational modification	Cytosol	27.0486	26.8501	27.3277	27.524	27.6808	27.8053	Cluster_2	1.51003	4	27	30.584	0	18.887		-0.875566	-1.41198	-0.121805	0.408667	0.832279	1.1684
LOC_Os06g36770.1	Q0DBI0	-	Serine/threonine-protein phosphatase 2A 55 kDa regulatory subunit B	Protein metabolism	protein.postranslational modification	Nucleus	21.662	23.4249	23.7384	25.785	25.6208	25.6199	Cluster_2	6.65045	3	12.6	58.189	0	12.445		-1.59697	-0.53316	-0.344035	0.890984	0.791851	0.791327
LOC_Os03g53910.1	Q75LL1	osa:4334120	tetratricopeptide repeat domain containing protein	Protein metabolism	protein.postranslational modification	Cytosol	22.6683	22.5519	22.6262	24.9641	24.2849	23.7621	Cluster_2	3.29794	3	12.3	40.994	0	7.9637		-0.793831	-0.908196	-0.835261	1.46192	0.794534	0.280839
LOC_Os06g11640.1	Q67X79	osa:4340511	Serine/threonine-protein phosphatase 2A activator (EC 5.2.1.8) (Phosphotyrosyl phosphatase activator)	Protein metabolism	protein.postranslational modification	Nucleus	24.9776	25.0875	25.6072	26.2853	26.3061	26.2077	Cluster_2	2.05946	3	16.4	42.744	0	14.85		-1.25826	-1.07805	-0.226263	0.885294	0.919252	0.758032
LOC_Os01g04650.1	Q5ZDH9	osa:4325473	PB1 domain containing protein	Protein metabolism	protein.postranslational modification	Nucleus	26.4033	26.4367	26.532	28.1639	28.3025	28.1031	Cluster_2	3.32304	9	25	70.368	0	47.401		-0.966638	-0.931519	-0.831432	0.882615	1.02822	0.818757
LOC_Os07g23110.1	Q7EYV7	osa:4343013	Poly [ADP-ribose] polymerase 1 (PARP-1) (EC 2.4.2.30) (NAD(+) ADP-ribosyltransferase 1) (ADPRT-1) (Poly[ADP-ribose] synthase 1) (Protein ADP-ribosyltransferase PARP1) (EC 2.4.2.-)	Protein metabolism	protein.postranslational modification	Nucleus	25.2278	23.3696	25.1724	26.4477	26.7772	26.8715	Cluster_2	4.3136	4	7.2	110.15	0	33.017		-0.310387	-1.69501	-0.351687	0.598618	0.844094	0.914372
LOC_Os01g51170.1	Q8LR54	osa:4327681	Glycylpeptide N-tetradecanoyltransferase (EC 2.3.1.97)	Protein metabolism	protein.postranslational modification	Cytosol	27.6583	27.5948	27.4193	28.577	28.5786	28.6371	Cluster_2	2.05639	12	43.5	49.709	0	95.177		-0.728552	-0.838889	-1.14376	0.868012	0.870826	0.972367
LOC_Os03g38970.1	Q6F2V0	osa:4333344	metal ion binding protein	Protein metabolism	protein.postranslational modification	Cytosol	26.2933	25.7387	25.5398	26.6258	26.7617	26.7304	Cluster_2	1.80083	10	9.9	142.36	0	26.133		0.0221681	-1.02774	-1.40409	0.651431	0.908714	0.849514
LOC_Os01g32660.1	Q5QN75	osa:4324023	Mitogen-activated protein kinase kinase 1 (MAP kinase kinase 1) (MAPKK1) (EC 2.7.12.2) (OsMEK1)	Protein metabolism	protein.postranslational modification	Cytosol	25.9109	25.7063	25.682	26.4147	26.5011	26.3161	Cluster_2	1.56286	12	41.4	40	0	50.078		-0.484718	-1.04313	-1.10942	0.890141	1.12607	0.621059
LOC_Os03g21990.1	Q10LQ8	osa:4332781	WD domain, G-beta repeat domain containing protein	Protein metabolism	protein.postranslational modification	Cytosol	25.687	25.2864	25.3674	26.4601	26.2926	26.1459	Cluster_2	1.80572	10	29.4	52.099	0	26.732		-0.375602	-1.18336	-1.02004	1.18347	0.845626	0.549911
LOC_Os10g38960.1	Q8LN32	osa:4349226	Lectin receptor kinase 7, putative	Protein metabolism	protein.postranslational modification.kinase.receptor like cytoplasmatic kinase VII	Plasma membrane	23.6811	24.8367	24.4179	26.3713	26.7857	26.7025	Cluster_2	4.95164	2	6.7	71.985	0	9.2276		-1.34757	-0.475037	-0.791276	0.683613	0.99653	0.933741
LOC_Os05g12680.1	A0A0N7KKC7	osa:4338122	retrotransposon protein, unclassified	Protein metabolism	protein.postranslational modification.kinase.receptor like cytoplasmatic kinase VII	Nucleus membrane	25.7992	25.6961	26.1871	26.3598	26.6443	26.6588	Cluster_2	1.58026	4	11.4	70.739	0	20.355		-1.03414	-1.28492	-0.0901992	0.329854	1.02206	1.05735
LOC_Os03g21540.1	Q10LW0	osa:4332743	TKL_IRAK_CrRLK1L-1.8 - The CrRLK1L-1 subfamily has homology to the CrRLK1L homolog	Protein metabolism	protein.postranslational modification.kinase.receptor like cytoplasmatic kinase VII	Plasma membrane	26.1348	26.1534	26.3574	27.1203	27.4071	27.1403	Cluster_2	2.0102	5	18.1	96.269	0	20.668		-1.03122	-0.998454	-0.63822	0.708741	1.21504	0.744112
LOC_Os02g07960.2	Q6EUQ1	osa:4328477	STRUBBELIG-RECEPTOR FAMILY 3 precursor	Protein metabolism	protein.postranslational modification.kinase.receptor like cytoplasmatic kinase VII	Plasma membrane	24.6124	24.4582	24.2447	26.4905	26.6686	26.5353	Cluster_2	4.36606	3	4.6	80.358	0	8.5271		-0.75875	-0.890326	-1.07247	0.843781	0.995751	0.882012
LOC_Os11g26130.1	Q53KI1	osa:4350438	Protein kinase domain containing protein, expressed	Protein metabolism	protein.postranslational modification.kinase.receptor like cytoplasmatic kinase VII	Plasma membrane	23.7706	23.7116	23.4182	24.9901	25.1243	25.2627	Cluster_2	2.81319	7	12.3	98.126	0	22.532		-0.733331	-0.804331	-1.15757	0.735121	0.896736	1.06338
LOC_Os09g19790.1	Q0J2B5	osa:4346854	Aminopeptidase M1-C (EC 3.4.11.2) (Alpha-aminoacylpeptide hydrolase)	Protein metabolism	protein.degradation	ER membrane	24.4231	24.0061	23.2621	25.2804	25.9681	26.4274	Cluster_2	3.98572	4	17.1	98.681	0	21.634		-0.389427	-0.733916	-1.34844	0.318726	0.886811	1.26625
LOC_Os06g11190.1	Q69TI3	osa:4340483	OsPOP13 - Putative Prolyl Oligopeptidase homologue	Protein metabolism	protein.degradation	-	24.4326	22.7576	23.1897	26.2749	25.8589	26.3386	Cluster_2	6.48673	7	20.9	74.843	0	25.352		-0.237267	-1.29401	-1.02138	0.924953	0.662557	0.965146
LOC_Os02g53680.1	Q6YZ49	osa:4330902	Replication protein A 70 kDa DNA-binding subunit A (OsRPA70a) (Replication factor A protein 1A) (Replication protein A 1A)	Protein metabolism	protein.degradation	Nucleus	22.4039	23.1212	22.7285	27.1099	27.1755	26.9711	Cluster_2	20.1726	4	10.5	72.31	0	5.8961		-1.05393	-0.753296	-0.917896	0.918589	0.946094	0.860436
LOC_Os01g04900.3	Q0JQS5	osa:4325486	Probable zinc metalloprotease EGY2, chloroplastic (EC 3.4.24.-) (Protein ETHYLENE-DEPENDENT GRAVITROPISM-DEFICIENT AND YELLOW-GREEN 2) (OsEGY2)	Protein metabolism	protein.degradation	Chloroplast membrane	24.2886	24.5442	24.6351	26.9357	27.0384	27.1295	Cluster_2	5.83715	2	12.3	37.751	0	9.0599		-1.05235	-0.869741	-0.804857	0.838407	0.911751	0.976785
LOC_Os07g10540.1	Q6ZIY1	osa:4342685	peptidase, M24 family protein	Protein metabolism	protein.degradation	Mitochondria	24.8868	23.9884	23.9888	26.6587	26.6956	27.0028	Cluster_2	5.64783	7	18.9	78.593	0	20.782		-0.460436	-1.09674	-1.09643	0.794555	0.820741	1.03831
LOC_Os10g28020.3	Q0IXP9	osa:4348626	Acylamino-acid-releasing enzyme 1 (AARE1) (EC 3.4.19.1)	Protein metabolism	protein.degradation	Cytosol	25.0901	24.9729	25.3314	27.0431	27.2752	27.4985	Cluster_2	4.41007	11	23.1	84.939	0	38.478		-0.936601	-1.03531	-0.733363	0.708711	0.904186	1.09237
LOC_Os04g57520.1	Q7XR49	osa:4337356	UBX domain-containing protein	Protein metabolism	protein.degradation	Nucleus	23.8983	24.4028	23.0538	25.1009	25.2976	25.5415	Cluster_2	2.88454	6	20	50.812	0	33.797		-0.683713	-0.153754	-1.57095	0.579604	0.78631	1.0425
LOC_Os01g56150.1	Q5ZAM8	osa:4325498	OsProCP1 - Putative Lysosomal Pro-x Carboxypeptidase homologue	Protein metabolism	protein.degradation	Plasma membrane	25.6838	25.9629	26.0039	27.1237	27.7798	27.7912	Cluster_2	3.2073	9	22.2	57.399	0	47.344		-1.08549	-0.794349	-0.751514	0.416776	1.1013	1.11327
LOC_Os06g41990.2	Q69TY5	osa:4341569	Stromal processing peptidase, chloroplastic (EC 3.4.24.-)	Protein metabolism	protein.degradation	Chloroplast	25.3351	24.9836	25.2048	26.6371	26.8882	26.8733	Cluster_2	3.0845	10	13.3	138.68	0	33.986		-0.723095	-1.113	-0.86765	0.721112	0.999604	0.983028
LOC_Os02g58340.1	Q6K9T1	osa:4331244	Oligopeptidase A (EC 3.4.24.70)	Protein metabolism	protein.degradation	Cytosol	28.873	28.7594	28.8395	29.7011	29.7051	29.5542	Cluster_2	1.7771	29	51.8	86.217	0	158.51		-0.796575	-1.04411	-0.869715	1.00718	1.01592	0.687304
LOC_Os08g15270.1	Q6Z505	-	ATP-dependent Clp protease proteolytic subunit (EC 3.4.21.92)	Protein metabolism	protein.degradation	Chloroplast	25.8114	25.9355	25.8829	26.6701	26.9357	26.8035	Cluster_2	1.90065	5	29.6	24.683	0	25.824		-1.02432	-0.783827	-0.885807	0.640082	1.15507	0.898805
LOC_Os03g21810.1	Q10LS9	osa:4332762	Insulinase containing protein, expressed (Os03g0336300 protein) (cDNA clone:J013153C08, full insert sequence)	Protein metabolism	protein.degradation	Nucleus	26.1295	26.1143	25.8292	27.0432	26.9397	27.0816	Cluster_2	1.99605	13	16.9	119.36	0	66.915		-0.704447	-0.731687	-1.24211	0.931644	0.746201	1.00039
LOC_Os05g36070.3	B9FJ61	osa:4338901	Signal peptide peptidase 2 (OsSPP2) (EC 3.4.23.-) (Intramembrane protease 2) (IMP) (IMPAS)	Protein metabolism	protein.degradation	ER membrane	23.4634	23.0007	24.1563	26.5547	27.3465	26.949	Cluster_2	10.6294	3	9.9	37.972	0	7.8593		-0.927982	-1.16896	-0.567101	0.682076	1.0945	0.887469
LOC_Os02g55140.1	Q6K669	-	Leucine aminopeptidase 2, chloroplastic (EC 3.4.11.1) (Leucyl aminopeptidase 2) (LAP 2) (Proline aminopeptidase 2) (EC 3.4.11.5) (Prolyl aminopeptidase 2)	Protein metabolism	protein.degradation	Chloroplast	28.3922	28.5273	28.2266	29.018	28.9611	29.0737	Cluster_2	1.55353	27	64.9	61.818	0	323.31		-0.848276	-0.475588	-1.30487	0.87748	0.720456	1.03079
LOC_Os03g02750.1	Q8H047	osa:4331422	OsSub25 - Putative Subtilisin homologue	Protein metabolism	protein.degradation.subtilases	Chloroplast	27.9274	27.9714	28.1494	29.4154	29.4163	29.4364	Cluster_2	2.65109	17	36.9	79.371	0	96.815		-1.02312	-0.966312	-0.736397	0.899201	0.900319	0.926309
LOC_Os03g40830.1	Q75I27	osa:4333413	Cucumisin-like serine protease, putative, expressed (Os03g0605300 protein)	Protein metabolism	protein.degradation.subtilases	Plasma membrane	23.407	23.6047	25.0033	26.0914	26.2393	26.2948	Cluster_2	4.60596	7	19.5	77.991	0	27.779		-1.27978	-1.13098	-0.0778802	0.741395	0.852729	0.894518
LOC_Os07g39020.1	Q6ZL89	osa:4343713	OsSub53 - Putative Subtilisin homologue	Protein metabolism	protein.degradation.subtilases	Plasma membrane	27.3184	27.0659	27.5091	31.4263	31.4106	31.3176	Cluster_2	16.9956	20	42.7	81.566	0	227.94		-0.901768	-1.01432	-0.816763	0.92943	0.922438	0.880984
LOC_Os03g55350.1	Q94H95	osa:4334194	Cucumisin-like serine protease, putative, expressed (Os03g0761500 protein) (cDNA clone:J033055P14, full insert sequence) (cDNA clone:J033123P12, full insert sequence)	Protein metabolism	protein.degradation.subtilases	Extracellular	26.4502	26.6087	26.5855	27.347	27.4748	27.7166	Cluster_2	1.95163	14	39.4	78.501	0	84.809		-1.06621	-0.774979	-0.817542	0.5816	0.816387	1.26075
LOC_Os08g44270.1	Q6ZJ18	osa:4346292	vignain precursor	Protein metabolism	protein.degradation.cysteine protease	Extracellular	22.8557	23.1564	22.7464	24.2713	24.3248	24.4794	Cluster_2	2.71125	11	35.3	41.871	0	70.861		-0.97611	-0.601387	-1.1124	0.787954	0.85463	1.04731
LOC_Os05g24550.6	Q5D214	-	Cathepsin B-like cysteine protease (cDNA clone:001-032-C04, full insert sequence) (cDNA clone:J013000E23, full insert sequence) (cDNA clone:J023047M19, full insert sequence)	Protein metabolism	protein.degradation.cysteine protease	Extracellular	26.6048	26.6655	26.5212	28.1112	27.9703	28.2566	Cluster_2	2.85903	5	20.7	39.525	0	64.618		-0.896961	-0.824471	-0.996949	0.904306	0.735872	1.0782
LOC_Os05g04630.6	P42211	-	Aspartic proteinase (EC 3.4.23.-)	Protein metabolism	protein.degradation.aspartate protease	Vacuole	27.8864	27.7721	27.718	29.6032	29.9061	29.7141	Cluster_2	3.8611	10	34.5	54.089	0	78.322		-0.820151	-0.926655	-0.977086	0.779449	1.06166	0.882784
LOC_Os01g71090.1	Q8S1V0	osa:4326530	xylanase inhibitor	Protein metabolism	protein.degradation.aspartate protease	Extracellular	27.2336	27.1061	27.2247	27.9717	28.1272	28.1824	Cluster_2	1.87338	13	57.3	43.786	0	97.762		-0.810084	-1.06368	-0.827775	0.657827	0.966991	1.07672
LOC_Os11g08200.1	B7F348	osa:4349962	Aspartic proteinase (cDNA clone:002-171-F05, full insert sequence)	Protein metabolism	protein.degradation.aspartate protease	Extracellular	23.9054	23.8915	23.4933	27.3695	27.4109	27.1188	Cluster_2	11.6025	10	37.1	44.722	0	45.133		-0.836022	-0.843137	-1.04789	0.944893	0.966144	0.816006
LOC_Os05g49200.2	Q0DFW1	osa:4339639	Aspartic proteinase oryzasin 1 (cDNA clone:001-042-E12, full insert sequence) (cDNA clone:J013116C15, full insert sequence) (cDNA clone:J033128K05, full insert sequence)	Protein metabolism	protein.degradation.aspartate protease	Vacuole	26.5442	26.6481	26.5397	28.6611	28.8289	28.7976	Cluster_2	4.54781	12	46.8	54.073	0	159.28		-0.939025	-0.852331	-0.942782	0.826731	0.966766	0.940641
LOC_Os05g33400.1	Q0DIB3	-	basic 7S globulin precursor	Protein metabolism	protein.degradation.aspartate protease	Plasma membrane	23.2574	23.588	24.4214	25.5662	25.7873	25.6979	Cluster_2	3.8057	3	13	45.316	0	9.0983		-1.30056	-1.00649	-0.265259	0.752827	0.949467	0.870015
LOC_Os02g46260.2	Q6ZH05	-	OsSCP9 - Putative Serine Carboxypeptidase homologue	Protein metabolism	protein.degradation.serine protease	lysosome	25.5413	25.4318	25.1626	26.4925	26.2083	26.1237	Cluster_2	1.8613	7	25	50.005	0	21.801		-0.548152	-0.758441	-1.2754	1.27875	0.732918	0.570329
LOC_Os02g02320.1	P37891	osa:4328060	Serine carboxypeptidase 3 (EC 3.4.16.5) (Serine carboxypeptidase III)	Protein metabolism	protein.degradation.serine protease	Vacuole	24.6742	24.8905	24.8925	26.7371	27.3572	27.4865	Cluster_2	5.18568	9	28.4	55.446	0	31.387		-1.00355	-0.84065	-0.839078	0.550531	1.01764	1.11511
LOC_Os02g35630.1	B7FAD8	osa:4329696	AAA family ATPase	Protein metabolism	protein.degradation.serine protease	Chloroplast	24.6275	24.5962	24.7551	26.215	26.4018	26.479	Cluster_2	3.26184	4	19.4	67.946	0	44.71		-0.941714	-0.975067	-0.805969	0.747701	0.946477	1.02857
LOC_Os05g50600.1	Q75HY2	osa:4339738	Carboxypeptidase (EC 3.4.16.-)	Protein metabolism	protein.degradation.serine protease	Plasma membrane	25.2709	25.2845	25.1822	26.6481	26.184	26.1272	Cluster_2	2.1052	4	21	47.367	0	39.733		-0.830549	-0.808511	-0.974506	1.4039	0.65092	0.558743
LOC_Os10g36760.1	Q7XCY0	osa:4349092	Prolyl carboxypeptidase	Protein metabolism	protein.degradation.serine protease	Extracellular	26.9816	26.8125	26.9346	27.684	27.6175	27.8771	Cluster_2	1.76126	6	20.9	55.743	0	54.677		-0.733104	-1.10186	-0.835631	0.798182	0.653251	1.21916
LOC_Os06g08720.1	Q5SMV5	osa:4340344	Carboxypeptidase (EC 3.4.16.-)	Protein metabolism	protein.degradation.serine protease	Extracellular	26.858	27.0931	27.3295	28.1814	28.3113	27.6579	Cluster_2	1.94089	6	21.9	53.393	0	54.179		-1.21588	-0.815585	-0.412916	1.03828	1.25954	0.146566
LOC_Os01g39260.1	Q8LQJ8	osa:4326311	ATP-dependent zinc metalloprotease FTSH 5, mitochondrial (OsFTSH5) (EC 3.4.24.-)	Protein metabolism	protein.degradation.metalloprotease	Mitochondrial membrane	26.1789	26.2508	25.9843	27.9358	27.9704	27.9517	Cluster_2	3.51773	5	24.2	77.434	0	35.501		-0.868346	-0.796269	-1.06335	0.892485	0.927149	0.908336
LOC_Os02g52390.1	B9F342	-	M16 domain containing zinc peptidase	Protein metabolism	protein.degradation.metalloprotease	Cytosol	26.968	27.0839	27.3297	27.9664	27.7121	27.8642	Cluster_2	1.64761	31	41.4	121.21	0	202.4		-1.23849	-0.962157	-0.375907	1.14218	0.535826	0.898554
LOC_Os07g38270.1	Q7XIH2	osa:4343659	insulin-degrading enzyme	Protein metabolism	protein.degradation.metalloprotease	Cytosol	26.2597	26.0573	25.7712	27.2415	27.5448	27.5008	Cluster_2	2.63837	12	26.1	113.1	0	69.223		-0.595038	-0.851588	-1.21423	0.649226	1.03369	0.977939
LOC_Os06g51029.1	Q5Z974	osa:4342113	ATP-dependent zinc metalloprotease FTSH 1, chloroplastic (OsFTSH1) (EC 3.4.24.-)	Protein metabolism	protein.degradation.metalloprotease	Chloroplast membrane	27.8237	28.0651	28.1478	28.9387	29.3244	28.8219	Cluster_2	2.0225	19	41.1	72.702	0	134.03		-1.17955	-0.770676	-0.63071	0.70856	1.36161	0.51076
LOC_Os06g45820.1	Q655S1	osa:4341796	ATP-dependent zinc metalloprotease FTSH 2, chloroplastic (OsFTSH2) (EC 3.4.24.-)	Protein metabolism	protein.degradation.metalloprotease	Chloroplast membrane	27.9238	27.8815	27.9887	28.7647	28.5711	28.6361	Cluster_2	1.65397	19	43	72.537	0	157.53		-0.917373	-1.022	-0.756502	1.16461	0.68516	0.846101
LOC_Os03g38230.1	Q84NY6	osa:4333316	Membrane-associated zinc metalloprotease family protein, expressed (Os03g0579000 protein) (cDNA clone:001-017-C01, full insert sequence) (cDNA clone:J023147F22, full insert sequence)	Protein metabolism	protein.degradation.metalloprotease	Plasma membrane	23.0487	23.3049	23.1577	24.6893	24.5684	24.991	Cluster_2	2.98788	1	7	43.604	0	7.1525		-1.03611	-0.744763	-0.912118	0.82912	0.691711	1.17216
LOC_Os01g12660.1	Q5NAF6	osa:4326743	AAA-type ATPase family protein	Protein metabolism	protein.degradation.AAA type	Mitochondrial membrane	22.7785	23.2286	23.6701	24.618	25.8479	25.879	Cluster_2	4.6674	5	11.7	93.419	0	18.833		-1.17198	-0.833535	-0.501535	0.211306	1.13618	1.15956
LOC_Os11g36390.1	Q2R2B4	osa:4350754	Replication factor C subunit 1 (OsRFC1) (Activator 1 large subunit) (Activator 1 subunit 1)	Protein metabolism	protein.degradation.AAA type	Nucleus	25.4105	25.5386	25.3332	26.6362	26.5077	26.4166	Cluster_2	2.13283	9	14.5	110.9	0	37.82		-0.929334	-0.718001	-1.05688	1.09276	0.880901	0.73055
LOC_Os02g46990.1	Q6Z8F7	osa:4330409	AAA-type ATPase family protein	Protein metabolism	protein.degradation.AAA type	Cytosol	25.2133	25.3148	24.3556	26.0031	26.0292	25.9495	Cluster_2	2.0459	4	13.1	71.267	0	17.277		-0.402293	-0.247826	-1.70765	0.799874	0.839573	0.718323
LOC_Os06g12160.1	A3B9U8	-	AAA domain-containing protein	Protein metabolism	protein.degradation.AAA type	Cytosol	23.482	24.2008	23.1857	26.3222	26.4791	26.2021	Cluster_2	6.55059	2	4.4	108.21	0	7.9531		-0.982037	-0.510423	-1.17646	0.881584	0.984555	0.802786
LOC_Os01g04814.4	Q8LKV4	-	AAA-ATPase-like protein	Protein metabolism	protein.degradation.AAA type	Plasma membrane	24.856	25.2545	25.347	26.1196	26.3586	26.1898	Cluster_2	2.09968	8	27.3	44.171	0	36.461		-1.35463	-0.705522	-0.554811	0.703827	1.09306	0.818077
LOC_Os03g06950.1	Q10RB2	-	Ubiquitin carboxyl-terminal hydrolase family protein, expressed	Protein metabolism	protein.degradation.ubiquitin	Nucleus	22.2678	22.2256	22.7408	23.9165	24.4847	24.9217	Cluster_2	4.08293	3	2.9	176.95	0	11.569		-0.989625	-1.02571	-0.585549	0.418891	0.904342	1.27765
LOC_Os02g30180.3	Q6K653	osa:4329431	ZOS2-07 - C2H2 zinc finger protein	Protein metabolism	protein.degradation.ubiquitin	Nucleus	24.9913	25.04	25.2556	26.6228	26.5965	26.7804	Cluster_2	2.97099	4	17.6	38.759	0	11.395		-1.02592	-0.96982	-0.721174	0.855186	0.824809	1.03692
LOC_Os03g13970.2	O82143	osa:4332222	26S proteasome non-ATPase regulatory subunit 4 homolog (26S proteasome regulatory subunit RPN10) (OsRPN10) (26S proteasome regulatory subunit S5a homolog) (OsS5a)	Protein metabolism	protein.degradation.ubiquitin	Nucleus	27.572	27.5472	27.6271	28.8536	28.6906	28.6783	Cluster_2	2.23259	11	36.8	42.383	0	91.826		-0.923722	-0.962461	-0.837248	1.08459	0.829038	0.809806
LOC_Os12g01520.3	Q2QYU8	-	Ubiquitin-activating enzyme E1 2, putative, expressed	Protein metabolism	protein.degradation.ubiquitin.E1	Cytosol	23.2096	23.9489	23.3067	28.4825	28.3978	28.2835	Cluster_2	29.847	2	57.5	108.3	0	9.5173		-1.01195	-0.737766	-0.975952	0.94363	0.912209	0.869832
LOC_Os02g30310.1	G3CKJ0	osa:4329438	Ubiquitin-like modifier-activating enzyme 5	Protein metabolism	protein.degradation.ubiquitin.E1	Cytosol	26.3754	26.5675	26.8676	27.3104	27.4603	27.3148	Cluster_2	1.69156	12	44.2	45.623	0	84.227		-1.35765	-0.928353	-0.257254	0.732771	1.06785	0.742639
LOC_Os07g49230.1	A0A0P0XAH7	-	E1 ubiquitin-activating enzyme (EC 6.2.1.45)	Protein metabolism	protein.degradation.ubiquitin.E1	Nucleus	25.6201	25.9122	25.6448	27.184	26.7116	26.369	Cluster_2	2.04083	6	17.3	117.93	0	17.271		-0.986423	-0.521908	-0.947245	1.50109	0.749757	0.204733
LOC_Os05g38550.1	Q6L508	osa:4339013	ubiquitin-conjugating enzyme	Protein metabolism	protein.degradation.ubiquitin.E2	Chloroplast	24.0813	22.6704	23.353	25.2877	25.0853	25.2348	Cluster_2	3.56611	1	13.3	23.433	0	28.529		-0.1853	-1.46637	-0.846625	0.910052	0.726262	0.861977
LOC_Os01g70140.1	Q8S1Y5	osa:4327237	E2 ubiquitin-conjugating enzyme (EC 2.3.2.23)	Protein metabolism	protein.degradation.ubiquitin.E2	Nucleus	23.5992	22.3843	24.8761	26.5368	26.5351	26.6237	Cluster_2	7.70263	3	24.1	21.323	0	11.49		-0.831615	-1.50816	-0.120545	0.804295	0.803362	0.852669
LOC_Os09g07900.1	B9G2D0	-	HECT-type E3 ubiquitin transferase (EC 2.3.2.26)	Protein metabolism	protein.degradation.ubiquitin.E3.HECT	Nucleus	24.1683	24.5549	23.1052	26.6672	26.5845	26.7749	Cluster_2	6.64729	3	2.7	399.89	0	4.5098		-0.72601	-0.479976	-1.40252	0.864207	0.811555	0.932741
LOC_Os12g24080.1	B9GCX0	-	HECT-type E3 ubiquitin transferase (EC 2.3.2.26)	Protein metabolism	protein.degradation.ubiquitin.E3.HECT	Nucleus	26.1161	26.2478	26.0452	27.0678	27.1461	26.9199	Cluster_2	1.87675	15	31.2	111.43	0	129.52		-0.935848	-0.676012	-1.07563	0.941656	1.096	0.649838
LOC_Os02g01170.1	Q6YU89	-	HECT-type E3 ubiquitin transferase (EC 2.3.2.26)	Protein metabolism	protein.degradation.ubiquitin.E3.HECT	Cytosol	25.421	25.2629	25.5461	26.7052	27.0812	26.8618	Cluster_2	2.77544	13	21	90.818	0	74.773		-0.88416	-1.07692	-0.731721	0.681148	1.13954	0.872116
LOC_Os09g36830.1	Q651E8	osa:4347721	SKP1-like protein 20 (SKP1-like 20)	Protein metabolism	protein.degradation.ubiquitin.E3.SCF.SKP	Nucleus	23.4629	23.2928	23.6414	24.9255	24.6943	24.7918	Cluster_2	2.52834	4	43.4	19.197	0	33.435		-0.902087	-1.13048	-0.662402	1.06156	0.751254	0.882149
LOC_Os03g15880.5	Q84QA7	osa:4332349	Coronatine-insensitive protein homolog 2 (OsCOI2)	Protein metabolism	protein.degradation.ubiquitin.E3.SCF.FBOX	Cytosol	24.9561	25.3988	25.4034	27.6649	27.0231	26.9214	Cluster_2	3.86471	11	26.7	66.265	0	74.567		-1.14559	-0.746827	-0.742691	1.29429	0.7162	0.624625
LOC_Os10g07270.1	Q33AW7	osa:4348153	Ubiquitin carboxyl-terminal hydrolase (EC 3.4.19.12)	Protein metabolism	protein.degradation.ubiquitin.ubiquitin protease	Nucleus	24.5686	24.4634	24.5623	26.8092	26.649	26.8141	Cluster_2	4.67829	6	11.5	105.05	0	30.072		-0.880932	-0.967085	-0.886072	0.953757	0.822563	0.957768
LOC_Os01g08200.1	Q5VRV7	osa:4323863	Ubiquitin carboxyl-terminal hydrolase (EC 3.4.19.12)	Protein metabolism	protein.degradation.ubiquitin.ubiquitin protease	Nucleus	27.445	27.2963	27.6362	28.1388	28.0973	28.2799	Cluster_2	1.63901	24	46.9	88.664	0	111.94		-0.904958	-1.26797	-0.437956	0.789287	0.687839	1.13376
LOC_Os07g06950.1	Q7EZJ0	-	Ubiquitinyl hydrolase 1 (EC 3.4.19.12)	Protein metabolism	protein.degradation.ubiquitin.ubiquitin protease	Cytosol	26.8168	26.8244	26.7941	27.8548	27.6465	27.7662	Cluster_2	1.92392	20	29.4	136.76	0	158.09		-0.895769	-0.881059	-0.939178	1.0951	0.695633	0.92527
LOC_Os11g36470.1	B9GBA5	-	Ubiquitinyl hydrolase 1 (EC 3.4.19.12)	Protein metabolism	protein.degradation.ubiquitin.ubiquitin protease	Cytosol	26.5515	25.1651	25.6097	27.0814	27.1725	27.4127	Cluster_2	2.72595	8	31.9	110.63	0	33.354		0.0574564	-1.45511	-0.970027	0.635632	0.734957	0.997095
LOC_Os07g46660.2	Q7EZY9	osa:4344181	Ubiquitin carboxyl-terminal hydrolase (EC 3.4.19.12)	Protein metabolism	protein.degradation.ubiquitin.ubiquitin protease	Nucleus	25.4795	25.4301	25.5155	26.7042	26.3522	26.4757	Cluster_2	2.05	10	25.2	60.258	0	42.412		-0.88662	-0.971892	-0.824397	1.22859	0.620526	0.833792
LOC_Os05g30800.1	Q60EW3	osa:4338586	26S proteasome non-ATPase regulatory subunit 14	Protein metabolism	protein.degradation.ubiquitin.proteasom	Cytosol	27.0759	27.3438	27.2091	28.1245	28.2443	28.2992	Cluster_2	2.01822	1	58	34.393	0	69.19		-1.13482	-0.660058	-0.898767	0.723866	0.936244	1.03353
LOC_Os02g05340.1	Q6Z2Z3	osa:4328287	26S proteasome non-ATPase regulatory subunit 2 homolog	Protein metabolism	protein.degradation.ubiquitin.proteasom	Nucleus	25.7527	25.1485	25.4185	26.576	26.5838	26.8449	Cluster_2	2.34294	16	49.4	98.157	0	47.799		-0.426761	-1.28243	-0.899998	0.739114	0.750112	1.11996
LOC_Os02g53060.1	Q9LST9	osa:4330861	Proteasome subunit beta	Protein metabolism	protein.degradation.ubiquitin.proteasom	Nucleus	29.2222	29.1471	29.2297	29.9928	29.8041	29.7945	Cluster_2	1.58465	3	61.4	26.273	0	108.53		-0.832734	-1.03479	-0.812645	1.24037	0.732801	0.707001
LOC_Os02g10640.1	Q9FXT8	osa:4328642	26S proteasome regulatory particle triple-A ATPase subunit4 (Os02g0199900 protein)	Protein metabolism	protein.degradation.ubiquitin.proteasom	Nucleus	28.0379	28.1271	28.1319	28.9145	28.785	29.0333	Cluster_2	1.75561	4	56	44.586	0	148.39		-1.03135	-0.834449	-0.823709	0.90446	0.618429	1.16662
LOC_Os02g08520.1	Q6H800	osa:4328517	Proteasome subunit beta	Protein metabolism	protein.degradation.ubiquitin.proteasom	Nucleus	23.3003	23.5755	23.4112	24.2146	25.2617	24.7411	Cluster_2	2.47959	2	36.8	22.784	0	5.2708		-0.985678	-0.639564	-0.846264	0.164153	1.48105	0.826299
LOC_Os01g16190.1	Q9SDD1	osa:4324379	26S proteasome regulatory particle non-ATPase subunit11 (Os01g0267200 protein) (Putative Pad1) (cDNA clone:J013022M19, full insert sequence)	Protein metabolism	protein.degradation.ubiquitin.proteasom	Nucleus	26.2986	26.1818	26.3269	27.9412	27.6118	27.4396	Cluster_2	2.63005	1	58	34.338	0	11.567		-0.853743	-1.00303	-0.817687	1.24547	0.824548	0.604445
LOC_Os02g38810.1	Q6K5H9	osa:4329887	26S proteasome non-ATPase regulatory subunit 6	Protein metabolism	protein.degradation.ubiquitin.proteasom	Cytosol	22.8032	23.3396	23.0758	24.0095	24.0622	24.2445	Cluster_2	2.04558	3	28.6	44.149	0	6.9661		-1.31971	-0.418999	-0.861847	0.705863	0.794311	1.10038
LOC_Os06g43570.1	Q9LST7	osa:4341637	Proteasome subunit beta type-3 (20S proteasome alpha subunit C) (20S proteasome subunit beta-3)	Protein metabolism	protein.degradation.ubiquitin.proteasom	Nucleus	27.4439	27.2299	27.4381	28.3425	28.2839	28.3364	Cluster_2	1.93229	3	34.1	35.367	0	71.308		-0.763207	-1.16963	-0.774182	0.943282	0.831982	0.93175
LOC_Os06g07630.1	Q5SNC0	osa:4340276	26S protease regulatory subunit 6A	Protein metabolism	protein.degradation.ubiquitin.proteasom	Nucleus	28.58	28.5632	28.4873	29.4616	29.4211	29.4149	Cluster_2	1.85188	6	70.9	47.779	0	247.48		-0.835738	-0.870182	-1.0256	0.97011	0.887008	0.8744
LOC_Os09g33986.2	Q9LST4	osa:4347573	Proteasome subunit beta	Protein metabolism	protein.degradation.ubiquitin.proteasom	Nucleus	28.5223	28.4937	28.5402	29.3399	29.1616	29.1596	Cluster_2	1.62633	11	56.8	27.734	0	125.33		-0.890001	-0.96353	-0.844243	1.20558	0.748684	0.743507
LOC_Os08g29370.2	Q6YW78	-	Peptidylprolyl isomerase (EC 5.2.1.8)	Protein metabolism	protein.folding	Chloroplast	24.2082	23.3558	24.2022	26.2354	26.2494	26.3056	Cluster_2	5.0678	2	8.9	46.481	0	6.1901		-0.670325	-1.31627	-0.674846	0.865862	0.876495	0.919085
LOC_Os07g10830.1	Q6ZLK0	osa:4342702	Dolichyl-diphosphooligosaccharide--protein glycosyltransferase 48 kDa subunit (Oligosaccharyl transferase 48 kDa subunit)	Protein metabolism	protein.glycosylation	ER membrane	27.7171	27.5491	27.7539	29.0519	28.9627	28.9554	Cluster_2	2.49094	12	38.5	48.389	0	109.51		-0.847427	-1.07904	-0.79669	0.993021	0.8701	0.860036
LOC_Os08g10350.1	Q6ZCE6	osa:4344918	integral membrane family protein	Protein metabolism	protein.glycosylation	Golgi membrane	22.9175	23.0509	22.2706	24.2797	24.0343	23.8699	Cluster_2	2.48796	1	4.4	37.248	0	3.4431		-0.625045	-0.453599	-1.45636	1.12567	0.810348	0.598986
LOC_Os05g23600.1	Q0DJC5	osa:4338348	Dolichyl-diphosphooligosaccharide--protein glycosyltransferase subunit 1A (Ribophorin IA) (RPN-IA) (Ribophorin-1A)	Protein metabolism	protein.glycosylation	ER membrane	27.1407	27.2814	27.2935	28.7418	28.5427	28.5932	Cluster_2	2.61596	15	35.6	69.521	0	116.37		-1.03517	-0.851244	-0.835348	1.05886	0.798429	0.864479
LOC_Os04g51690.1	Q7X6B1	osa:4336917	alpha-1,2-Mannosidase (EC 3.2.1.-)	Protein metabolism	protein.glycosylation.mannosyl-oligosaccharide alpha-1,2-mannosidase	Plasma membrane	24.4406	24.9264	24.7736	25.9241	26.7199	26.7193	Cluster_2	3.34236	7	17.5	65.091	0	26.398		-1.13308	-0.651659	-0.803063	0.337029	1.12564	1.12513
LOC_Os02g44510.1	Q6ESI8	-	Putative UDP-glucose:glycoprotein glucosyltransferase	Protein metabolism	protein.glycosylation.UDP-glucose glycoprotein glucosyltransferase	ER	28.0529	27.8905	27.9716	28.6123	28.8077	28.6497	Cluster_2	1.64511	12	22.1	74.998	0	43.002		-0.691007	-1.09494	-0.893216	0.700053	1.1861	0.793008
LOC_Os03g11980.1	Q10PW1	osa:4332084	Beta-hexosaminidase (EC 3.2.1.52)	Protein metabolism	protein.glycosylation.alpha-1,3-mannosyl-glycoprotein-beta-1,2-N-acetylglucosaminyltransferase(GnTI)	Plasma membrane	22.7081	22.9684	22.8824	26.4083	26.7045	26.5166	Cluster_2	12.9077	3	8.4	66.318	0	10.156		-0.982621	-0.854078	-0.896559	0.844485	0.990772	0.898001
LOC_Os06g13650.3	Q654G0	-	Alpha-mannosidase (EC 3.2.1.-)	Protein metabolism	protein.glycosylation.mannosyl-oligosaccharide-1,3-1,6-alpha-mannosidase(GMII)	Mitochondrial membrane	25.294	25.6637	25.344	26.1861	26.0828	26.2102	Cluster_2	1.65379	13	17.4	133.09	0	65.673		-1.19869	-0.317316	-1.07938	0.928013	0.681817	0.985553
LOC_Os02g52040.1	Q6Z7W3	osa:4330781	Protein PHOSPHATE-INDUCED 1 homolog (OsPHI-1)	Signaling	signalling.in sugar and nutrient physiology	Extracellular	26.4043	26.1408	25.6937	28.3735	28.5557	27.7283	Cluster_2	4.40629	4	21.5	32.398	0	15.706		-0.608237	-0.82332	-1.18839	0.999314	1.14802	0.472613
[truncated: 244 more rows]
