# Supplementary material for: Quantitative Proteomic Analysis Deciphers the Molecular Mechanism for Endosperm Nuclear Division in Early Rice Seed Development
Source: Plants (Basel). 2023 Oct 29;12(21):3715. doi: 10.3390/plants12213715 (PMC10650807; doi:10.3390/plants12213715)
Supplement: Supplementary file 1 [file plants-12-03715-s001.zip › Supplementary Table S3. List of differentially modulated proteins in WT and osctps1-2 in 1 DAP seeds.xlsx]

## Sheet: Table S3
Supplementary Table S3. List of differentially modulated proteins in WT and osctps1-2 in 1 DAP seeds
Locus IDs (MSU v6)	Uniprot IDs	KEGG IDs	Protein name	Categories	MapMan function	Subcellular localization prediction	WT_1 DAP rep_1	WT_1 DAP rep_2	WT_1 DAP rep_3	osctps1-2_1 DAP rep_1	osctps1-2_1 DAP rep_2	osctps1-2_1 DAP rep_3	Cluster	FC_1DAF_ENL2 vs WT	Unique peptides	Sequence coverage [%]	Mol. weight [kDa]	Q-value	Score	MS/MS count	Zscore_WT_1 DAP rep_1	Zscore_WT_1 DAP rep_2	Zscore_WT_1 DAP rep_3	Zscore_osctps1-2_1 DAP rep_1	Zscore_osctps1-2_1 DAP rep_2	Zscore_osctps1-2_1 DAP rep_3
LOC_Os07g25430.1	Q6Z3V7	osa:4343070	Putative Photosystem I reaction center subunit IV	Photosynthesis	PS.lightreaction.photosystem I.PSI polypeptide subunits	Chloroplast membrane	27.6344	27.263	27.2753	25.087	25.0998	24.7972	Cluster_1	-5.26419	3	42.3	15.546	0	43.447	44	1.08908	0.808537	0.817835	-0.835389	-0.825738	-1.05432
LOC_Os09g08880.1	Q7DNB0	osa:3131390	ATP synthase subunit alpha, chloroplastic (EC 7.1.2.2) (ATP synthase F1 sector subunit alpha) (F-ATPase subunit alpha)	Photosynthesis	PS.lightreaction.ATP synthase.alpha subunit	Chloroplast membrane	27.1478	27.121	26.727	24.4723	24.857	23.7313	Cluster_1	-6.25535	1	29.9	31.763	0	8.8551	29	0.980716	0.962837	0.700309	-0.802157	-0.545811	-1.29589
LOC_Os07g42440.3	Q8H3I4	osa:4343908	Peroxisomal (S)-2-hydroxy-acid oxidase GLO4 (EC 1.1.3.15) (Glycolate oxidase 4) (GOX 4) (OsGLO4) (Short chain alpha-hydroxy acid oxidase GLO4)	Photosynthesis	PS.photorespiration.glycolate oxydase	Peroxisomal membrane	25.5773	25.9957	26.0645	25.1617	24.6777	25.1191	Cluster_1	-1.85704	9	31.4	39.763	0	37.986	40	0.265987	1.03531	1.16173	-0.498192	-1.38818	-0.576661
LOC_Os01g62420.1	Q8LR75	osa:4327400	triosephosphate isomerase, cytosolic	Photosynthesis	PS.calvin cycle.TPI	Mitochondria	26.3377	26.4702	26.2242	23.5604	24.6076	23.4991	Cluster_1	-5.48295	6	43.5	27.273	0	23.227	13	0.870167	0.964565	0.789305	-1.10887	-0.362641	-1.15253
LOC_Os09g36450.1	Q69K00	osa:4347691	triosephosphate isomerase, chloroplast precursor	Photosynthesis	PS.calvin cycle.TPI	Chloroplast	28.4137	28.3612	28.4434	27.2237	26.6917	27.3221	Cluster_1	-2.50878	15	72	32.393	0	104.61	212	0.885029	0.815788	0.924209	-0.684367	-1.38603	-0.55463
LOC_Os01g02880.1	Q94JJ0	osa:4326074	Fructose-bisphosphate aldolase (EC 4.1.2.13)	Photosynthesis	PS.calvin cycle.aldolase	Mitochondria	29.1304	29.0412	29.0042	27.8531	28.1308	28.4126	Cluster_1	-1.90064	12	46.1	41.994	0	123.73	187	0.992669	0.827236	0.758527	-1.37728	-0.861961	-0.339191
LOC_Os05g33380.1	P17784	osa:4338737	Fructose-bisphosphate aldolase 1, cytoplasmic (EC 4.1.2.13) (Cytoplasmic aldolase) (cALD) (Gravity-specific protein GSC 233)	Photosynthesis	PS.calvin cycle.aldolase	Cytosol	32.4263	32.5357	32.4988	30.5331	30.6538	30.6149	Cluster_1	-3.69704	13	75.1	38.863	0	270.98	716	0.853113	0.958817	0.923153	-0.976964	-0.860276	-0.897843
LOC_Os02g05030.1	B9F2N9	-	Sucrose-phosphatase (EC 3.1.3.24)	Major CHO metabolism	major CHO metabolism.synthesis.sucrose.SPP	Cytosol	27.8659	27.7737	27.7509	26.2612	25.9912	26.2643	Cluster_1	-3.08362	10	36.6	47.254	0	70.265	146	0.983495	0.88064	0.855113	-0.807118	-1.10843	-0.803698
LOC_Os09g12660.2	Q69T99	osa:4346656	Glucose-1-phosphate adenylyltransferase small subunit 1, chloroplastic/amyloplastic (OsAGPS1) (OsAPS1) (EC 2.7.7.27) (ADP-glucose pyrophosphorylase AGPS1) (ADP-glucose synthase AGPS1)	Major CHO metabolism	major CHO metabolism.synthesis.starch.AGPase	Chloroplast	28.5452	28.4876	28.5228	26.5872	26.3635	26.2583	Cluster_1	-4.33354	10	56.2	54.844	0	99.26	89	0.931896	0.882372	0.912567	-0.750652	-0.942904	-1.03328
LOC_Os05g50380.1	Q688T8	osa:4339718	Glucose-1-phosphate adenylyltransferase large subunit 3, chloroplastic/amyloplastic (OsAGPL3) (OsAPL3) (EC 2.7.7.27) (ADP-glucose pyrophosphorylase AGPL3) (ADP-glucose synthase AGPL3)	Major CHO metabolism	major CHO metabolism.synthesis.starch.AGPase	Chloroplast	29.158	29.1298	29.0947	28.7117	28.4978	28.2637	Cluster_1	-1.55445	19	59.9	57.653	0	187.69	340	0.925435	0.850566	0.757344	-0.258852	-0.826702	-1.44779
LOC_Os06g06560.1	B7F2B2	osa:9269493	Soluble starch synthase 1, chloroplastic/amyloplastic (EC 2.4.1.21) (Starch synthase I)	Major CHO metabolism	major CHO metabolism.synthesis.starch.starch synthase	Chloroplast	27.0983	26.7782	26.8677	25.9106	25.9865	26.0012	Cluster_1	-1.93003	9	21.1	70.951	0	30.255	74	1.23922	0.636247	0.80493	-0.998018	-0.855057	-0.827319
LOC_Os07g22930.4	Q8GTK0	osa:4343010	Starch synthase, chloroplastic/amyloplastic (EC 2.4.1.-)	Major CHO metabolism	major CHO metabolism.synthesis.starch.starch synthase	Chloroplast	25.7189	26.5486	26.6	24.3463	23.7783	24.1863	Cluster_1	-4.54896	8	27.4	55.182	0	35.485	24	0.417637	1.08086	1.12195	-0.679479	-1.13357	-0.807397
LOC_Os04g53310.1	Q0J9Z0	osa:4337056	soluble starch synthase 3, chloroplast precursor	Major CHO metabolism	major CHO metabolism.synthesis.starch.starch synthase	Chloroplast	26.5976	26.2039	26.3152	25.3279	23.4102	24.4544	Cluster_1	-3.93048	8	10.4	138.2	0	19.804	16	0.972513	0.656793	0.746028	-0.0456958	-1.5835	-0.74614
LOC_Os02g32660.1	Q6H6P8	osa:4329532	1,4-alpha-glucan branching enzyme (EC 2.4.1.18)	Major CHO metabolism	major CHO metabolism.synthesis.starch.starch branching	Chloroplast	27.4955	28.0332	28.2772	26.9494	26.3661	26.1799	Cluster_1	-2.70721	13	19.3	92.756	0	58.667	162	0.322186	0.943982	1.22617	-0.30935	-0.983833	-1.19916
LOC_Os04g45290.1	Q0JBF1	osa:4336515	glycosyl hydrolases	Major CHO metabolism	major CHO metabolism.degradation.sucrose.invertases.vacuolar	Vacuolar membrane	29.3788	29.2103	29.1925	28.3598	28.0289	28.1857	Cluster_1	-2.09806	21	50.6	71.756	0	190.91	446	1.09098	0.809308	0.779622	-0.612037	-1.16495	-0.902928
LOC_Os02g49320.1	B7EW17	osa:4330581	sucrase-related	Major CHO metabolism	major CHO metabolism.degradation.sucrose.misc	Plasma membrane	29.1702	29.1942	28.6044	28.2249	28.2417	28.3388	Cluster_1	-1.64851	9	27.3	46.645	0	39.211	143	1.20386	1.25712	-0.0547435	-0.898934	-0.861611	-0.645692
LOC_Os06g30310.1	B9FTF7	-	PPDK_N domain-containing protein	Major CHO metabolism	major CHO metabolism.degradation.starch.glucan water dikinase	Cytosol	28.599	28.1294	28.8669	27.2851	27.5415	27.7054	Cluster_1	-2.02949	24	23.2	163.18	0	203.79	141	0.92933	0.173999	1.36037	-1.18406	-0.771616	-0.508014
LOC_Os03g01750.5	Q10SY1	osa:4331333	Protein tyrosine phosphatase, putative, expressed	Major CHO metabolism	major CHO metabolism.degradation.starch.laforin like phosphoglucan phosphatase (SEX4)	Cytosol	26.2647	25.9428	26.2396	24.2981	25.2554	25.1569	Cluster_1	-2.37109	7	28.5	38.375	0	17.656	31	0.962011	0.542746	0.929346	-1.60007	-0.352812	-0.481221
LOC_Os03g09250.1	O64437	osa:4331917	Inositol-3-phosphate synthase 1 (MIP synthase 1) (EC 5.5.1.4) (Myo-inositol 1-phosphate synthase) (IPS) (MI-1-P synthase) (OsINO1-1)	Minor CHO metabolism	minor CHO metabolism.myo-inositol.InsP Synthases	Chloroplast	27.3671	27.3147	27.6222	25.0514	25.0133	23.9293	Cluster_1	-6.82092	8	24.7	56.264	0	29.964	28	0.837415	0.80408	0.999555	-0.634529	-0.658739	-1.34778
LOC_Os10g35110.2	Q9FXT4	osa:4348988	Alpha-galactosidase (EC 3.2.1.22) (Alpha-D-galactoside galactohydrolase) (Melibiase)	Minor CHO metabolism	minor CHO metabolism.galactose.alpha-galactosidases	Extracellular	29.9297	29.8329	29.9954	28.1657	28.0273	28.174	Cluster_1	-3.47495	13	42.2	45.821	0	287.26	273	0.920879	0.82277	0.987378	-0.866396	-1.00665	-0.857975
LOC_Os02g07490.1	Q6H703	osa:4328446	Glyceraldehyde-3-phosphate dehydrogenase (EC 1.2.1.-)	Glycolysis	glycolysis.cytosolic branch.glyceraldehyde 3-phosphate dehydrogenase (GAP-DH)	Mitochondria	28.7727	28.6438	28.782	27.3993	26.9754	27.0544	Cluster_1	-3.01004	8	61.3	43.317	0	117.15	183	0.94462	0.798713	0.955157	-0.609502	-1.08921	-0.999777
LOC_Os03g56460.1	P42862	osa:4334290	Glucose-6-phosphate isomerase, cytosolic A (GPI-A) (EC 5.3.1.9) (Phosphoglucose isomerase A) (PGI-A) (Phosphohexose isomerase A) (PHI-A)	Glycolysis	glycolysis.plastid branch.glucose-6-phosphate isomerase	Cytosol	29.7507	29.7148	30.0194	28.9213	28.9393	28.9076	Cluster_1	-1.87334	5	39.5	62.523	0	117.1	229	0.739741	0.669058	1.26961	-0.895631	-0.860156	-0.922618
LOC_Os06g14510.3	Q0DD43	osa:4340677	Glucose-6-phosphate isomerase (EC 5.3.1.9)	Glycolysis	glycolysis.plastid branch.glucose-6-phosphate isomerase	Cytosol	26.1824	26.0358	26.2754	24.4857	24.8605	24.9539	Cluster_1	-2.63499	4	39.3	62.368	0	38.731	29	0.912821	0.726117	1.03132	-1.24793	-0.770626	-0.651697
LOC_Os06g05860.1	Q5VMJ5	-	ATP-dependent 6-phosphofructokinase (ATP-PFK) (Phosphofructokinase) (EC 2.7.1.11) (Phosphohexokinase)	Glycolysis	glycolysis.plastid branch.phosphofructokinase (PFK)	Cytosol	26.9977	26.696	26.9173	26.0991	25.925	26.5264	Cluster_1	-1.60976	13	40	60.705	0	71.651	120	1.08114	0.38844	0.896579	-0.982498	-1.38243	-0.0012331
LOC_Os01g53680.1	Q5JNC6	-	ATP-dependent 6-phosphofructokinase (ATP-PFK) (Phosphofructokinase) (EC 2.7.1.11) (Phosphohexokinase)	Glycolysis	glycolysis.plastid branch.phosphofructokinase (PFK)	Cytosol	26.5803	26.882	26.7221	25.5639	25.2129	25.5699	Cluster_1	-2.42709	6	33.9	61.469	0	21.295	32	0.68413	1.10384	0.88133	-0.729827	-1.21805	-0.721426
LOC_Os07g08340.1	A3BH68	osa:4342564	Pyruvate kinase (EC 2.7.1.40)	Glycolysis	glycolysis.plastid branch.pyruvate kinase (PK)	Chloroplast	27.6446	27.5176	27.1222	26.1263	25.7459	26.0783	Cluster_1	-2.72183	13	33.7	62.864	0	51.169	88	1.14439	0.989578	0.507564	-0.706419	-1.17018	-0.764931
LOC_Os10g42100.1	Q8S7N6	osa:4349454	Pyruvate kinase (EC 2.7.1.40)	Glycolysis	glycolysis.plastid branch.pyruvate kinase (PK)	Chloroplast	28.9262	29.3028	29.1938	27.3253	27.5317	27.8042	Cluster_1	-3.0046	14	37.4	61.645	0	109.9	195	0.649665	1.07238	0.950042	-1.14705	-0.915443	-0.609589
LOC_Os02g01510.1	Q0E4Q5	osa:4328012	L-lactate dehydrogenase (EC 1.1.1.27)	Fermentation	fermentation.LDH	Mitochondria	28.0498	28.0445	28.2885	27.1973	27.197	27.469	Cluster_1	-1.78982	12	41.6	42.719	0	72.069	157	0.714637	0.703553	1.21307	-1.06606	-1.06665	-0.498549
LOC_Os11g08300.3	Q53NG8	osa:4349966	Aldehyde dehydrogenase	Fermentation	fermentation.aldehyde dehydrogenase	Plasma membrane	26.2129	26.0749	25.9927	23.6588	24.2654	24.0039	Cluster_1	-4.33933	6	29.3	34.888	0	22.216	26	1.00032	0.883173	0.813356	-1.16831	-0.653279	-0.875266
LOC_Os06g39230.1	Q69XE0	osa:4341419	Putative cytosolic aldehyde dehydrogenase	Fermentation	fermentation.aldehyde dehydrogenase	Cytosol	29.4862	29.4546	29.5343	28.8989	28.7322	28.9792	Cluster_1	-1.53856	14	37.4	45.388	0	67.202	109	0.870826	0.780594	1.0081	-0.80433	-1.27991	-0.575283
LOC_Os02g49720.3	Q9LRI6	osa:4330612	Mitochondrial aldehyde dehydrogenase ALDH2a	Fermentation	fermentation.aldehyde dehydrogenase	Chloroplast	27.6427	27.7892	27.828	26.6713	26.4441	26.4024	Cluster_1	-2.37413	19	47.4	58.902	0	123.5	169	0.741289	0.953089	1.00913	-0.662218	-0.99052	-1.05077
LOC_Os02g13840.1	Q6EUF8	osa:4328812	Citrate synthase	Gluconeogenese	gluconeogenese/ glyoxylate cycle.citrate synthase	Mitochondria	28.1882	28.0085	28.1296	26.2979	26.2517	25.9276	Cluster_1	-3.86304	14	36.4	54.64	0	113.02	160	0.978855	0.812004	0.924466	-0.776204	-0.819114	-1.12001
LOC_Os07g05400.1	O23877	osa:4342399	Ferredoxin--NADP reductase, embryo isozyme, chloroplastic (FNR) (EC 1.18.1.2)	OPP	OPP.electron transfer	Chloroplast membrane	28.5739	29.1754	29.0517	27.4737	26.9776	27.2636	Cluster_1	-3.23858	8	51.1	41.814	0	44.385	121	0.506652	1.13119	1.00281	-0.635735	-1.15093	-0.85399
LOC_Os04g02900.1	Q7XTJ3	osa:4334968	Pyruvate dehydrogenase E1 component subunit alpha-3, chloroplastic (EC 1.2.4.1)	TCA/org transformation	TCA / org. transformation.TCA.pyruvate DH.E1	Chloroplast	27.4005	27.423	27.4267	26.1365	25.9206	26.3665	Cluster_1	-2.42094	12	36.7	46.144	0	70.65	97	0.871948	0.903573	0.90874	-0.901372	-1.2042	-0.578687
LOC_Os07g22720.2	Q7XAL3	-	Acetyltransferase component of pyruvate dehydrogenase complex (EC 2.3.1.12)	TCA/org transformation	TCA / org. transformation.TCA.pyruvate DH.E2	Mitochondria	29.6892	29.6656	29.6991	28.9817	28.2887	28.6914	Cluster_1	-2.04294	10	34.4	58.771	0	82.814	177	0.857918	0.818934	0.874228	-0.309451	-1.45311	-0.788522
LOC_Os01g22520.1	Q9ASP4	osa:4326980	Dihydrolipoyl dehydrogenase (EC 1.8.1.4)	TCA/org transformation	TCA / org. transformation.TCA.pyruvate DH.E3	Cytosol	29.208	29.0357	29.0375	28.1305	28.0188	28.2105	Cluster_1	-1.96408	10	51.5	52.642	0	219.81	351	1.11229	0.79352	0.796816	-0.881378	-1.08801	-0.733231
LOC_Os01g23610.1	Q94CN9	osa:4326849	Dihydrolipoyl dehydrogenase (EC 1.8.1.4)	TCA/org transformation	TCA / org. transformation.TCA.pyruvate DH.E3	Mitochondria	27.7586	27.5906	27.6122	27.094	27.095	26.9403	Cluster_1	-1.52703	9	37.8	58.845	0	84.856	171	1.19202	0.703827	0.766419	-0.739578	-0.736651	-1.18604
LOC_Os05g06750.1	B9FML1	-	Dihydrolipoyl dehydrogenase (EC 1.8.1.4)	TCA/org transformation	TCA / org. transformation.TCA.pyruvate DH.E3	Cytosol	27.7071	27.4022	27.7631	26.9516	26.9732	27.0243	Cluster_1	-1.5595	8	49.8	52.934	0	178.49	80	1.08263	0.264505	1.23265	-0.944298	-0.886287	-0.749204
LOC_Os04g40310.2	Q7XK23	-	cDNA clone:J023001I19, full insert sequence (cDNA clone:J023001J19, full insert sequence) (cDNA clone:J023127J10, full insert sequence)	TCA/org transformation	TCA / org. transformation.TCA.IDH	Cytosol	26.9083	26.6352	26.717	24.4861	23.3374	22.9746	Cluster_1	-8.90197	4	37	36.121	0	27.293	21	0.961924	0.810246	0.855677	-0.383438	-1.02143	-1.22298
LOC_Os04g32330.2	Q7XVM2	osa:4335689	Dihydrolipoyllysine-residue succinyltransferase (EC 2.3.1.61)	TCA/org transformation	TCA / org. transformation.TCA.2-oxoglutarate dehydrogenase	Mitochondria	28.8774	28.966	28.8088	28.0529	28.2647	28.0976	Cluster_1	-1.67674	13	35.8	48.127	0	94.152	241	0.877085	1.08936	0.712831	-1.09784	-0.59053	-0.990913
LOC_Os02g40830.1	S4TZU3	osa:4330016	Succinate--CoA ligase [ADP-forming] subunit beta, mitochondrial (EC 6.2.1.5) (Succinyl-CoA synthetase beta chain) (SCS-beta)	TCA/org transformation	TCA / org. transformation.TCA.succinyl-CoA ligase	Mitochondria	29.4159	29.4784	29.4892	28.0942	28.1684	28.1481	Cluster_1	-2.50404	17	52.4	45.091	0	143.98	329	0.849495	0.935558	0.950404	-0.970618	-0.868392	-0.896447
LOC_Os07g04240.1	Q6ZDY8	osa:4342350	Succinate dehydrogenase [ubiquinone] flavoprotein subunit, mitochondrial (EC 1.3.5.1) (Flavoprotein subunit of complex II) (FP)	TCA/org transformation	TCA / org. transformation.TCA.succinate dehydrogenase	Mitochondrial membrane	30.1672	29.7708	30.115	29.0814	29.2	29.3963	Cluster_1	-1.7312	15	38.9	68.853	0	216.92	309	1.17159	0.32013	1.05932	-1.16078	-0.905977	-0.484279
LOC_Os01g16900.1	Q9SDG5	osa:4324442	Isocitrate dehydrogenase [NAD] subunit, mitochondrial	TCA/org transformation	TCA / org. transformation.other organic acid transformaitons.IDH	Mitochondria	29.1018	29.5667	29.5739	28.4947	28.1674	28.3449	Cluster_1	-2.11183	11	40.6	39.442	0	118.57	183	0.363823	1.10928	1.12083	-0.609631	-1.13443	-0.849873
LOC_Os01g09320.1	P43279	osa:4326769	NADP-dependent malic enzyme, chloroplastic (NADP-ME) (EC 1.1.1.40)	TCA/org transformation	TCA / org. transformation.other organic acid transformaitons.malic	Chloroplast	26.1736	25.9995	25.6231	24.1896	23.9527	25.1112	Cluster_1	-2.85643	4	16.6	69.865	0	14.653	18	1.07103	0.884359	0.480634	-1.05678	-1.31085	-0.0683909
LOC_Os01g19450.1	Q93VT8	osa:4325777	ATP-citrate synthase beta chain protein 1 (ATP-citrate synthase B-1) (EC 2.3.3.8) (ATP-citrate lyase B-1) (Citrate cleavage enzyme B-1)	TCA/org transformation	TCA / org. transformation.other organic acid transformaitons.atp-citrate lyase	Cytosol	29.641	29.5411	29.3368	29.0157	28.9308	28.8114	Cluster_1	-1.50208	25	58.4	66.069	0	206.88	465	1.25079	0.958966	0.362148	-0.575654	-0.823675	-1.17258
LOC_Os12g07220.1	Q2QX46	osa:4351619	Expressed protein (Os12g0169700 protein) (cDNA clone:J033150M03, full insert sequence)	Mitochondrial electron transport	mitochondrial electron transport / ATP synthesis.NADH-DH.complex I.carbonic anhydrase	Cytosol	28.5694	28.4087	28.2749	26.9388	27.1262	26.9936	Cluster_1	-2.63568	12	63.4	29.632	0	66.397	121	1.09943	0.891766	0.718886	-1.00771	-0.765471	-0.936902
LOC_Os01g18070.1	Q5N7E8	osa:4327904	bacterial transferase hexapeptide domain containing protein	Mitochondrial electron transport	mitochondrial electron transport / ATP synthesis.NADH-DH.complex I.carbonic anhydrase	Cytosol	28.997	28.6729	28.3827	25.5759	25.4157	25.689	Cluster_1	-8.71781	10	56.7	28.469	0	62.778	89	1.0873	0.899337	0.731027	-0.896787	-0.989684	-0.83119
LOC_Os03g19890.1	Q10MD5	osa:4332639	ETC complex I subunit conserved region family protein, expressed (Os03g0313000 protein)	Mitochondrial electron transport	mitochondrial electron transport / ATP synthesis.NADH-DH.localisation not clear	Mitochondrial membrane	26.4077	26.0261	26.1112	25.0861	24.9284	24.8582	Cluster_1	-2.33613	10	71.7	19.513	0	65.769	66	1.22116	0.665159	0.789061	-0.70451	-0.934342	-1.03653
LOC_Os02g32120.1	Q6H4M9	osa:4329497	Cytochrome b-c1 complex subunit Rieske, mitochondrial (EC 7.1.1.8)	Mitochondrial electron transport	mitochondrial electron transport / ATP synthesis.cytochrome c reductase	Mitochondrial membrane	26.8751	27.7669	28.662	24.4364	25.4328	23.5499	Cluster_1	-9.81482	5	35.3	29.82	0	25.809	22	0.380589	0.830363	1.28178	-0.849374	-0.34685	-1.29651
LOC_Os11g48040.1	Q2QZ12	osa:4351228	Mitochondrial carrier protein, expressed (Os11g0707800 protein) (cDNA clone:006-302-D12, full insert sequence)	Mitochondrial electron transport	mitochondrial electron transport / ATP synthesis.uncoupling protein	Mitochondrial membrane	27.6067	27.4398	27.5013	26.8972	26.9874	26.3428	Cluster_1	-1.70931	12	51.5	32.091	0	101.35	65	0.993397	0.646125	0.7741	-0.48259	-0.295024	-1.63601
LOC_Os01g41610.2	Q0JLH6	osa:4324593	mitochondrial ATP synthase g subunit family protein	Mitochondrial electron transport	mitochondrial electron transport / ATP synthesis.F1-ATPase	Mitochondrial membrane	24.0599	24.5296	23.9369	23.1152	22.5331	22.9057	Cluster_1	-2.50375	3	22.1	14.009	0	5.0033	16	0.705547	1.312	0.546832	-0.514104	-1.26566	-0.784622
LOC_Os07g09720.1	Q6ZDQ1	osa:4342646	Phosphoacetylglucosamine mutase (PAGM) (EC 5.4.2.3) (Acetylglucosamine phosphomutase) (N-acetylglucosamine-phosphate mutase)	Cell wall metabolism	cell wall.precursor synthesis	Cytosol	27.112	26.4687	26.547	25.9568	26.0153	25.8359	Cluster_1	-1.70909	6	12.8	60.344	0	36.07	22	1.63886	0.303334	0.465879	-0.759587	-0.638001	-1.01048
LOC_Os03g55070.1	Q9AUV6	osa:4334169	UDP-glucose 6-dehydrogenase 3 (UDP-Glc dehydrogenase 3) (UDP-GlcDH 3) (UDPGDH 3) (EC 1.1.1.22) (Os-UGD3)	Cell wall metabolism	cell wall.precursor synthesis.UGD	Cytosol	30.3871	30.6074	30.5874	29.6504	29.8196	29.6359	Cluster_1	-1.77196	5	70.6	52.898	0	168.82	413	0.588361	1.06414	1.0208	-1.00251	-0.637136	-1.03365
LOC_Os03g17000.3	Q10N92	-	NAD dependent epimerase/dehydratase family domain containing protein	Cell wall metabolism	cell wall.precursor synthesis.UDP-glucose 4,6-dehydratase	Cytosol	26.5905	27.4954	27.0731	25.6836	25.611	26.1956	Cluster_1	-2.33418	21	47	76.065	0	69.502	116	0.197085	1.39435	0.835555	-1.00273	-1.09882	-0.325438
LOC_Os02g49420.1	Q6Z347	osa:4330588	fasciclin-like arabinogalactan precursor protein	Cell wall metabolism	cell wall.cell wall proteins.AGPs.AGP	Plasma membrane	29.764	30.0032	29.7718	28.5654	28.4526	28.3268	Cluster_1	-2.63548	6	31.2	27.495	0	120.56	219	0.796523	1.10542	0.806611	-0.751557	-0.89722	-1.05978
LOC_Os08g23180.1	Q8H3S1	osa:4345261	fasciclin-like arabinogalactan 8 precursor	Cell wall metabolism	cell wall.cell wall proteins.AGPs.AGP	Plasma membrane	29.497	29.4024	29.3287	28.4509	28.8008	28.2506	Cluster_1	-1.87724	11	36.6	43.653	0	108.67	247	1.02138	0.843048	0.704186	-0.950267	-0.290693	-1.32765
LOC_Os02g51620.1	Q6Z8I7	osa:4330750	glycosyl hydrolase family 3 protein	Cell wall metabolism	cell wall.degradation.mannan-xylose-arabinose-fucose	Extracellular	28.9527	29.1561	29.3739	27.5201	27.5692	27.547	Cluster_1	-3.06407	19	38.5	84.306	0	234.35	380	0.669896	0.897196	1.14058	-0.930906	-0.875985	-0.900785
LOC_Os05g23350.1	B9FK42	osa:4338337	GH10 domain-containing protein	Cell wall metabolism	cell wall.degradation.mannan-xylose-arabinose-fucose	Cytosol	25.687	25.4868	25.4098	24.4738	24.3011	24.2305	Cluster_1	-2.28588	5	13.8	62.807	0	19.838	17	1.13738	0.835977	0.720006	-0.689011	-0.948991	-1.05536
LOC_Os03g03350.1	Q10SE9	osa:4331458	polygalacturonase	Cell wall metabolism	cell wall.degradation.pectate lyases and polygalacturonases	Extracellular	26.2362	26.7171	26.642	22.1188	21.8876	23.9433	Cluster_1	-14.7418	7	24	48.897	0	36.946	47	0.731832	0.945762	0.912333	-1.09953	-1.20236	-0.288036
LOC_Os01g65790.1	Q8LJK2	osa:4324842	Pectinesterase (EC 3.1.1.11)	Cell wall metabolism	cell wall.pectin*esterases.PME	Extracellular	27.9883	27.8027	28.1878	26.2439	26.5962	26.3108	Cluster_1	-3.05101	9	23.7	57.864	0	42.367	65	0.891194	0.684448	1.11351	-1.05204	-0.659587	-0.977529
LOC_Os01g21034.1	Q655P5	-	Pectinesterase (EC 3.1.1.11)	Cell wall metabolism	cell wall.pectin*esterases.PME	Extracellular	26.4362	26.3049	25.8325	24.0223	24.082	22.9746	Cluster_1	-5.64989	8	22.8	46.148	0	27.814	42	1.03901	0.947733	0.61921	-0.63961	-0.598142	-1.3682
LOC_Os01g66830.1	B9EVA8	-	Pectin acetylesterase (EC 3.1.1.-)	Cell wall metabolism	cell wall.pectin*esterases.acetyl esterase	Extracellular	25.5628	25.2115	25.1886	23.9736	24.3321	24.781	Cluster_1	-1.94361	3	13.6	45.402	0	10.974	9	1.20404	0.617468	0.579293	-1.44901	-0.850646	-0.101146
LOC_Os08g23810.2	B9G0B8	-	Uncharacterized protein	Lipid metabolism	lipid metabolism.FA synthesis and FA elongation.enoyl ACP reductase	Chloroplast	28.4235	28.553	28.445	27.0946	26.9994	27.2062	Cluster_1	-2.59148	5	44.3	39.13	0	87.626	192	0.841332	1.01255	0.869828	-0.915152	-1.04096	-0.767592
LOC_Os04g58710.1	Q7XPV4	osa:4337447	AMP-binding domain containing protein	Lipid metabolism	lipid metabolism.FA synthesis and FA elongation.acyl coa ligase	Mitochondria	27.2744	27.9736	27.0083	23.504	22.7394	24.1334	Cluster_1	-15.5606	18	58.5	54.474	0	107.97	68	0.820998	1.13376	0.701986	-0.865407	-1.20742	-0.583917
LOC_Os11g35400.1	Q2R2L5	osa:4350728	Long-chain-fatty-acid--CoA ligase (EC 6.2.1.3)	Lipid metabolism	lipid metabolism.FA synthesis and FA elongation.long chain fatty acid CoA ligase	ER membrane	28.1115	28.0064	27.9457	27.1969	27.1167	27.605	Cluster_1	-1.64148	20	39.6	73.79	0	87.975	182	1.04502	0.799808	0.658137	-1.08949	-1.27646	-0.137015
LOC_Os03g08360.1	Q10QW1	osa:4331836	3-ketoacyl-CoA synthase (EC 2.3.1.-)	Lipid metabolism	lipid metabolism.FA synthesis and FA elongation.beta ketoacyl CoA synthase	ER membrane	27.903	27.9026	27.8027	26.4559	26.0806	26.5683	Cluster_1	-2.83069	13	28.4	60.108	0	64.869	115	0.934937	0.934457	0.815321	-0.790408	-1.23784	-0.656469
LOC_Os04g52164.1	Q7XPL0	osa:4336955	transferase family protein	Lipid metabolism	lipid metabolism.FA synthesis and FA elongation.fatty acid elongase	Cytosol	26.1205	26.7464	26.6842	24.5638	24.5734	24.6445	Cluster_1	-3.79238	12	41	46.641	0	50.699	88	0.525099	1.10677	1.04897	-0.921564	-0.912672	-0.846605
LOC_Os09g36860.1	A3C125	-	Acyl carrier protein	Lipid metabolism	lipid metabolism.FA synthesis and FA elongation.ACP protein	Chloroplast	26.1816	26.3168	26.5442	23.9463	24.2772	23.8124	Cluster_1	-5.04744	2	28.1	14.164	0	20.554	19	0.774638	0.879124	1.05495	-0.953684	-0.697787	-1.05724
LOC_Os03g61930.2	Q75LJ4	osa:4334699	Acyl-CoA-binding domain-containing protein 6 (Acyl-CoA binding protein 6) (OsACBP6)	Lipid metabolism	lipid metabolism.FA synthesis and FA elongation.acyl-CoA binding protein	Peroxisome	26.1658	26.5898	26.5502	23.875	23.3781	24.1269	Cluster_1	-6.24151	8	14.5	71.414	0	19.303	35	0.713145	1.00073	0.973866	-0.840512	-1.17755	-0.669673
LOC_Os02g48560.6	Q6ZGW6	osa:4330523	Delta-12 fatty acid desaturase	Lipid metabolism	lipid metabolism.FA desaturation.omega 3 desaturase	ER membrane	26.2334	26.0796	26.0645	23.9564	23.9843	23.8395	Cluster_1	-4.59203	4	14.1	43.82	0	10.351	14	1.00018	0.872687	0.860232	-0.886447	-0.86335	-0.983306
LOC_Os05g47545.1	B7FA34	osa:4339516	Uncharacterized protein	Lipid metabolism	lipid metabolism.Phospholipid synthesis	Cytosol	28.5601	27.6939	27.867	24.2083	23.0441	23.9849	Cluster_1	-19.624	12	31.6	55.897	0	48.743	47	1.11034	0.749714	0.821786	-0.701392	-1.18604	-0.794407
LOC_Os01g63580.1	Q5N7U2	osa:4324826	glycerol-3-phosphate acyltransferase	Lipid metabolism	lipid metabolism.Phospholipid synthesis	Plasma membrane	25.7447	25.6483	25.4667	24.5327	24.1363	23.7758	Cluster_1	-2.77335	9	22.7	55.681	0	24.026	21	1.01781	0.903751	0.688987	-0.415558	-0.884313	-1.31068
LOC_Os01g05670.1	Q5ZED1	osa:4324516	3-oxo-5-alpha-steroid 4-dehydrogenase	Lipid metabolism	lipid metabolism.''exotics'' (steroids, squalene etc).trans-2-enoyl-CoA reductase (NADPH)	ER membrane	27.997	28.5637	28.4378	26.7623	27.238	27.5741	Cluster_1	-2.20587	6	17.4	35.808	0	17.616	85	0.334493	1.14183	0.962511	-1.42431	-0.746675	-0.267846
LOC_Os01g07960.3	Q94E46	osa:4327131	acyl-thioesterase	Lipid metabolism	lipid metabolism.lipid degradation.lysophospholipases.carboxylesterase	Mitochondria	26.4558	26.2109	26.2459	23.4216	23.6122	23.358	Cluster_1	-7.16137	4	18.7	26.985	0	16.042	26	1.00742	0.850427	0.872869	-0.937366	-0.815216	-0.978134
LOC_Os03g40670.1	Q6AUZ6	osa:4333407	Glycerophosphodiester phosphodiesterase (EC 3.1.4.46)	Lipid metabolism	lipid metabolism.lipid degradation.lysophospholipases.glycerophosphodiester phosphodiesterase	Plasma membrane	26.5549	26.9627	26.9848	23.5693	23.4792	24.3073	Cluster_1	-8.27561	6	18.7	45.449	0	13.236	13	0.731901	0.971554	0.984551	-1.02295	-1.07588	-0.589185
LOC_Os06g01390.1	Q8H631	osa:4339846	Acyl-coenzyme A oxidase	Lipid metabolism	lipid metabolism.lipid degradation.beta-oxidation.acyl CoA DH	Peroxisome	28.9454	29.0899	29.0175	27.6239	28.0521	28.2975	Cluster_1	-2.037	27	57.8	74.393	0	312.66	234	0.730358	0.969577	0.849798	-1.45806	-0.748979	-0.342698
LOC_Os01g48960.1	Q0JKD0	osa:4324398	Glutamate synthase 1 [NADH], chloroplastic (EC 1.4.1.14) (NADH-dependent glutamate synthase 1) (NADH-GOGAT 1)	N-metabolism	N-metabolism.ammonia metabolism.glutamate synthase	Chloroplast	25.554	25.0789	26.0631	24.0528	24.0141	22.9723	Cluster_1	-3.69519	12	9	236.89	0	40.45	35	0.812654	0.398157	1.25679	-0.497083	-0.530834	-1.43968
LOC_Os03g58040.3	Q852M0	osa:4334405	Glutamate dehydrogenase 1, mitochondrial (OsGDH1) (EC 1.4.1.3)	N-metabolism	N-metabolism.N-degradation.glutamate dehydrogenase	Mitochondria	28.658	28.8273	28.8088	28.2858	27.9533	28.2102	Cluster_1	-1.53149	11	50.6	44.341	0	88.348	146	0.558762	1.03024	0.978736	-0.477304	-1.40276	-0.687676
LOC_Os03g07570.1	Q10R45	osa:4331779	Alanine-glyoxylate aminotransferase 2, mitochondrial, putative	Amino acid metabolism	amino acid metabolism.synthesis.central amino acid metabolism.alanine.alanine-glyoxylate aminotransferase	Mitochondria	26.1283	25.8274	25.5901	25.1875	24.8548	25.0963	Cluster_1	-1.74397	12	38.5	52.723	0	63.708	60	1.40734	0.785451	0.294936	-0.537166	-1.22487	-0.72569
LOC_Os03g17120.1	Q10N79	osa:4332434	Arginine biosynthesis bifunctional protein ArgJ, chloroplastic [Cleaved into: Arginine biosynthesis bifunctional protein ArgJ alpha chain; Arginine biosynthesis bifunctional protein ArgJ beta chain] [Includes: Glutamate N-acetyltransferase (GAT) (EC 2.3.1.35) (Ornithine acetyltransferase) (OATase) (Ornithine transacetylase); Amino-acid acetyltransferase (EC 2.3.1.1) (N-acetylglutamate synthase) (…	Amino acid metabolism	amino acid metabolism.synthesis.glutamate family.arginine	Chloroplast	26.3866	26.2182	26.3437	23.8796	24.3685	23.6593	Cluster_1	-5.0879	4	15.8	47.853	0	33.461	27	0.951725	0.822895	0.918922	-0.966356	-0.592283	-1.1349
LOC_Os12g13320.1	Q2QVC1	osa:4351847	Argininosuccinate synthase (EC 6.3.4.5) (Citrulline--aspartate ligase)	Amino acid metabolism	amino acid metabolism.synthesis.glutamate family.arginine.arginosuccinate synthase	Cytosol	28.7555	28.8187	28.8188	28.1271	28.0003	28.052	Cluster_1	-1.66769	17	41.6	52.192	0	60.581	197	0.803217	0.958548	0.958923	-0.741443	-1.05306	-0.926182
LOC_Os05g04510.2	B7EKA4	osa:4337733	S-adenosylmethionine synthase (EC 2.5.1.6)	Amino acid metabolism	amino acid metabolism.synthesis.aspartate family.methionine	Cytosol	28.3558	28.2244	28.4056	25.9186	26.3851	26.418	Cluster_1	-4.25165	7	72.2	43.219	0	128.41	129	0.92447	0.811086	0.967431	-1.17883	-0.776278	-0.747878
LOC_Os01g22010.4	A0A0R7VIP9	osa:4326996	S-adenosylmethionine synthase (EC 2.5.1.6)	Amino acid metabolism	amino acid metabolism.synthesis.aspartate family.methionine	Cytosol	31.1245	30.8703	30.8971	29.0464	28.8448	28.5721	Cluster_1	-4.41617	8	74.4	42.9	0	256.69	492	1.03824	0.823998	0.846582	-0.713071	-0.88296	-1.11279
LOC_Os02g24354.1	Q6ZG77	osa:4329234	Probable diaminopimelate decarboxylase, chloroplastic (DAP decarboxylase) (DAPDC) (EC 4.1.1.20)	Amino acid metabolism	amino acid metabolism.synthesis.aspartate family.lysine.diaminopimelate decarboxylase	Chloroplast	28.5356	28.9151	28.7346	27.249	27.0309	27.2663	Cluster_1	-2.92082	19	63.3	53.214	0	75.287	169	0.675207	1.11683	0.906786	-0.821745	-1.07553	-0.801557
LOC_Os03g63330.1	Q851Z6	osa:4334794	Aspartate kinase (EC 2.7.2.4)	Amino acid metabolism	amino acid metabolism.synthesis.aspartate family.misc.homoserine.aspartate kinase	Chloroplast	27.5137	27.3311	27.2928	26.3084	26.4231	26.3732	Cluster_1	-2.01526	6	33.8	60.865	0	46.67	103	1.14297	0.816861	0.74851	-1.00954	-0.804855	-0.893948
LOC_Os11g03470.3	Q2RB23	-	Homoserine dehydrogenase (HDH) (EC 1.1.1.3)	Amino acid metabolism	amino acid metabolism.synthesis.aspartate family.misc.homoserine.aspartate kinase	Cytosol	27.3551	28.3195	28.2406	26.7535	25.8351	26.5248	Cluster_1	-3.03277	4	64.6	40.687	0	103.35	90	0.186055	1.16287	1.08295	-0.423305	-1.35355	-0.655013
LOC_Os01g46380.1	A2ZW27	osa:4325375	Ketol-acid reductoisomerase (EC 1.1.1.86) (Acetohydroxy-acid reductoisomerase) (Alpha-keto-beta-hydroxylacyl reductoisomerase)	Amino acid metabolism	amino acid metabolism.synthesis.branched chain group.common	Chloroplast	28.7914	29.0898	29.1589	27.6777	27.5459	27.3846	Cluster_1	-2.78427	9	41.3	62.816	0	83.808	194	0.627166	0.98952	1.07331	-0.72475	-0.884708	-1.08054
LOC_Os10g37340.1	Q7XCS3	osa:4349123	Cys/Met metabolism PLP-dependent enzyme family protein, expressed (Os10g0517500 protein) (cDNA clone:J023092C09, full insert sequence)	Amino acid metabolism	amino acid metabolism.degradation.aspartate family.methionine.methionine gamma-lyase	Mitochondria	26.7169	26.9109	27.3593	26.2892	26.02	26.376	Cluster_1	-1.70209	6	17.9	49.717	0	26.489	40	0.216737	0.618023	1.54536	-0.667618	-1.22427	-0.488235
LOC_Os01g54860.1	Q5JMX9	osa:4324637	enoyl-CoA hydratase/isomerase family protein	Amino acid metabolism	amino acid metabolism.degradation.aromatic aa.tryptophan	Cytosol	26.1333	25.8545	25.7643	24.6466	24.8862	24.3974	Cluster_1	-2.41821	7	25.2	43.296	0	22.085	20	1.17646	0.791912	0.667494	-0.874249	-0.543664	-1.21795
LOC_Os03g53230.1	Q84MN8	osa:4334073	Sulfate adenylyltransferase (EC 2.7.7.4)	S-assimilation	S-assimilation.ATPS	Mitochondria	27.6134	27.6732	27.2964	27.0003	26.9937	26.6595	Cluster_1	-1.56176	13	44.4	52.4	0	49.662	83	1.03236	1.18374	0.228893	-0.521409	-0.538332	-1.38525
LOC_Os07g32570.2	Q6Z4A7	osa:4343348	Probable 5'-adenylylsulfate reductase 1, chloroplastic (EC 1.8.4.9) (Adenosine 5'-phosphosulfate 5'-adenylylsulfate sulfotransferase 1) (APS sulfotransferase 1) (Adenosine 5'-phosphosulfate reductase-like 1) (APR-like1) (OsAPRL1) (Thioredoxin-independent APS reductase 1)	S-assimilation	S-assimilation.APR	Chloroplast	27.3744	27.2096	26.2325	23.8638	20.5706	20.2464	Cluster_1	-41.6013	7	21.9	50.591	0	27.557	52	0.967429	0.916384	0.613909	-0.11943	-1.13897	-1.23933
LOC_Os02g47310.1	Q6ZIK0	osa:4330437	Probable tocopherol O-methyltransferase, chloroplastic (EC 2.1.1.95) (Gamma-tocopherol methyltransferase) (Vitamin E pathway gene 4 protein)	Secondary metabolism	secondary metabolism.isoprenoids.tocopherol biosynthesis.tocopherol methyltransferase	Chloroplast	28.3742	28.197	28.3817	26.5557	26.7383	26.1081	Cluster_1	-3.6058	9	36.7	39.671	0	35.981	54	0.947507	0.776459	0.954771	-0.807671	-0.631412	-1.23965
LOC_Os02g08100.1	A0A0P0VFD3	-	AMP-binding domain containing protein	Secondary metabolism	secondary metabolism.phenylpropanoids.lignin biosynthesis.4CL	Cytosol	25.5438	26.0177	26.3009	23.6568	24.1086	24.1486	Cluster_1	-3.9526	7	20	59.64	0	26.804	25	0.51606	0.936913	1.18846	-1.15986	-0.758525	-0.723051
LOC_Os08g38900.1	Q9XGP7	osa:4345934	Tricin synthase 1 (EC 2.1.1.175) (Caffeoyl-CoA 3-O-methyltransferase ROMT15)	Secondary metabolism	secondary metabolism.phenylpropanoids.lignin biosynthesis.CCoAOMT	Nucleus	25.7529	25.7421	25.5103	24.1034	23.8818	23.1038	Cluster_1	-3.92335	6	34.5	27.771	0	47.47	34	0.944569	0.935012	0.730488	-0.510869	-0.706363	-1.39284
LOC_Os03g60509.2	Q84T92	osa:4334588	Chalcone--flavanone isomerase (Chalcone isomerase) (EC 5.5.1.6)	Secondary metabolism	secondary metabolism.flavonoids.chalcones	Cytosol	29.4765	29.4824	29.4836	28.9223	28.7341	29.0189	Cluster_1	-1.50428	12	63.5	23.893	0	106.97	245	0.865162	0.882745	0.886532	-0.787132	-1.34819	-0.499112
LOC_Os07g34260.1	Q6Z4M0	osa:4343432	chalcone and stilbene synthases	Secondary metabolism	secondary metabolism.flavonoids.chalcones	Cytosol	27.386	27.385	27.2809	23.6647	23.8227	24.021	Cluster_1	-11.4281	6	23.6	42.387	0	31.638	23	0.929458	0.928945	0.874976	-0.999991	-0.918103	-0.815286
LOC_Os01g01660.1	Q9FTN5	osa:4326149	isoflavone reductase	Secondary metabolism	secondary metabolism.flavonoids.isoflavones.isoflavone reductase	Cytosol	28.3615	28.1959	27.9397	24.9397	24.5827	24.8432	Cluster_1	-10.3902	10	53.5	33.501	0	64.966	66	1.01405	0.924915	0.787041	-0.827321	-1.01942	-0.879272
LOC_Os08g41280.1	Q7F1F1	osa:4346084	Cytochrome b561 and DOMON domain-containing protein	Hormone metabolism	hormone metabolism.auxin.induced-regulated-responsive-activated	Plasma membrane	26.0857	25.8982	25.827	24.6342	23.2168	23.5687	Cluster_1	-4.37852	2	10.8	40.893	0	50.899	26	0.963735	0.814873	0.758376	-0.188593	-1.31388	-1.03451
LOC_Os03g53270.1	Q7XXR0	osa:4334077	stem-specific TSJT1	Hormone metabolism	hormone metabolism.auxin.induced-regulated-responsive-activated	Extracellular	28.517	28.1885	28.3612	27.9596	27.4367	27.6631	Cluster_1	-1.59007	9	53.8	26.433	0	90.856	197	1.19386	0.403085	0.818771	-0.147868	-1.40633	-0.861518
LOC_Os07g10600.2	Q6ZIX2	-	Cycloartenol-C-24-methyltransferase 1 (EC 2.1.1.41) (24-sterol C-methyltransferase 1) (Sterol C-methyltransferase 1)	Hormone metabolism	hormone metabolism.brassinosteroid.synthesis-degradation.sterols.SMT1	ER	27.8436	28.1533	28.0412	26.7216	25.737	26.6235	Cluster_1	-3.14264	13	50.6	38.611	0	63.99	73	0.675282	0.993658	0.878508	-0.478179	-1.4903	-0.578966
LOC_Os03g04340.1	Q10S41	osa:4331540	Methyltransferase (EC 2.1.1.-)	Hormone metabolism	hormone metabolism.brassinosteroid.synthesis-degradation.sterols.SMT2	Mitochondrial membrane	27.7773	28.3139	28.3256	23.4482	24.561	23.6598	Cluster_1	-19.0176	12	39.4	40.618	0	53.519	86	0.745287	0.972119	0.977069	-1.08478	-0.61437	-0.995327
LOC_Os08g21660.1	Q6YS69	osa:4345234	Eukaryotic translation initiation factor 3 subunit I (eIF3i)	Hormone metabolism	hormone metabolism.brassinosteroid.signal transduction.other	Cytosol	26.252	26.879	26.8473	23.3834	24.4086	24.308	Cluster_1	-6.17364	2	53.7	36.378	0	65.231	22	0.604195	1.02253	1.00139	-1.30964	-0.625675	-0.692803
LOC_Os03g42130.1	Q6AV32	osa:4333459	gibberellin 20 oxidase 2	Hormone metabolism	hormone metabolism.ethylene.synthesis-degradation	Cytosol	26.4198	26.7016	26.6331	23.915	24.0036	24.4416	Cluster_1	-5.52047	12	54	39.293	0	51.946	43	0.781998	0.988453	0.938277	-1.05315	-0.98823	-0.667351
LOC_Os12g36640.2	Q2QNV2	-	Fiber protein Fb19, putative, expressed (Os12g0552500 protein) (cDNA clone:J013066N15, full insert sequence)	Hormone metabolism	hormone metabolism.ethylene.induced-regulated-responsive-activated	Cytosol	27.0027	26.81	27.0658	25.8811	25.0464	24.0964	Cluster_1	-3.86785	7	58	18.101	0	54.166	62	0.840821	0.681843	0.892875	-0.0846629	-0.773505	-1.55737
LOC_Os03g52860.1	P29250	osa:4334049	Linoleate 9S-lipoxygenase 2 (EC 1.13.11.58) (Lipoxygenase 2) (Lipoxygenase L-2)	Hormone metabolism	hormone metabolism.jasmonate.synthesis-degradation.lipoxygenase	Cytosol	27.1652	27.3903	27.0953	24.4203	23.5345	24.7273	Cluster_1	-7.94212	15	30.7	97.182	0	110.62	57	0.855669	0.989129	0.814209	-0.771916	-1.29717	-0.589917
LOC_Os08g35740.1	Q6Z965	osa:4345762	12-oxophytodienoate reductase 7 (EC 1.3.1.42) (12-oxophytodienoate-10,11-reductase 7) (OPDA-reductase 7) (OsOPR7) (Protein OPEN GLUME 1)	Hormone metabolism	hormone metabolism.jasmonate.synthesis-degradation.12-Oxo-PDA-reductase	Peroxisome	27.965	28.1254	28.0562	26.4267	26.4807	26.652	Cluster_1	-2.88601	18	67	43.677	0	104.92	122	0.808087	0.998499	0.916311	-1.01814	-0.954022	-0.750735
LOC_Os07g01020.1	Q69LA6	osa:4342162	Probable pyridoxal 5'-phosphate synthase subunit PDX1.1 (PLP synthase subunit PDX1.1) (EC 4.3.3.6)	Co-factor and vitamine metabolism	Co-factor and vitamine metabolism	Cytosol	28.0974	28.1567	28.3301	25.5329	25.7025	25.4929	Cluster_1	-6.14167	3	42.1	33.736	0	48.06	158	0.842784	0.88402	1.00464	-0.940519	-0.822585	-0.968344
LOC_Os07g34570.1	Q7XXS4	osa:4343443	Thiamine thiazole synthase, chloroplastic (Thiazole biosynthetic enzyme) (EC 2.4.2.60)	Co-factor and vitamine metabolism	Co-factor and vitamine metabolism.thiamine	Chloroplast	29.5373	29.7342	29.8693	24.9932	25.152	25.7878	Cluster_1	-21.15	11	51.3	37.224	0	75.982	152	0.833932	0.914991	0.970614	-1.03738	-0.971986	-0.710171
LOC_Os05g03830.1	Q688Q8	osa:4337697	Acetylornithine transaminase (EC 2.6.1.11)	Tetrapyrrole synthesis	tetrapyrrole synthesis.GSA	Mitochondria	27.0574	26.8606	27.0479	26.2147	26.2405	26.0614	Cluster_1	-1.76105	13	41.1	48.747	0	105.59	143	1.04426	0.613421	1.02339	-0.800655	-0.744141	-1.13627
LOC_Os01g18320.1	Q9AR38	osa:4327918	Protoporphyrinogen oxidase, chloroplastic (PPO) (EC 1.3.3.4) (Protoporphyrinogen oxidase 1)	Tetrapyrrole synthesis	tetrapyrrole synthesis.protoporphyrin IX oxidase	Chloroplast	25.2554	25.1875	25.3247	24.0839	23.1818	24.178	Cluster_1	-2.71566	6	15.7	56.726	0	18.266	17	0.833763	0.755168	0.91404	-0.522541	-1.56684	-0.41359
LOC_Os10g35370.1	Q8W3D9	osa:4349004	Protochlorophyllide reductase B, chloroplastic (PCR B) (EC 1.3.1.33) (NADPH-protochlorophyllide oxidoreductase B) (POR B)	Tetrapyrrole synthesis	tetrapyrrole synthesis.protochlorophyllide reductase	Chloroplast	28.1455	27.7771	27.711	27.2128	26.8912	27.2921	Cluster_1	-1.67694	11	36.6	42.765	0	62.568	60	1.40852	0.598423	0.452951	-0.642393	-1.34948	-0.468016
LOC_Os02g43020.1	Q6H660	osa:4330134	heat shock STI	Stress & Redox	stress	Cytosol	28.3809	28.3113	28.4331	26.3867	26.2945	26.4662	Cluster_1	-3.97959	22	49	64.914	0	132.91	183	0.916472	0.852831	0.964213	-0.907297	-0.991619	-0.834599
LOC_Os11g37970.1	Q941F5	-	Os11g0592200 protein (Pathogenesis-related protein) (Win1, putative, expressed) (cDNA clone:J023075A19, full insert sequence)	Stress & Redox	stress.biotic	Extracellular	26.9403	27.2399	27.1252	22.2113	24.2939	22.1277	Cluster_1	-18.6901	5	50.7	16.041	0	15.032	35	0.798679	0.921341	0.874391	-1.13764	-0.284896	-1.17187
LOC_Os06g47600.1	Q654Y4	osa:4341906	thaumatin family domain containing protein	Stress & Redox	stress.biotic	Extracellular	25.6016	26.6576	27.1954	24.9489	24.6124	23.927	Cluster_1	-3.96899	5	27.9	25.634	0	13.487	18	0.0890226	0.935005	1.36591	-0.433865	-0.70347	-1.2526
LOC_Os05g45430.1	Q6I5I5	osa:9271295	TOO MANY MOUTHS precursor	Stress & Redox	stress.biotic.PR-proteins	Extracellular	27.5095	27.2586	27.3618	26.6084	26.481	26.4971	Cluster_1	-1.79976	10	29.7	49.312	0	121.37	90	1.17664	0.646428	0.864398	-0.727736	-0.996861	-0.962873
LOC_Os03g57340.1	Q6F3B0	osa:4334359	DnaJ protein, putative	Stress & Redox	stress.abiotic.heat	Nucleus	29.1658	29.2992	28.9943	27.1956	27.5228	27.5061	Cluster_1	-3.35167	11	45.3	46.69	0	58.394	152	0.914736	1.05261	0.737526	-1.1213	-0.783158	-0.800421
LOC_Os02g02410.1	Q6Z7B0	osa:4328075	Heat shock 70 kDa protein BIP1 (Luminal-binding protein 1) (OsBiP1)	Stress & Redox	stress.abiotic.heat	ER membrane	31.1133	31.1052	31.136	29.4743	29.3324	29.5077	Cluster_1	-3.2043	27	53.8	73.389	0	323.31	691	0.905662	0.896949	0.930253	-0.87172	-1.02561	-0.835536
LOC_Os03g02260.1	Q10SR3	osa:4331379	70 kDa heat shock protein	Stress & Redox	stress.abiotic.heat	ER	27.2178	27.1467	27.4353	25.2282	25.6106	25.7402	Cluster_1	-3.34095	9	43.2	72.564	0	65.78	109	0.844478	0.771337	1.06812	-1.20121	-0.80798	-0.674744
LOC_Os09g31486.2	B9G4B3	osa:9270165	DnaK family protein	Stress & Redox	stress.abiotic.heat	Mitochondria	27.0381	26.7717	27.0435	24.4588	23.4709	23.793	Cluster_1	-8.24501	6	32.2	58.636	0	74.376	31	0.946319	0.789585	0.949515	-0.570915	-1.15199	-0.962514
LOC_Os03g60620.1	Q84TA1	osa:4334598	Heat shock cognate 70 kDa protein 2, putative	Stress & Redox	stress.abiotic.heat	Mitochondria	30.7481	30.5299	30.6229	29.8092	29.8564	29.832	Cluster_1	-1.74241	10	67.5	71.311	0	131.49	425	1.15872	0.667847	0.877037	-0.953778	-0.847501	-0.902328
LOC_Os03g44620.2	Q84PD0	osa:4333580	DNAJ-like protein (DnaJ protein)	Stress & Redox	stress.abiotic.heat	ER	26.7561	26.6561	26.5415	24.4687	23.8155	25.1215	Cluster_1	-4.53997	7	33.1	46.485	0	47.522	60	0.944378	0.86543	0.774981	-0.861491	-1.37718	-0.346121
LOC_Os05g08840.1	Q5KQJ9	osa:4337984	DnaK family protein	Stress & Redox	stress.abiotic.heat	Cytosol	27.2454	27.0161	26.996	26.2096	25.9355	26.6115	Cluster_1	-1.78216	20	45	94.123	0	68.094	130	1.12516	0.677513	0.638438	-0.89684	-1.43194	-0.112324
LOC_Os12g32986.1	Q0IN14	osa:4352339	Hsp90 protein, expressed (Os12g0514500 protein)	Stress & Redox	stress.abiotic.heat	Chloroplast	29.3071	29.36	29.4644	28.8048	28.6695	28.6585	Cluster_1	-1.58692	26	55.7	91.479	0	265.77	347	0.707205	0.849311	1.12997	-0.643102	-1.00701	-1.03637
LOC_Os08g39140.1	E0X6U7	osa:4345951	82kDa heat shock protein	Stress & Redox	stress.abiotic.heat	Cytosol	28.3915	28.0642	28.3026	26.5522	26.729	26.5152	Cluster_1	-3.14699	8	62.9	80.193	0	63.502	140	1.05529	0.697667	0.958247	-0.95462	-0.761475	-0.995109
LOC_Os05g23740.1	B9FK56	osa:4338354	Uncharacterized protein	Stress & Redox	stress.abiotic.heat	Chloroplast	29.5576	29.5241	29.5407	28.7208	28.8496	28.8828	Cluster_1	-1.6507	17	38.8	73.549	0	308.92	437	0.946164	0.86237	0.903907	-1.14657	-0.824412	-0.741458
LOC_Os12g12850.2	Q2QVG9	osa:4351828	Chaperone protein ClpC2, chloroplastic (ATP-dependent Clp protease ATP-binding subunit ClpC homolog 2) (Casein lytic proteinase C2)	Stress & Redox	stress.abiotic.heat	Chloroplast	28.2249	28.316	28.2672	27.7357	27.7665	27.3678	Cluster_1	-1.56486	11	50.3	102.02	0	98.812	76	0.729656	0.968309	0.840526	-0.551838	-0.471036	-1.51562
LOC_Os05g38530.1	Q6L509	osa:4339012	DnaK family protein	Stress & Redox	stress.abiotic.heat	Cytosol	28.4698	28.4827	28.2724	27.3217	27.1312	27.0698	Cluster_1	-2.3523	4	61.1	70.834	0	42.061	73	0.990388	1.00928	0.70237	-0.685487	-0.963427	-1.05313
LOC_Os05g26926.1	P0DO03	osa:107275576	Chaperone protein dnaJ A8, chloroplastic (OsDjA8)	Stress & Redox	stress.abiotic.heat	Chloroplast	27.1004	27.0175	27.0323	24.8685	24.2329	25.8919	Cluster_1	-4.14776	9	30.9	48.214	0	29.284	51	0.866137	0.799479	0.811379	-0.929638	-1.44111	-0.10625
LOC_Os02g53420.1	Q6Z7L1	osa:4330888	DnaK family protein	Stress & Redox	stress.abiotic.heat	Mitochondria	29.2997	29.3679	29.219	28.4395	28.1998	28.3646	Cluster_1	-1.94649	16	52.3	72.897	0	323.31	599	0.907409	1.03508	0.756299	-0.703271	-1.15205	-0.843463
LOC_Os03g16860.1	Q10NA9	osa:4332413	70 kDa heat shock protein	Stress & Redox	stress.abiotic.heat	Cytosol	29.9333	29.5966	29.8846	29.2293	29.0624	29.0859	Cluster_1	-1.60103	14	68	71.1	0	106.71	314	1.1892	0.333682	1.06561	-0.599875	-1.02415	-0.964465
LOC_Os11g47760.1	Q53NM9	osa:4351208	Heat shock cognate 70 kDa protein, putative, expressed (Os11g0703900 protein)	Stress & Redox	stress.abiotic.heat	Cytosol	31.8894	31.9335	31.879	31.2437	31.1783	31.178	Cluster_1	-1.62521	11	68.3	71.184	0	323.31	1676	0.880857	0.995536	0.853812	-0.796537	-0.96645	-0.967218
LOC_Os01g08560.2	Q9AQZ5	osa:4325355	70 kDa heat shock protein	Stress & Redox	stress.abiotic.heat	Cytosol	29.7769	29.8247	29.8127	28.5818	28.4763	28.647	Cluster_1	-2.3561	34	57	93.107	0	323.31	768	0.868631	0.939017	0.921419	-0.889937	-1.04512	-0.794013
LOC_Os06g50300.1	Q5Z9N8	osa:4342077	90 kDa heat shock protein	Stress & Redox	stress.abiotic.heat	ER	29.8896	29.9418	30.0633	28.3728	28.0382	28.3144	Cluster_1	-3.30154	39	54.1	93.044	0	323.31	619	0.82572	0.880557	1.00813	-0.767224	-1.11863	-0.82856
LOC_Os02g02870.1	Q6YUR8	osa:4328119	Cold shock domain protein 1	Stress & Redox	stress.abiotic.cold	Nucleus	32.414	32.542	32.5955	31.1258	30.9969	31.3782	Cluster_1	-2.54947	7	51.9	22.723	0	157.44	186	0.760613	0.930792	1.00196	-0.952499	-1.12403	-0.616836
LOC_Os07g39620.2	Q8H5M0	osa:4343742	C2 domain containing protein	Stress & Redox	stress.abiotic.cold	Cytosol	28.9475	28.5751	28.5633	27.5087	27.3485	27.6653	Cluster_1	-2.27809	9	32.6	46.052	0	140.32	165	1.25799	0.704214	0.686766	-0.881187	-1.11936	-0.648415
LOC_Os05g44360.1	A0A0P0WPJ2	-	Dolichyl-diphosphooligosaccharide--protein glycotransferase (EC 2.4.99.18)	Stress & Redox	stress.abiotic.drought/salt	Plasma membrane	26.3667	26.5005	26.851	23.51	25.0427	24.9306	Cluster_1	-4.22299	5	8.8	87.013	0	19.508	22	0.656015	0.761338	1.03739	-1.59342	-0.386528	-0.474801
LOC_Os01g66110.2	Q0JH49	osa:4325004	methyltransferase	Stress & Redox	stress.abiotic.drought/salt	Plasma membrane	26.3477	26.1699	26.2744	24.3674	23.6398	24.0352	Cluster_1	-4.75648	11	19.6	90.34	0	37.745	28	0.963082	0.821444	0.904721	-0.614898	-1.19469	-0.879662
LOC_Os07g36600.3	Q84S20	-	universal stress domain containing protein	Stress & Redox	stress.abiotic.unspecified	Chloroplast	25.8224	25.9476	26.0044	24.2464	23.7855	23.63	Cluster_1	-4.10532	5	35.4	28.186	0	16.505	34	0.806776	0.917085	0.967023	-0.58079	-0.986613	-1.12348
LOC_Os01g18170.1	Q7F731	osa:4327911	Germin-like protein 1-1 (Germin-like protein 4) (OsGER4)	Stress & Redox	stress.abiotic.unspecified	Extracellular	26.3922	26.7024	27.2513	24.3493	23.9581	24.8486	Cluster_1	-5.2656	2	12	22.477	0	9.8076	5	0.589892	0.816243	1.21675	-0.90059	-1.18601	-0.536289
LOC_Os05g42230.1	Q60EJ0	osa:4339239	universal stress domain containing protein	Stress & Redox	stress.abiotic.unspecified	Chloroplast	28.7041	28.656	28.8009	26.974	27.1198	27.0082	Cluster_1	-3.21836	9	72.8	28.321	0	103.12	117	0.89294	0.841035	0.997438	-0.97526	-0.8178	-0.938353
LOC_Os11g09280.2	Q53LQ0	osa:4350002	Protein disulfide isomerase-like 1-1 (OsPDIL1-1) (EC 5.3.4.1) (Endosperm storage protein 2) (Protein ESP2)	Stress & Redox	redox.thioredoxin	ER	31.6271	31.5856	31.6116	29.9355	29.7342	30.0133	Cluster_1	-3.28018	33	66	56.854	0	289.02	916	0.928689	0.884665	0.912182	-0.864865	-1.0783	-0.782367
LOC_Os01g23740.1	Q942L2	osa:4326806	Protein disulfide isomerase-like 2-2 (OsPDIL2-2) (EC 5.3.4.1) (Protein disulfide isomerase-like 4-2) (OsPDIL4-2)	Stress & Redox	redox.thioredoxin	ER	26.858	26.9099	26.7283	24.4026	24.3823	24.7803	Cluster_1	-4.96009	6	33.7	40.74	0	75.163	48	0.926585	0.96725	0.824823	-0.999693	-1.01557	-0.703391
LOC_Os03g58630.1	Q851R5	osa:4334453	Thioredoxin H2-2 (OsTrxh2-2) (OsTrx10)	Stress & Redox	redox.thioredoxin	Cytosol	27.1134	26.7975	26.6399	26.2842	26.1606	26.1801	Cluster_1	-1.56046	5	41	14.796	0	11.977	66	1.51494	0.695668	0.286935	-0.63559	-0.956268	-0.905681
LOC_Os05g01820.1	I3QD60	osa:4337583	Cytochrome b5 protein	Stress & Redox	redox.ascorbate and glutathione	Plasma membrane	27.2016	27.7698	27.6606	26.3168	26.3331	26.1729	Cluster_1	-2.41118	3	52.6	15.282	0	107.47	62	0.40442	1.18992	1.03896	-0.818993	-0.796401	-1.0179
LOC_Os10g28200.1	A3C4S4	osa:4348636	GDP-mannose 3,5-epimerase 1 (GDP-Man 3,5-epimerase 1) (EC 5.1.3.18) (OsGME-1)	Stress & Redox	redox.ascorbate and glutathione.ascorbate.GME	Cytosol	28.021	28.3711	28.5921	27.3289	27.3523	27.7635	Cluster_1	-1.79817	10	57.1	42.778	0	87.335	204	0.222734	0.893974	1.31772	-1.10422	-1.0593	-0.270909
LOC_Os04g46960.2	Q0JB49	osa:4336627	Glutathione peroxidase	Stress & Redox	redox.ascorbate and glutathione.glutathione	Extracellular	28.4617	28.2358	28.1619	25.212	25.1067	24.8942	Cluster_1	-9.28897	3	39.9	18.483	0	16.988	37	1.00908	0.881213	0.839426	-0.830096	-0.889698	-1.00993
LOC_Os01g16152.1	Q9SDD6	osa:4324376	Peroxiredoxin-2F, mitochondrial (EC 1.11.1.25) (Glutaredoxin-dependent peroxiredoxin) (Peroxiredoxin IIF) (Thioredoxin peroxidase 2F)	Stress & Redox	redox.peroxiredoxin	Mitochondria	28.1166	27.513	28.0903	27.0019	27.0699	27.2087	Cluster_1	-1.75707	5	31.8	20.873	0	31.525	50	1.23467	0.0258799	1.18199	-0.99768	-0.861429	-0.583431
LOC_Os03g22810.1	Q10LG5	-	Superoxide dismutase (EC 1.15.1.1)	Stress & Redox	redox.dismutases and catalases	Extracellular	27.035	28.3662	28.3099	25.993	25.7643	25.6407	Cluster_1	-4.30019	2	26.3	27.868	0	27.396	43	0.146508	1.20964	1.16465	-0.685618	-0.868254	-0.966928
LOC_Os08g44770.1	P93407	osa:4346329	Superoxide dismutase [Cu-Zn], chloroplastic (EC 1.15.1.1)	Stress & Redox	redox.dismutases and catalases	Chloroplast	26.2133	25.9737	26.225	22.9932	24.4144	24.307	Cluster_1	-4.69934	5	40.8	21.301	0	14.231	12	0.900273	0.719346	0.909086	-1.53132	-0.458167	-0.539218
LOC_Os01g07910.1	Q5VR12	osa:4327126	NADH-cytochrome b5 reductase (EC 1.6.2.2)	Stress & Redox	redox.misc	Mitochondrial membrane	27.611	27.8409	27.6913	26.3892	26.4391	26.4591	Cluster_1	-2.43734	18	66.9	33.852	0	61.363	200	0.761451	1.08603	0.874802	-0.963783	-0.893394	-0.86511
LOC_Os01g59930.1	Q5N760	osa:4327480	NADH-cytochrome b5 reductase (EC 1.6.2.2)	Stress & Redox	redox.misc	Plasma membrane	27.9924	28.041	28.0747	26.8167	26.1421	27.1529	Cluster_1	-2.5178	5	25.4	31.024	0	17.663	32	0.778594	0.839399	0.881638	-0.692129	-1.53595	-0.271556
LOC_Os01g43020.1	A0A0P0V5B4	-	CTP synthase (EC 6.3.4.2) (UTP--ammonia ligase)	Nucleotide metabolism	nucleotide metabolism.synthesis.pyrimidine.CTP synthetase	Cytosol	25.5268	25.1881	25.2658	24.6647	24.3044	24.4121	Cluster_1	-1.8232	1	4.1	66.101	0	6.6807	6	1.2625	0.587106	0.74202	-0.456549	-1.17496	-0.960123
LOC_Os03g07840.1	V5K4U2	osa:4331792	Adenylosuccinate synthetase, chloroplastic (AMPSase) (AdSS) (EC 6.3.4.4) (IMP--aspartate ligase)	Nucleotide metabolism	nucleotide metabolism.synthesis.purine.adenylosuccinate synthase	Chloroplast	28.5139	28.2661	28.4819	27.8454	27.4152	27.4249	Cluster_1	-1.81354	17	51.4	52.135	0	105.02	199	1.03981	0.546837	0.976204	-0.290239	-1.14597	-1.12664
LOC_Os08g23730.1	Q8H4X9	osa:4345281	GMP synthase (glutamine-hydrolyzing) (EC 6.3.5.2) (Glutamine amidotransferase)	Nucleotide metabolism	nucleotide metabolism.synthesis.purine.GMP synthetase	Cytosol	27.7374	27.8765	27.6355	26.7503	26.7691	26.9849	Cluster_1	-1.88561	17	40.4	59.586	0	70.406	159	0.866619	1.13732	0.668233	-1.05513	-1.01855	-0.598486
LOC_Os02g50350.2	Q6Z744	osa:4330657	Dihydropyrimidine dehydrogenase (NADP(+)) (EC 1.3.1.2) (Dihydrothymine dehydrogenase) (Dihydrouracil dehydrogenase)	Nucleotide metabolism	nucleotide metabolism.degradation.pyrimidine.dihydrouracil dehydrogenase	Chloroplast	27.0155	26.2198	26.9337	23.4439	24.0974	23.6753	Cluster_1	-7.91255	10	33.1	44.787	0	26.405	56	1.068	0.591801	1.01904	-1.06946	-0.678382	-0.930994
LOC_Os02g41590.1	Q0DZE5	-	Adenosine kinase (AK) (EC 2.7.1.20) (Adenosine 5'-phosphotransferase)	Nucleotide metabolism	nucleotide metabolism.salvage.nucleoside kinases.adenosine kinase	Cytosol	30.9592	31.3675	31.2395	30.5224	30.0076	30.2978	Cluster_1	-1.88267	16	74.5	36.993	0	261.97	596	0.418385	1.17135	0.935211	-0.387062	-1.33652	-0.801357
LOC_Os05g51700.1	Q5TKF4	osa:4339815	Nucleoside diphosphate kinase (EC 2.7.4.6)	Nucleotide metabolism	nucleotide metabolism.phosphotransfer and pyrophosphatases.nucleoside diphosphate kinase	Nucleus	28.0967	28.3261	28.2926	27.3234	27.4513	27.2913	Cluster_1	-1.84438	7	31	25.937	0	34.406	142	0.608156	1.07361	1.0056	-0.960613	-0.701123	-1.02563
LOC_Os10g41410.2	Q7XC37	osa:4349403	Nucleoside diphosphate kinase (EC 2.7.4.6)	Nucleotide metabolism	nucleotide metabolism.phosphotransfer and pyrophosphatases.nucleoside diphosphate kinase	Cytosol	30.0654	29.9033	30.0225	28.7879	28.7624	28.8759	Cluster_1	-2.27882	7	49	16.779	0	75.557	282	1.01279	0.764974	0.947238	-0.940152	-0.979232	-0.80562
LOC_Os02g52940.2	Q6ZGJ8	osa:4330852	Inorganic diphosphatase (EC 3.6.1.1)	Nucleotide metabolism	nucleotide metabolism.phosphotransfer and pyrophosphatases.misc	Cytosol	27.7917	27.8007	27.6792	26.3494	26.6657	26.7758	Cluster_1	-2.23496	8	34.3	31.781	0	39.406	128	0.942484	0.956245	0.769974	-1.26924	-0.78412	-0.615344
LOC_Os09g28730.1	Q67IZ7	-	gibberellin receptor GID1L2	Biodegradation of Xenobiotics	Biodegradation of Xenobiotics	Plasma membrane	25.2954	25.022	25.1016	23.9236	24.1479	24.4926	Cluster_1	-1.93407	5	21.2	39.058	0	17.12	11	1.12987	0.640668	0.783176	-1.32431	-0.922971	-0.306432
LOC_Os05g33940.1	Q6J657	osa:4338776	Cell death associated protein (Os05g0410200 protein)	Biodegradation of Xenobiotics	Biodegradation of Xenobiotics	Cytosol	26.2608	25.9007	26.0571	24.3723	25.1599	23.7006	Cluster_1	-3.16437	11	55.5	39.126	0	42.773	33	0.991974	0.641351	0.793638	-0.846568	-0.0798116	-1.50058
LOC_Os06g11135.1	Q69Y17	-	Putative PrMC3	Biodegradation of Xenobiotics	Biodegradation of Xenobiotics	Cytosol	25.7772	25.6857	26.1258	24.3786	23.9963	23.8584	Cluster_1	-3.44654	7	31	34.276	0	30.897	28	0.804227	0.712949	1.15167	-0.589733	-0.970843	-1.10827
LOC_Os03g21460.1	Q10LW8	osa:4332736	Hydroxyacylglutathione hydrolase, putative, expressed (Os03g0332400 protein) (cDNA clone:J033121D04, full insert sequence)	Biodegradation of Xenobiotics	Biodegradation of Xenobiotics.hydroxyacylglutathione hydrolase	Cytosol	26.9142	27.3423	27.0092	25.579	25.5689	25.5731	Cluster_1	-2.85786	10	51.2	28.562	0	31.918	69	0.692625	1.20114	0.805492	-0.893372	-0.90545	-0.90043
LOC_Os12g22030.1	Q2QT32	osa:4352058	Serine hydroxymethyltransferase (EC 2.1.2.1)	C1-metabolism	C1-metabolism.glycine hydroxymethyltransferase	Mitochondria	29.9021	29.6	29.9276	28.6774	28.8801	28.8227	Cluster_1	-2.02303	15	52	58.207	0	143.76	188	1.04903	0.521201	1.0936	-1.0905	-0.736531	-0.836811
LOC_Os02g49090.1	Q6Z5M6	osa:4330568	WD domain, G-beta repeat domain containing protein	RNA processing/regulation/binding	RNA.processing	Nucleus	26.7269	26.7197	26.8522	25.6617	25.7729	25.9917	Cluster_1	-1.94195	15	21.5	144.62	0	95.876	90	0.817939	0.804606	1.05125	-1.16503	-0.958077	-0.550684
LOC_Os06g19660.1	Q5ZA32	osa:4340825	WD domain, G-beta repeat domain containing protein	RNA processing/regulation/binding	RNA.processing	Nucleus	28.0815	27.8323	28.0785	27.1062	26.6312	26.9176	Cluster_1	-2.16207	18	26.4	144.14	0	197.55	175	1.00944	0.61662	1.00471	-0.528188	-1.27711	-0.825468
LOC_Os10g02630.1	Q33BE1	osa:4347985	Os10g0115600 protein (Transposon protein, putative, CACTA, En/Spm sub-class, expressed)	RNA processing/regulation/binding	RNA.processing.splicing	Nucleus	26.192	26.3911	26.1972	24.0032	24.4686	24.4059	Cluster_1	-3.91092	7	21.6	55.113	0	17.244	43	0.838716	1.02104	0.843412	-1.16607	-0.739875	-0.797225
LOC_Os02g39890.2	Q84L14	osa:4329963	Nuclear cap-binding protein subunit 2 (20 kDa nuclear cap-binding protein) (NCBP 20 kDa subunit) (CBP20)	RNA processing/regulation/binding	RNA.processing.splicing	Nucleus	25.2719	25.6276	25.5301	24.9305	24.2497	24.5076	Cluster_1	-1.88414	3	20.6	21.717	0	73.516	14	0.452246	1.08971	0.914947	-0.159668	-1.37965	-0.917578
LOC_Os10g32880.1	Q9AV81	osa:4348844	Pre-mRNA-processing factor 19 (EC 2.3.2.27) (Plant U-box protein 72) (OsPUB72) (RING-type E3 ubiquitin transferase PRP19) (U-box domain-containing protein 72)	RNA processing/regulation/binding	RNA.processing.splicing	Nucleus	27.6299	27.9166	27.877	25.578	25.3801	25.6896	Cluster_1	-4.78517	15	39.4	54.4	0	112.77	175	0.764227	0.994467	0.962655	-0.884025	-1.04298	-0.794346
LOC_Os04g02870.2	Q7XTJ6	osa:4334964	RNA recognition motif containing protein	RNA processing/regulation/binding	RNA.processing.splicing	Nucleus	26.2591	26.1416	26.1502	24.1854	23.6589	24.0068	Cluster_1	-4.70196	4	26.9	28.784	0	21.127	23	0.964844	0.869713	0.876663	-0.71355	-1.13963	-0.858042
LOC_Os07g20580.1	Q6YS30	osa:4342981	DEAD-box ATP-dependent RNA helicase 5 (EC 3.6.4.13)	RNA processing/regulation/binding	RNA.processing.RNA helicase	Nucleus	24.9021	25.1247	24.6696	24.0585	24.3694	23.6896	Cluster_1	-1.81458	5	16	55.622	0	13.323	12	0.805963	1.22034	0.37342	-0.763863	-0.185369	-1.45049
LOC_Os07g33240.1	Q8H4B9	osa:4343379	endoribonuclease	RNA processing/regulation/binding	RNA.processing.ribonucleases	Nucleus	27.2474	27.1589	27.0468	26.1116	26.0928	26.1193	Cluster_1	-2.06071	9	56.7	18.818	0	83.425	110	1.07472	0.920948	0.725841	-0.900707	-0.933417	-0.887384
LOC_Os08g01930.1	A3BNZ2	osa:9266838	Uncharacterized protein	RNA processing/regulation/binding	RNA.transcription	Nucleus	27.5863	27.2392	27.4001	25.9308	25.0413	25.7502	Cluster_1	-3.56627	8	16.9	72.185	0	44.155	38	1.03934	0.709825	0.862534	-0.532018	-1.37628	-0.703397
LOC_Os02g35600.1	Q6Z7F4	osa:9269003	PHD finger protein ALFIN-LIKE 7	RNA processing/regulation/binding	RNA.regulation of transcription.Alfin-like	Nucleus	25.7831	24.7216	25.1869	23.8591	23.1722	23.8755	Cluster_1	-3.02082	1	10.1	29.229	0	121.63	19	1.39184	0.297427	0.777187	-0.591735	-1.2999	-0.574813
LOC_Os06g08480.1	Q5SML0	osa:9268973	Chromatin-remodeling factor CHD3	RNA processing/regulation/binding	RNA.regulation of transcription.Chromatin Remodeling Factors	Nucleus	27.194	27.1158	27.0668	25.5138	25.5605	25.9149	Cluster_1	-2.75589	17	20.2	144.07	0	65.815	52	0.982477	0.88642	0.826183	-1.08176	-1.02439	-0.588926
LOC_Os01g27040.1	Q7G8Y3	osa:4325731	Probable chromatin-remodeling complex ATPase chain (EC 3.6.4.-) (ISW2-like) (Sucrose nonfermenting protein 2 homolog)	RNA processing/regulation/binding	RNA.regulation of transcription.Chromatin Remodeling Factors	Nucleus	26.9751	26.7851	26.6667	25.8611	25.2488	25.2706	Cluster_1	-2.54697	8	19.5	127.63	0	81.816	106	1.08179	0.837222	0.684865	-0.352004	-1.13999	-1.11188
LOC_Os03g51220.1	B9FB90	-	Uncharacterized protein	RNA processing/regulation/binding	RNA.regulation of transcription.Chromatin Remodeling Factors	Nucleus	25.4457	25.127	25.4823	23.8437	24.6469	23.9252	Cluster_1	-2.31829	9	16.2	98.721	0	25.972	19	0.957837	0.522075	1.008	-1.23255	-0.134329	-1.12103
LOC_Os06g10620.1	B9FS39	-	Transcription elongation factor SPT5	RNA processing/regulation/binding	RNA.regulation of transcription.Global transcription factor group	Nucleus	25.7882	25.1702	25.055	23.1758	23.0234	23.6349	Cluster_1	-4.16922	6	10.7	82.863	0	12.108	14	1.26218	0.735186	0.637016	-0.965329	-1.0952	-0.57385
LOC_Os12g42550.2	H2KX66	-	Methyl-CpG binding domain containing protein, expressed	RNA processing/regulation/binding	RNA.regulation of transcription.Methyl binding domain proteins	Nucleus	28.331	29.3551	29.2988	26.8453	26.5099	26.5248	Cluster_1	-5.16326	14	75.3	31.036	0	148.52	207	0.384543	1.14174	1.10005	-0.713814	-0.961794	-0.950723
LOC_Os08g40150.2	Q6Z8N9	osa:4346014	AT-hook motif nuclear-localized protein	RNA processing/regulation/binding	RNA.regulation of transcription.putative transcription regulator	Nucleus	24.5698	23.9933	24.5364	23.5055	23.4243	23.6694	Cluster_1	-1.78191	3	16.1	35.262	0	22.419	32	1.22417	0.086035	1.15821	-0.877202	-1.03757	-0.553643
LOC_Os09g31470.1	A1A6F0	osa:9269918	AT-hook motif nuclear-localized protein	RNA processing/regulation/binding	RNA.regulation of transcription.putative transcription regulator	Nucleus	27.5266	26.9873	27.327	26.6763	26.0204	26.1599	Cluster_1	-1.9927	4	25.1	35.491	0	18.564	39	1.21547	0.334042	0.889251	-0.174306	-1.24624	-1.01822
LOC_Os05g49230.1	Q0DFV9	osa:4339641	Putative rRNA methyltransferase (EC 2.1.1.-) (2'-O-ribose RNA methyltransferase SPB1 homolog)	RNA processing/regulation/binding	RNA.regulation of transcription.putative transcription regulator	Nucleus	25.5897	25.6387	25.5065	23.9649	24.4559	23.6544	Cluster_1	-2.93472	6	7.8	92.341	0	16.889	11	0.886084	0.941166	0.792585	-0.940885	-0.388826	-1.29012
LOC_Os03g26630.2	Q10KI0	osa:4332988	SAP domain containing protein	RNA processing/regulation/binding	RNA.regulation of transcription.putative transcription regulator	Nucleus	26.8411	27.6881	27.6244	24.669	25.0202	25.2928	Cluster_1	-5.24337	13	30.6	78.116	0	83.856	55	0.480227	1.1042	1.05727	-1.11998	-0.861256	-0.660458
LOC_Os05g38810.1	B9FJJ1	-	PWWP domain-containing protein	RNA processing/regulation/binding	RNA.regulation of transcription.PWWP domain protein	Cytosol	28.6563	28.5238	28.6101	26.6471	26.9861	26.9876	Cluster_1	-3.3015	31	40.2	152.39	0	228.47	303	0.966709	0.827631	0.9182	-1.14192	-0.786107	-0.784514
LOC_Os02g32350.1	Q6H547	osa:4329508	Ribonuclease	RNA processing/regulation/binding	RNA.regulation of transcription.Zn-finger(CCHC)	Nucleus	28.937	28.9399	28.8334	28.5407	28.1663	27.8959	Cluster_1	-1.6273	44	63.2	108.18	0	270.77	403	0.879429	0.88616	0.642601	-0.0263303	-0.881843	-1.50002
LOC_Os06g01370.1	Q8H632	osa:4339845	DNA-binding protein-related	RNA processing/regulation/binding	RNA.regulation of transcription.unclassified	Nucleus	27.2161	27.0756	27.0837	24.0391	23.802	24.5771	Cluster_1	-7.92124	4	33.9	18.167	0	13.981	33	0.956857	0.871963	0.876817	-0.962484	-1.1057	-0.637449
LOC_Os07g33330.1	A3BKC8	-	Uncharacterized protein	RNA processing/regulation/binding	RNA.regulation of transcription.unclassified	Nucleus	25.4493	25.1389	24.8281	23.9176	23.8597	23.5353	Cluster_1	-2.58098	2	8.6	53.981	0	10.269	5	1.26617	0.870943	0.475242	-0.683969	-0.757738	-1.17065
LOC_Os04g42580.1	Q7F8Y3	osa:4336329	carboxyvinyl-carboxyphosphonate phosphorylmutase	RNA processing/regulation/binding	RNA.regulation of transcription.unclassified	Nucleus	27.7353	27.7552	27.6814	27.0619	26.9956	27.1075	Cluster_1	-1.58993	11	37.8	53.445	0	91.909	139	0.937423	0.991305	0.791213	-0.88798	-1.06761	-0.764348
LOC_Os01g41550.1	Q94D20	osa:4325964	Nucleoid DNA-binding protein cnd41-like (Os01g0598600 protein)	RNA processing/regulation/binding	RNA.regulation of transcription.unclassified	Nucleus	29.0863	29.1595	29.0934	28.3901	28.5289	28.3091	Cluster_1	-1.62868	16	56	51.142	0	182.2	310	0.827999	1.0144	0.84607	-0.945195	-0.59174	-1.15153
LOC_Os01g13700.1	Q9FTU2	osa:4326359	DNA-binding protein-related	RNA processing/regulation/binding	RNA.regulation of transcription.unclassified	Nucleus	28.3042	28.7074	28.4052	26.5164	26.3196	26.0935	Cluster_1	-4.47668	7	71.6	15.181	0	54.292	113	0.761388	1.09761	0.845587	-0.729307	-0.893398	-1.08188
LOC_Os04g42010.1	Q7XQH8	osa:4336287	RNA binding protein	RNA processing/regulation/binding	RNA.regulation of transcription.unclassified	Nucleus	27.8513	27.2752	27.8897	26.6958	26.6755	25.7618	Cluster_1	-2.45273	10	36.8	48.295	0	49.868	55	1.01427	0.307301	1.06139	-0.4039	-0.428834	-1.55023
LOC_Os02g13130.1	B9F4C9	-	Uncharacterized protein	RNA processing/regulation/binding	RNA.RNA binding	Nucleus	27.3912	27.2179	27.1214	25.8163	25.8406	26.151	Cluster_1	-2.47518	7	17.6	71.067	0	174.5	76	1.09651	0.85935	0.727328	-1.05814	-1.02482	-0.600222
LOC_Os12g43600.1	Q2QLR2	osa:4352868	Glycine-rich RNA-binding protein GRP1A, putative, expressed (Os12g0632000 protein) (cDNA, clone: J100087I01, full insert sequence)	RNA processing/regulation/binding	RNA.RNA binding	Nucleus	30.5764	30.3058	30.3153	29.5935	29.887	29.6888	Cluster_1	-1.59775	3	51.9	16.083	0	58.603	187	1.30661	0.620493	0.644396	-1.1858	-0.441564	-0.944136
LOC_Os03g17010.1	Q10N90	osa:4332426	RNA recognition motif containing protein	RNA processing/regulation/binding	RNA.RNA binding	Nucleus	28.0924	28.0723	28.1629	26.7363	27.1135	27.0467	Cluster_1	-2.20952	11	52	27.701	0	65.312	149	0.867388	0.835978	0.977453	-1.25167	-0.662381	-0.766765
LOC_Os10g41440.1	Q7XC34	osa:4349406	KH domain-containing protein, putative, expressed (Os10g0564000 protein) (cDNA, clone: J100061G17, full insert sequence)	RNA processing/regulation/binding	RNA.RNA binding	Nucleus	27.3838	28.0897	28.0498	26.6508	26.0802	25.9793	Cluster_1	-3.04055	7	25.3	48.41	0	28.803	58	0.366047	1.11541	1.07301	-0.412041	-1.01763	-1.1248
LOC_Os12g40560.1	Q2QMN6	-	FLK, putative, expressed	RNA processing/regulation/binding	RNA.RNA binding	Nucleus	27.3604	27.2757	26.752	25.2996	24.9371	25.2824	Cluster_1	-3.88075	7	20.7	54.962	0	39.652	57	1.10005	1.02295	0.546551	-0.77468	-1.10452	-0.790345
LOC_Os12g31800.1	Q2QQ97	osa:4352279	Os12g0502200 protein (RNA recognition motif family protein, expressed) (cDNA clone:J013000N14, full insert sequence) (cDNA clone:J023146P18, full insert sequence)	RNA processing/regulation/binding	RNA.RNA binding	Nucleus	27.2666	27.1052	27.0189	24.442	24.2244	25.0321	Cluster_1	-5.91378	4	28.3	25.044	0	36.465	43	0.991006	0.878236	0.81796	-0.982477	-1.13454	-0.570186
LOC_Os04g54440.3	Q0J9Q1	osa:4337147	RNA binding protein	RNA processing/regulation/binding	RNA.RNA binding	Nucleus	27.8574	28.1033	28.1228	26.2568	25.8774	26.5659	Cluster_1	-3.46896	8	29.3	52.204	0	87.057	95	0.718844	0.962035	0.981251	-0.864231	-1.23938	-0.558518
LOC_Os06g37000.2	Q5Z655	-	cDNA clone:001-024-D07, full insert sequence	RNA processing/regulation/binding	RNA.RNA binding	Nucleus	25.019	25.9502	26.3103	24.415	23.7504	23.944	Cluster_1	-3.30215	3	19.3	29.124	0	14.489	14	0.114432	0.996138	1.33716	-0.457496	-1.08677	-0.903461
LOC_Os01g68790.3	Q7F2X8	osa:4324334	RNA recognition motif containing protein	RNA processing/regulation/binding	RNA.RNA binding	Nucleus	28.3109	28.6205	28.6806	26.1096	26.0423	25.7283	Cluster_1	-5.96818	5	42.7	15.547	0	53.133	47	0.746449	0.963991	1.00624	-0.800465	-0.847757	-1.06845
LOC_Os02g57640.1	Q6K6Z4	osa:4331186	KH domain-containing protein NOVA-like	RNA processing/regulation/binding	RNA.RNA binding	Nucleus	28.4332	28.7282	28.7216	26.6498	26.5739	27.0758	Cluster_1	-3.6331	18	71.4	36.718	0	129.35	218	0.708419	0.992281	0.985899	-1.00783	-1.08091	-0.597858
LOC_Os02g11750.1	A3A4D8	osa:4328686	RRM domain-containing protein	RNA processing/regulation/binding	RNA.RNA binding	Nucleus	24.6009	25.4237	24.7584	22.6878	23.0103	22.5078	Cluster_1	-4.57054	8	32.5	40.058	0	32.513	26	0.61919	1.28133	0.745884	-0.920356	-0.660823	-1.06523
LOC_Os05g04850.1	B7FAL5	osa:4337757	RNA-binding protein Y14A (OsY14a) (RNA-binding protein 8A)	RNA processing/regulation/binding	RNA.RNA binding	Nucleus	27.4409	27.2815	27.6047	23.8603	24.6916	23.5424	Cluster_1	-10.6367	4	50	22.104	0	37.903	19	0.892949	0.809414	0.978758	-0.983368	-0.547771	-1.14998
LOC_Os10g30370.2	Q337U3	-	Os10g0439600 protein (Splicing factor, CC1-like family protein, expressed) (cDNA clone:001-019-C07, full insert sequence)	RNA processing/regulation/binding	RNA.RNA binding	Nucleus	27.3369	26.2211	26.0928	23.864	23.8505	24.2173	Cluster_1	-5.95037	2	18.1	33.577	0	54.194	27	1.40068	0.646822	0.560099	-0.945714	-0.954841	-0.707045
LOC_Os05g46230.1	Q53WK4	osa:4339460	Nucleosome assembly protein 1;2 (OsNAP1;2) (Nucleosome assembly protein 1-like 2) (OsNAP1_L2)	DNA synthesis/repair/unspecified	DNA.synthesis/chromatin structure	Nucleus	27.1949	27.6312	27.4662	26.27	25.9557	25.4449	Cluster_1	-2.90913	10	31.6	41.683	0	124.96	107	0.597199	1.08474	0.900409	-0.436362	-0.787593	-1.3584
LOC_Os02g55410.1	Q6KAJ4	osa:4331016	DNA replication licensing factor MCM5 (EC 3.6.4.12) (Minichromosome maintenance protein 5) (OsMCM5)	DNA synthesis/repair/unspecified	DNA.synthesis/chromatin structure	Nucleus	27.1978	27.1385	27.1806	25.793	26.1042	26.1412	Cluster_1	-2.23381	17	31.7	80.375	0	94.378	112	0.935753	0.844059	0.909227	-1.23624	-0.754972	-0.697828
LOC_Os06g05660.3	Q5VND6	osa:4340137	Nucleosome assembly protein 1;1 (OsNAP1;1) (Nucleosome assembly protein 1-like 1) (OsNAP1_L1)	DNA synthesis/repair/unspecified	DNA.synthesis/chromatin structure	Nucleus	28.4165	28.3975	28.2255	27.4254	27.4417	27.5197	Cluster_1	-1.84582	13	39.1	42.151	0	108.43	227	1.04533	1.00653	0.655534	-0.977641	-0.944502	-0.785243
LOC_Os02g52250.1	Q6K8D9	osa:4330796	SNW/SKI-interacting protein A (OsSKIPa)	DNA synthesis/repair/unspecified	DNA.synthesis/chromatin structure	Nucleus	26.6611	26.9078	26.9745	25.2208	25.121	25.5083	Cluster_1	-2.95768	11	29.3	67.479	0	51.594	53	0.682515	0.965246	1.04172	-0.968176	-1.08257	-0.638729
LOC_Os01g45190.1	Q5VNM3	osa:4326580	Eukaryotic initiation factor 4A-III homolog A (OseIF4AIIIa) (eIF-4A-III) (eIF4A-III) (EC 3.6.4.13) (DEAD-box ATP-dependent RNA helicase 2) (OsRH2)	DNA synthesis/repair/unspecified	DNA.synthesis/chromatin structure	Nucleus	28.2229	27.8304	27.7964	27.0114	27.4221	27.4139	Cluster_1	-1.58827	16	61.9	45.598	0	100.26	159	1.43739	0.507442	0.427025	-1.43282	-0.459703	-0.479332
LOC_Os03g06220.1	Q10RI7	osa:4331680	DEAD-box ATP-dependent RNA helicase 38 (EC 3.6.4.13)	DNA synthesis/repair/unspecified	DNA.synthesis/chromatin structure	Nucleus	26.2169	26.2296	26.2832	25.0515	23.7544	23.0632	Cluster_1	-4.87997	14	34.1	55.854	0	68.435	59	0.794518	0.803516	0.841646	-0.0343797	-0.956869	-1.44843
LOC_Os04g45040.3	Q7XMK8	osa:4336501	DEAD-box ATP-dependent RNA helicase 6 (EC 3.6.4.13)	DNA synthesis/repair/unspecified	DNA.synthesis/chromatin structure	Nucleus	26.7873	25.5581	25.9308	24.7357	23.4359	23.4299	Cluster_1	-4.6747	5	34.3	56.71	0	24.658	28	1.32184	0.422976	0.695532	-0.178382	-1.12879	-1.13317
LOC_Os01g36390.1	Q5JKB0	osa:107275673	DNA replication licensing factor MCM4 (EC 3.6.4.12) (Minichromosome maintenance protein 4) (OsMCM4)	DNA synthesis/repair/unspecified	DNA.synthesis/chromatin structure	Nucleus	27.8394	27.5454	27.5413	26.4975	26.7412	26.5254	Cluster_1	-2.07625	19	30	94.904	0	61.987	85	1.22082	0.725295	0.718332	-1.04083	-0.629971	-0.993654
LOC_Os10g35990.1	Q109G2	osa:4349053	DEAD-box ATP-dependent RNA helicase 12 (EC 3.6.4.13)	DNA synthesis/repair/unspecified	DNA.synthesis/chromatin structure	Nucleus	27.7322	27.7032	27.8724	26.2813	26.7441	27.2619	Cluster_1	-2.00951	6	36.7	57.949	0	82.096	79	0.73401	0.688334	0.954724	-1.54965	-0.821266	-0.00615319
LOC_Os11g29380.1	Q2R482	osa:4350526	DNA replication licensing factor MCM2 (EC 3.6.4.12) (Minichromosome maintenance protein 2) (OsMCM2)	DNA synthesis/repair/unspecified	DNA.synthesis/chromatin structure	Nucleus	27.4614	27.429	27.7388	25.7862	26.0681	26.0334	Cluster_1	-2.99072	27	33	108.82	0	166.33	132	0.807256	0.770381	1.1233	-1.10129	-0.780055	-0.819588
LOC_Os04g55850.1	Q7XPN4	-	Aspergillus nuclease S(1) (EC 3.1.30.1)	DNA synthesis/repair/unspecified	DNA.synthesis/chromatin structure	Nucleus	26.3828	26.2008	26.0375	25.0264	23.8037	23.4524	Cluster_1	-4.32558	6	32.4	32.445	0	17.686	16	0.966853	0.824021	0.695884	-0.0974287	-1.05684	-1.33249
LOC_Os02g58170.1	Q6K7P6	osa:4331231	transposon protein, unclassified	DNA synthesis/repair/unspecified	DNA.synthesis/chromatin structure.retrotransposon/transposase.hat-like transposase	Nucleus	25.358	25.2067	25.6116	24.3438	24.5038	23.6156	Cluster_1	-2.35825	5	9.8	96.94	0	16.887	20	0.777247	0.576162	1.1144	-0.570819	-0.358189	-1.5388
LOC_Os09g23730.1	Q69MW7	osa:4347003	HMG-Y-related A	DNA synthesis/repair/unspecified	DNA.synthesis/chromatin structure.histone	Nucleus	29.1713	28.9118	28.4524	27.1637	26.5749	26.7415	Cluster_1	-4.05159	12	70.4	21.753	0	67.5	175	1.16579	0.939195	0.538193	-0.58689	-1.10086	-0.95543
LOC_Os03g58470.1	Q851P9	osa:4334439	Linker histone H1 and H5 family protein, expressed (Os03g0799000 protein) (cDNA clone:J013072E13, full insert sequence)	DNA synthesis/repair/unspecified	DNA.synthesis/chromatin structure.histone	Nucleus	29.1736	29.3595	29.151	28.4645	28.069	28.2817	Cluster_1	-1.94032	5	23.5	29.63	0	39.865	224	0.779746	1.12197	0.738161	-0.525257	-1.25302	-0.861596
LOC_Os02g58220.1	Q6K9U2	osa:4331236	Replication protein A 32 kDa subunit A (OsRPA32A) (OsRPA32-1) (Replication factor A protein 2A) (Replication protein A 2A)	DNA synthesis/repair/unspecified	DNA.repair	Nucleus	29.3323	28.518	29.3818	23.8173	22.9364	22.8656	Cluster_1	-58.5211	8	40.9	30.081	0	32.532	32	0.982381	0.73164	0.99764	-0.715781	-0.987045	-1.00883
LOC_Os08g33340.2	Q6ZKC1	osa:4345632	Ubiquitin receptor RAD23 (DNA repair protein RAD23)	DNA synthesis/repair/unspecified	DNA.repair	Nucleus	26.0559	25.9868	26.279	23.8533	23.5427	25.0007	Cluster_1	-3.93133	7	35.3	42.9	0	16.36	16	0.786865	0.728775	0.974439	-1.06446	-1.32556	-0.100058
LOC_Os06g15360.2	Q5Z6P9	osa:4340699	Ubiquitin receptor RAD23 (DNA repair protein RAD23)	DNA synthesis/repair/unspecified	DNA.repair	Nucleus	29.046	29.007	28.9226	27.9104	28.1241	28.1783	Cluster_1	-1.89337	10	43	42.989	0	109.68	137	1.00145	0.925567	0.7613	-1.20839	-0.792702	-0.687222
LOC_Os09g32250.2	Q0J0J2	osa:4347464	DNA repair ATPase-related	DNA synthesis/repair/unspecified	DNA.repair	Nucleus	26.0915	25.6779	25.6992	24.3588	24.4784	23.9567	Cluster_1	-2.94499	3	10.1	50.405	0	12.622	9	1.18631	0.718003	0.742228	-0.775566	-0.640147	-1.23083
LOC_Os02g49050.2	Q6Z656	osa:4330563	Transmembrane 9 superfamily member	DNA synthesis/repair/unspecified	DNA.unspecified	Nucleus	26.5186	26.5647	26.5648	23.9805	25.213	25.3674	Cluster_1	-3.23929	4	18.7	74.129	0	62.082	50	0.78117	0.825252	0.825392	-1.6454	-0.467008	-0.319404
LOC_Os03g51250.1	Q10DR8	osa:4333945	Adenylyl cyclase-associated protein	DNA synthesis/repair/unspecified	DNA.unspecified	Nucleus	28.5059	28.5372	28.6946	28.0046	28.0559	27.7237	Cluster_1	-1.57041	16	50	52.054	0	166.63	165	0.664639	0.746896	1.16163	-0.656029	-0.52099	-1.39614
LOC_Os10g10244.1	Q10A14	osa:4348211	Alanine--tRNA ligase (EC 6.1.1.7) (Alanyl-tRNA synthetase) (AlaRS)	Protein metabolism	protein.aa activation.alanine-tRNA ligase	Nucleus	29.5933	29.7423	29.6987	27.9907	27.9653	27.9958	Cluster_1	-3.23596	39	49	109.41	0	323.31	478	0.820343	0.980633	0.933743	-0.904292	-0.931657	-0.898771
LOC_Os02g46130.1	Q6ZHC3	osa:4330354	Aspartate--tRNA ligase (EC 6.1.1.12) (Aspartyl-tRNA synthetase)	Protein metabolism	protein.aa activation.aspartate-tRNA ligase	Nucleus	28.2902	28.0618	28.1409	27.4436	27.6571	27.4762	Cluster_1	-1.55687	17	53.9	60.862	0	139.71	278	1.22071	0.594532	0.811247	-1.10036	-0.515103	-1.01102
LOC_Os01g27520.1	Q93WM3	osa:4325717	Asparagine--tRNA ligase (EC 6.1.1.22)	Protein metabolism	protein.aa activation.asparagine-tRNA ligase	Nucleus	29.1874	28.8552	29.1643	28.0259	28.1135	28.3153	Cluster_1	-1.88876	22	45.8	62.588	0	162.02	323	1.10043	0.467006	1.05639	-1.11419	-0.947249	-0.562397
LOC_Os02g04460.1	Q0E446	-	ribosomal L3	Protein metabolism	protein.synthesis.ribosomal protein.prokaryotic.chloroplast.50S subunit.L3	Cytosol	26.3448	26.2877	26.2468	24.5972	24.5506	23.4736	Cluster_1	-4.24571	3	18.8	28.223	0	10.802	23	0.903531	0.856336	0.822621	-0.538902	-0.577341	-1.46625
LOC_Os07g10660.1	Q6ZIW7	osa:4342695	Putative 40S ribosomal protein S2	Protein metabolism	protein.synthesis.ribosomal protein.eukaryotic.40S subunit.S2	Cytosol	26.2786	26.105	25.3287	23.817	23.3684	23.9555	Cluster_1	-4.56454	2	30.1	30.109	0	5.8973	11	1.16949	1.0313	0.413606	-0.789221	-1.14617	-0.679013
LOC_Os05g30530.1	Q0DIR7	osa:4338571	40S ribosomal protein S4	Protein metabolism	protein.synthesis.ribosomal protein.eukaryotic.40S subunit.S4	Cytosol	29.6601	29.7566	29.6887	29.0769	28.7156	29.0582	Cluster_1	-1.6836	6	41.1	29.662	0	88.757	162	0.77259	0.995774	0.83867	-0.576102	-1.41166	-0.619272
LOC_Os07g42950.1	Q8LH97	osa:4343945	40S ribosomal protein S6	Protein metabolism	protein.synthesis.ribosomal protein.eukaryotic.40S subunit.S6	Cytosol	30.9633	31.0703	30.8545	28.6432	28.7873	28.6696	Cluster_1	-4.7989	2	32	28.472	0	107.06	203	0.911296	0.997395	0.823695	-0.956558	-0.840543	-0.935284
LOC_Os03g27260.1	Q75LR5	osa:4333016	40S ribosomal protein S6	Protein metabolism	protein.synthesis.ribosomal protein.eukaryotic.40S subunit.S6	Cytosol	25.8616	28.3399	28.1866	23.9514	23.4271	24.5271	Cluster_1	-11.268	1	32.7	28.058	0	26.578	36	0.0684105	1.22958	1.15773	-0.826613	-1.07227	-0.556842
LOC_Os04g28180.1	Q0JDZ7	osa:4335547	40S ribosomal protein S8	Protein metabolism	protein.synthesis.ribosomal protein.eukaryotic.40S subunit.S8	Cytosol	31.0452	31.1938	31.143	29.9584	29.8227	29.9936	Cluster_1	-2.30126	1	42.1	24.928	0	209.61	366	0.783153	1.00736	0.930785	-0.856608	-1.06126	-0.80343
LOC_Os04g52361.1	Q7XIK5	osa:4336975	ribosomal S17	Protein metabolism	protein.synthesis.ribosomal protein.eukaryotic.40S subunit.S11	Cytosol	28.8192	29.0012	29.0915	26.1957	26.2762	25.789	Cluster_1	-7.38013	2	40.4	17.836	0	30.031	174	0.811301	0.925747	0.982562	-0.838148	-0.787575	-1.09389
LOC_Os07g05580.1	Q6ZLP8	osa:4342408	40S ribosomal protein S12	Protein metabolism	protein.synthesis.ribosomal protein.eukaryotic.40S subunit.S12	Cytosol	28.4471	28.1095	28.1548	26.6878	26.8115	26.1559	Cluster_1	-3.21632	2	74.6	14.799	0	57.543	72	1.10102	0.747853	0.795296	-0.739102	-0.609694	-1.29537
LOC_Os02g06700.2	Q6H7T1	osa:4328392	ribosomal protein	Protein metabolism	protein.synthesis.ribosomal protein.eukaryotic.40S subunit.S14	Cytosol	29.9131	30.0554	30.0741	28.0205	28.0474	27.9823	Cluster_1	-3.99301	9	66	16.363	0	63.358	226	0.819281	0.949152	0.966152	-0.908124	-0.883497	-0.942964
LOC_Os12g03090.1	Q0IQF7	osa:4349653	40S ribosomal protein S16	Protein metabolism	protein.synthesis.ribosomal protein.eukaryotic.40S subunit.S16	Cytosol	30.0105	30.0018	30.3572	28.9997	28.9557	28.8331	Cluster_1	-2.28739	8	52.3	16.819	0	58.366	237	0.724288	0.71128	1.24289	-0.78781	-0.853658	-1.03699
LOC_Os03g31090.1	P40978	osa:4333148	40S ribosomal protein S19	Protein metabolism	protein.synthesis.ribosomal protein.eukaryotic.40S subunit.S19	Cytosol	29.8717	30.0405	30.0305	29.265	29.0088	29.4807	Cluster_1	-1.65796	9	48.6	16.387	0	30.425	336	0.593257	0.985047	0.961913	-0.815471	-1.41013	-0.314612
LOC_Os10g08930.1	Q8LNL2	osa:4348185	40S ribosomal protein S20, putative, expressed (Os10g0170200 protein) (cDNA clone:J033050C15, full insert sequence)	Protein metabolism	protein.synthesis.ribosomal protein.eukaryotic.40S subunit.S20	Cytosol	29.1628	29.0674	29.0107	26.7801	26.7614	26.753	Cluster_1	-4.97765	1	34.6	14.208	0	4.5914	37	0.977192	0.90202	0.857325	-0.900179	-0.914872	-0.921486
LOC_Os06g04290.1	P35686	osa:4340027	40S ribosomal protein S20	Protein metabolism	protein.synthesis.ribosomal protein.eukaryotic.40S subunit.S20	Cytosol	29.5242	29.9123	29.8952	27.189	27.0218	27.3268	Cluster_1	-6.05468	3	38.3	14.046	0	26.889	101	0.729919	1.00074	0.98884	-0.899677	-1.01633	-0.803484
LOC_Os03g14530.1	Q10P27	osa:4332257	40S ribosomal protein S20, putative, expressed (Os03g0249400 protein) (cDNA clone:001-104-D06, full insert sequence)	Protein metabolism	protein.synthesis.ribosomal protein.eukaryotic.40S subunit.S20	Cytosol	30.4621	30.6472	31.0392	28.204	28.0512	27.7598	Cluster_1	-6.5483	2	43.3	13.958	0	44.354	61	0.732673	0.855806	1.11655	-0.769316	-0.870938	-1.06477
LOC_Os08g44480.1	Q6YZI2	osa:4346314	40S ribosomal protein S25	Protein metabolism	protein.synthesis.ribosomal protein.eukaryotic.40S subunit.S25	Cytosol	30.4631	30.7618	30.6534	27.5198	27.3213	27.4001	Cluster_1	-9.26875	2	50	12.068	0	29.701	134	0.818528	0.98789	0.926403	-0.850797	-0.963347	-0.918678
LOC_Os05g39960.2	Q0DHB9	osa:4339104	40S ribosomal protein S26	Protein metabolism	protein.synthesis.ribosomal protein.eukaryotic.40S subunit.S26	Cytosol	30.0387	30.2291	30.2705	27.0774	26.9605	27.2765	Cluster_1	-8.42462	2	41	14.918	0	117.95	164	0.82691	0.939649	0.964204	-0.926449	-0.995715	-0.808598
LOC_Os01g60790.1	P49216	osa:4327570	40S ribosomal protein S26 (S31)	Protein metabolism	protein.synthesis.ribosomal protein.eukaryotic.40S subunit.S26	Cytosol	27.674	27.625	27.4563	24.1821	24.6112	24.6782	Cluster_1	-8.54211	2	39.1	14.991	0	64.559	58	0.959618	0.930884	0.831954	-1.08837	-0.836684	-0.797397
LOC_Os03g08440.2	Q10QU8	-	40S ribosomal protein SA	Protein metabolism	protein.synthesis.ribosomal protein.eukaryotic.40S subunit.SA	Cytosol	30.2197	30.2438	30.3283	29.5324	29.4148	29.4928	Cluster_1	-1.72183	3	49.8	29.857	0	147.16	341	0.804023	0.859574	1.05495	-0.785021	-1.05692	-0.876598
LOC_Os12g21798.1	Q0INR5	osa:4352048	40S ribosomal protein S3a	Protein metabolism	protein.synthesis.ribosomal protein.eukaryotic.40S subunit.S3A	Cytosol	26.7633	26.7857	26.7812	23.7833	23.5438	23.8761	Cluster_1	-8.23823	2	50	29.71	0	5.9863	28	0.902902	0.916298	0.913606	-0.881633	-1.02507	-0.826098
LOC_Os02g18550.1	Q6K8B8	osa:4329042	40S ribosomal protein S3a	Protein metabolism	protein.synthesis.ribosomal protein.eukaryotic.40S subunit.S3A	Cytosol	28.8435	28.9729	29.0735	26.9979	27.1535	27.2989	Cluster_1	-3.51421	6	55.9	29.759	0	32.383	121	0.78651	0.915894	1.01646	-1.05845	-0.902836	-0.757575
LOC_Os03g10340.1	P49397	osa:4331966	40S ribosomal protein S3a (CYC07 protein)	Protein metabolism	protein.synthesis.ribosomal protein.eukaryotic.40S subunit.S3A	Cytosol	30.3436	30.2648	30.5383	29.5135	29.5204	29.6786	Cluster_1	-1.75491	5	54.2	29.727	0	298.31	431	0.803085	0.630745	1.22892	-1.01301	-0.998011	-0.651733
LOC_Os11g06750.1	Q53JG0	osa:4349878	60S ribosomal protein L3, putative, expressed (Os11g0168200 protein) (Ribosomal protein L3) (Ribosomal protein L3B) (cDNA clone:J033040J04, full insert sequence) (cDNA clone:J033041E13, full insert sequence)	Protein metabolism	protein.synthesis.ribosomal protein.eukaryotic.60S subunit.L3	Cytosol	30.0748	30.1194	30.2991	29.0645	29.0946	29.2757	Cluster_1	-2.02723	3	43.7	44.49	0	121.82	540	0.73961	0.81811	1.13442	-1.03892	-0.986053	-0.667163
LOC_Os01g67134.1	B7EWY9	osa:4325100	60S ribosomal protein L5 (cDNA clone:001-036-H05, full insert sequence)	Protein metabolism	protein.synthesis.ribosomal protein.eukaryotic.60S subunit.L5	Cytosol	26.7908	27.2061	26.917	24.0671	24.3004	23.9652	Cluster_1	-7.26203	3	56.9	34.729	0	38.807	29	0.792843	1.05633	0.872885	-0.935127	-0.787147	-0.999786
LOC_Os02g37862.1	Q6YY64	osa:4329831	60S ribosomal protein L6	Protein metabolism	protein.synthesis.ribosomal protein.eukaryotic.60S subunit.L6	Cytosol	29.667	29.8331	29.8025	28.1147	27.9216	28.0127	Cluster_1	-3.36655	8	46.1	24.258	0	100.81	302	0.805079	0.97759	0.945795	-0.807317	-1.00788	-0.913265
LOC_Os04g51630.1	Q0JAC6	osa:4336914	60S ribosomal L7	Protein metabolism	protein.synthesis.ribosomal protein.eukaryotic.60S subunit.L7	Cytosol	26.9141	27.1467	26.4783	25.7743	25.7922	25.7497	Cluster_1	-2.10565	4	41.4	28.361	0	21.226	46	0.965579	1.33681	0.269852	-0.853791	-0.825318	-0.893128
LOC_Os12g38000.1	Q2QNF3	osa:4352560	60S ribosomal protein L2 (60S ribosomal protein L2, putative, expressed) (Os12g0567700 protein)	Protein metabolism	protein.synthesis.ribosomal protein.eukaryotic.60S subunit.L8	Cytosol	30.189	30.291	29.9586	27.6906	27.4766	27.5329	Cluster_1	-5.97732	7	33	28.249	0	60.657	293	0.939259	1.01118	0.776916	-0.821788	-0.972619	-0.932946
LOC_Os05g07700.1	B7EBT7	osa:4337928	60s ribosomal protein (cDNA clone:002-188-A02, full insert sequence) (cDNA clone:J013052E20, full insert sequence)	Protein metabolism	protein.synthesis.ribosomal protein.eukaryotic.60S subunit.L10	Cytosol	30.2045	30.0214	29.709	28.3096	27.9032	27.9766	Cluster_1	-3.77175	3	25.1	24.672	0	30.736	69	1.10667	0.935475	0.643457	-0.664802	-1.04471	-0.976094
LOC_Os11g11390.1	Q0ITS8	osa:4350098	60S ribosomal protein L10-1 (Protein QM) (Putative tumor suppressor SC34)	Protein metabolism	protein.synthesis.ribosomal protein.eukaryotic.60S subunit.L10	Cytosol	31.1855	30.8591	30.8797	29.785	29.4015	29.9669	Cluster_1	-2.38991	5	33	25.346	0	31.318	127	1.16301	0.710638	0.739278	-0.777831	-1.30937	-0.525726
LOC_Os06g35730.1	Q0DK10	osa:4338077	60S ribosomal protein L11	Protein metabolism	protein.synthesis.ribosomal protein.eukaryotic.60S subunit.L11	Nucleus	29.7444	30.403	30.6729	29.1565	29.1031	29.1864	Cluster_1	-2.18068	1	43.4	20.836	0	59.215	254	0.0485795	1.00778	1.40073	-0.807626	-0.885345	-0.764118
LOC_Os06g02510.3	Q9LWS2	osa:4339923	60S ribosomal protein L13	Protein metabolism	protein.synthesis.ribosomal protein.eukaryotic.60S subunit.L13	Cytosol	27.9967	27.3993	27.4753	24.6323	23.7457	23.9318	Cluster_1	-11.4758	2	33.7	24.054	0	48.908	38	1.08747	0.782928	0.82165	-0.627666	-1.07963	-0.984753
LOC_Os03g37970.1	Q7XJB4	osa:4333306	60S ribosomal protein L13	Protein metabolism	protein.synthesis.ribosomal protein.eukaryotic.60S subunit.L13	Cytosol	30.2756	30.3829	30.3257	27.9365	27.9859	28.0705	Cluster_1	-5.02966	2	33.7	24.014	0	96.315	181	0.870993	0.954931	0.910182	-0.959856	-0.921226	-0.855024
LOC_Os03g40180.1	Q8H8S1	osa:4333387	Ribosomal protein L15	Protein metabolism	protein.synthesis.ribosomal protein.eukaryotic.60S subunit.L15	Cytosol	29.3701	29.631	29.6149	28.8017	29.0146	28.6285	Cluster_1	-1.65143	5	25	24.333	0	51.149	170	0.454889	1.06864	1.0307	-0.88245	-0.38171	-1.29008
LOC_Os08g41810.1	Q6ZIA1	osa:4346123	ribosomal L22	Protein metabolism	protein.synthesis.ribosomal protein.eukaryotic.60S subunit.L17	Cytosol	27.6465	27.9691	27.8285	27.0222	26.9594	27.2786	Cluster_1	-1.6563	4	43.9	19.483	0	9.0249	68	0.460362	1.21879	0.888306	-1.00752	-1.15529	-0.404645
LOC_Os09g08430.1	Q6K1W6	osa:4346540	ribosomal L22	Protein metabolism	protein.synthesis.ribosomal protein.eukaryotic.60S subunit.L17	Cytosol	29.6745	29.6239	29.5703	28.7977	28.6875	28.8687	Cluster_1	-1.7879	4	39.8	19.495	0	40.28	183	1.01472	0.905548	0.790061	-0.875293	-1.11286	-0.722175
LOC_Os03g22180.1	Q10LN7	osa:4332793	60S ribosomal L18-3	Protein metabolism	protein.synthesis.ribosomal protein.eukaryotic.60S subunit.L18	Cytosol	28.3345	28.1511	28.0643	27.2522	27.0847	26.6039	Cluster_1	-2.30227	4	42.2	21.074	0	111.01	73	1.07848	0.815748	0.691348	-0.472166	-0.712255	-1.40115
LOC_Os05g06310.1	Q5WMY3	osa:4337849	60S ribosomal L18-3	Protein metabolism	protein.synthesis.ribosomal protein.eukaryotic.60S subunit.L18	Cytosol	29.5843	30.0701	29.913	28.7974	28.683	28.8205	Cluster_1	-2.12701	5	41	21.311	0	87.697	181	0.441317	1.22692	0.972864	-0.831164	-1.01607	-0.793859
LOC_Os03g21940.1	Q10LR6	osa:4332773	Ribosomal protein L19	Protein metabolism	protein.synthesis.ribosomal protein.eukaryotic.60S subunit.L19	Cytosol	29.7034	30.5068	30.4753	28.3235	28.657	28.6007	Cluster_1	-3.25223	2	32.7	24.141	0	32.048	137	0.331602	1.14992	1.11779	-1.07376	-0.734089	-0.791468
LOC_Os03g38260.1	Q84NX8	osa:4333317	Ribosomal protein L19	Protein metabolism	protein.synthesis.ribosomal protein.eukaryotic.60S subunit.L19	Cytosol	28.7032	28.8375	28.4587	24.0982	24.0207	23.8244	Cluster_1	-25.7297	2	32	24.121	0	4.1215	21	0.925576	0.977845	0.83048	-0.865762	-0.895889	-0.972249
LOC_Os07g47710.1	Q6YSX0	osa:4344261	60S ribosomal L22-2	Protein metabolism	protein.synthesis.ribosomal protein.eukaryotic.60S subunit.L22	Cytosol	28.8111	28.4529	28.043	26.0818	25.6679	25.7983	Cluster_1	-6.00577	4	47.7	14.416	0	27.396	56	1.15591	0.9078	0.623829	-0.734831	-1.02153	-0.93118
LOC_Os03g22340.1	Q762A6	osa:4332802	60S ribosomal protein L22-2, putative, expressed (BRI1-KD interacting protein 108) (Os03g0343500 protein) (cDNA clone:001-019-G04, full insert sequence) (cDNA clone:001-030-E04, full insert sequence) (cDNA clone:J033022G11, full insert sequence)	Protein metabolism	protein.synthesis.ribosomal protein.eukaryotic.60S subunit.L22	Cytosol	29.8316	29.8364	29.9063	26.9884	27.0711	26.909	Cluster_1	-7.3036	4	47.3	14.471	0	43.15	155	0.89542	0.89845	0.942899	-0.912965	-0.860334	-0.96347
LOC_Os10g32920.1	Q9AV77	osa:4331122	60S ribosomal protein L23, putative, expressed (Os10g0466700 protein) (cDNA clone:J013057L24, full insert sequence)	Protein metabolism	protein.synthesis.ribosomal protein.eukaryotic.60S subunit.L23	Cytosol	28.7978	29.124	29.0496	27.3729	27.1594	27.2005	Cluster_1	-3.35473	8	68.6	15.031	0	85.558	242	0.704979	1.04296	0.96584	-0.771364	-0.992489	-0.949925
LOC_Os01g04730.1	Q9AWS9	osa:4325478	Putative ribosomal protein L26	Protein metabolism	protein.synthesis.ribosomal protein.eukaryotic.60S subunit.L26	Mitochondria	27.963	27.9353	27.7332	26.7935	26.9494	27.0322	Cluster_1	-1.93473	2	47.8	17.471	0	24.992	99	1.05413	1.00212	0.623087	-1.13985	-0.847459	-0.692028
LOC_Os02g18380.1	Q6K4T1	osa:4329034	60S ribosomal protein L27	Protein metabolism	protein.synthesis.ribosomal protein.eukaryotic.60S subunit.L27	Cytosol	26.8215	27.753	27.6233	26.1402	26.4345	26.1145	Cluster_1	-2.24941	3	21.2	15.578	0	19.874	58	0.00968228	1.29549	1.11644	-0.930798	-0.524556	-0.966252
LOC_Os10g41470.1	Q7XC31	osa:4349409	60S ribosomal protein L27	Protein metabolism	protein.synthesis.ribosomal protein.eukaryotic.60S subunit.L27	Cytosol	27.2579	27.4361	27.2644	25.5447	25.7702	25.9891	Cluster_1	-2.93115	2	20.6	15.471	0	7.4695	29	0.826899	1.03323	0.834377	-1.15672	-0.895595	-0.642185
LOC_Os05g46430.1	Q5TKP3	osa:4339475	Putative 60S ribosomal L28 protein	Protein metabolism	protein.synthesis.ribosomal protein.eukaryotic.60S subunit.L28	Cytosol	31.5674	31.543	31.5988	28.9035	29.0829	29.3273	Cluster_1	-5.52178	2	48.3	16.606	0	34.97	237	0.906559	0.888602	0.929726	-1.05646	-0.924257	-0.744173
LOC_Os01g16890.1	Q9SDG6	osa:4324441	60S ribosomal protein L30	Protein metabolism	protein.synthesis.ribosomal protein.eukaryotic.60S subunit.L30	Cytosol	28.1896	28.003	28.0367	26.7308	25.9603	25.9647	Cluster_1	-3.62464	4	36	12.363	0	18.29	50	0.985463	0.809053	0.840934	-0.394116	-1.12277	-1.11856
LOC_Os05g41110.2	Q6F331	osa:4339162	ribosomal L7Ae	Protein metabolism	protein.synthesis.ribosomal protein.eukaryotic.60S subunit.L30	Cytosol	26.9166	26.7632	26.6661	24.3816	24.0721	24.5059	Cluster_1	-5.51019	3	40.2	12.36	0	22.595	27	1.00545	0.892497	0.821046	-0.860869	-1.08875	-0.769369
LOC_Os09g32500.2	B7E905	osa:9268508	60S ribosomal L32	Protein metabolism	protein.synthesis.ribosomal protein.eukaryotic.60S subunit.L32	Cytosol	27.8862	28.8561	28.5995	26.9885	26.7571	26.9587	Cluster_1	-2.91971	2	47.4	15.73	0	36.903	105	0.233328	1.30163	1.01908	-0.755458	-1.01032	-0.788258
LOC_Os09g32532.2	Q0J0Q8	osa:4347488	60S ribosomal L32	Protein metabolism	protein.synthesis.ribosomal protein.eukaryotic.60S subunit.L32	Cytosol	26.8595	27.1428	26.8962	24.9266	24.6005	24.9909	Cluster_1	-4.36745	1	47.4	15.674	0	19.96	74	0.813235	1.05406	0.844459	-0.829754	-1.10692	-0.775079
LOC_Os08g06040.1	Q6ZD96	osa:4344696	60S ribosomal L34	Protein metabolism	protein.synthesis.ribosomal protein.eukaryotic.60S subunit.L34	Cytosol	30.204	29.7902	30.1766	27.7224	27.6591	27.7997	Cluster_1	-5.02751	4	26.3	13.62	0	9.4241	58	1.02078	0.698836	0.999526	-0.910025	-0.959243	-0.849877
LOC_Os05g38520.3	Q6L510	osa:4339011	60S ribosomal protein L36	Protein metabolism	protein.synthesis.ribosomal protein.eukaryotic.60S subunit.L36	Cytosol	29.9603	30.0402	29.9166	24.4304	24.7937	23.9666	Cluster_1	-47.6856	2	33.6	12.205	0	10.138	50	0.905515	0.931587	0.891243	-0.898512	-0.779999	-1.04983
LOC_Os07g33997.1	Q8H5N0	osa:107276598	60S ribosomal L44	Protein metabolism	protein.synthesis.ribosomal protein.eukaryotic.60S subunit.L44	Cytosol	25.7227	25.6549	25.6185	23.9761	24.6473	24.6908	Cluster_1	-2.3413	2	8.6	12.138	0.00045788	3.2102	11	0.933039	0.838657	0.788132	-1.4956	-0.562365	-0.501862
LOC_Os08g23710.1	P0DKK7	osa:4345279	60S ribosomal protein L7a-2	Protein metabolism	protein.synthesis.ribosomal protein.eukaryotic.60S subunit.L7A	Cytosol	28.6466	28.3049	28.1179	27.3447	27.3405	27.1316	Cluster_1	-2.12019	7	38.4	29.304	0	70.942	216	1.33725	0.788153	0.487705	-0.754655	-0.761465	-1.09699
LOC_Os06g48780.1	P56724	osa:4341969	60S acidic ribosomal protein P3 (P1/P2-like)	Protein metabolism	protein.synthesis.ribosomal protein.eukaryotic.60S subunit.P3	Cytosol	28.6667	29.2206	28.8994	27.9106	27.4919	27.9066	Cluster_1	-2.2333	3	21.8	11.894	0	27.261	47	0.469331	1.2886	0.813546	-0.648767	-1.26802	-0.654693
LOC_Os05g48422.1	Q6I5Z8	osa:4339582	60S ribosomal protein-related	Protein metabolism	protein.synthesis.ribosomal protein.eukaryotic.60S subunit.unknown	Cytosol	25.5509	25.4892	25.3713	24.0063	24.1289	24.1557	Cluster_1	-2.59089	5	23.6	45.583	0	15.246	13	1.01452	0.932963	0.777041	-1.02808	-0.865932	-0.830514
LOC_Os01g09510.1	Q5SNH7	osa:4326782	60S acidic ribosomal protein	Protein metabolism	protein.synthesis.ribosomal protein.eukaryotic.60S subunit.unknown	Cytosol	27.9415	27.9291	27.5935	26.9936	27.146	27.0574	Cluster_1	-1.68845	3	46.5	11.607	0	28.976	37	1.14471	1.11616	0.34474	-1.03428	-0.683909	-0.887424
LOC_Os01g54870.1	Q943F3	osa:4327004	60S ribosomal protein L18a	Protein metabolism	protein.synthesis.ribosomal protein.eukaryotic.60S subunit.L18A	Cytosol	24.9583	23.5792	25.1837	22.1315	22.4626	22.606	Cluster_1	-4.51194	1	42.7	21.4	0.00045809	3.2173	18	1.11453	0.0699467	1.28523	-1.02663	-0.775837	-0.667241
LOC_Os05g49030.1	Q6AUF5	osa:4339625	60S ribosomal protein L18a	Protein metabolism	protein.synthesis.ribosomal protein.eukaryotic.60S subunit.L18A	Cytosol	29.038	28.8891	29.2223	28.5034	28.1663	28.6057	Cluster_1	-1.54183	1	42.7	21.459	0	59.683	175	0.777718	0.392285	1.25456	-0.60572	-1.47791	-0.340927
LOC_Os01g24690.3	Q94CM9	osa:4326469	60S ribosomal L23A	Protein metabolism	protein.synthesis.ribosomal protein.eukaryotic.60S subunit.L23A	Cytosol	30.6971	30.8406	30.7992	28.4884	28.5152	29.0306	Cluster_1	-4.28991	8	47.4	15.511	0	30.067	175	0.829418	0.952329	0.916873	-1.06195	-1.03901	-0.597662
LOC_Os03g29460.1	Q84MQ4	osa:4333083	60S ribosomal protein L27a-3, putative, expressed (Os03g0408300 protein)	Protein metabolism	protein.synthesis.ribosomal protein.eukaryotic.60S subunit.L27A	Cytosol	28.4121	28.5531	28.6351	27.9699	27.9294	27.8548	Cluster_1	-1.53196	1	34.2	16.054	0.00022925	3.2227	64	0.537785	0.944914	1.18132	-0.738407	-0.855173	-1.07044
LOC_Os02g07890.2	Q6EUQ7	osa:4328472	60S ribosomal L27a-3	Protein metabolism	protein.synthesis.ribosomal protein.eukaryotic.60S subunit.L27A	Cytosol	30.8882	31.0105	31.0708	28.6727	29.2868	28.7396	Cluster_1	-4.25787	1	38.9	15.795	0	18.793	145	0.809184	0.914005	0.965764	-1.09101	-0.564343	-1.0336
LOC_Os02g54470.2	Q6K8U8	osa:4330946	60S ribosomal L35a-3	Protein metabolism	protein.synthesis.ribosomal protein.eukaryotic.60S subunit.L35A	Cytosol	29.6709	29.8606	30.0326	28.16	27.9503	27.8351	Cluster_1	-3.66271	2	37.5	12.715	0	91.509	97	0.725452	0.908374	1.07414	-0.730892	-0.933001	-1.04408
LOC_Os05g48310.2	Q6I608	osa:4339572	60S ribosomal L35a-3	Protein metabolism	protein.synthesis.ribosomal protein.eukaryotic.60S subunit.L35A	Cytosol	28.706	28.4612	28.5914	26.6178	26.5524	26.8425	Cluster_1	-3.7718	2	37.8	12.661	0	59.526	48	1.02007	0.788243	0.911502	-0.95691	-1.01877	-0.744133
LOC_Os05g48320.1	P0DKK2	osa:4325282	60S ribosomal protein L37a-2	Protein metabolism	protein.synthesis.ribosomal protein.eukaryotic.60S subunit.L37A	Cytosol	28.2421	28.3462	28.3638	26.9528	26.9467	26.8837	Cluster_1	-2.62011	3	34.8	10.243	0	21.153	112	0.812357	0.948826	0.97197	-0.878149	-0.886175	-0.968829
LOC_Os02g37870.1	Q69L77	osa:4329832	Brix domain containing protein	Protein metabolism	protein.synthesis.misc ribosomal protein.BRIX	Cytosol	25.2304	25.3099	24.9836	24.2806	24.0213	23.5814	Cluster_1	-2.31906	7	30.2	37.82	0	18.199	17	0.933818	1.04587	0.586042	-0.404918	-0.770424	-1.39039
LOC_Os10g41960.1	Q8S7Q0	osa:4349446	Eukaryotic translation initiation factor 3 subunit B (eIF3b) (eIF-3-eta) (eIF3 p110)	Protein metabolism	protein.synthesis.initiation	Cytosol	28.5973	28.7851	28.7615	28.0136	28.033	27.9753	Cluster_1	-1.63282	31	50.8	83.181	0	323.31	422	0.600982	1.07855	1.01866	-0.883288	-0.834067	-0.980831
LOC_Os02g56740.1	Q6K3F7	osa:4331104	eIF-2B GDP-GTP exchange factor subunit epsilon	Protein metabolism	protein.synthesis.initiation	Cytosol	25.6964	26.2606	25.6888	24.1221	23.9147	23.7079	Cluster_1	-3.90962	14	26.9	81.46	0	48.666	48	0.722151	1.23278	0.715338	-0.702564	-0.890267	-1.07744
LOC_Os06g23440.1	Q7Y1V2	osa:4340958	Eukaryotic translation initiation factor 4C	Protein metabolism	protein.synthesis.initiation	Cytosol	27.9516	27.6938	28.2751	24.6965	24.3144	25.4435	Cluster_1	-8.90939	5	47.2	16.339	0	27.355	54	0.876213	0.731009	1.05838	-0.957041	-1.17223	-0.536339
LOC_Os12g41400.1	Q2QME5	osa:4352748	Protein-synthesizing GTPase (EC 3.6.5.3)	Protein metabolism	protein.synthesis.initiation	Cytosol	29.0493	29.2163	29.427	27.7689	28.3717	27.9532	Cluster_1	-2.29677	2	45.3	50.737	0	91.553	264	0.601058	0.840959	1.14388	-1.23903	-0.372743	-0.974126
LOC_Os03g21550.2	Q10LV9	osa:4332744	Eukaryotic translation initiation factor 2 beta subunit, putative, expressed (Os03g0333300 protein) (cDNA clone:J033023N08, full insert sequence)	Protein metabolism	protein.synthesis.initiation	Cytosol	27.7572	27.2601	27.3454	26.6818	26.1209	26.2725	Cluster_1	-2.13735	5	51.1	30.548	0	105.06	98	1.3095	0.544439	0.675852	-0.345578	-1.20873	-0.975487
LOC_Os03g08450.1	Q94HF1	osa:4331842	Eukaryotic translation initiation factor 3 subunit K (eIF3k) (eIF-3 p25)	Protein metabolism	protein.synthesis.initiation	Cytosol	26.0267	26.8976	26.9655	25.4413	25.3448	25.6301	Cluster_1	-2.2313	10	39.4	25.831	0	28.091	75	-0.0336593	1.1737	1.26791	-0.845272	-0.979114	-0.583566
LOC_Os02g54700.2	Q6K4P1	osa:4330963	Eukaryotic translation initiation factor 3 subunit G (eIF3g) (Eukaryotic translation initiation factor 3 RNA-binding subunit) (eIF-3 RNA-binding subunit) (Eukaryotic translation initiation factor 3 subunit 4)	Protein metabolism	protein.synthesis.initiation	Cytosol	28.603	28.6009	28.6847	27.6594	26.7283	27.1978	Cluster_1	-2.70263	10	45	32.009	0	74.134	99	0.822674	0.820145	0.919968	-0.301341	-1.41032	-0.851122
LOC_Os07g36940.2	B9FXV5	osa:4343565	Eukaryotic translation initiation factor 4G (eIF-4G) (eIF4G) (Eukaryotic initiation factor 4F subunit p220) (eIF-4F p220 subunit)	Protein metabolism	protein.synthesis.initiation	Nucleus	27.5103	27.5216	27.4529	26.7672	26.1636	26.4279	Cluster_1	-2.05909	23	21.4	193.53	0	119.7	127	0.890392	0.90911	0.795065	-0.343041	-1.34511	-0.906415
LOC_Os05g49150.1	Q688X1	osa:4339634	Eukaryotic translation initiation factor 3 subunit D (eIF3d) (Eukaryotic translation initiation factor 3 subunit 7) (eIF-3-zeta)	Protein metabolism	protein.synthesis.initiation	Cytosol	27.3535	27.297	27.6596	26.5428	26.7372	26.5581	Cluster_1	-1.77026	19	48.4	65.08	0	236.35	223	0.695314	0.575927	1.34267	-1.01918	-0.607937	-0.9868
LOC_Os04g20220.1	B9FE55	osa:4335338	Tr-type G domain-containing protein	Protein metabolism	protein.synthesis.elongation	Cytosol	26.753	27.0866	27.4696	25.5763	25.7163	25.5904	Cluster_1	-2.7806	12	35.1	59.851	0	123.3	171	0.461064	0.857815	1.31342	-0.938499	-0.771996	-0.921808
LOC_Os05g31000.1	Q7XXR8	osa:4338602	Nascent polypeptide associated complex alpha chain (Os05g0373700 protein) (cDNA clone:001-008-D09, full insert sequence)	Protein metabolism	protein.synthesis.elongation	Nucleus	28.2562	28.1269	28.1789	25.7697	25.627	25.9121	Cluster_1	-5.34319	4	57.1	22.277	0	141.39	76	0.962165	0.864842	0.903972	-0.910233	-1.0177	-0.803048
LOC_Os01g71230.2	Q8RUI4	osa:4326505	NAC transcription factor (Os01g0938900 protein) (Putative nascent polypeptide associated complex alpha chain) (cDNA clone:006-202-F04, full insert sequence)	Protein metabolism	protein.synthesis.elongation	Nucleus	29.1971	29.3046	29.2412	27.9346	28.042	28.2803	Cluster_1	-2.23768	5	57	21.964	0	169.45	206	0.819694	0.985876	0.887897	-1.13127	-0.965196	-0.596996
LOC_Os02g12800.2	Q9ZRI7	osa:4328753	Elongation factor 1-gamma 1 (EF-1-gamma 1) (eEF-1B gamma 1)	Protein metabolism	protein.synthesis.elongation	Cytosol	29.3102	29.1816	29.2776	28.349	28.6505	28.5972	Cluster_1	-1.65202	10	57.7	47.478	0	166.94	334	1.01006	0.697793	0.930836	-1.32463	-0.592267	-0.721789
LOC_Os07g46750.1	P29545	osa:4344188	Elongation factor 1-beta (EF-1-beta) (Elongation factor 1-beta') (EF-1-beta') (Elongation factor 1B-alpha 2) (eEF-1B alpha 2)	Protein metabolism	protein.synthesis.elongation	Cytosol	30.2561	30.304	30.2937	29.4787	29.3029	29.4813	Cluster_1	-1.81961	11	69.2	23.799	0	150.3	349	0.84425	0.944549	0.923056	-0.783092	-1.15112	-0.777645
LOC_Os07g39870.3	Q6ZIQ1	osa:4343757	eukaryotic peptide chain release factor subunit 1-1	Protein metabolism	protein.synthesis.release	Cytosol	27.7535	27.8432	27.9651	26.2292	26.2875	26.4443	Cluster_1	-2.89505	5	36.8	49.09	0	81.579	133	0.788011	0.894127	1.03829	-1.01461	-0.945662	-0.760152
LOC_Os08g09350.1	Q6Z1C0	osa:4344865	Nucleolin 1 (Protein NUCLEOLIN LIKE 1)	Protein metabolism	protein.synthesis.ribosomal RNA	Nucleus	27.1833	27.4507	27.4159	24.6521	24.3742	24.5705	Cluster_1	-7.05056	11	26.4	60.393	0	49.551	86	0.802064	0.974752	0.952292	-0.832303	-1.01177	-0.885035
LOC_Os04g58830.1	Q7XPU3	osa:4337459	Ribosome biogenesis regulatory protein	Protein metabolism	protein.synthesis.ribosomal RNA	Nucleus	25.0508	24.6943	25.1956	23.9931	23.7805	23.9936	Cluster_1	-2.08178	5	27.9	36.85	0	15.725	8	0.987672	0.400338	1.22635	-0.754937	-1.10528	-0.754145
LOC_Os04g52960.1	Q7XTT4	osa:4337032	Nucleolin 2 (Protein NUCLEOLIN LIKE 2)	Protein metabolism	protein.synthesis.ribosomal RNA	Nucleus	27.9259	27.9057	27.869	25.5709	25.5314	25.086	Cluster_1	-5.67298	7	13.7	75.253	0	58.361	86	0.924406	0.909815	0.883287	-0.779374	-0.80797	-1.13017
LOC_Os06g20090.1	Q5Z4E0	osa:4340842	NUP155	Protein metabolism	protein.targeting.nucleus	Plasma membrane	27.2075	27.2703	27.2289	24.9595	24.7527	24.7069	Cluster_1	-5.38598	24	22.1	161.05	0	113.83	121	0.889835	0.936965	0.905912	-0.796065	-0.951157	-0.985492
LOC_Os04g33220.1	A0A0P0W9R6	osa:4335748	SAM domain family protein	Protein metabolism	protein.targeting.mitochondria	Chloroplast membrane	27.2728	27.5131	27.9804	25.7716	26.2541	25.7992	Cluster_1	-3.13214	5	24.4	27.703	0	35.615	34	0.536558	0.790558	1.28443	-1.05022	-0.540295	-1.02103
LOC_Os05g05950.1	Q0DKN6	osa:4337834	TOC159	Protein metabolism	protein.targeting.chloroplast	Chloroplast membrane	26.9564	26.794	26.8011	25.0763	25.5507	25.8399	Cluster_1	-2.56952	23	24.3	139.96	0	105.45	141	0.999886	0.793518	0.802479	-1.3899	-0.786793	-0.419192
LOC_Os04g35900.1	Q0JD02	osa:4335926	translocon Tic40	Protein metabolism	protein.targeting.chloroplast	Chloroplast membrane	28.168	28.0144	28.0279	26.0782	26.7551	26.6013	Cluster_1	-3.01437	12	38	46.325	0	116.37	122	0.991038	0.820724	0.835699	-1.32594	-0.575518	-0.746
LOC_Os01g56600.1	Q8S1I8	osa:4324712	Signal recognition particle 54 kDa protein	Protein metabolism	protein.targeting.secretory pathway.ER	Cytosol	27.7887	27.507	27.5444	26.0543	26.8061	26.0834	Cluster_1	-2.46015	16	44.4	54.754	0	69.594	103	1.07554	0.708224	0.756909	-1.1864	-0.205881	-1.14839
LOC_Os08g34970.1	Q6ZLF0	osa:4345726	Conserved oligomeric Golgi complex subunit 3 (Component of oligomeric Golgi complex 3)	Protein metabolism	protein.targeting.secretory pathway.golgi	Golgi membrane	25.4839	25.0023	24.6178	23.8806	24.3189	23.813	Cluster_1	-2.04277	9	12.9	87.311	0	12.101	16	1.48104	0.74152	0.151151	-0.981015	-0.307983	-1.08471
LOC_Os07g42810.2	Q7XI39	osa:4343931	adaptor complexes medium subunit family domain containing protein	Protein metabolism	protein.targeting.secretory pathway.unspecified	Golgi membrane	25.645	26.0303	26.0448	24.7361	24.2533	25.2385	Cluster_1	-2.24091	8	22.8	50.646	0	30.944	50	0.442479	0.974654	0.994644	-0.812915	-1.47985	-0.119014
LOC_Os06g09850.3	B9FRZ8	osa:9271327	Uncharacterized protein	Protein metabolism	protein.targeting.secretory pathway.unspecified	ER membrane	25.4254	25.3291	25.5107	23.9601	22.6978	24.0612	Cluster_1	-3.60173	4	19.3	23.686	0	15.207	14	0.826936	0.741086	0.902955	-0.478794	-1.60355	-0.388637
LOC_Os12g01260.1	Q2QYX6	osa:9269540	Sec61beta family protein, expressed	Protein metabolism	protein.targeting.secretory pathway.unspecified	ER membrane	27.6887	28.1851	28.2143	26.8263	26.5611	26.7743	Cluster_1	-2.47739	3	43.9	10.674	0	13.394	34	0.420511	1.08583	1.1249	-0.735413	-1.09077	-0.805066
LOC_Os05g49180.1	Q688W7	osa:4339638	of unknown function DUF1296 domain containing protein	Protein metabolism	protein.postranslational modification	Nucleus	27.5597	27.0269	27.6588	26.3835	26.4197	26.5616	Cluster_1	-1.94552	6	17	90.129	0	40.895	64	1.09348	0.160738	1.267	-0.96546	-0.902104	-0.653655
LOC_Os01g15480.1	Q5NAR7	osa:4326239	EMB3013	Protein metabolism	protein.postranslational modification	Plasma membrane	25.915	26.0198	25.7566	24.946	24.4762	23.7477	Cluster_1	-2.84254	3	3.3	149.56	0	9.019	14	0.844591	0.959348	0.671147	-0.216321	-0.730591	-1.52818
LOC_Os01g43540.1	Q0JL44	osa:4326682	Protein SGT1 homolog (OsSGT1) (Suppressor of G2 allele of SKP1 homolog)	Protein metabolism	protein.postranslational modification	Cytosol	27.7459	27.9424	28.3388	26.3457	25.8876	25.8725	Cluster_1	-3.928	16	68.1	40.938	0	65.347	106	0.651509	0.828367	1.18518	-0.608941	-1.0213	-1.03482
LOC_Os03g59060.2	Q10BT5	osa:4334494	Serine/threonine-protein phosphatase PP2A-2 catalytic subunit (EC 3.1.3.16)	Protein metabolism	protein.postranslational modification	Cytosol	27.2636	27.0826	27.1413	25.9111	25.9021	26.5312	Cluster_1	-2.0673	2	34.5	35.242	0	87.44	67	1.00756	0.715749	0.810345	-1.17289	-1.1875	-0.173263
LOC_Os02g54600.1	Q6K4Q0	osa:4330957	STE_MEK_ste7_MAP2K.5 - STE kinases include homologs to sterile 7, sterile 11 and sterile 20 from yeast	Protein metabolism	protein.postranslational modification	Nucleus	26.6067	26.5838	26.4223	24.6483	23.973	23.8212	Cluster_1	-5.24191	5	17.6	39.943	0	14.47	18	0.943447	0.926349	0.805865	-0.518113	-1.02211	-1.13543
LOC_Os06g45660.1	B9FQE2	-	HIT domain-containing protein	Protein metabolism	protein.postranslational modification	Mitochondria	25.6217	25.9877	26.0009	24.8952	25.1201	25.0567	Cluster_1	-1.79758	4	28.5	19.357	0	16.771	24	0.357424	1.10667	1.13371	-1.12956	-0.669188	-0.799062
LOC_Os06g39760.1	Q69X61	osa:4341446	Putative WD-40 repeat protein	Protein metabolism	protein.postranslational modification	Cytosol	27.147	27.9655	27.858	26.8297	26.042	26.1427	Cluster_1	-2.49447	9	47.2	37.648	0	69.771	101	0.182043	1.1788	1.04796	-0.204342	-1.16353	-1.04092
LOC_Os12g21890.1	Q2QT46	osa:4352052	Os12g0407500 protein (PTEN, putative, expressed) (cDNA clone:J023079D17, full insert sequence)	Protein metabolism	protein.postranslational modification	Nucleus	27.2091	26.7282	27.1282	25.2266	25.4991	25.5746	Cluster_1	-3.00711	10	22	71.924	0	38.512	43	1.09949	0.560755	1.00887	-1.12148	-0.816107	-0.731524
LOC_Os06g06880.1	Q5VRS7	osa:4340228	Serine/threonine-protein phosphatase (EC 3.1.3.16)	Protein metabolism	protein.postranslational modification	Cytosol	25.3364	25.1133	24.8925	23.6846	23.3503	23.447	Cluster_1	-3.07393	6	50.9	36.184	0	17.188	23	1.14078	0.894336	0.65024	-0.68452	-1.05386	-0.946977
LOC_Os05g11550.1	Q5W6J3	osa:4338070	Serine/threonine-protein phosphatase 5 (EC 3.1.3.16)	Protein metabolism	protein.postranslational modification	Nucleus	27.6526	27.6984	27.2263	25.3286	25.4518	25.4208	Cluster_1	-4.36327	14	42.7	54.448	0	38.206	69	1.01114	1.0501	0.648761	-0.964376	-0.859634	-0.885997
LOC_Os06g37660.1	Q0DBD3	osa:4341364	Serine/threonine-protein phosphatase PP2A-1 catalytic subunit (EC 3.1.3.16)	Protein metabolism	protein.postranslational modification	Nucleus	25.6294	25.8962	25.6635	25.0284	24.2767	24.5765	Cluster_1	-2.14722	1	37.9	35.113	0	23.118	16	0.687403	1.09404	0.739448	-0.228715	-1.37459	-0.91759
LOC_Os03g20630.2	Q10M57	osa:4332685	14 kDa zinc-binding protein, putative, expressed (Os03g0322500 protein) (cDNA clone:J023050G22, full insert sequence) (cDNA clone:J033131C04, full insert sequence)	Protein metabolism	protein.postranslational modification	Peroxisome	27.8023	27.7673	27.1344	24.9981	25.2417	25.0443	Cluster_1	-5.55307	4	41.1	14.195	0	12.014	62	1.0676	1.0422	0.582827	-0.967666	-0.790835	-0.934119
LOC_Os09g36180.1	B9G4Q3	-	Protein kinase domain-containing protein	Protein metabolism	protein.postranslational modification.kinase.receptor like cytoplasmatic kinase VII	Plasma membrane	25.1753	25.3952	25.3927	23.3721	24.5732	23.2904	Cluster_1	-2.98104	3	4	121.37	0	6.8385	7	0.656158	0.880916	0.878341	-1.18641	0.0409215	-1.26993
LOC_Os05g04520.1	Q75L45	osa:4337734	kinase	Protein metabolism	protein.postranslational modification.kinase.receptor like cytoplasmatic kinase VII	Cytosol	27.5574	27.2039	27.1512	26.1399	26.6225	26.5376	Cluster_1	-1.82868	8	33.5	39.31	0	78.966	78	1.31657	0.640743	0.540075	-1.39356	-0.470719	-0.633108
LOC_Os03g60740.1	Q852A3	osa:4334608	Uncharacterized protein	Protein metabolism	protein.degradation	Cytosol	27.0194	27.8189	27.8014	26.2234	25.816	26.2524	Cluster_1	-2.73069	9	52.9	27.91	0	71.214	58	0.229929	1.16108	1.14066	-0.696958	-1.17144	-0.663266
LOC_Os11g33330.1	Q2R330	osa:4350665	Metallopeptidase family M24 containing protein, expressed	Protein metabolism	protein.degradation	Cytosol	28.0358	28.1542	28.1078	27.203	27.2891	27.2856	Cluster_1	-1.79008	7	33.9	80.356	0	76.614	121	0.770616	1.02646	0.926322	-1.02931	-0.843237	-0.850851
LOC_Os04g39040.1	Q0JCK5	osa:4336083	UBA and UBX domain-containing protein	Protein metabolism	protein.degradation	Nucleus	27.1923	27.6513	27.8427	26.6444	26.5926	26.7037	Cluster_1	-1.88582	8	31.2	33.022	0	169.24	70	0.161092	1.00297	1.3541	-0.843957	-0.938987	-0.73522
LOC_Os04g46190.1	Q7XU95	osa:4336569	Ubiquitin carboxyl-terminal hydrolase (EC 3.4.19.12)	Protein metabolism	protein.degradation	Cytosol	25.6828	25.6203	25.7224	24.7885	23.9081	23.409	Cluster_1	-3.11657	4	39.9	24.34	0	20.738	17	0.826347	0.763933	0.865916	-0.0665829	-0.94562	-1.44399
LOC_Os06g06820.1	B9FRN8	-	AB hydrolase-1 domain-containing protein	Protein metabolism	protein.degradation	Cytosol	25.73	25.7415	25.6072	24.4746	24.6241	24.4874	Cluster_1	-2.24109	5	21.6	42.061	0	22.811	18	0.965207	0.983117	0.773717	-0.991703	-0.758611	-0.971727
LOC_Os02g48010.1	Q7XXP7	osa:4330487	Nuclear matrix constituent protein 1a (OsNMCP1a)	Protein metabolism	protein.degradation	Nucleus	26.3941	27.1826	27.16	24.1116	23.4878	24.3671	Cluster_1	-7.58641	30	27.9	132.33	0	133.83	111	0.571472	1.049	1.0353	-0.810889	-1.18873	-0.656154
LOC_Os07g39020.1	Q6ZL89	osa:4343713	OsSub53 - Putative Subtilisin homologue	Protein metabolism	protein.degradation.subtilases	Plasma membrane	31.1093	31.2985	31.1413	28.2701	28.4155	28.4256	Cluster_1	-7.02565	20	42.7	81.566	0	227.94	497	0.863709	0.986369	0.884429	-0.976498	-0.882297	-0.875712
LOC_Os08g44270.1	Q6ZJ18	osa:4346292	vignain precursor	Protein metabolism	protein.degradation.cysteine protease	ER	27.4921	27.2879	27.3087	23.2008	23.2579	21.7489	Cluster_1	-24.7092	11	35.3	41.871	0	70.861	41	0.942259	0.863502	0.871527	-0.713084	-0.691056	-1.27315
LOC_Os02g27030.1	Q6K7A3	osa:4329339	cysteine proteinase 1 precursor	Protein metabolism	protein.degradation.cysteine protease	Extracellular	26.75	27.2698	27.6484	24.8994	24.9106	24.0283	Cluster_1	-6.10494	2	7.8	40.591	0	29.435	40	0.557607	0.905924	1.1596	-0.682299	-0.674822	-1.26601
LOC_Os04g55650.2	B7EK56	-	cDNA clone:J013002H09, full insert sequence (cDNA clone:J013065M08, full insert sequence)	Protein metabolism	protein.degradation.cysteine protease	Extracellular	27.5637	27.4805	27.1272	23.5414	24.3027	25.1047	Cluster_1	-8.42244	4	24.5	25.964	0	39.349	42	0.97121	0.923995	0.723354	-1.31286	-0.880568	-0.42513
LOC_Os04g57440.1	A0A0P0WGF4	-	oryzain beta chain precursor	Protein metabolism	protein.degradation.cysteine protease	Extracellular	28.3306	29.3559	29.5337	26.6611	26.6634	26.8666	Cluster_1	-5.07366	7	20.2	49.798	0	59.167	128	0.317692	1.07744	1.20917	-0.919417	-0.917705	-0.767188
LOC_Os11g14900.5	Q7GDU7	osa:4350216	Cysteine endopeptidase RepA (EC 3.4.22.-)	Protein metabolism	protein.degradation.cysteine protease	Vacuole	29.2467	28.7151	29.0596	27.1348	26.6937	27.248	Cluster_1	-3.94949	11	47.4	40.933	0	107.54	143	1.10426	0.627152	0.936357	-0.791161	-1.18706	-0.689551
LOC_Os01g04710.1	Q9AWT3	osa:4325476	aspartic proteinase	Protein metabolism	protein.degradation.aspartate protease	Extracellular	26.0705	25.8425	26.016	23.5794	23.6668	24.8769	Cluster_1	-3.82468	4	8.9	52.278	0	27.515	12	0.917417	0.720403	0.870284	-1.23487	-1.15936	-0.113881
LOC_Os11g08200.1	B7F348	osa:4349962	Aspartic proteinase (cDNA clone:002-171-F05, full insert sequence)	Protein metabolism	protein.degradation.aspartate protease	Extracellular	28.756	28.5675	28.5082	24.045	24.4332	23.3955	Cluster_1	-25.153	10	37.1	44.722	0	45.133	47	0.961332	0.888038	0.864974	-0.870894	-0.71993	-1.12352
LOC_Os04g32560.2	Q7F9I1	osa:4335702	Chaperone protein ClpC1, chloroplastic (ATP-dependent Clp protease ATP-binding subunit ClpC homolog 1) (Casein lytic proteinase C1)	Protein metabolism	protein.degradation.serine protease	Chloroplast	29.3289	29.8232	29.572	28.5607	28.663	29.0546	Cluster_1	-1.75963	17	56.6	101.8	0	323.31	440	0.323003	1.30961	0.808248	-1.2103	-1.00602	-0.224542
LOC_Os02g42290.1	Q6H7I9	osa:4330071	ATP-dependent Clp protease proteolytic subunit (EC 3.4.21.92)	Protein metabolism	protein.degradation.serine protease	Chloroplast	27.5551	27.5442	27.604	26.8947	26.4983	26.7586	Cluster_1	-1.80319	4	30.5	31.96	0	37.763	96	0.853551	0.831068	0.954733	-0.512623	-1.33261	-0.794117
LOC_Os10g01134.2	Q8W3C6	-	Putative acyltransferase (Putative serine carboxypeptidase)	Protein metabolism	protein.degradation.serine protease	Extracellular	26.4256	25.5746	25.6918	24.4166	23.9428	23.6867	Cluster_1	-3.68573	5	26.2	41.674	0	35.283	20	1.33983	0.563779	0.670708	-0.492183	-0.924301	-1.15783
LOC_Os11g10750.1	Q2R8W8	osa:4350066	Carboxypeptidase (EC 3.4.16.-)	Protein metabolism	protein.degradation.serine protease	Extracellular	25.8314	26.3515	26.0969	24.2055	23.713	24.2592	Cluster_1	-4.09539	4	15.1	51.71	0	11.419	23	0.661212	1.11652	0.893615	-0.762391	-1.19358	-0.71537
LOC_Os05g28280.1	Q5W6H1	osa:4338500	peptidase, M24 family protein	Protein metabolism	protein.degradation.metalloprotease	Cytosol	29.1667	29.3154	29.4777	27.8829	27.8316	27.768	Cluster_1	-2.81371	19	60.8	43.197	0	170.9	393	0.719553	0.899954	1.09684	-0.838263	-0.900462	-0.977623
LOC_Os10g36470.2	Q337D3	osa:4349075	Methionine aminopeptidase (EC 3.4.11.18)	Protein metabolism	protein.degradation.metalloprotease	Cytosol	25.9444	26.3701	26.1017	23.8256	24.7248	24.904	Cluster_1	-3.1469	6	26.4	43.579	0	19.211	16	0.641425	1.07304	0.800923	-1.50686	-0.595105	-0.413423
LOC_Os05g38400.1	Q0DHL4	osa:4339002	ATP-dependent zinc metalloprotease FTSH 8, mitochondrial (OsFTSH8) (EC 3.4.24.-)	Protein metabolism	protein.degradation.metalloprotease	Mitochondria	26.7759	27.0021	26.9956	23.7987	24.258	24.81	Cluster_1	-6.21458	13	21.7	90.073	0	47.655	53	0.78951	0.942208	0.93785	-1.22086	-0.910732	-0.537972
LOC_Os11g43970.1	B9G8Q8	-	AAA domain-containing protein	Protein metabolism	protein.degradation.AAA type	Cytosol	27.1583	27.0319	26.9864	26.5813	26.2132	26.0096	Cluster_1	-1.73003	12	18.2	131.21	0	45.995	54	1.04461	0.777854	0.6818	-0.17342	-0.9505	-1.38035
LOC_Os03g58790.1	Q84SZ7	osa:4334467	AAA1 (ATPase 2, putative, expressed)	Protein metabolism	protein.degradation.AAA type	ER membrane	25.7484	25.7321	25.6358	24.9362	24.4237	24.6342	Cluster_1	-2.05728	5	16.3	58.132	0	9.5367	9	0.94816	0.920778	0.75873	-0.418964	-1.28151	-0.927189
LOC_Os01g22490.1	Q9ARZ9	osa:4326977	Ubiquitin-40S ribosomal protein S27a-1 [Cleaved into: Ubiquitin; 40S ribosomal protein S27a-1]	Protein metabolism	protein.degradation.ubiquitin.ubiquitin	Nucleus	27.3513	27.0905	27.2571	24.0857	24.104	24.8487	Cluster_1	-7.39657	2	54.8	17.668	0	21.069	28	0.971737	0.809498	0.913139	-1.06016	-1.04879	-0.585429
LOC_Os02g10510.1	Q6H734	osa:4328632	Ubiquitin family domain containing protein	Protein metabolism	protein.degradation.ubiquitin.ubiquitin	Cytosol	28.1845	28.1287	27.9981	27.3093	27.3688	27.2734	Cluster_1	-1.72506	14	53.7	45.646	0	86.813	132	1.08686	0.95897	0.65955	-0.919798	-0.783423	-1.00216
LOC_Os05g06770.1	P51431	osa:4337883	Ubiquitin-40S ribosomal protein S27a-2 [Cleaved into: Ubiquitin; 40S ribosomal protein S27a-2]	Protein metabolism	protein.degradation.ubiquitin.ubiquitin	Nucleus	31.0079	31.4593	31.5119	29.591	29.6934	29.8804	Cluster_1	-3.04146	2	54.2	17.682	0	78.739	514	0.537012	1.03808	1.09638	-1.03543	-0.92179	-0.714254
LOC_Os12g41220.1	Q2QMG7	osa:4352739	Os12g0605400 protein (Ubiquitin-conjugating enzyme spm2, putative, expressed) (cDNA clone:J013130B07, full insert sequence)	Protein metabolism	protein.degradation.ubiquitin.E2	Cytosol	27.9854	27.7767	27.8037	26.2429	26.2635	26.3217	Cluster_1	-2.98808	4	53.4	16.665	0	20.925	64	1.0592	0.818845	0.849984	-0.947462	-0.923741	-0.856821
LOC_Os11g46000.1	Q2QZH2	osa:4351147	Expressed protein (Os11g0687200 protein) (cDNA clone:J023050F01, full insert sequence)	Protein metabolism	protein.degradation.ubiquitin.E3.RING	Cytosol	26.6815	26.3526	26.0015	21.0626	20.0021	20.777	Cluster_1	-53.1244	9	21.9	63.728	0	45.406	41	1.01149	0.907579	0.796672	-0.763511	-1.09851	-0.85372
LOC_Os03g57290.1	Q10CD7	osa:4334354	Cullin 4 (Cullin-4B, putative, expressed)	Protein metabolism	protein.degradation.ubiquitin.E3.SCF.cullin	Cytosol	25.7488	25.9341	25.4175	24.066	23.9902	24.1176	Cluster_1	-3.12144	6	7.7	94.702	0	20.561	21	0.950082	1.15247	0.588197	-0.888129	-0.97089	-0.831732
LOC_Os01g36930.1	Q5JK78	osa:4326194	Ubiquitin carboxyl-terminal hydrolase (EC 3.4.19.12)	Protein metabolism	protein.degradation.ubiquitin.ubiquitin protease	Cytosol	27.9938	28.108	28.229	27.29	27.0683	26.1461	Cluster_1	-2.42081	16	40.7	53.165	0	74.533	146	0.65121	0.793888	0.944979	-0.228037	-0.505053	-1.65699
LOC_Os07g36420.1	B7F961	osa:4343535	proteasome inhibitor-related	Protein metabolism	protein.degradation.ubiquitin.proteasom	Extracellular	26.6769	26.7666	26.4316	25.6194	25.4305	24.5314	Cluster_1	-2.69689	5	21.9	30.957	0	15.84	25	0.87939	0.982125	0.59827	-0.332234	-0.548723	-1.57883
LOC_Os06g06030.1	Q5VMN4	osa:4340166	Proteasome subunit beta	Protein metabolism	protein.degradation.ubiquitin.proteasom	Nucleus	28.9996	29.1244	29.1269	28.2454	28.0774	28.2432	Cluster_1	-1.85952	12	59.2	29.785	0	115.28	279	0.732684	0.984064	0.989227	-0.787614	-1.12626	-0.792097
LOC_Os06g09290.1	P0DKK0	osa:4330943	26S proteasome regulatory subunit 7B (26S proteasome AAA-ATPase subunit RPT1B) (26S proteasome subunit 7B) (Regulatory particle triple-A ATPase subunit 1B)	Protein metabolism	protein.degradation.ubiquitin.proteasom	Nucleus	28.0523	28.1939	28.2957	26.3307	26.336	26.217	Cluster_1	-3.69615	26	67.8	47.682	0	173.45	261	0.78579	0.922346	1.02054	-0.874739	-0.869588	-0.984353
LOC_Os02g04100.1	P52428	osa:4328215	Proteasome subunit alpha type-1 (20S proteasome alpha subunit F) (20S proteasome subunit alpha-6) (Proteasome component C2)	Protein metabolism	protein.degradation.ubiquitin.proteasom	Nucleus	28.5763	28.3756	28.0065	27.2741	27.0947	27.0864	Cluster_1	-2.24659	11	55.6	29.63	0	193.7	190	1.25741	0.957273	0.405238	-0.690268	-0.958635	-0.971019
LOC_Os08g12820.1	Q6Z921	osa:4344971	26S proteasome non-ATPase regulatory subunit 1 homolog	Protein metabolism	protein.degradation.ubiquitin.proteasom	Nucleus	27.6029	27.8565	27.8613	27.1086	26.9625	27.039	Cluster_1	-1.66657	13	37.7	106.96	0	251.76	238	0.474486	1.08277	1.09428	-0.711384	-1.06194	-0.878207
LOC_Os04g56646.1	Q0J9C1	-	MEE34	Protein metabolism	protein.degradation.ubiquitin.proteasom	Mitochondria	27.6966	27.7618	27.7857	24.2659	24.2727	26.6267	Cluster_1	-6.46614	3	14.7	29.748	0	20.457	24	0.758216	0.796364	0.810351	-1.25036	-1.24638	0.131812
LOC_Os07g49150.1	P46466	osa:4344373	26S proteasome regulatory subunit 4 homolog (Tat-binding protein homolog 2)	Protein metabolism	protein.degradation.ubiquitin.proteasom	Nucleus	28.5725	28.5895	28.463	27.7051	27.8028	28.0596	Cluster_1	-1.60867	3	52.2	49.586	0	179.88	308	0.945098	0.988068	0.668113	-1.24818	-1.00116	-0.351938
LOC_Os01g59600.2	Q9LSU0	osa:4327357	Proteasome subunit alpha type-3 (20S proteasome alpha subunit G) (20S proteasome subunit alpha-7)	Protein metabolism	protein.degradation.ubiquitin.proteasom	Nucleus	28.7034	28.7063	28.7555	27.3587	27.3117	27.5741	Cluster_1	-2.47402	6	53	27.238	0	66.119	183	0.880253	0.884274	0.952496	-0.983527	-1.0486	-0.6849
LOC_Os06g04800.1	Q5VPF1	osa:4340065	Proteasome subunit beta	Protein metabolism	protein.degradation.ubiquitin.proteasom	Nucleus	27.8601	27.5349	27.5045	24.6914	26.068	26.4176	Cluster_1	-3.75161	3	61.4	26.259	0	92.847	42	0.9838	0.712855	0.687552	-1.65652	-0.509497	-0.218191
LOC_Os02g21970.1	Q6Z875	osa:4329182	26S protease regulatory subunit 6B	Protein metabolism	protein.degradation.ubiquitin.proteasom	Cytosol	27.8831	28.4673	28.5008	27.1718	27.122	27.0589	Cluster_1	-2.24418	16	70.9	46.454	0	121.07	203	0.269797	1.13336	1.18295	-0.781862	-0.855487	-0.948763
LOC_Os02g52290.1	Q6K8D4	osa:4330800	Peptidylprolyl isomerase (EC 5.2.1.8)	Protein metabolism	protein.folding	Cytosol	27.4321	27.442	27.44	24.725	23.701	23.9561	Cluster_1	-9.92238	2	30.4	12.086	0	23.979	27	0.894291	0.899629	0.898556	-0.573483	-1.12864	-0.990355
LOC_Os04g36890.1	Q7XUX5	osa:4335968	Peptidylprolyl isomerase (EC 5.2.1.8)	Protein metabolism	protein.folding	Nucleus	26.2423	26.0818	26.3458	24.3069	23.712	23.9765	Cluster_1	-4.67456	7	21.3	57.177	0	34.191	27	0.915406	0.785557	0.999175	-0.650463	-1.13183	-0.917849
LOC_Os06g09679.2	Q69Y99	osa:4340394	chaperonin	Protein metabolism	protein.folding	Chloroplast	28.1474	28.6099	28.574	26.9436	26.8274	26.8466	Cluster_1	-2.97165	12	47.6	26.319	0	107.48	197	0.558077	1.08553	1.04462	-0.815022	-0.947582	-0.925621
LOC_Os09g26730.1	Q69QD5	osa:4347161	chaperonin	Protein metabolism	protein.folding	Chloroplast	25.902	26.9556	27.0084	25.2662	25.1406	25.4329	Cluster_1	-2.53521	7	32.7	25.494	0	47.263	55	-0.0582937	1.19672	1.2596	-0.815645	-0.965277	-0.617109
LOC_Os03g59020.1	Q75HJ3	osa:4334490	CCT-theta	Protein metabolism	protein.folding	Cytosol	29.2997	29.2149	29.2596	28.0044	27.9993	28.0572	Cluster_1	-2.35834	27	67.2	58.783	0	205.75	482	0.973129	0.848079	0.914039	-0.935155	-0.942669	-0.857424
LOC_Os08g25090.2	Q6Z0G0	-	GrpE protein homolog	Protein metabolism	protein.folding	Mitochondria	26.1399	25.8413	26.175	24.785	24.048	25.0675	Cluster_1	-2.67319	4	21.9	33.718	0	36.839	28	0.93425	0.584259	0.97541	-0.653742	-1.51754	-0.322641
LOC_Os02g54060.1	Q6K826	osa:4330925	chaperonin	Protein metabolism	protein.folding	Chloroplast	26.62	26.9214	26.9529	24.7984	25.2428	25.3839	Cluster_1	-3.22602	5	27.5	26.562	0	21.277	36	0.664976	0.981331	1.01445	-1.24732	-0.780806	-0.632629
LOC_Os05g02510.1	Q65XA2	osa:4337620	Beta-hexosaminidase (EC 3.2.1.52)	Protein metabolism	protein.glycosylation.alpha-1,3-mannosyl-glycoprotein-beta-1,2-N-acetylglucosaminyltransferase(GnTI)	Vacuolar membrane	27.1131	27.2201	27.1138	26.0729	25.8381	25.7975	Cluster_1	-2.37202	7	19.4	60.178	0	28.136	45	0.850847	1.00596	0.851853	-0.656461	-0.996678	-1.05553
LOC_Os06g47330.1	Q653F5	osa:4341894	dynamin family protein	Signaling	signalling.calcium	Plasma membrane	25.3978	25.4348	25.2094	24.069	24.4957	24.6914	Cluster_1	-1.90351	5	23.2	61.075	0	16.032	21	0.932038	0.998944	0.591012	-1.47375	-0.701284	-0.34696
LOC_Os08g02420.1	Q84VG0	osa:4344525	Probable calcium-binding protein CML7 (Calmodulin-like protein 7)	Signaling	signalling.calcium	Cytosol	26.7754	26.7279	26.6206	25.8963	25.6406	25.9125	Cluster_1	-1.85515	9	69.6	16.683	0	49.392	81	1.02586	0.930924	0.716355	-0.731394	-1.24263	-0.699117
LOC_Os01g11414.2	Q5QNI2	osa:4325568	Sodium/calcium exchanger NCL1 (Na(+)/Ca(2+)-exchange protein NCL1) (OsEFCAX1) (Protein NCX-like 1) (OsNCL1)	Signaling	signalling.calcium	Plasma membrane	26.2898	25.8837	26.3627	25.3376	25.0729	25.3937	Cluster_1	-1.87994	9	26.7	47.283	0	84.134	73	1.05683	0.299163	1.19303	-0.719909	-1.21388	-0.615242
LOC_Os01g67054.1	Q8LJ85	-	Calreticulin	Signaling	signalling.calcium	ER membrane	27.4007	28.2746	27.6929	26.6514	25.7041	26.6919	Cluster_1	-2.71363	6	30.8	52.043	0	90.869	30	0.364602	1.32586	0.685952	-0.459626	-1.50169	-0.415089
LOC_Os04g32950.1	Q7XV86	osa:4335732	Calnexin	Signaling	signalling.calcium	ER membrane	29.1297	29.0951	28.8863	27.4481	27.5045	27.5058	Cluster_1	-2.93013	21	42.3	60.729	0	151.25	368	1.01678	0.97625	0.731709	-0.952814	-0.886758	-0.885161
LOC_Os03g17310.1	Q8H8W1	osa:4332447	Calcium-transporting ATPase 4, endoplasmic reticulum-type, putative, expressed	Signaling	signalling.calcium	Plasma membrane	27.8022	27.9626	27.727	26.5948	26.6195	26.9983	Cluster_1	-2.13328	31	40.2	115.36	0	308.74	247	0.835363	1.09404	0.714088	-1.11131	-1.07149	-0.4607
LOC_Os04g56740.1	Q7XM17	-	IQ calmodulin-binding motif family protein	Signaling	signalling.calcium	Nucleus	26.6477	26.8837	26.7827	25.0791	24.9074	24.8709	Cluster_1	-3.52808	14	25.6	98.506	0	86.573	90	0.784617	1.02019	0.91937	-0.781654	-0.953043	-0.989481
LOC_Os05g45930.2	Q6L5I6	osa:4339444	IQ calmodulin-binding motif family protein	Signaling	signalling.calcium	Nucleus	25.5569	26.3484	26.7152	23.7854	24.4539	24.4898	Cluster_1	-3.90091	11	35.4	60.086	0	81.287	56	0.284674	0.963355	1.27781	-1.23438	-0.661098	-0.630369
LOC_Os07g07490.1	Q69LD0	osa:4342510	YT521-B	Signaling	signalling.calcium	Cytosol	25.4835	25.7458	25.8581	24.298	23.9635	23.7779	Cluster_1	-3.21011	8	17.3	66.241	0	23.845	20	0.666031	0.943766	1.06265	-0.589164	-0.943372	-1.13992
LOC_Os02g06340.1	Q6ET46	osa:4328363	EH domain-containing 1	Signaling	signalling.calcium	Plasma membrane	25.5997	25.8712	25.6204	25.1286	23.949	24.1458	Cluster_1	-2.44414	5	21.2	60.497	0	22.523	31	0.669721	1.00211	0.695166	0.093206	-1.35052	-1.10968
LOC_Os03g61670.1	Q7Y140	osa:4334675	Calreticulin	Signaling	signalling.calcium	ER membrane	27.7052	27.461	27.6412	23.6487	24.6969	23.909	Cluster_1	-11.4527	9	48.4	50.109	0	42.524	40	0.950266	0.825591	0.91758	-1.12047	-0.585392	-0.987573
LOC_Os07g01920.1	Q8LIM1	osa:4342225	Nucleolar GTP-binding protein 1	Signaling	signalling.G-proteins	Nucleus	25.0451	24.9359	25.0383	23.5499	23.1306	23.2706	Cluster_1	-3.22526	5	7.2	77.067	0	12.366	15	0.943825	0.827181	0.936595	-0.653715	-1.10174	-0.95215
LOC_Os05g46560.1	Q65XN1	osa:4339487	RAN GTPase-activating 1	Signaling	signalling.G-proteins	Nucleus	28.8382	28.8963	28.838	27.8964	28.281	28.276	Cluster_1	-1.63172	23	63.4	59.635	0	181.07	342	0.810839	0.951752	0.810181	-1.47611	-0.542304	-0.554354
LOC_Os05g49890.1	B5BQV2	osa:4339683	GTP-binding nuclear protein	Signaling	signalling.G-proteins	Nucleus	30.6808	31.0679	31.0082	29.1049	29.268	29.3836	Cluster_1	-3.17506	3	58.4	25.038	0	93.099	267	0.642321	1.06012	0.995658	-1.05825	-0.882324	-0.757529
LOC_Os05g28190.1	Q5W645	osa:4338497	ranBP1 domain containing protein	Signaling	signalling.G-proteins	Nucleus	28.2476	28.1127	28.4419	26.2292	26.3871	26.6022	Cluster_1	-3.63316	16	45.8	49.688	0	167.6	137	0.882928	0.752158	1.07121	-1.07362	-0.920552	-0.712128
LOC_Os08g09940.1	Q6Z1J6	osa:4344894	Obg-like ATPase 1 (EC 3.6.5.-) (Ribosome-binding ATPase YchF) (OsYchF1)	Signaling	signalling.G-proteins	Plasma membrane	28.6064	28.7166	28.7338	27.7177	27.9519	27.6367	Cluster_1	-1.88794	24	62.9	44.332	0	133.07	348	0.736951	0.951045	0.984527	-0.990071	-0.534991	-1.14746
LOC_Os03g50885.1	V5K461	osa:4333919	Actin-1 (Actin-1 protein)	Cell organization/division/cycle/transport	cell.organisation	Cytoskeleton	30.1246	30.2758	30.1946	29.2197	29.2066	29.3348	Cluster_1	-1.92472	3	68.7	41.812	0	47.274	231	0.764311	1.05414	0.898536	-0.9709	-0.995927	-0.750158
LOC_Os05g03120.3	A0A0P0WHB1	-	retrotransposon protein, unclassified	Cell organization/division/cycle/transport	cell.organisation	Cytosol	24.4636	24.5692	24.7621	23.8572	23.9153	23.9337	Cluster_1	-1.6203	5	9.8	66.049	0	29.182	10	0.541695	0.809809	1.29925	-0.997471	-0.849941	-0.803346
LOC_Os03g56970.1	A3ANB5	osa:9266759	Actin-related protein 7	Cell organization/division/cycle/transport	cell.organisation	Nucleus	25.9949	26.3678	25.779	24.102	23.8454	23.0661	Cluster_1	-5.19127	7	22.9	44.331	0	19.433	27	0.835988	1.11047	0.677044	-0.557392	-0.746253	-1.31985
LOC_Os06g05880.1	Q5VMJ3	osa:4340155	Profilin LP04	Cell organization/division/cycle/transport	cell.organisation	Cytoskeleton	30.1875	30.0804	30.1255	29.3628	29.2791	29.4839	Cluster_1	-1.68865	4	51.1	14.133	0	15.618	82	1.03296	0.778212	0.88532	-0.9285	-1.12749	-0.640499
LOC_Os03g51600.1	Q75GI3	osa:4333966	Tubulin alpha chain	Cell organization/division/cycle/transport	cell.organisation	Cytosol	27.4307	27.3655	27.1612	23.5968	24.6182	23.95	Cluster_1	-9.60738	2	67.2	49.819	0	30.524	12	0.958113	0.922305	0.810004	-1.14856	-0.587346	-0.954517
LOC_Os01g18050.1	Q43594	osa:4326917	Tubulin beta-1 chain (Beta-1-tubulin)	Cell organization/division/cycle/transport	cell.organisation	Cytoskeleton	30.1925	30.585	30.4881	27.8324	27.7292	27.8987	Cluster_1	-6.07012	1	75.8	50.285	0	112.96	83	0.748316	1.0224	0.954747	-0.899926	-0.971959	-0.853581
LOC_Os03g01530.1	Q8H7U1	osa:4331315	Tubulin beta-2 chain (Beta-2-tubulin)	Cell organization/division/cycle/transport	cell.organisation	Cytoskeleton	29.3551	29.5975	29.3883	28.551	28.4351	28.7471	Cluster_1	-1.82669	4	72.7	50.182	0	50.182	141	0.694492	1.18582	0.761786	-0.934887	-1.16976	-0.537451
LOC_Os02g34860.1	Q69SU2	osa:4329648	Regulator of chromosome condensation domain containing protein	Cell organization/division/cycle/transport	cell.division	Extracellular	25.7868	25.3586	26.2881	23.7601	23.7593	23.9551	Cluster_1	-3.96228	8	43.5	48.27	0	25.023	37	0.857867	0.47869	1.30179	-0.936786	-0.937481	-0.764082
LOC_Os05g37160.1	Q6F2N1	osa:4338932	tubulin/FtsZ domain containing protein	Cell organization/division/cycle/transport	cell.division	Chloroplast	26.5712	26.335	26.5648	24.5847	23.9995	24.4529	Cluster_1	-4.42181	6	34.7	49.595	0	34.676	36	0.966119	0.768213	0.960737	-0.698105	-1.18843	-0.808531
LOC_Os02g04040.1	Q6Z6I4	-	Structural maintenance of chromosomes protein	Cell organization/division/cycle/transport	cell.division	Nucleus	26.736	26.6532	26.0826	23.9474	23.7419	24.5748	Cluster_1	-5.28738	9	25.3	56.695	0	40.187	33	1.06141	1.0007	0.582058	-0.984617	-1.13532	-0.524218
LOC_Os04g35570.1	Q7XRB6	osa:4335903	Regulator of chromosome condensation domain containing protein	Cell organization/division/cycle/transport	cell.division	Extracellular	28.2016	28.2887	28.4308	26.5553	26.6402	26.8699	Cluster_1	-3.07077	14	64.7	48.172	0	93.623	234	0.785997	0.883308	1.04194	-1.05246	-0.957638	-0.701148
LOC_Os04g56720.1	Q0J9B4	osa:4337298	RCC2	Cell organization/division/cycle/transport	cell.division	Nucleus membrane	27.1287	27.4471	27.0823	25.1953	24.3467	26.0736	Cluster_1	-4.03945	9	19.9	58.407	0	66.435	51	0.740598	0.997939	0.703135	-0.821891	-1.5077	-0.112079
LOC_Os03g05730.1	Q10RP0	osa:4331645	Cell division cycle protein 48, putative	Cell organization/division/cycle/transport	cell.division	Cytosol	30.2289	30.1536	30.0475	29.1211	29.1524	29.3045	Cluster_1	-1.93283	12	72.3	89.743	0	323.31	943	1.06324	0.920503	0.719359	-1.03667	-0.977321	-0.689115
LOC_Os10g30580.1	Q7XE16	osa:4348731	Cell division cycle protein 48, putative, expressed	Cell organization/division/cycle/transport	cell.division	Cytosol	29.5558	29.584	29.5645	27.5973	27.6709	27.495	Cluster_1	-3.94589	11	70.5	89.81	0	116.88	165	0.900311	0.926262	0.908315	-0.902783	-0.83507	-0.997037
LOC_Os08g41390.2	Q7F1F2	osa:4346090	Peptidylprolyl isomerase (EC 5.2.1.8)	Cell organization/division/cycle/transport	cell.cycle.peptidylprolyl isomerase	Cytosol	29.1077	29.4959	29.401	27.866	27.9616	28.0695	Cluster_1	-2.58325	26	54.8	64.121	0	163.96	422	0.599054	1.10758	0.98331	-1.02726	-0.901972	-0.760709
LOC_Os09g32526.1	A3C0C6	osa:9269317	Peptidylprolyl isomerase (EC 5.2.1.8)	Cell organization/division/cycle/transport	cell.cycle.peptidylprolyl isomerase	Extracellular	27.3704	27.7657	27.5861	25.5736	23.8322	25.7887	Cluster_1	-5.69302	2	26	16.29	0	40.057	38	0.68337	0.94042	0.823678	-0.485	-1.61736	-0.345113
LOC_Os06g16430.1	Q5VR92	osa:4340752	FHA domain containing protein	Cell organization/division/cycle/transport	cell.vesicle transport	Nucleus	25.4695	25.364	25.2908	24.8468	24.3135	23.8523	Cluster_1	-2.05224	8	19	84.194	0	25.626	18	0.940768	0.778951	0.666691	-0.0143649	-0.832323	-1.53972
LOC_Os07g10150.1	Q6Z382	osa:4342665	Coatomer subunit gamma-2 (Gamma-2-coat protein) (Gamma-2-COP)	Cell organization/division/cycle/transport	cell.vesicle transport	Golgi membrane	28.7094	28.494	28.613	27.6468	27.8271	27.6943	Cluster_1	-1.84389	27	53.5	98.553	0	201.59	379	1.1087	0.670665	0.912716	-1.05175	-0.685232	-0.955098
LOC_Os05g48020.1	Q6AUC0	-	cDNA clone:J033127N02, full insert sequence	Cell organization/division/cycle/transport	cell.vesicle transport	Plasma membrane	25.6486	25.5245	25.4349	24.1107	24.5702	23.6392	Cluster_1	-2.6932	6	19.2	35.555	0	18.596	27	0.985851	0.837913	0.73119	-0.846886	-0.299327	-1.40874
LOC_Os05g24601.1	Q0DJ99	osa:4338376	Coatomer subunit delta-2 (Delta-coat protein 2) (Delta-COP 2)	Cell organization/division/cycle/transport	cell.vesicle transport	Golgi membrane	28.3011	28.1648	28.2107	26.7216	26.3396	26.5208	Cluster_1	-3.24496	4	44.2	57.502	0	137.12	187	0.984763	0.839587	0.88848	-0.697441	-1.10418	-0.911206
LOC_Os09g04110.2	Q0J3D9	osa:4346440	Coatomer subunit alpha-3 (Alpha-coat protein 3) (Alpha-COP 3)	Cell organization/division/cycle/transport	cell.vesicle transport	Golgi membrane	26.9737	27.2381	27.3336	26.2843	26.259	26.1746	Cluster_1	-1.92186	11	50.6	136.56	0	58.855	78	0.495724	0.993902	1.17393	-0.803077	-0.850652	-1.00983
LOC_Os07g09600.1	Q69WS1	osa:4342638	vesicle-associated membrane protein	Cell organization/division/cycle/transport	cell.vesicle transport	Plasma membrane	27.5622	27.9619	27.5878	23.8398	23.9747	25.5038	Cluster_1	-9.61014	5	22.7	24.778	0	43.265	104	0.790109	1.00196	0.803648	-1.1831	-1.11157	-0.301051
LOC_Os03g05310.1	Q10RT5	osa:4331611	Pheophorbide a oxygenase, chloroplastic (OsPaO) (Pheide a oxygenase) (EC 1.14.15.17)	Cell organization/division/cycle/transport	cell.cell death.plants	Chloroplast	25.3849	25.6215	25.5735	23.58	24.2549	24.674	Cluster_1	-2.56156	3	5.8	72.76	0	15.707	10	0.650627	0.93749	0.879316	-1.53716	-0.71914	-0.211133
LOC_Os05g02520.1	Q65XA1	osa:4337621	cupin domain containing protein	Development	development.storage proteins	Chloroplast	31.1372	31.1433	31.083	30.3902	30.3033	30.3012	Cluster_1	-1.72862	17	75.2	38.194	0	233.08	607	0.946286	0.960186	0.821431	-0.774298	-0.974294	-0.979311
LOC_Os09g36900.1	Q651E0	osa:4347727	WD domain, G-beta repeat domain containing protein	Development	development.unspecified	Nucleus	26.229	26.6363	26.4198	25.1654	24.8224	24.0556	Cluster_1	-3.35708	10	40.7	44.741	0	34.76	33	0.654408	1.04971	0.839554	-0.377885	-0.710792	-1.45499
LOC_Os01g59740.1	Q5VQR0	osa:4327588	Uncharacterized protein	Development	development.unspecified	Plasma membrane	28.5717	28.1668	27.4799	23.5998	23.8882	23.5523	Cluster_1	-21.0057	5	18.7	35.052	0	11.879	26	1.10739	0.941012	0.658814	-0.935399	-0.816902	-0.954911
LOC_Os08g06480.1	Q0J7U6	-	Protein TOPLESS-RELATED PROTEIN 2 (Protein TPR2) (Protein ABERRANT SPIKELET AND PANICLE 1) (Protein ASP1) (Protein LISSENCEPHALY TYPE-1-LIKE 1) (OsLIS-L1) (Protein LIS-L1) (Protein TPL) (OsTPL) (Ramosa1 enhancer locus 2) (OsREL2) (Protein REL2) (Topless-like protein)	Development	development.unspecified	Nucleus	27.2436	27.1317	27.2661	25.7793	25.5577	26.0209	Cluster_1	-2.6904	15	29.7	124.78	0	80.132	118	0.933216	0.792802	0.961361	-0.904169	-1.18222	-0.600986
LOC_Os06g35970.1	Q5Z9D5	osa:4341274	meiosis 5	Development	development.unspecified	Extracellular	27.7975	27.9367	27.6929	24.428	24.9719	24.8359	Cluster_1	-8.36137	7	38.2	18.844	0	19.855	59	0.899972	0.982333	0.837999	-1.09457	-0.77261	-0.853128
LOC_Os12g06810.2	Q2QX93	osa:4351590	Os12g0165000 protein (WD repeat domain 48, putative, expressed)	Development	development.unspecified	Nucleus	24.598	24.3393	24.6136	23.066	23.7133	23.9178	Cluster_1	-1.93361	3	6.4	68.413	0	6.9416	13	0.927736	0.496599	0.953631	-1.62542	-0.54674	-0.205801
LOC_Os09g17730.2	Q762B4	osa:4346802	Proton pump-interactor BIP103 (BRI1-interacting protein 103)	Transport	transport	ER membrane	27.0492	27.0899	26.9555	24.6783	20.0429	19.9576	Cluster_1	-44.3829	18	39.2	70.176	0	92.988	66	0.798122	0.809938	0.770972	0.110943	-1.23263	-1.25735
LOC_Os04g56160.1	Q7XPY2	osa:4337257	Plasma membrane ATPase (EC 7.1.2.1) (Proton pump)	Transport	transport.p- and v-ATPases	Plasma membrane	30.1449	30.1192	30.1247	29.5164	29.3488	29.3586	Cluster_1	-1.64908	24	46.3	104.82	0	204.85	499	0.940797	0.876395	0.890291	-0.63117	-1.05038	-1.02593
LOC_Os01g40470.1	Q8RU33	osa:4327660	Probable V-type proton ATPase subunit d (V-ATPase subunit d) (Vacuolar proton pump subunit d)	Transport	transport.p- and v-ATPases.H+-transporting two-sector ATPase	Cytosol	26.3478	26.3525	26.3892	25.9034	25.5601	25.6681	Cluster_1	-1.5721	13	47	40.784	0	57.085	67	0.830126	0.842687	0.940669	-0.356354	-1.2728	-0.984323
LOC_Os01g46980.1	Q8SA35	osa:4327166	vacuolar ATP synthase subunit E	Transport	transport.p- and v-ATPases.H+-transporting two-sector ATPase.subunit E	Cytosol	26.7074	26.9426	26.6088	26.0257	26.0446	26.1077	Cluster_1	-1.61729	9	44.8	26.629	0	32.004	72	0.760793	1.35464	0.511768	-0.960695	-0.91291	-0.753594
LOC_Os10g42830.1	Q7XBT2	osa:4349512	Os10g0579200 protein (Sugar transporter family protein, expressed) (cDNA clone:J033079P13, full insert sequence)	Transport	transport.sugars	Plasma membrane	25.5612	25.6617	25.5898	23.8665	22.8608	23.8745	Cluster_1	-4.19977	1	5.2	53.878	0	5.7645	16	0.83169	0.915994	0.855732	-0.589032	-1.43213	-0.582255
LOC_Os09g19734.3	Q6K548	osa:4346851	Mitochondrial outer membrane protein porin 1 (Voltage-dependent anion-selective channel protein 1) (OsVDAC1)	Transport	transport.sugars	Mitochondrial membrane	27.9382	27.9591	27.9519	27.0242	26.9959	27.1087	Cluster_1	-1.8749	10	41.6	29.219	0	81.147	136	0.887049	0.929086	0.914619	-0.947849	-1.00464	-0.778271
LOC_Os06g43660.1	Q67WN5	osa:4341645	H(+)-exporting diphosphatase (EC 7.1.3.1)	Transport	transport.amino acids	Plasma membrane	28.9805	29.2612	29.0213	26.6655	27.0057	26.964	Cluster_1	-4.62442	1	13.9	81.762	0	52.379	98	0.817934	1.04806	0.851384	-1.08039	-0.801393	-0.835595
LOC_Os07g34006.1	Q7F1T0	-	Putative glucose-6-phosphate/phosphate-translocator	Transport	transport.metabolite transporters at the envelope membrane	Chloroplast membrane	26.4951	26.766	26.4308	25.3425	25.4748	24.9721	Cluster_1	-2.46373	4	12.5	41.781	0	16.178	37	0.786011	1.15205	0.69909	-0.771811	-0.592963	-1.27238
LOC_Os02g11740.1	Q6H8E4	osa:4328685	ADP,ATP carrier protein	Transport	transport.metabolite transporters at the envelope membrane	Chloroplast membrane	26.164	26.3313	26.4728	23.8269	23.1281	23.9284	Cluster_1	-6.47489	10	17.9	68.119	0	31.163	83	0.790014	0.90118	0.995221	-0.763178	-1.22754	-0.695698
LOC_Os10g42299.3	A3C7K0	osa:4349476	Os10g0573800 protein (cDNA, clone: J065167G16, full insert sequence)	Transport	transport.metabolite transporters at the mitochondrial membrane	Mitochondrial membrane	28.9765	29.2573	29.0142	28.174	27.7816	27.6757	Cluster_1	-2.30623	7	40.9	30.42	0	42.267	75	0.72211	1.13053	0.777074	-0.444809	-1.01545	-1.16945
LOC_Os02g32814.1	Q5QL92	-	cDNA clone:001-016-H06, full insert sequence	Transport	transport.metabolite transporters at the mitochondrial membrane	Plasma membrane	26.4514	26.2739	26.2489	24.357	23.7063	23.9044	Cluster_1	-5.04735	2	10.7	26.686	0	12.781	24	0.996921	0.860262	0.841021	-0.61612	-1.11733	-0.964757
LOC_Os05g11780.1	Q60EY9	osa:4338082	mitochondrial carrier protein	Transport	transport.metabolite transporters at the mitochondrial membrane	Mitochondrial membrane	30.7498	31.0302	30.9146	29.548	29.72	30.1195	Cluster_1	-2.14702	10	63.1	32.802	0	140.45	311	0.631394	1.07104	0.889768	-1.25267	-0.98294	-0.356594
LOC_Os02g10290.1	Q6H7M3	osa:4328616	Copper-transporting ATPase HMA4 (EC 7.2.2.8) (Protein HEAVY METAL ATPASE 4) (OsHMA4)	Transport	transport.metal	Vacuolar membrane	25.0671	24.9763	25.8825	24.0621	23.4186	24.2523	Cluster_1	-2.63466	8	13.4	105.13	0	28.063	25	0.523876	0.419814	1.45797	-0.627464	-1.36461	-0.409585
LOC_Os03g54790.1	Q9FNU2	-	ABC transporter B family member 25 (ABC transporter ABCB.25) (OsABCB25) (Protein ALS1 homolog) (Protein ALUMINUM SENSITIVE 1) (OsALS1)	Transport	transport.ABC transporters and multidrug resistance systems	Vacuolar membrane	24.7158	24.8311	24.3632	23.827	23.7314	24.1629	Cluster_1	-1.65817	7	19.8	69.199	0	22.271	17	0.982725	1.23816	0.202126	-0.985017	-1.19658	-0.241415
LOC_Os08g45010.1	Q84ZB2	osa:4346343	ABC transporter, ATP-binding protein	Transport	transport.ABC transporters and multidrug resistance systems	Cytosol	26.6431	26.704	26.682	25.258	25.376	24.5963	Cluster_1	-3.03056	8	25	66.172	0	72.836	67	0.836999	0.903521	0.879563	-0.675512	-0.546574	-1.398
LOC_Os02g41860.3	Q6K215	osa:4330049	Probable aquaporin PIP2-2 (OsPIP2;2) (Plasma membrane intrinsic protein 2-2)	Transport	transport.Major Intrinsic Proteins.PIP	Plasma membrane	25.9692	26.2762	26.7288	24.8376	24.9961	24.9708	Cluster_1	-2.6206	5	25.5	28.328	0	39.664	81	0.423954	0.807443	1.37291	-0.989567	-0.791558	-0.823177
LOC_Os07g26690.2	B7EKW3	osa:4343122	Aquaporin (cDNA clone:001-016-B05, full insert sequence) (cDNA clone:002-130-H04, full insert sequence) (cDNA clone:J023128K12, full insert sequence)	Transport	transport.Major Intrinsic Proteins.PIP	Plasma membrane	27.7835	28.0758	27.7021	26.9162	26.8242	27.1264	Cluster_1	-1.86372	5	48.1	30.093	0	63.413	186	0.733025	1.29856	0.57544	-0.945321	-1.12326	-0.538448
LOC_Os06g22960.1	Q5Z6F0	osa:4340941	Probable aquaporin TIP2-2 (Tonoplast intrinsic protein 2-2) (OsTIP2;2)	Transport	transport.Major Intrinsic Proteins.TIP	Vacuolar membrane	29.5304	29.2156	29.3938	28.4351	28.5379	28.8133	Cluster_1	-1.7225	4	24.2	25.014	0	32.674	72	1.18457	0.497584	0.886407	-1.20608	-0.981807	-0.380679
LOC_Os03g05290.1	A4ZYN4	osa:4331608	Aquaporin (Aquaporin protein) (Water channel protein) (cDNA clone:001-014-B06, full insert sequence) (cDNA clone:006-203-C12, full insert sequence) (cDNA clone:J023003E16, full insert sequence)	Transport	transport.Major Intrinsic Proteins.TIP	Plasma membrane	27.7253	27.8093	27.84	26.3219	26.5514	26.2549	Cluster_1	-2.66746	1	6.8	25.699	0	3.7979	59	0.819959	0.927294	0.966468	-0.97382	-0.680507	-1.0594
LOC_Os03g10510.1	Q84P97	osa:4331978	Mitochondrial outer membrane protein porin 5 (Voltage-dependent anion-selective channel protein 5) (OsVDAC5)	Transport	transport.porins	Mitochondrial membrane	28.2478	28.3974	28.2382	27.3813	27.8497	27.882	Cluster_1	-1.50538	9	46.9	29.474	0	53.01	120	0.666003	1.06721	0.64043	-1.65744	-0.401515	-0.31469
LOC_Os02g33490.1	Q6ER91	osa:4329579	H(+)-exporting diphosphatase (EC 7.1.3.1)	Transport	transport.H+ transporting pyrophosphatase	Plasma membrane	26.1553	26.7627	26.3987	24.4777	24.5687	25.0971	Cluster_1	-3.30438	9	13.9	84.71	0	42.114	33	0.586235	1.2016	0.832807	-1.11346	-1.02127	-0.485908
LOC_Os09g34250.1	Q69IV0	osa:4347593	Glycosyltransferase (EC 2.4.1.-)	Miscellaneous	misc.UDP glucosyl and glucoronyl transferases	Cytosol	27.5436	27.5165	27.7861	23.781	24.0674	25.6543	Cluster_1	-8.66097	8	26.4	50.774	0	30.896	40	0.814503	0.799646	0.947432	-1.2486	-1.09156	-0.221425
LOC_Os07g37690.1	Q8GS49	osa:4343614	Glycosyltransferase (EC 2.4.1.-)	Miscellaneous	misc.UDP glucosyl and glucoronyl transferases	Cytosol	26.0286	26.0563	25.9656	24.9062	25.1539	24.0083	Cluster_1	-2.50949	8	22.5	51.443	0	52.823	44	0.822284	0.856005	0.745588	-0.544139	-0.242587	-1.63715
LOC_Os01g72890.2	Q5JN45	osa:4325394	transposon protein, CACTA, En/Spm sub-class	Miscellaneous	misc.gluco-, galacto- and mannosidases	Nucleus	25.6901	25.7626	25.7319	24.1285	24.1299	24.2444	Cluster_1	-2.94972	2	5.6	47.955	0	5.5114	13	0.86696	0.951614	0.91574	-0.957099	-0.95549	-0.821725
LOC_Os03g54910.1	Q75J20	osa:4334157	X8 domain containing protein	Miscellaneous	misc.beta 1,3 glucan hydrolases	Plasma membrane	27.6576	27.5062	27.5352	24.2524	23.8171	23.508	Cluster_1	-13.0607	2	21.7	17.825	0	18.947	12	0.951087	0.877056	0.891235	-0.714162	-0.92701	-1.07821
LOC_Os05g43690.1	Q6L527	osa:4339297	glucan endo-1,3-beta-glucosidase-like 3 precursor	Miscellaneous	misc.beta 1,3 glucan hydrolases	Plasma membrane	25.5715	25.1544	25.6546	23.9823	23.5801	23.6573	Cluster_1	-3.29497	2	15.4	21.76	0	89.719	9	1.00481	0.573377	1.09075	-0.638954	-1.05496	-0.975022
LOC_Os01g51570.1	Q7F354	-	Beta-1,3-glucanase	Miscellaneous	misc.beta 1,3 glucan hydrolases.glucan endo-1,3-beta-glucosidase	Plasma membrane	26.8035	26.9189	26.8763	24.2248	24.5584	24.2472	Cluster_1	-5.74685	7	38.8	35.809	0	39.963	18	0.86404	0.94719	0.916498	-0.994756	-0.754321	-0.978651
LOC_Os01g53750.1	A2ZXN4	-	X8 domain-containing protein	Miscellaneous	misc.beta 1,3 glucan hydrolases.glucan endo-1,3-beta-glucosidase	Extracellular	27.2665	27.1589	26.9154	25.9994	25.9063	25.6649	Cluster_1	-2.38948	6	16.2	51.954	0	38.928	64	1.10635	0.954021	0.609078	-0.687968	-0.81983	-1.16165
LOC_Os01g71820.1	Q5JKH7	osa:4325831	cDNA clone:001-026-C11, full insert sequence (cDNA clone:006-205-C05, full insert sequence)	Miscellaneous	misc.beta 1,3 glucan hydrolases.glucan endo-1,3-beta-glucosidase	Extracellular	25.6915	25.6009	25.837	24.1674	24.2936	24.2763	Cluster_1	-2.7588	1	16	34.27	0	9.7263	9	0.88488	0.772567	1.06524	-1.00475	-0.848289	-0.869648
LOC_Os09g19560.1	Q0J2C6	osa:4346843	Probable protein arginine N-methyltransferase 1 (EC 2.1.1.-)	Miscellaneous	misc.O-methyl transferases	Nucleus	26.1864	26.0689	26.0531	23.3093	24.0603	24.5683	Cluster_1	-4.35754	7	32.6	43.014	0	45.038	16	0.930368	0.834997	0.822159	-1.40677	-0.796714	-0.384037
LOC_Os08g06100.1	Q6ZD89	osa:4344702	Flavone 3'-O-methyltransferase 1 (OsOMT1) (EC 2.1.1.42) (Acetylserotonin O-methyltransferase COMT) (EC 2.1.1.4) (Caffeate O-methyltransferase 1) (OsCOMT1) (EC 2.1.1.68) (OsCOMT) (Quercetin 3'-O-methyltransferase 1)	Miscellaneous	misc.O-methyl transferases	Cytosol	28.591	28.5209	28.5413	26.5285	26.2994	25.7224	Cluster_1	-5.16092	16	64.7	39.749	0	144.74	172	0.924753	0.871773	0.887173	-0.633819	-0.806954	-1.24293
LOC_Os04g20164.1	B7EQP9	-	Amine oxidase (EC 1.4.3.-)	Miscellaneous	misc.oxidases - copper, flavone etc.	Cytosol	25.5711	25.9425	25.7266	24.4265	24.3579	23.6093	Cluster_1	-3.06423	7	25.2	45.594	0	29.189	30	0.674213	1.07031	0.840048	-0.54662	-0.619739	-1.41821
LOC_Os03g07910.1	Q10R10	-	Hydrolase, carbon-nitrogen family protein	Miscellaneous	misc.nitrilases, *nitrile lyases, berberine bridge enzymes, reticuline oxidases, troponine reductases	Mitochondria	27.0948	26.8622	26.8942	23.9121	24.3461	24.2814	Cluster_1	-6.82346	10	37.3	37.927	0	68.445	32	1.00188	0.849542	0.870531	-1.08269	-0.798429	-0.840831
LOC_Os06g35590.1	Q5Z7I1	osa:4341257	reticuline oxidase-like precursor	Miscellaneous	misc.nitrilases, *nitrile lyases, berberine bridge enzymes, reticuline oxidases, troponine reductases	Mitochondria	25.9403	25.8035	25.2977	24.3602	25.0601	24.3547	Cluster_1	-2.12702	12	29.8	58.422	0	34.376	32	1.17641	0.976334	0.236374	-1.13497	-0.111145	-1.14301
LOC_Os03g04220.1	Q8H8D6	osa:4331532	Glutathione S-transferase, N-terminal domain containing protein	Miscellaneous	misc.glutathione S transferases	Nucleus	26.299	27.0057	26.9669	23.923	24.0026	23.308	Cluster_1	-8.07049	9	32.3	35.704	0	74.68	51	0.621533	1.04063	1.01759	-0.787406	-0.740232	-1.15211
LOC_Os02g57040.1	Q0DWH1	osa:4331130	Alcohol dehydrogenase class-3 (EC 1.1.1.1) (Alcohol dehydrogenase class-III) (Glutathione-dependent formaldehyde dehydrogenase) (FALDH) (FDH) (GSH-FDH) (EC 1.1.1.-) (S-(hydroxymethyl)glutathione dehydrogenase) (EC 1.1.1.284)	Miscellaneous	misc.alcohol dehydrogenases	Cytosol	28.7048	28.672	28.8313	27.5033	27.4625	27.7267	Cluster_1	-2.25303	2	55.6	40.822	0	164.38	251	0.852928	0.802516	1.04757	-0.994569	-1.05737	-0.651074
LOC_Os01g16450.1	Q9LDL0	osa:4326273	Peroxidase (EC 1.11.1.7)	Miscellaneous	misc.peroxidases	Extracellular	26.456	25.8998	25.6946	24.4687	23.0849	24.6248	Cluster_1	-3.88342	6	35.8	33.928	0	30.105	18	1.15817	0.703828	0.53622	-0.465148	-1.59543	-0.337639
LOC_Os04g56180.1	Q7XPY0	osa:4337259	Peroxidase (EC 1.11.1.7)	Miscellaneous	misc.peroxidases	Extracellular	26.7807	26.9043	26.6453	25.1418	24.7387	25.7733	Cluster_1	-2.94607	7	27.9	35.881	0	45.402	47	0.852455	0.986923	0.705078	-0.931012	-1.36965	-0.243789
LOC_Os01g10850.1	Q5QNM7	osa:4327090	Peroxidase (EC 1.11.1.7)	Miscellaneous	misc.peroxidases	Extracellular	26.0987	25.8272	25.9229	24.0136	24.3493	24.3144	Cluster_1	-3.30315	4	22.3	34.399	0	17.68	15	1.05826	0.774082	0.874251	-1.12433	-0.772862	-0.809402
LOC_Os04g59260.1	Q7XSU2	osa:4337488	Peroxidase (EC 1.11.1.7)	Miscellaneous	misc.peroxidases	Extracellular	28.9253	29.4287	29.6125	28.0496	28.4285	28.4319	Cluster_1	-2.02629	11	56.2	36.032	0	181.68	136	0.182286	0.997447	1.29503	-1.23584	-0.62217	-0.616747
LOC_Os01g22230.1	Q654S1	osa:4327001	Peroxidase (EC 1.11.1.7)	Miscellaneous	misc.peroxidases	Extracellular	25.6471	25.3612	25.7057	23.7725	23.8393	23.1323	Cluster_1	-3.97227	6	23.8	37.73	0	18.586	32	0.952953	0.698461	1.00512	-0.71538	-0.655974	-1.28518
LOC_Os04g59190.1	Q7XSU8	osa:4337484	Peroxidase (EC 1.11.1.7)	Miscellaneous	misc.peroxidases	Extracellular	29.9562	29.7006	29.9743	29.2155	28.8406	29.0455	Cluster_1	-1.79396	10	51.8	35.227	0	168.03	264	1.02907	0.503837	1.06641	-0.493079	-1.26368	-0.84256
LOC_Os04g39100.1	Q7X8H7	osa:4336088	Peroxidase (EC 1.11.1.7)	Miscellaneous	misc.peroxidases	Extracellular	26.1665	25.7497	26.1023	23.8193	23.1824	24.1118	Cluster_1	-4.93025	5	19.7	35.563	0	20.084	11	1.00569	0.685969	0.956467	-0.79468	-1.28313	-0.570321
LOC_Os06g43640.2	Q67WU6	osa:4341643	Purple acid phosphatase (EC 3.1.3.2)	Miscellaneous	misc.acid and other phosphatases	Extracellular	27.2637	26.8606	26.9537	26.2894	25.7593	26.0015	Cluster_1	-2.01296	6	24.8	55.155	0	61.248	39	1.25196	0.572169	0.729119	-0.391235	-1.28521	-0.876795
LOC_Os03g13560.1	Q10PC8	osa:4332197	Hydroxyproline-rich glycoprotein family protein, putative	Miscellaneous	misc.oxygenases	Nucleus	25.9256	25.2183	25.5382	24.1922	23.8579	23.7121	Cluster_1	-3.11666	5	12.9	69.993	0	27.44	12	1.26217	0.508751	0.849527	-0.584318	-0.940447	-1.09569
LOC_Os01g24710.4	B7E7K3	osa:4326471	Salt stress-induced protein (Salt-responsive protein) (cDNA clone:001-031-D12, full insert sequence) (cDNA clone:001-104-D03, full insert sequence)	Miscellaneous	misc.myrosinases-lectin-jacalin	Extracellular	26.8775	26.8591	27.1569	24.8598	23.6031	24.268	Cluster_1	-6.59261	3	38	14.329	0	19.395	24	0.823668	0.811785	1.00442	-0.48139	-1.29427	-0.864214
LOC_Os06g13820.1	Q654U5	osa:4340644	Dynamin GTPase (EC 3.6.5.5)	Miscellaneous	misc.dynamin	Microtuble	27.909	27.7818	27.7782	26.9643	27.0999	27.389	Cluster_1	-1.59323	17	45.9	99.24	0	323.31	330	1.06673	0.74502	0.736158	-1.32132	-0.978646	-0.247939
LOC_Os03g59610.1	Q7XZH5	osa:4334535	oxidoreductase, short chain dehydrogenase/reductase family protein	Miscellaneous	misc.short chain dehydrogenase/reductase (SDR)	Cytosol	27.1558	27.312	27.2449	26.5815	26.5328	26.6717	Cluster_1	-1.56074	11	56.2	29.601	0	77.915	64	0.668467	1.10481	0.917449	-0.935594	-1.07152	-0.683612
LOC_Os05g11910.1	Q75IK4	osa:4338092	GDSL-like lipase/acylhydrolase	Miscellaneous	misc.GDSL-motif lipase	Extracellular	27.8108	28.5901	28.0259	25.7832	26.1098	26.4803	Cluster_1	-4.04974	12	45.4	38.958	0	128.5	99	0.586322	1.26083	0.772515	-1.16853	-0.885902	-0.565235
LOC_Os06g06290.1	B9FRL0	-	Uncharacterized protein	Miscellaneous	misc.GDSL-motif lipase	Extracellular	26.9647	26.9586	26.8599	26.0449	26.4917	26.122	Cluster_1	-1.63377	9	36.7	39.477	0	92.634	116	0.935624	0.921098	0.685059	-1.26515	-0.195946	-1.08069
LOC_Os08g43060.1	Q6ZBI5	osa:4346207	Uncharacterized protein	Unknown	not assigned.unknown	Nucleus	27.0606	28.0847	27.891	24.5582	24.3612	24.8036	Cluster_1	-8.60062	12	22.7	92.221	0	60.203	43	0.536689	1.12504	1.01377	-0.901106	-1.01429	-0.760096
LOC_Os01g50450.1	Q5N8I8	osa:4326922	Uncharacterized protein	Unknown	not assigned.unknown	Cytosol	25.742	25.9231	25.7972	24.1398	24.5329	23.295	Cluster_1	-3.55917	3	17.7	27.422	0	12.797	18	0.773831	0.941297	0.82494	-0.707493	-0.344051	-1.48852
LOC_Os08g36150.1	Q6YUA7	osa:4345780	activator of 90 kDa heat shock ATPase homolog	Unknown	not assigned.unknown	Nucleus	27.7617	27.537	27.511	25.2083	26.2095	26.0444	Cluster_1	-3.44013	9	38.2	39.227	0	113.4	103	1.01195	0.795336	0.770257	-1.44957	-0.484366	-0.64361
LOC_Os12g36830.1	Q75T45	osa:4352487	Os12g0555000 protein (Pathogenesis-related protein) (Pathogenesis-related protein 10) (Pathogenesis-related protein 10, putative, expressed) (Root specific pathogenesis-related protein 10) (cDNA clone:001-030-C06, full insert sequence)	Unknown	not assigned.unknown	Nucleus	25.897	27.3804	26.016	24.3086	24.2733	23.5496	Cluster_1	-5.23165	6	42.5	16.9	0	21.585	30	0.460074	1.49489	0.543065	-0.647967	-0.672579	-1.17749
LOC_Os01g07810.1	Q94E63	osa:4327120	of unknown function domain containing protein	Unknown	not assigned.unknown	Chloroplast	27.1023	27.3469	27.321	23.4241	23.5617	24.4231	Cluster_1	-10.9567	5	60.5	16.26	0	31.135	40	0.817149	0.944255	0.930783	-1.0943	-1.02275	-0.575134
LOC_Os05g03320.1	B9FM84	-	Uncharacterized protein	Unknown	not assigned.unknown	Mitochondria	24.9795	25.1645	25.0838	23.89	23.2924	24.4467	Cluster_1	-2.29676	4	10.7	63.095	0	17.515	22	0.667656	0.913017	0.805924	-0.777388	-1.57012	-0.0390926
LOC_Os03g18850.1	Q10MP7	osa:4332568	pathogenesis-related Bet v I family protein	Unknown	not assigned.unknown	Nucleus	27.1621	26.7509	26.7222	24.2547	24.523	22.8452	Cluster_1	-8.02281	10	76.2	17.173	0	117.8	45	1.02144	0.7862	0.769816	-0.641544	-0.488113	-1.4478
LOC_Os08g40250.1	Q6Z8M9	osa:4346022	Uncharacterized protein	Unknown	not assigned.unknown	Plasma membrane	28.3052	28.177	28.3195	23.7353	24.199	24.2865	Cluster_1	-18.2984	14	16	155.88	0	67.517	41	0.926091	0.870499	0.932324	-1.05641	-0.855233	-0.817266
LOC_Os01g71300.1	Q5JLP6	osa:4326513	S-formylglutathione hydrolase (EC 3.1.2.12)	Unknown	not assigned.unknown	Cytosol	27.0749	27.3393	27.1959	26.2298	25.6817	26.092	Cluster_1	-2.30088	9	47.6	32.181	0	43.852	74	0.687145	1.07149	0.863085	-0.54148	-1.33839	-0.741851
LOC_Os09g22000.1	Q6H5D1	osa:4346956	hydrolase, HAD superfamily, Cof family	Unknown	not assigned.unknown	Cytosol	26.1807	26.003	26.0936	24.1011	25.1376	23.5868	Cluster_1	-3.52417	4	20.6	40.548	0	24.905	25	0.893999	0.734622	0.815897	-0.970953	-0.0414547	-1.43211
LOC_Os11g34190.1	Q2R2Z3	osa:4350684	Expressed protein (Os11g0544600 protein) (cDNA clone:002-102-E08, full insert sequence)	Unknown	not assigned.unknown	Nucleus	26.6675	26.8263	25.7484	24.0859	22.4944	23.4508	Cluster_1	-8.39985	3	13.2	52.118	0	15.021	16	0.996714	1.08519	0.484544	-0.441885	-1.32874	-0.795816
LOC_Os02g46150.1	Q6ZHC0	-	GAMM1 protein-like	Unknown	not assigned.unknown	Mitochondria	28.5024	28.5231	28.6407	26.5556	26.6189	26.6174	Cluster_1	-3.88551	16	47.2	42.583	0	48.571	116	0.862462	0.881721	0.991169	-0.950588	-0.891665	-0.8931
LOC_Os08g41400.1	Q84QV5	osa:4346091	Uncharacterized protein	Unknown	not assigned.unknown	Nucleus	27.3562	27.0371	27.0093	22.2455	22.8237	22.6156	Cluster_1	-23.7948	11	18.2	113.46	0	100.56	45	0.997597	0.870684	0.859662	-1.03504	-0.805082	-0.887824
LOC_Os06g51220.4	Q5Z7N3	osa:4342129	HMG protein (High mobility group protein)	Unknown	not assigned.unknown	Nucleus	29.6816	30.0342	29.805	28.533	28.3453	28.708	Cluster_1	-2.48197	3	17.2	17.1	0	22.223	109	0.675245	1.15418	0.842792	-0.884945	-1.13994	-0.647333
LOC_Os09g33780.1	Q0J0F7	osa:4347551	Uncharacterized protein	Unknown	not assigned.unknown	Cytosol	25.6057	25.5478	25.6176	24.0484	24.0691	25.0509	Cluster_1	-2.29878	7	25.4	44.501	0	38.413	23	0.81957	0.742492	0.83545	-1.25317	-1.22556	0.0812203
LOC_Os10g33630.2	Q9AUZ3	-	Adaptin ear-binding coat-associated protein 2, putative, expressed (Os10g0476000 protein) (cDNA clone:J013028C23, full insert sequence)	Unknown	not assigned.unknown	Cytosol	26.0541	25.9663	26.1125	24.2635	24.2471	24.7167	Cluster_1	-3.10635	4	24.7	30.524	0	33.293	24	0.906685	0.810492	0.970675	-1.05556	-1.07346	-0.558834
LOC_Os03g15700.1	Q10NP6	osa:4332334	splicing factor 3A subunit 2	Unknown	not assigned.unknown	Nucleus	25.3538	24.9793	25.4162	24.0714	23.7543	24.0341	Cluster_1	-2.45632	4	15.3	35.654	0	13.169	18	1.02503	0.514725	1.11008	-0.722363	-1.15439	-0.773085
LOC_Os03g29190.2	Q7Y0E8	osa:4333075	Probable nucleoredoxin 1-1 (OsNrx1-1) (EC 1.8.1.8)	Unknown	not assigned.unknown	Cytosol	26.5208	26.4547	26.6574	24.1648	23.6259	24.4441	Cluster_1	-5.52536	8	25.7	63.288	0	41.203	32	0.87796	0.829979	0.977143	-0.832218	-1.2234	-0.629468
LOC_Os02g44870.1	Q6ESR4	osa:4330265	Dehydrin DHN1 (Dehydration stress-inducible protein 1) (Dehydrin 1) (OsDhn1) (Low tmperature-induced protein 9) (OsLIP9)	Unknown	not assigned.unknown	Plasma membrane	26.5518	27.7193	26.6168	24.5641	24.1754	24.1752	Cluster_1	-6.31045	5	27.6	30.922	0	22.278	43	0.603866	1.37174	0.646594	-0.703584	-0.959224	-0.959396
LOC_Os11g26850.2	Q2R4Y8	-	Adenosylhomocysteinase (EC 3.3.1.1)	Unknown	not assigned.unknown	Cytosol	31.6634	32.0637	31.9506	30.8829	31.0687	31.0686	Cluster_1	-1.84787	27	71.3	49.298	0	288.94	882	0.421704	1.21113	0.988028	-1.11789	-0.751358	-0.75161
LOC_Os02g48360.1	Q6ZFT9	osa:4330512	Pyrophosphate--fructose 6-phosphate 1-phosphotransferase subunit alpha (PFP) (6-phosphofructokinase, pyrophosphate dependent) (PPi-PFK) (Pyrophosphate-dependent 6-phosphofructose-1-kinase)	Unknown	not assigned.unknown	Cytosol	27.9501	27.9076	28.0909	26.8788	27.1475	27.1293	Cluster_1	-1.90664	9	35.5	67.098	0	102.68	81	0.828568	0.747275	1.09823	-1.22279	-0.708156	-0.743125
LOC_Os06g41030.1	Q69WY2	osa:4341522	Uncharacterized protein	Unknown	not assigned.unknown	Extracellular	30.1927	29.9338	29.8725	28.9462	28.9482	29.1611	Cluster_1	-1.97407	29	48.8	98.33	0	323.31	629	1.23491	0.767235	0.656387	-1.01682	-1.01319	-0.628522
LOC_Os01g55190.1	Q8S0T6	osa:4325142	Uncharacterized protein	Unknown	not assigned.unknown	Extracellular	25.8621	26.0449	25.9376	24.1306	24.7179	24.4232	Cluster_1	-2.87652	5	16.3	42.255	0	13.952	12	0.78861	1.00183	0.876682	-1.23114	-0.546069	-0.889917
LOC_Os03g15900.2	Q10NL9	-	SH3 domain containing protein	Unknown	not assigned.unknown	Cytosol	27.4179	26.5385	27.4013	25.9711	25.8943	25.893	Cluster_1	-2.29704	14	22.5	113.38	0	50.317	69	1.2298	0.0262562	1.20709	-0.75039	-0.855505	-0.857247
LOC_Os10g28120.1	Q7XEL9	osa:4348634	Chitinase 1, putative, expressed (Os10g0416800 protein) (cDNA clone:001-007-F06, full insert sequence) (cDNA clone:001-208-E12, full insert sequence) (cDNA clone:006-303-H08, full insert sequence) (cDNA clone:006-306-E05, full insert sequence) (cDNA clone:J023025I19, full insert sequence)	Unknown	not assigned.unknown	Chloroplast	29.5756	29.3642	29.3393	28.5924	29.0433	28.47	Cluster_1	-1.65231	8	48.3	31.212	0	172.19	223	1.14183	0.669803	0.614331	-1.05302	-0.0466102	-1.32633
LOC_Os01g03390.1	B7E9D7	osa:9267088	BBTI7 - Bowman-Birk type bran trypsin inhibitor precursor	Unknown	not assigned.unknown	Extracellular	27.4126	27.372	27.5226	25.3681	25.0253	25.4475	Cluster_1	-4.45504	4	25.9	20.103	0	18.038	30	0.886148	0.852017	0.978546	-0.831814	-1.11982	-0.765076
LOC_Os05g15510.2	Q5W708	osa:4338201	cellulase	Unknown	not assigned.unknown	Cytoskeleton	28.7401	28.7813	28.7528	27.6079	27.6053	27.9362	Cluster_1	-2.0585	12	38.5	57.787	0	152.6	185	0.862228	0.932715	0.88398	-1.0792	-1.08355	-0.516176
LOC_Os03g50480.1	Q9AUQ4	osa:4333895	Phosphoglucomutase (alpha-D-glucose-1,6-bisphosphate-dependent) (EC 5.4.2.2)	Unknown	not assigned.unknown	Cytosol	30.6059	30.7582	30.6066	29.7981	29.9053	30.0711	Cluster_1	-1.66107	27	67.2	62.948	0	323.31	872	0.760927	1.12865	0.762632	-1.1902	-0.931283	-0.530726
LOC_Os01g42520.1	Q9AX68	osa:4325311	Uncharacterized protein	Unknown	not assigned.unknown	Plasma membrane	28.9859	29.0455	29.138	27.9999	28.2406	28.2606	Cluster_1	-1.85249	13	50.1	39.851	0	124.55	394	0.751188	0.87082	1.05653	-1.22832	-0.745147	-0.705063
LOC_Os07g29450.1	Q0D6I0	-	Uncharacterized protein	Unknown	not assigned.unknown	Nucleus	25.5769	26.7178	25.9326	24.8156	24.6383	24.3528	Cluster_1	-2.77699	8	17.1	89.693	0	21.817	18	0.264444	1.53245	0.659743	-0.581732	-0.778776	-1.09613
LOC_Os01g38480.1	Q656U1	osa:4327927	GA18326-PA	Unknown	not assigned.unknown	Extracellular	26.0208	26.1361	26.1339	24.58	24.3237	23.9904	Cluster_1	-3.47957	4	43.2	19.686	0	31.118	16	0.82026	0.935097	0.932912	-0.615187	-0.87048	-1.2026
LOC_Os01g03190.1	Q9ART8	osa:4326048	Uncharacterized protein	Unknown	not assigned.unknown	Cytosol	25.1819	25.1785	25.1096	24.3689	24.3508	24.1414	Cluster_1	-1.82725	5	21.4	34.775	0	17.341	29	0.951175	0.944117	0.801696	-0.729787	-0.767193	-1.20001
LOC_Os10g35020.2	Q9FWV3	osa:4348978	Glycosyltransferase, putative, expressed (Os10g0492200 protein) (cDNA clone:001-200-C03, full insert sequence)	Unknown	not assigned.unknown	Golgi membrane	27.2584	26.4572	27.6869	24.2715	25.0095	25.3619	Cluster_1	-4.76746	6	17.8	54.487	0	54.248	23	0.931614	0.334865	1.25073	-1.293	-0.743315	-0.480895
LOC_Os07g44410.1	Q8GVH2	osa:4344044	WD40-like Beta Propeller Repeat family protein	Unknown	not assigned.unknown	Plasma membrane	28.4334	28.4725	28.4251	27.9154	27.0215	27.3674	Cluster_1	-2.01245	19	46	71.345	0	130.43	167	0.794458	0.857388	0.781178	-0.0382741	-1.47541	-0.91934
LOC_Os01g50310.1	Q8LJ05	osa:4325295	VIP1 protein	Unknown	not assigned.unknown	Plasma membrane	27.2932	27.4629	27.2469	23.0401	22.7704	23.4153	Cluster_1	-19.1472	11	45.2	36.002	0	59.739	93	0.891368	0.963838	0.871621	-0.923937	-1.03909	-0.763802
LOC_Os08g42268.1	Q6YZF8	osa:4346147	Uncharacterized protein	Unknown	not assigned.unknown	Microtuble	26.2849	26.193	26.3497	24.6828	23.8995	23.1628	Cluster_1	-5.13667	6	25.1	37.093	0	23.048	11	0.861644	0.795043	0.908595	-0.298927	-0.866348	-1.40001
LOC_Os02g18660.1	Q6K8A9	osa:4329046	Uncharacterized protein	Unknown	not assigned.unknown	Nucleus	27.1831	26.7804	27.1343	24.3378	24.4754	24.6277	Cluster_1	-5.86567	12	26.6	61.523	0	60.065	73	1.01336	0.727347	0.978682	-1.00771	-0.909925	-0.801749
LOC_Os04g36050.1	Q7FA04	osa:4335933	cleft lip and palate transmembrane 1	Unknown	not assigned.unknown	Plasma membrane	27.8089	28.2185	28.2575	27.1362	27.2173	27.0077	Cluster_1	-1.96506	8	27.2	69.53	0	105.39	40	0.359028	1.08986	1.15946	-0.841262	-0.696554	-1.07053
LOC_Os03g57300.1	Q6F3B5	-	Expressed protein	Unknown	not assigned.unknown	Nucleus	24.9848	24.6609	24.9083	23.6873	23.4551	23.3708	Cluster_1	-2.54369	3	2.7	142.83	0	9.8573	16	1.07207	0.641774	0.970536	-0.651771	-0.960279	-1.07233
LOC_Os03g08810.1	Q10QR1	osa:4331875	Uncharacterized protein	Unknown	not assigned.unknown	Nucleus	26.5106	26.2457	26.2583	22.9072	24.157	23.7258	Cluster_1	-6.68775	4	28	24.622	0	18.805	23	0.990973	0.820878	0.828935	-1.32305	-0.520429	-0.79731
LOC_Os01g05010.1	Q9FU80	osa:4325458	mitochondrial glycoprotein	Unknown	not assigned.unknown	Mitochondria	28.0081	28.2916	27.5846	27.0195	26.8288	27.246	Cluster_1	-1.90529	6	27.3	29.436	0	23.117	105	0.894033	1.38938	0.153982	-0.83337	-1.16647	-0.437561
LOC_Os09g19710.1	Q6K550	osa:4346849	Hypersensitive-induced response protein-like protein 2	Unknown	not assigned.unknown	Plasma membrane	27.8791	28.0542	27.939	26.418	26.25	26.2423	Cluster_1	-3.14718	6	44.9	31.606	0	77.928	133	0.822831	1.0153	0.888693	-0.783026	-0.967646	-0.976152
LOC_Os03g26820.1	Q6ASY2	osa:4332993	Non-specific lipid transfer protein-like 1 (OsLTPL1)	Unknown	not assigned.unknown	Vacuolar membrane	30.9254	30.5832	30.0621	27.2321	26.9771	27.0132	Cluster_1	-10.9242	3	24.7	16.899	0	30.889	93	1.11263	0.933633	0.660978	-0.819735	-0.953206	-0.934302
LOC_Os01g47490.3	Q5SN58	osa:4326851	Lg106	Unknown	not assigned.unknown	Nucleus	24.8329	24.8147	24.8471	24.2062	23.4335	23.756	Cluster_1	-2.04627	2	17.6	15.763	0	5.926	11	0.839521	0.809988	0.862496	-0.17642	-1.42916	-0.906427
LOC_Os05g01262.2	B7EUG6	osa:4337538	cDNA clone:J033125H15, full insert sequence	Unknown	not assigned.unknown	Plasma membrane	27.0769	26.933	26.8423	26.4095	26.1251	26.153	Cluster_1	-1.64893	3	26.8	21.026	0	17.261	23	1.17547	0.82808	0.609056	-0.43565	-1.12212	-1.05483
LOC_Os04g32710.1	B9FEZ1	osa:107277301	40S ribosomal protein S27	Unknown	not assigned.unknown	Chloroplast	29.7114	29.5033	29.1494	28.434	28.536	28.4409	Cluster_1	-1.97852	3	44.2	9.5581	0	15.879	109	1.31508	0.949636	0.328171	-0.928	-0.748945	-0.915943
LOC_Os03g40010.1	Q10H93	osa:4333378	DEK C terminal domain containing protein	Unknown	not assigned.unknown	Nucleus	27.7466	27.8676	27.8263	25.3905	25.4132	25.1018	Cluster_1	-5.70259	15	24.9	77.887	0	119.83	136	0.86116	0.948798	0.918887	-0.845371	-0.828941	-1.05453
LOC_Os07g06590.1	Q8H559	osa:4342446	ML domain protein	Unknown	not assigned.unknown	Extracellular	28.7745	28.6583	28.8425	26.26	24.0457	26.2419	Cluster_1	-9.46493	2	32.2	16.196	0	18.032	28	0.839266	0.779713	0.874103	-0.449602	-1.58458	-0.4589
LOC_Os05g02650.1	B9FM64	osa:9266232	E3 UFM1-protein ligase 1 homolog (EC 2.3.2.-) (E3 UFM1-protein transferase 1 homolog)	Unknown	not assigned.unknown	ER membrane	26.6422	26.3729	26.6905	24.2576	25.5778	23.7129	Cluster_1	-4.148	11	20.1	90.79	0	50.249	35	0.858032	0.647903	0.895649	-1.00218	0.0277189	-1.42712
LOC_Os09g37600.1	Q0IZU8	osa:4347773	lysM domain-containing GPI-anchored precursor	Unknown	not assigned.unknown	Extracellular	28.6927	28.9459	28.4511	26.9554	26.9185	26.9185	Cluster_1	-3.40054	4	15.8	38.686	0	42.599	81	0.897117	1.15554	0.650547	-0.876008	-0.913596	-0.913596
LOC_Os04g42840.1	Q7X8C3	osa:4336347	OSJNBa0043L24.9 protein	Unknown	not assigned.unknown	Cytosol	26.581	25.8614	26.5746	25.4526	25.2857	25.0935	Cluster_1	-2.08749	9	15.4	159.92	0	61.025	26	1.19324	0.0821843	1.18335	-0.548932	-0.806522	-1.10332
LOC_Os11g36060.2	B7F5C0	-	Os11g0568600 protein (THUMP domain containing protein, expressed) (cDNA clone:002-184-A08, full insert sequence)	Unknown	not assigned.unknown	Nucleus	27.0197	27.0289	27.0258	24.328	23.8511	24.1037	Cluster_1	-7.62388	6	26.6	40.106	0	29.608	37	0.905692	0.911396	0.909498	-0.763873	-1.05968	-0.903029
LOC_Os03g30460.1	Q7Y1L1	osa:4333120	vacuolar sorting-associated 52	Unknown	not assigned.unknown	Cytosol	25.633	25.2362	25.4234	24.4702	24.4122	24.6872	Cluster_1	-1.87602	5	9.8	80.102	0	12.628	26	1.25927	0.497587	0.856964	-0.972958	-1.08445	-0.556414
LOC_Os08g40570.1	Q7EZB9	osa:4346040	pyridoxamine 5-phosphate oxidase family protein	Unknown	not assigned.unknown	Mitochondria	26.0964	25.8733	25.6526	23.5817	23.8581	24.7063	Cluster_1	-3.54409	5	18.1	39.925	0	10.734	21	1.05534	0.847919	0.642644	-1.28281	-1.02588	-0.237212
LOC_Os01g01307.1	B7ENG6	osa:4326440	Translocon-associated protein subunit beta (TRAP-beta) (Signal sequence receptor subunit beta)	Unknown	not assigned.unknown	ER membrane	29.6499	29.4517	29.5348	28.7735	28.726	28.8904	Cluster_1	-1.68042	5	33.7	20.402	0	35.376	113	1.14452	0.670798	0.869353	-0.950087	-1.06383	-0.670754
LOC_Os05g02820.1	B9FGI8	osa:107281145	Uncharacterized protein	Unknown	not assigned.unknown	Cytosol	25.7201	25.9659	25.6567	24.3877	24.767	23.566	Cluster_1	-2.9092	8	13.7	99.69	0	35.654	20	0.759152	1.02217	0.691297	-0.666451	-0.260562	-1.54561
LOC_Os04g56350.1	Q8S3P9	osa:4337268	Uncharacterized protein 24K23.8	Unknown	not assigned.unknown	Chloroplast	25.8781	25.8745	25.8898	24.3125	24.6267	23.742	Cluster_1	-3.14643	3	8.4	60.255	0	19.959	13	0.868273	0.864498	0.880646	-0.781102	-0.450111	-1.3822
LOC_Os06g02370.1	Q9LWT7	osa:9267527	Uncharacterized protein	Unknown	not assigned.unknown	Plasma membrane	26.6734	26.8884	26.9465	25.0409	24.3766	24.8105	Cluster_1	-4.2677	6	10.9	62.787	0	14.284	26	0.755694	0.939476	0.989091	-0.639853	-1.20767	-0.836735
LOC_Os01g73514.1	Q8LHD1	osa:9270353	5-oxoprolinase	Unknown	not assigned.unknown	Cytosol	27.0251	27.0862	26.969	26.5556	26.3474	25.9112	Cluster_1	-1.68803	28	37.3	136.79	0	115.23	119	0.809404	0.940973	0.688609	-0.201175	-0.649395	-1.58842
LOC_Os07g46370.1	Q0D3Z9	osa:4344154	WD domain, G-beta repeat domain containing protein	Unknown	not assigned.unknown	ER	29.6515	29.8315	29.6899	29.0183	28.9637	28.9766	Cluster_1	-1.66796	32	42.3	121.75	0	266.9	414	0.724188	1.16407	0.818105	-0.823705	-0.95709	-0.925571
LOC_Os01g68810.1	Q5JLC8	-	THO complex subunit 2	Unknown	not assigned.unknown	Nucleus	25.3319	25.1443	24.4586	23.0123	23.551	23.1122	Cluster_1	-3.3709	5	5.4	205.4	0	32.385	6	1.20665	1.0226	0.350088	-1.06857	-0.540163	-0.970613
LOC_Os05g45960.1	B9FLB9	osa:9269289	aldehyde dehydrogenase	#N/A	-	Mitochondria	27.7886	28.4047	28.373	27.3471	27.3024	27.5453	Cluster_1	-1.72967	17	51.1	51.404	0	83.563	181	-0.0099592	1.24168	1.17722	-0.907019	-0.997681	-0.504233
LOC_Os05g46780.1	B9FLF8	-	FHA domain-containing protein	#N/A	-	Plasma membrane	24.3975	23.9897	24.2122	23.3959	22.9642	23.4934	Cluster_1	-1.88595	3	7.8	56.563	0	8.8395	9	1.19702	0.452213	0.858517	-0.632439	-1.42099	-0.454326
LOC_Os09g30439.1	Q0J0U8	osa:4347405	Heat shock protein (cDNA clone:001-041-G11, full insert sequence) (cDNA, clone: J100014C16, full insert sequence)	#N/A	-	Cytosol	31.7908	31.8124	31.7248	31.1628	30.9497	31.1582	Cluster_1	-1.60851	3	56.7	94.194	0	323.31	1851	0.930277	0.986414	0.758548	-0.702941	-1.25732	-0.714976
LOC_Os04g50790.3	Q0JAJ6	-	RNA recognition motif	#N/A	-	Cytosol	25.3772	25.4984	25.9081	24.2732	24.504	24.1418	Cluster_1	-2.44225	2	10.9	29.128	0	6.0098	15	0.579528	0.744103	1.30046	-0.919682	-0.606281	-1.09813
LOC_Os02g50790.1	B9F2X6	-	TPR_MLP1_2 domain-containing protein	#N/A	-	Cytosol	27.8444	27.3137	28.1201	24.9688	25.0636	24.9311	Cluster_1	-6.82853	14	20	120.79	0	99.714	48	0.954659	0.610202	1.13362	-0.911835	-0.850308	-0.936336
LOC_Os07g12650.2	Q8H2J8	osa:4342771	40S ribosomal protein S12	#N/A	-	Cytosol	27.4017	27.4592	27.1297	23.939	23.0266	23.1602	Cluster_1	-15.5077	2	74.6	14.779	0	74.196	15	0.935034	0.961275	0.810895	-0.645148	-1.0615	-1.00055
LOC_Os01g68324.1	Q5N7W3	osa:4324876	Dolichyl-diphosphooligosaccharide--protein glycosyltransferase subunit 2 (Ribophorin II) (RPN-II) (Ribophorin-2)	#N/A	-	ER membrane	29.402	29.45	29.5056	28.5237	28.6272	28.6132	Cluster_1	-1.82069	28	55.9	75.305	0	298.41	470	0.801926	0.902907	1.01962	-1.04334	-0.8259	-0.855214
LOC_Os09g17740.1	P12330	osa:4346803	Chlorophyll a-b binding protein 1, chloroplastic (LHCII type I CAB-1) (LHCP)	Photosynthesis	PS.lightreaction.photosystem II.LHC-II	Chloroplast membrane	29.3964	29.4583	29.3068	32.7879	32.8455	32.6141	Cluster_2	10.2814	3	57.4	28.014	0	84.642	303	-0.906768	-0.873203	-0.955367	0.932786	0.964034	0.838517
LOC_Os04g38410.1	Q7XV11	osa:4336028	Chlorophyll a-b binding protein, chloroplastic	Photosynthesis	PS.lightreaction.photosystem II.LHC-II	Chloroplast membrane	25.5302	24.898	25.585	29.3044	29.3135	29.2136	Cluster_2	15.3416	8	44.4	27.06	0	48.41	110	-0.818466	-1.10959	-0.793216	0.91964	0.923816	0.877815
LOC_Os07g37240.1	Q6Z411	osa:4343583	Chlorophyll a-b binding protein, chloroplastic	Photosynthesis	PS.lightreaction.photosystem II.LHC-II	Chloroplast membrane	27.9047	27.8826	28.1674	30.5415	30.4129	30.4968	Cluster_2	5.65213	8	46.2	31.349	0	87.471	166	-0.968431	-0.984528	-0.777109	0.952109	0.858423	0.919535
LOC_Os07g37550.1	Q6ZF30	osa:4343604	Chlorophyll a-b binding protein, chloroplastic	Photosynthesis	PS.lightreaction.photosystem II.LHC-II	Chloroplast membrane	25.4029	25.1168	24.1397	28.5128	28.4722	28.449	Cluster_2	12.0547	7	49.6	28.778	0	47.83	90	-0.636068	-0.778282	-1.26407	0.910122	0.889934	0.878362
LOC_Os02g10390.3	Q6H748	osa:4328623	Chlorophyll a-b binding protein, chloroplastic	Photosynthesis	PS.lightreaction.photosystem II.LHC-II	Chloroplast membrane	25.5563	25.5304	25.6437	29.108	29.2038	28.7278	Cluster_2	10.8258	6	43.6	25.696	0	35.094	101	-0.920286	-0.933996	-0.874048	0.959628	1.0103	0.758399
LOC_Os08g33820.1	Q6YWJ7	osa:4345663	Chlorophyll a-b binding protein, chloroplastic	Photosynthesis	PS.lightreaction.photosystem II.LHC-II	Chloroplast membrane	23.283	24.5931	24.6566	28.3886	28.3121	28.2147	Cluster_2	17.4797	2	17.2	26.955	0	8.2048	13	-1.27847	-0.712289	-0.684859	0.927944	0.894883	0.852786
LOC_Os07g38960.2	Q6ZL95	osa:4343709	Chlorophyll a-b binding protein, chloroplastic	Photosynthesis	PS.lightreaction.photosystem II.LHC-II	Chloroplast membrane	24.184	23.5329	24.421	26.5914	26.8304	26.9554	Cluster_2	6.71045	2	26	28.104	0	15.512	26	-0.803851	-1.22755	-0.649621	0.762852	0.918411	0.999758
LOC_Os11g13890.1	Q53N83	osa:4350176	Chlorophyll a-b binding protein, chloroplastic	Photosynthesis	PS.lightreaction.photosystem II.LHC-II	Chloroplast membrane	27.971	27.8507	27.7683	29.5367	29.5858	29.6933	Cluster_2	3.34478	10	45.6	30.283	0	84.564	159	-0.797053	-0.92275	-1.00875	0.837946	0.889197	1.00141
LOC_Os01g41710.1	I3QD41	osa:4324599	Chlorophyll a-b binding protein, chloroplastic	Photosynthesis	PS.lightreaction.photosystem II.LHC-II	Chloroplast membrane	27.507	27.6905	28.1568	30.6248	30.6942	30.9104	Cluster_2	7.77253	3	57.9	27.552	0	57.05	89	-1.07336	-0.961258	-0.676376	0.831381	0.873783	1.00583
LOC_Os03g39610.1	I3QD65	osa:4333359	Chlorophyll a-b binding protein, chloroplastic	Photosynthesis	PS.lightreaction.photosystem II.LHC-II	Chloroplast membrane	27.0702	27.2285	27.5884	30.2028	30.4727	30.235	Cluster_2	8.0433	6	56.3	28.495	0	40.148	128	-1.04269	-0.947254	-0.73024	0.846019	1.00873	0.865437
LOC_Os10g21192.1	Q8S6H1	-	Photosystem II protein D1	Photosynthesis	PS.lightreaction.photosystem II.PSII polypeptide subunits	Plasma membrane	28.6003	29.0249	29.1898	30.4407	30.408	30.0601	Cluster_2	2.57501	7	22.4	38.99	0	41.586	133	-1.3027	-0.76065	-0.550104	1.04702	1.00534	0.561096
LOC_Os08g39430.1	Q6ZK86	osa:4345971	thylakoid lumenal 19 kDa protein, chloroplast precursor	Photosynthesis	PS.lightreaction.photosystem II.PSII polypeptide subunits	Chloroplast membrane	23.8232	23.6909	23.5549	27.8102	27.572	28.3901	Cluster_2	18.8235	1	14	25.51	0	11.84	23	-0.849161	-0.90581	-0.963996	0.857564	0.755598	1.1058
LOC_Os06g39708.1	Q69VC8	-	Photosystem II 47kDa protein_chloroplast	Photosynthesis	PS.lightreaction.photosystem II.PSII polypeptide subunits	Plasma membrane	28.5944	28.4759	28.4461	31.0894	31.0681	30.9429	Cluster_2	5.7677	10	25.6	56.233	0	222.38	317	-0.847565	-0.933012	-0.954498	0.952003	0.936679	0.846393
LOC_Os03g56670.2	Q8S7H8	osa:4334300	Photosystem I reaction center subunit III (PSI-F)	Photosynthesis	PS.lightreaction.photosystem I.PSI polypeptide subunits	Chloroplast	25.9158	24.5297	23.409	28.1378	27.7387	27.7398	Cluster_2	9.53961	5	30.9	24.766	0	17.725	45	-0.168308	-0.876746	-1.4495	0.967306	0.763346	0.763905
LOC_Os05g48630.2	Q0DG05	osa:4339593	Photosystem I reaction center subunit VI, chloroplastic (PSI-H) (Light-harvesting complex I 11 kDa protein) (Protein GOS5)	Photosynthesis	PS.lightreaction.photosystem I.PSI polypeptide subunits	Chloroplast membrane	24.1394	24.0829	23.9805	28.1663	27.8685	27.6171	Cluster_2	14.0877	2	31	15.043	0	17.322	26	-0.875232	-0.902183	-0.950967	1.04402	0.902093	0.782267
LOC_Os10g38229.1	Q8S7T3	-	Photosystem I P700 chlorophyll a apoprotein A1 (EC 1.97.1.12) (PsaA)	Photosynthesis	PS.lightreaction.photosystem I.PSI polypeptide subunits	Chloroplast membrane	27.2308	27.0991	27.1677	28.2865	27.9655	27.7062	Cluster_2	1.76566	7	10.1	83.094	0	20.121	75	-0.708483	-0.978779	-0.837992	1.45847	0.799532	0.267252
LOC_Os10g21324.1	A0A0K0LQZ8	-	Cytochrome b6	Photosynthesis	PS.lightreaction.cytochrome b6/f.cytochrome b6 (CYB6)	Chloroplast membrane	26.5578	26.6259	25.6501	29.0515	29.2655	28.9377	Cluster_2	6.99821	4	23.3	26.013	0	16.478	71	-0.71157	-0.668425	-1.28639	0.867629	1.00317	0.795581
LOC_Os07g32880.1	Q84NW1	osa:4343366	ATP synthase gamma chain	Photosynthesis	PS.lightreaction.ATP synthase.gamma chain	Mitochondrial membrane	25.1869	23.9349	24.2769	27.1619	27.4455	27.5732	Cluster_2	7.60689	8	34.4	39.706	0	35.341	51	-0.447571	-1.20173	-0.995688	0.742138	0.912976	0.989871
LOC_Os02g51470.3	Q6Z8K7	osa:9270776	ATP synthase F1, delta subunit family protein	Photosynthesis	PS.lightreaction.ATP synthase.delta chain	Mitochondrial membrane	23.6921	23.5636	24.1342	27.5977	27.6311	27.8945	Cluster_2	15.0439	2	11.1	26.217	0	18.09	22	-0.95683	-1.01653	-0.75151	0.857168	0.87269	0.995012
LOC_Os03g57220.2	Q10CE4	-	Glycolate oxidase 1 (GOX 1) (OsGLO1) (EC 1.1.3.15) (Peroxisomal (S)-2-hydroxy-acid oxidase GLO1) (Short chain alpha-hydroxy acid oxidase GLO1)	Photosynthesis	PS.photorespiration.glycolate oxydase	Peroxisome	23.7768	23.2099	23.547	25.6098	25.9918	25.5036	Cluster_2	4.56466	3	32.5	40.383	0	16.076	46	-0.677811	-1.14093	-0.865521	0.81963	1.13171	0.732917
LOC_Os08g39300.4	Q6ZFI6	osa:4345962	Alanine--glyoxylate transaminase (EC 2.6.1.44)	Photosynthesis	PS.photorespiration.aminotransferases peroxisomal	Peroxisome	25.4499	25.2528	25.2411	26.6447	26.565	27.0183	Cluster_2	2.69087	5	19.7	44.265	0	27.711	41	-0.723047	-0.969159	-0.98387	0.769661	0.670057	1.23636
LOC_Os01g12830.1	Q8W0A4	osa:4327189	erythronate-4-phosphate dehydrogenase domain containing protein	Photosynthesis	PS.photorespiration.hydroxypyruvate reductase	Cytosol	27.0487	23.9069	26.4386	29.8642	29.6772	29.1063	Cluster_2	13.4651	7	45.3	34.208	0	43.419	50	-0.269068	-1.62187	-0.531787	0.943193	0.862674	0.61686
LOC_Os12g19470.1	Q2QTJ1	osa:4352021	Ribulose bisphosphate carboxylase small subunit, chloroplastic (RuBisCO small subunit)	Photosynthesis	PS.calvin cycle.rubisco small subunit	Chloroplast	29.8062	30.0174	29.826	31.1711	31.1288	30.8824	Cluster_2	2.26196	8	46.2	19.639	0	79.67	249	-1.01389	-0.692259	-0.983861	1.06468	1.00032	0.625023
LOC_Os01g67860.1	Q5N725	osa:4325027	Fructose-bisphosphate aldolase 3, cytoplasmic (EC 4.1.2.13) (Aldolase C-1) (AldC-1)	Photosynthesis	PS.calvin cycle.aldolase	Cytosol	30.277	29.9144	29.9664	31.0975	31.5292	31.2658	Cluster_2	2.37003	11	73.2	38.823	0	214.23	546	-0.563371	-1.07649	-1.00296	0.597873	1.20888	0.836071
LOC_Os02g47020.1	Q6Z8F4	osa:4330413	Phosphoribulokinase (EC 2.7.1.19)	Photosynthesis	PS.calvin cycle.PRK	Cytosol	24.0295	24.4945	23.9475	25.6057	25.901	25.4303	Cluster_2	2.80608	2	6.2	44.864	0	4.8941	19	-1.02606	-0.478879	-1.12249	0.828804	1.17628	0.622348
LOC_Os11g47970.1	G8CTM8	-	Ribulose bisphosphate carboxylase activase small isoform (Rubisco activase small isoform)	Photosynthesis	PS.calvin cycle.rubisco interacting	Chloroplast	28.6594	28.5329	28.5416	30.4552	30.2657	30.2201	Cluster_2	3.33041	17	52.1	52.085	0	280.49	388	-0.82351	-0.955927	-0.946814	1.05697	0.858538	0.810746
LOC_Os01g69030.1	Q0JGK4	osa:4324364	Probable sucrose-phosphate synthase 1 (EC 2.4.1.14) (Sucrose phosphate synthase 1F) (OsSPS1F) (UDP-glucose-fructose-phosphate glucosyltransferase)	Major CHO metabolism	major CHO metabolism.synthesis.sucrose.SPS	Cytosol	25.9612	25.3705	25.5466	26.3925	26.7812	26.761	Cluster_2	2.02632	17	25.5	114.22	0	95.268	128	-0.287641	-1.26222	-0.971649	0.424098	1.06533	1.03208
LOC_Os07g09890.1	Q6Z398	osa:4342654	Hexokinase-4, chloroplastic (EC 2.7.1.1) (Hexokinase II)	Major CHO metabolism	major CHO metabolism.degradation.sucrose.hexokinase	Chloroplast	23.0301	23.7985	24.2872	26.3348	25.2628	25.4631	Cluster_2	3.94942	5	13.8	54.758	0	24.171	16	-1.37475	-0.740632	-0.337406	1.35217	0.467668	0.632943
LOC_Os06g09450.7	I3QD82	osa:4340386	Sucrose synthase (EC 2.4.1.13)	Major CHO metabolism	major CHO metabolism.degradation.sucrose.Susy	Cytosol	30.4634	30.4774	30.4338	31.3222	31.3697	31.3414	Cluster_2	1.84834	40	65	92.128	0	323.31	2028	-0.901294	-0.872553	-0.962289	0.8663	0.964096	0.905739
LOC_Os07g42490.2	Q43009	osa:4343910	Sucrose synthase 3 (OsSUS3) (RSs3) (EC 2.4.1.13) (Sucrose-UDP glucosyltransferase 3)	Major CHO metabolism	major CHO metabolism.degradation.sucrose.Susy	Cytosol	27.869	27.7303	27.6869	30.3561	30.1553	30.5941	Cluster_2	6.09007	21	50.7	93.111	0	149.41	310	-0.833263	-0.92992	-0.960157	0.899101	0.759286	1.06495
LOC_Os03g28330.4	P31924	osa:4333062	Sucrose synthase 1 (OsSUS1) (EC 2.4.1.13) (Sucrose synthase 2) (RSs2) (Sucrose-UDP glucosyltransferase 1)	Major CHO metabolism	major CHO metabolism.degradation.sucrose.Susy	Cytosol	29.6029	29.7059	29.7177	31.3126	31.1331	31.1012	Cluster_2	2.84183	19	56.2	92.907	0	267.53	901	-0.995922	-0.87164	-0.857497	1.06546	0.849065	0.810533
LOC_Os01g63270.1	Q8LQ33	osa:4324810	Alpha-1,4 glucan phosphorylase (EC 2.4.1.1)	Major CHO metabolism	major CHO metabolism.degradation.starch.starch phosphorylase	Cytosol	27.7071	27.5992	27.9871	29.0914	29.0467	28.8935	Cluster_2	2.37192	29	50.3	94.47	0	222.43	317	-0.975773	-1.13063	-0.5743	1.00963	0.945408	0.725665
LOC_Os03g55090.1	Q9AUV8	-	Alpha-1,4 glucan phosphorylase (EC 2.4.1.1)	Major CHO metabolism	major CHO metabolism.degradation.starch.starch phosphorylase	Cytosol	28.4753	28.2729	28.2643	30.2113	30.2037	30.1411	Cluster_2	3.5997	39	62.4	106.22	0	316.1	566	-0.774324	-0.973691	-0.982217	0.935594	0.928143	0.866494
LOC_Os12g20150.1	Q2QTC2	osa:4352028	Phosphoglucan, water dikinase, chloroplastic (EC 2.7.9.5)	Major CHO metabolism	major CHO metabolism.degradation.starch.glucan water dikinase	Chloroplast	24.762	23.7003	24.0714	26.7837	26.7568	26.5001	Cluster_2	5.66607	14	20.6	132.89	0	55.572	57	-0.471173	-1.22107	-0.958953	0.95681	0.937848	0.756537
LOC_Os07g43390.1	F2ZBU6	osa:4343975	4-alpha-glucanotransferase (EC 2.4.1.25) (Amylomaltase) (Disproportionating enzyme)	Major CHO metabolism	major CHO metabolism.degradation.starch.D enzyme	Chloroplast	26.8696	26.9159	27.0449	29.359	29.3835	29.392	Cluster_2	5.40643	19	45.3	66.284	0	113.24	236	-0.96733	-0.932635	-0.83602	0.897617	0.915999	0.922369
LOC_Os07g46790.1	B9FUP9	-	4-alpha-glucanotransferase (EC 2.4.1.25) (Amylomaltase) (Disproportionating enzyme)	Major CHO metabolism	major CHO metabolism.degradation.starch.D enzyme	Cytosol	26.9711	26.9302	26.6483	28.0857	28.3045	28.0872	Cluster_2	2.47813	28	39.3	108.29	0	170.73	207	-0.730606	-0.786672	-1.17286	0.796093	1.09581	0.798243
LOC_Os06g07600.1	B9FRS2	-	Galactinol--sucrose galactosyltransferase (EC 2.4.1.82)	Minor CHO metabolism	minor CHO metabolism.raffinose family.raffinose synthases.putative	Chloroplast	25.7795	26.1907	25.2708	26.9892	27.4497	26.8152	Cluster_2	2.52747	10	20.5	89.656	0	69.407	72	-0.78048	-0.276131	-1.4044	0.703236	1.26801	0.489769
LOC_Os09g23350.1	Q6ERD9	-	Trehalose 6-phosphate phosphatase	Minor CHO metabolism	minor CHO metabolism.trehalose.TPS	Cytosol	24.1631	24.5335	24.0732	26.6663	26.8467	26.6081	Cluster_2	5.46588	13	22.7	99.444	0	43.767	61	-0.974473	-0.700734	-1.04088	0.875247	1.00859	0.832249
LOC_Os03g12360.2	Q8H7S6	osa:4332112	Trehalose 6-phosphate phosphatase	Minor CHO metabolism	minor CHO metabolism.trehalose.potential TPS/TPP	Plasma membrane	25.4435	25.3918	25.6697	26.1313	26.346	26.4588	Cluster_2	1.75365	12	23.7	96.634	0	36.178	64	-0.995119	-1.10613	-0.509257	0.482087	0.943047	1.18538
LOC_Os02g08130.3	Q6ETN0	-	Putative ribulokinase	Minor CHO metabolism	minor CHO metabolism.sugar alcohols	Cytosol	25.0373	23.9732	24.8222	26.0983	25.9552	26.1949	Cluster_2	2.77385	6	14.9	62.202	0	20.49	30	-0.34994	-1.55297	-0.59317	0.849513	0.6878	0.958767
LOC_Os02g07350.1	Q6H6B9	osa:4328439	Inositol-1-monophosphatase (EC 3.1.3.25)	Minor CHO metabolism	minor CHO metabolism.myo-inositol.inositol phosphatase	Chloroplast	25.9869	26.6824	26.2367	27.8488	27.9454	28.216	Cluster_2	3.25215	6	33.5	38.91	0	25.181	47	-1.20719	-0.48698	-0.948578	0.720833	0.820864	1.10105
LOC_Os09g39390.1	Q652L5	osa:9269248	oxidoreductase, aldo/keto reductase family protein	Minor CHO metabolism	minor CHO metabolism.others	Mitochondria	23.7179	23.5161	24.1782	26.2876	26.2955	26.2189	Cluster_2	5.51474	5	21.6	42.217	0	20.271	20	-0.964434	-1.11213	-0.627518	0.916212	0.921957	0.865913
LOC_Os03g51000.2	Q6ASW3	osa:4333926	3,4-dihydroxy-2-butanone kinase, putative	Minor CHO metabolism	minor CHO metabolism.others	Cytosol	26.509	26.3411	26.906	27.8957	27.8275	28.0947	Cluster_2	2.55606	13	42.8	61.792	0	91.089	83	-0.979651	-1.19799	-0.463444	0.823621	0.735007	1.08246
LOC_Os12g40830.2	Q2QMK8	-	Pyridoxal kinase (EC 2.7.1.35)	Minor CHO metabolism	minor CHO metabolism.others	Cytosol	23.8345	22.8487	23.0574	25.9977	25.8535	24.4243	Cluster_2	4.52606	6	37.5	34.06	0	13.596	12	-0.370305	-1.09824	-0.944139	1.227	1.12052	0.0651595
LOC_Os02g36600.1	Q69JW7	osa:4329753	Aldose 1-epimerase (EC 5.1.3.3)	Minor CHO metabolism	minor CHO metabolism.others	-	24.9631	25.9787	23.3593	27.6791	27.8218	28.1075	Cluster_2	8.58848	2	13	40.276	0	15.959	21	-0.713792	-0.178848	-1.5586	0.71681	0.791966	0.942467
LOC_Os03g41510.7	Q10GW1	-	Oxidoreductase, aldo/keto reductase family protein, expressed	Minor CHO metabolism	minor CHO metabolism.others	Cytosol	25.0026	25.6764	24.7838	26.4059	26.3121	26.8771	Cluster_2	2.59803	7	30.2	32.144	0	20.678	34	-1.00989	-0.200201	-1.27287	0.676477	0.563712	1.24277
LOC_Os08g14330.2	Q6Z3M0	osa:9269126	Glucose-6-phosphate 1-epimerase (EC 5.1.3.15)	Minor CHO metabolism	minor CHO metabolism.others	Cytosol	27.8841	27.9736	27.8726	29.2838	29.5524	29.7693	Cluster_2	3.08458	12	62.3	37.395	0	84.781	137	-0.927635	-0.828588	-0.94038	0.620841	0.917917	1.15785
LOC_Os06g51270.1	Q5Z5B8	osa:4342136	1,3-beta-glucan synthase (EC 2.4.1.34) (1,3-beta-glucan synthase)	Minor CHO metabolism	minor CHO metabolism.callose	Plasma membrane	26.7434	27.0647	26.8152	28.3513	28.6023	28.4494	Cluster_2	3.01727	23	24	212.45	0	143.19	238	-1.05079	-0.686906	-0.969501	0.770554	1.05494	0.881702
LOC_Os01g55040.1	Q8S1X0	osa:4325131	1,3-beta-glucan synthase (EC 2.4.1.34) (1,3-beta-glucan synthase)	Minor CHO metabolism	minor CHO metabolism.callose	Plasma membrane	24.9465	24.7828	24.8015	25.9704	25.6934	25.7886	Cluster_2	1.96411	5	5.5	207.24	0	17.926	35	-0.706238	-1.00736	-0.972931	1.17685	0.667326	0.842349
LOC_Os03g61710.1	Q7Y152	osa:4334679	Galactokinase, putative	Minor CHO metabolism	minor CHO metabolism.galactose.galactokinases	Cytosol	27.4273	27.2278	27.306	28.3027	28.2115	28.255	Cluster_2	1.91327	12	36	54.693	0	82.86	130	-0.697935	-1.08335	-0.932297	0.994064	0.817742	0.901775
LOC_Os07g26900.1	B9FX12	-	Alpha-galactosidase (EC 3.2.1.22) (Melibiase)	Minor CHO metabolism	minor CHO metabolism.galactose.alpha-galactosidases	Extracellular	24.4789	23.6544	24.1135	25.0451	25.5065	25.3993	Cluster_2	2.35335	6	22.1	41.802	0	19.111	24	-0.29791	-1.41077	-0.791036	0.466347	1.08902	0.944354
LOC_Os08g03290.1	I3QD45	osa:4344564	Glyceraldehyde-3-phosphate dehydrogenase (EC 1.2.1.-)	Glycolysis	glycolysis.cytosolic branch.glyceraldehyde 3-phosphate dehydrogenase (GAP-DH)	Cytosol	30.1337	30.0289	30.0006	31.6557	31.697	31.6277	Cluster_2	3.04349	13	72.4	36.412	0	211.41	812	-0.821432	-0.940346	-0.972503	0.906431	0.953291	0.87456
LOC_Os02g38920.1	A0A2H4N016	osa:4329892	Glyceraldehyde-3-phosphate dehydrogenase (EC 1.2.1.-)	Glycolysis	glycolysis.cytosolic branch.glyceraldehyde 3-phosphate dehydrogenase (GAP-DH)	Cytosol	29.6764	29.7685	29.7681	31.1261	31.0249	31.268	Cluster_2	2.64272	9	75.7	36.567	0	209.47	305	-0.986716	-0.867518	-0.868069	0.889915	0.758888	1.0735
LOC_Os09g20820.1	B7FA07	osa:4346906	Phosphopyruvate hydratase (EC 4.2.1.11)	Glycolysis	glycolysis.cytosolic branch.enolase	Cytosol	26.5737	26.6395	26.5956	27.7438	27.0201	27.3685	Cluster_2	1.71066	14	41.1	50.769	0	104.22	90	-0.863243	-0.726843	-0.81773	1.56181	0.0619484	0.784063
LOC_Os03g14450.1	Q10P35	osa:4332253	Phosphopyruvate hydratase (EC 4.2.1.11)	Glycolysis	glycolysis.cytosolic branch.enolase	Cytosol	30.0013	30.1147	30.2368	31.2031	30.9128	31.1282	Cluster_2	1.95036	8	68.3	47.972	0	323.31	333	-1.10459	-0.895157	-0.669648	1.11461	0.57853	0.976262
LOC_Os07g26610.2	Q7XHZ2	-	Phosphoglucomutase (alpha-D-glucose-1,6-bisphosphate-dependent) (EC 5.4.2.2)	Glycolysis	glycolysis.plastid branch.phosphoglucomutase (PGM)	Cytosol	25.975	25.8922	26.4251	27.0638	26.932	27.7218	Cluster_2	2.20658	13	41.8	58.475	0	62.158	98	-0.984884	-1.10244	-0.345498	0.561811	0.374572	1.49644
LOC_Os04g39420.1	A0A0P0WBF4	-	6-phosphofructokinase 2	Glycolysis	glycolysis.plastid branch.phosphofructokinase (PFK)	Cytosol	23.86	24.2545	24.5521	27.7382	27.8764	27.004	Cluster_2	9.96819	4	24.4	29.443	0	20.988	35	-1.08995	-0.877199	-0.716678	1.00177	1.07629	0.605769
LOC_Os03g18220.1	B7ERZ5	osa:4332519	Pyruvate decarboxylase (EC 4.1.1.1)	Fermentation	fermentation.PDC	Cytosol	29.4033	29.2357	29.1496	30.29	30.0252	30.0293	Cluster_2	1.80499	20	52.1	64.718	0	318.79	436	-0.590753	-0.937518	-1.11573	1.24367	0.695935	0.704392
LOC_Os01g32080.1	Q0JMH0	osa:4324491	2-hydroxyacyl-CoA lyase (EC 4.1.-.-) (2-hydroxyphytanoyl-CoA lyase) (2-HPCL) (Oxalyl-CoA decarboxylase)	Fermentation	fermentation.PDC	Chloroplast	27.2069	27.4064	27.3517	28.568	28.3238	28.449	Cluster_2	2.1814	18	47.1	60.825	0	71.79	151	-1.08455	-0.765186	-0.852787	1.09464	0.703681	0.904207
LOC_Os01g61380.1	Q5QLS8	osa:4327423	Malate dehydrogenase (EC 1.1.1.37)	Gluconeogenese	gluconeogenesis.Malate DH	Mitochondria	29.0154	29.0308	28.6966	29.9858	30.0029	29.725	Cluster_2	1.98652	5	62.9	41.787	0	85.288	224	-0.698505	-0.671218	-1.26381	1.02185	1.05223	0.55945
LOC_Os07g22350.1	Q7EYK9	osa:4342988	Glucose-6-phosphate 1-dehydrogenase (EC 1.1.1.49)	OPP	OPP.oxidative PP.G6PD	Cytosol	26.8576	26.7593	26.3527	29.0002	29.2866	28.7277	Cluster_2	5.09228	9	31.8	66.052	0	69.78	100	-0.743227	-0.818312	-1.12881	0.893235	1.11197	0.685149
LOC_Os03g20300.3	Q10M94	osa:4332659	Glucose-6-phosphate 1-dehydrogenase (EC 1.1.1.49)	OPP	OPP.oxidative PP.G6PD	Cytosol	27.0887	26.6071	27.1291	28.204	28.0487	28.4928	Cluster_2	2.47403	21	53.2	62.839	0	136.89	162	-0.672794	-1.31272	-0.619158	0.809118	0.602743	1.19281
LOC_Os09g35970.1	Q69NG5	osa:4347654	Probable 6-phosphogluconolactonase 4, chloroplastic (6PGL 4) (EC 3.1.1.31)	OPP	OPP.oxidative PP.6-phosphogluconolactonase	Chloroplast	24.3843	25.1473	24.9689	26.0403	26.832	26.4802	Cluster_2	3.06811	6	32.1	34.496	0	43.142	37	-1.31761	-0.518372	-0.705246	0.417094	1.24629	0.877842
LOC_Os11g29400.1	Q2R480	osa:4350528	6-phosphogluconate dehydrogenase, decarboxylating 2, chloroplastic (OsG6PGH2) (EC 1.1.1.44)	OPP	OPP.oxidative PP.6-phosphogluconate dehydrogenase	Chloroplast	27.139	26.822	27.355	28.0341	28.1377	28.366	Cluster_2	2.10521	19	61.8	54.299	0	185.57	194	-0.809826	-1.31979	-0.462288	0.630411	0.797065	1.16443
LOC_Os01g53910.1	Q8LQ70	-	dehydrogenase	OPP	OPP.oxidative PP.6-phosphogluconate dehydrogenase	Chloroplast	26.5678	26.2386	25.9317	28.2673	28.4621	28.1166	Cluster_2	4.10093	5	30.2	34.827	0	35.098	53	-0.611544	-0.900716	-1.17033	0.88131	1.05237	0.748912
LOC_Os02g35500.1	Q84VC8	osa:4329690	Gamma hydroxybutyrate dehydrogenase-like protein	OPP	OPP.oxidative PP.6-phosphogluconate dehydrogenase	Cytosol	28.4653	28.2206	28.3614	30.5234	30.4277	30.8077	Cluster_2	4.7147	13	64.5	30.496	0	140.21	240	-0.812212	-1.0105	-0.896361	0.855396	0.777895	1.08578
LOC_Os08g05830.1	Q84ZL6	osa:4344683	Transaldolase (EC 2.2.1.2)	OPP	OPP.non-reductive PP.transaldolase	Cytosol	26.2204	25.4559	24.9489	27.5438	27.668	27.6116	Cluster_2	4.18743	11	45.1	43.019	0	65.851	106	-0.294641	-0.930469	-1.35207	0.80583	0.909111	0.862244
LOC_Os09g33500.2	B7E707	-	Pyruvate dehydrogenase E1 component subunit beta (EC 1.2.4.1)	TCA/org transformation	TCA / org. transformation.TCA.pyruvate DH.E1	Mitochondria	28.3999	28.0161	27.9014	29.077	29.615	29.1503	Cluster_2	2.25792	6	46.9	38.511	0	100.46	162	-0.42549	-0.98209	-1.14839	0.556481	1.33666	0.66283
LOC_Os08g42410.1	Q6Z1G7	osa:4346159	Pyruvate dehydrogenase E1 component subunit beta-1, mitochondrial (PDHE1-B) (EC 1.2.4.1)	TCA/org transformation	TCA / org. transformation.TCA.pyruvate DH.E1	Mitochondria	25.7711	25.1783	26.1458	27.3859	27.4926	27.3877	Cluster_2	3.30274	5	42.2	39.944	0	42.607	56	-0.793925	-1.3903	-0.416943	0.830673	0.938001	0.832494
LOC_Os12g08170.1	Q2QWU7	osa:4351678	Dihydrolipoamide acetyltransferase component of pyruvate dehydrogenase complex (EC 2.3.1.-)	TCA/org transformation	TCA / org. transformation.TCA.pyruvate DH.E2	Mitochondria	27.9229	27.6748	27.4639	29.3055	29.4905	29.1592	Cluster_2	3.09781	11	38.5	48.36	0	106.21	101	-0.636402	-0.90863	-1.14006	0.880896	1.08389	0.720313
LOC_Os02g10070.2	Q7F8R1	osa:4328598	Citrate synthase	TCA/org transformation	TCA / org. transformation.TCA.CS	Mitochondria	27.4193	27.5515	27.1705	29.8035	29.8956	29.9331	Cluster_2	5.64494	3	43.4	52.229	0	106.84	223	-0.880515	-0.784307	-1.06161	0.855011	0.922065	0.94936
LOC_Os11g33240.3	Q2R339	osa:4350660	Citrate synthase	TCA/org transformation	TCA / org. transformation.TCA.CS	Cytosol	24.7121	24.2125	24.3293	26.7889	26.466	26.7618	Cluster_2	4.7709	3	46.5	48.869	0	9.8124	30	-0.665915	-1.06533	-0.971999	0.994363	0.736203	0.972676
LOC_Os03g04410.1	Q10S34	osa:4331547	Aconitate hydratase (Aconitase) (EC 4.2.1.3)	TCA/org transformation	TCA / org. transformation.TCA.aconitase	Cytosol	29.8087	29.9745	29.9214	30.4945	30.5076	30.5563	Cluster_2	1.53466	31	54.2	106.3	0	248.16	696	-1.17037	-0.687576	-0.842177	0.827313	0.86548	1.00733
LOC_Os08g09200.1	B9FZG0	-	Aconitate hydratase (Aconitase) (EC 4.2.1.3)	TCA/org transformation	TCA / org. transformation.TCA.aconitase	Cytosol	30.0444	30.0623	30.0447	30.7961	30.8462	30.8382	Cluster_2	1.71286	37	59	107.62	0	323.31	1443	-0.926232	-0.884254	-0.925623	0.83989	0.957441	0.938778
LOC_Os04g42920.1	Q0JBV4	osa:4336353	Isocitrate dehydrogenase [NADP] (EC 1.1.1.42)	TCA/org transformation	TCA / org. transformation.TCA.IDH	Cytosol	27.2566	26.9329	26.7981	28.7358	28.7564	28.689	Cluster_2	3.31997	16	51.5	53.557	0	172.23	251	-0.630033	-0.967126	-1.10755	0.910665	0.932126	0.861915
LOC_Os01g14580.1	Q9XHX4	osa:4327213	Isocitrate dehydrogenase [NADP] (EC 1.1.1.42)	TCA/org transformation	TCA / org. transformation.TCA.IDH	Mitochondria	23.7942	23.9101	24.0647	24.6617	24.7232	24.7469	Cluster_2	1.72616	3	21.7	46.57	0	11.147	29	-1.1858	-0.922788	-0.572009	0.782511	0.922083	0.976004
LOC_Os07g38970.1	Q6ZL94	osa:4343710	Succinate--CoA ligase [ADP-forming] subunit alpha, mitochondrial (EC 6.2.1.5) (Succinyl-CoA synthetase subunit alpha) (SCS-alpha)	TCA/org transformation	TCA / org. transformation.TCA.succinyl-CoA ligase	Mitochondria	29.5314	29.3018	28.3803	30.2338	30.3258	30.3067	Cluster_2	2.32565	8	49.2	34.246	0	105.48	156	-0.192744	-0.490622	-1.68606	0.718445	0.83788	0.813102
LOC_Os05g49880.1	Q6F361	osa:4339682	Malate dehydrogenase (EC 1.1.1.37)	TCA/org transformation	TCA / org. transformation.TCA.malate DH	Mitochondria	29.6382	29.4918	29.4807	30.9148	31.0527	30.957	Cluster_2	2.70932	8	68.2	35.435	0	283.56	354	-0.781106	-0.966187	-0.98016	0.833218	1.00764	0.886593
LOC_Os01g46070.1	Q94JA2	osa:4326249	Malate dehydrogenase (EC 1.1.1.37)	TCA/org transformation	TCA / org. transformation.TCA.malate DH	Mitochondria	28.9606	28.8063	29.0711	31.1628	30.708	30.7764	Cluster_2	3.82752	8	68.2	35.46	0	213.9	214	-0.886925	-1.03044	-0.784117	1.1613	0.738266	0.80191
LOC_Os08g44810.1	Q6YYW3	osa:4346332	Malate dehydrogenase (NADP(+)) (EC 1.1.1.82)	TCA/org transformation	TCA / org. transformation.other organic acid transformaitons.cyt MDH	Chloroplast	23.8044	23.9107	24.2231	27.9954	28.0573	27.7155	Cluster_2	15.3841	8	33.3	47.008	0	35.677	72	-0.990478	-0.94144	-0.797289	0.943273	0.971807	0.814127
LOC_Os01g52500.5	Q0JJQ7	-	Malic enzyme	TCA/org transformation	TCA / org. transformation.other organic acid transformaitons.malic	Mitochondria	27.536	27.2867	27.1121	28.6333	28.8509	28.6952	Cluster_2	2.66634	13	55.2	54.743	0	65.562	160	-0.611608	-0.927229	-1.14839	0.777804	1.05331	0.856122
LOC_Os10g35960.1	Q337E9	osa:4349051	Malic enzyme	TCA/org transformation	TCA / org. transformation.other organic acid transformaitons.malic	Mitochondria	27.5664	27.5764	27.8294	28.1926	28.3901	28.4671	Cluster_2	1.61613	26	55.8	68.279	0	140.86	221	-1.09052	-1.06545	-0.4347	0.471144	0.963728	1.1558
LOC_Os02g07760.2	B9F3B6	osa:9267109	Succinate-semialdehyde dehydrogenase, mitochondrial (EC 1.2.1.24) (Aldehyde dehydrogenase family 5 member F1) (NAD(+)-dependent succinic semialdehyde dehydrogenase)	TCA/org transformation	TCA / org. transformation.other organic acid transformaitons.misc	Mitochondria	28.0223	28.1548	27.9823	28.8911	28.6576	28.9135	Cluster_2	1.70243	14	45.4	52.558	0	79.568	212	-0.956218	-0.65048	-1.0484	1.04727	0.508905	1.09892
LOC_Os04g38900.2	Q6MWE2	osa:4336070	Prohibitin	Mitochondrial electron transport	mitochondrial electron transport / ATP synthesis.NADH-DH.complex I	Mitochondrial membrane	27.8406	27.5376	27.5357	29.7103	29.6869	29.9245	Cluster_2	4.39527	8	58.9	30.802	0	94.575	103	-0.734556	-0.991749	-0.993323	0.852516	0.832728	1.03438
LOC_Os07g15880.1	Q7EYR6	osa:4342874	Prohibitin	Mitochondrial electron transport	mitochondrial electron transport / ATP synthesis.NADH-DH.complex I	Mitochondrial membrane	26.1843	26.5362	26.6651	29.3368	29.2822	29.1741	Cluster_2	6.97635	5	46.4	31.954	0	90.141	157	-1.08735	-0.859423	-0.775991	0.954521	0.919115	0.849128
LOC_Os02g57180.1	Q6K6A4	osa:4331143	NADH dehydrogenase 1 alpha subcomplex subunit 9,mitochondrial precursor	Mitochondrial electron transport	mitochondrial electron transport / ATP synthesis.NADH-DH.localisation not clear	Mitochondria	27.9715	28.0898	27.7243	29.1753	29.2796	29.1246	Cluster_2	2.40265	16	52.7	44.309	0	100.13	344	-0.836611	-0.668746	-1.18759	0.872246	1.02035	0.800356
LOC_Os07g45090.1	Q8H2T7	osa:4344095	NADH dehydrogenase [ubiquinone] flavoprotein 1, mitochondrial (EC 7.1.1.2)	Mitochondrial electron transport	mitochondrial electron transport / ATP synthesis.NADH-DH.localisation not clear	Mitochondrial membrane	26.7233	26.6775	26.7723	29.0103	29.3396	29.2563	Cluster_2	5.57022	15	43.3	55.26	0	104.11	170	-0.910555	-0.94417	-0.87455	0.768935	1.01074	0.949604
LOC_Os12g33958.1	Q8HCQ3	osa:6450198	NAD(P)H dehydrogenase subunit H	Mitochondrial electron transport	mitochondrial electron transport / ATP synthesis.NADH-DH.localisation not clear	Mitochondria	28.2585	28.1338	28.2122	28.8468	28.9446	28.7838	Cluster_2	1.57669	6	15.8	45.201	0	47.321	107	-0.742502	-1.08358	-0.868991	0.866505	1.13422	0.694347
LOC_Os05g23620.3	Q0DJC3	osa:4338350	cytochrome c1-1, heme protein, mitochondrial precursor	Mitochondrial electron transport	mitochondrial electron transport / ATP synthesis.cytochrome c	Mitochondrial membrane	27.7834	27.6602	27.5322	28.8795	28.8224	28.5924	Cluster_2	2.15274	9	41.8	33.293	0	61.191	131	-0.692319	-0.891493	-1.09856	1.07957	0.987329	0.615477
LOC_Os01g42650.1	P92683	osa:4325317	Cytochrome c oxidase subunit Vb	Mitochondrial electron transport	mitochondrial electron transport / ATP synthesis.cytochrome c oxidase	Chloroplast	24.1317	26.2428	24.2016	27.4388	27.1104	27.2073	Cluster_2	5.2542	4	36.1	18.047	0	18.853	18	-1.26705	0.123416	-1.22099	0.911135	0.694823	0.75867
LOC_Os09g08910.1	Q67TM4	-	ATP synthase subunit alpha	Mitochondrial electron transport	mitochondrial electron transport / ATP synthesis.F1-ATPase	Plasma membrane	30.6981	30.8498	30.921	31.5837	31.495	31.4625	Cluster_2	1.61411	12	43.6	55.325	0	224.51	728	-1.21458	-0.822653	-0.638939	1.07272	0.843749	0.759703
LOC_Os10g21266.1	Q8S6F3	-	ATP synthase subunit beta (EC 7.1.2.2)	Mitochondrial electron transport	mitochondrial electron transport / ATP synthesis.F1-ATPase	Mitochondria	30.454	30.2212	30.5262	31.2749	31.2064	31.3525	Cluster_2	1.83712	1	69.7	53.984	0	323.31	738	-0.781035	-1.25286	-0.634614	0.883354	0.744447	1.04071
LOC_Os06g43850.1	Q67W57	osa:4341660	ATP synthase F1, delta subunit family protein	Mitochondrial electron transport	mitochondrial electron transport / ATP synthesis.F1-ATPase	Mitochondria	24.5972	24.9084	23.5133	28.8507	28.3347	28.2007	Cluster_2	17.4166	6	29.8	25.065	0	71.545	63	-0.779048	-0.64465	-1.24723	1.0582	0.83531	0.777424
LOC_Os10g17280.1	Q7G3Y4	osa:4348305	ATP synthase gamma chain (ATP synthase gamma chain, mitochondrial, putative, expressed) (Os10g0320400 protein) (cDNA clone:J023135E20, full insert sequence)	Mitochondrial electron transport	mitochondrial electron transport / ATP synthesis.F1-ATPase	Mitochondrial membrane	28.5388	28.8206	28.6837	30.5946	30.5418	30.7867	Cluster_2	3.89067	13	54	35.26	0	189.27	240	-1.03883	-0.777955	-0.904648	0.864156	0.815254	1.04203
LOC_Os07g31300.1	Q8GTK7	osa:4343288	ATP synthase delta chain, mitochondrial precursor	Mitochondrial electron transport	mitochondrial electron transport / ATP synthesis.F1-ATPase	Mitochondria	27.1557	27.0262	26.7498	28.3804	28.205	28.4647	Cluster_2	2.58975	4	43.9	21.213	0	40.204	53	-0.661562	-0.830137	-1.1901	0.933432	0.70507	1.04329
LOC_Os02g03860.1	Q6ZG90	osa:4328196	ATP synthase (Mitochondrial ATP synthase)	Mitochondrial electron transport	mitochondrial electron transport / ATP synthesis.F1-ATPase	Cytosol	23.6072	24.1299	23.2981	26.4156	26.44	26.3482	Cluster_2	6.60193	9	37.5	27.34	0	35.377	49	-0.945509	-0.600546	-1.14951	0.907977	0.924062	0.863525
LOC_Os01g49190.1	Q0JKB4	osa:4324151	ATP synthase subunit beta (EC 7.1.2.2)	Mitochondrial electron transport	mitochondrial electron transport / ATP synthesis.F1-ATPase	Mitochondrial membrane	27.8449	27.8851	27.7464	29.0036	28.9892	29.1685	Cluster_2	2.34288	3	68.8	59.462	0	23.64	94	-0.878233	-0.818802	-1.02359	0.832828	0.811547	1.07625
LOC_Os01g62840.1	Q941T9	osa:4327472	Probable mannose-1-phosphate guanylyltransferase 2 (EC 2.7.7.13)	Cell wall metabolism	cell wall.precursor synthesis.NDP sugar pyrophosphorylase.GDP mannose	Cytosol	25.3111	25.304	25.3	27.533	27.5875	27.4352	Cluster_2	4.63823	2	25.2	39.606	0	33.995	58	-0.907132	-0.912973	-0.916278	0.924061	0.968933	0.84339
LOC_Os06g48760.1	Q5Z8Y4	osa:4341967	UDP-sugar pyrophosphorylase (EC 2.7.7.64)	Cell wall metabolism	cell wall.precursor synthesis.NDP sugar pyrophosphorylase.multiple NDP-Sugars	Cytosol	25.5722	24.0266	23.9866	27.4111	27.5843	27.2364	Cluster_2	7.37231	10	27.4	67.508	0	49.574	55	-0.236143	-1.15471	-1.17853	0.856775	0.959692	0.752915
LOC_Os03g16980.2	Q8W3J0	osa:4332424	UDP-glucuronate decarboxylase (EC 4.1.1.35)	Cell wall metabolism	cell wall.precursor synthesis.UXS	Cytosol	29.0616	29.1331	29.3796	29.6913	29.9101	29.852	Cluster_2	1.54368	13	65.1	39.309	0	132.8	277	-1.21026	-1.01505	-0.3416	0.509904	1.10788	0.949127
LOC_Os06g04620.1	Q5VPH2	-	GDP-mannose 4,6-dehydratase (EC 4.2.1.47)	Cell wall metabolism	cell wall.precursor synthesis.GMD	Mitochondria	24.967	24.6215	24.6189	26.2903	26.0693	25.9597	Cluster_2	2.58578	8	38.1	41.569	0	33.659	43	-0.590721	-1.04013	-1.04355	1.13069	0.843177	0.700545
LOC_Os06g44270.1	Q67WR2	osa:4341699	Probable GDP-L-fucose synthase 1 (EC 1.1.1.271) (GDP-4-keto-6-deoxy-D-mannose-3,5-epimerase-4-reductase 1)	Cell wall metabolism	cell wall.precursor synthesis.GER	Cytosol	26.4164	27.3499	27.4242	28.7622	28.7869	28.1948	Cluster_2	2.86352	8	42.4	35.715	0	28.572	53	-1.51421	-0.508872	-0.428858	1.01216	1.03875	0.401026
LOC_Os04g31340.1	Q7XVC0	osa:4335640	CBS domain containing membrane protein	Cell wall metabolism	cell wall.cell wall proteins	Cytosol	23.6626	24.0807	24.9262	26.4033	26.5396	26.3444	Cluster_2	4.61372	5	19.3	46.855	0	18.736	31	-1.30315	-0.975598	-0.313284	0.843803	0.950588	0.797643
LOC_Os03g57460.1	Q6F3A5	osa:4334367	Beta-Ig-H3 domain-containing protein, putative	Cell wall metabolism	cell wall.cell wall proteins.AGPs.AGP	Mitochondria	26.7295	26.0984	26.3556	27.6307	27.1629	27.5943	Cluster_2	2.09676	1	21.1	50.688	0	23.116	48	-0.311018	-1.29704	-0.895253	1.097	0.366109	1.04021
LOC_Os09g30010.1	Q651Y5	osa:4347365	fasciclin domain containing protein	Cell wall metabolism	cell wall.cell wall proteins.AGPs.AGP	Plasma membrane	24.1739	23.0874	24.0591	28.867	28.9612	29.0336	Cluster_2	36.2638	3	27.5	27.31	0	18.197	24	-0.764868	-1.14439	-0.804966	0.874365	0.907284	0.932576
LOC_Os02g04540.1	Q6YXX5	osa:4328242	retrotransposon protein, unclassified	Cell wall metabolism	cell wall.cell wall proteins.LRR	Nucleus	24.745	25.5007	24.7667	26.9787	27.2515	27.1118	Cluster_2	4.31656	7	20.3	70.76	0	28.107	42	-1.10393	-0.469096	-1.0857	0.772577	1.00177	0.884379
LOC_Os07g40270.1	Q7XIP0	osa:4343784	FRIGIDA-like protein	Cell wall metabolism	cell wall.cell wall proteins.HRGP	Nucleus	24.0609	23.2979	24.6798	26.7278	27.1243	26.5823	Cluster_2	6.95754	2	6.4	66.729	0	8.7051	16	-0.842436	-1.31815	-0.456572	0.820227	1.0674	0.729534
LOC_Os03g40270.1	Q8H8T0	osa:4333393	UDP-arabinopyranose mutase 1 (OsUAM1) (EC 5.4.99.30) (Reversibly glycosylated polypeptide 1) (UDP-L-arabinose mutase 1)	Cell wall metabolism	cell wall.cell wall proteins.RGP	Cytosol	30.6142	30.504	30.4077	31.7686	31.6386	31.4794	Cluster_2	2.17378	16	85.7	41.348	0	167.87	981	-0.728646	-0.90535	-1.05969	1.12188	0.913509	0.658293
LOC_Os04g56520.2	Q7FAY6	osa:4337282	Probable inactive UDP-arabinopyranose mutase 2 (OsUAM2) (Reversibly glycosylated polypeptide 2) (UDP-L-arabinose mutase 2)	Cell wall metabolism	cell wall.cell wall proteins.RGP	Cytosol	27.3005	27.547	26.6615	28.1567	28.2702	28.1544	Cluster_2	2.03364	16	67.1	38.906	0	83.78	188	-0.602807	-0.213011	-1.61324	0.75106	0.930598	0.747399
LOC_Os07g41360.1	Q6Z4G3	osa:4343849	UDP-arabinopyranose mutase 3 (OsUAM3) (EC 5.4.99.30) (Reversibly glycosylated polypeptide 3) (UDP-L-arabinose mutase 3)	Cell wall metabolism	cell wall.cell wall proteins.RGP	Cytosol	28.5633	28.6594	28.7695	29.866	29.8444	29.7684	Cluster_2	2.23797	12	82	41.279	0	80.786	138	-1.06424	-0.914261	-0.742336	0.968884	0.935313	0.816642
LOC_Os01g56510.5	Q94ED2	-	periplasmic beta-glucosidase precursor	Cell wall metabolism	cell wall.degradation.cellulases and beta -1,4-glucanases	Plasma membrane	24.4608	23.1462	23.5206	26.2415	25.8068	25.3465	Cluster_2	4.25473	3	12.8	72.223	0	11.421	27	-0.233604	-1.28178	-0.983236	1.18627	0.839671	0.472678
LOC_Os11g19210.1	Q53MQ1	osa:4350320	Glycosyl hydrolase family 3 C terminal domain containing protein, expressed (Os11g0297800 protein) (cDNA clone:002-149-D05, full insert sequence)	Cell wall metabolism	cell wall.degradation.mannan-xylose-arabinose-fucose	Plasma membrane	23.2317	23.2946	24.9183	26.5963	26.426	26.7069	Cluster_2	6.78126	2	8.2	83.437	0	13.511	22	-1.20383	-1.16525	-0.170018	0.858585	0.754175	0.926346
LOC_Os07g38130.1	Q8GT95	osa:4343645	Polygalacturonase inhibitor 1 (Floral organ regulator 1) (Polygalacturonase-inhibiting protein 1) (PGIP-1)	Cell wall metabolism	cell wall.degradation.pectate lyases and polygalacturonases	Extracellular	30.4421	30.3694	30.1136	31.9602	31.9982	32.0737	Cluster_2	3.25421	12	55.1	35.464	0	323.31	565	-0.763625	-0.841019	-1.11334	0.852214	0.892695	0.973072
LOC_Os08g44020.3	Q0J3T7	osa:4346274	Rhamnogalacturonan endolyase (EC 4.2.2.23)	Cell wall metabolism	cell wall.degradation.pectate lyases and polygalacturonases	lysosome	24.7224	24.7579	24.6291	26.6554	26.8248	26.7247	Cluster_2	4.08921	14	37.1	73.694	0	55.5	75	-0.893842	-0.862077	-0.977544	0.839794	0.991735	0.901934
LOC_Os05g39990.1	Q0DHB7	osa:4339106	Expansin-A4 (Alpha-expansin-4) (OsEXP4) (OsEXPA4) (OsaEXPa1.22)	Cell wall metabolism	cell wall.modification	Extracellular	27.279	27.153	27.0072	29.6635	29.3112	29.953	Cluster_2	5.64192	3	24	25.884	0	44.114	94	-0.805465	-0.89645	-1.00169	0.916353	0.661925	1.12533
LOC_Os06g48200.1	Q5Z6G7	osa:4341944	Xyloglucan endotransglucosylase/hydrolase (EC 2.4.1.207)	Cell wall metabolism	cell wall.modification	Extracellular	26.1348	24.9442	24.1136	29.1733	29.5618	29.5679	Cluster_2	20.6799	8	32.1	32.406	0	112.65	71	-0.448941	-0.928527	-1.26312	0.775036	0.931546	0.934004
LOC_Os08g12410.1	Q6Z2E1	osa:4344960	Pectinesterase (EC 3.1.1.11)	Cell wall metabolism	cell wall.pectin*esterases.PME	Extracellular	28.4097	28.4442	28.2816	29.1683	29.2423	29.1499	Cluster_2	1.75117	5	19.8	43.434	0	59.474	94	-0.834183	-0.75702	-1.12062	0.862464	1.02806	0.821289
LOC_Os10g21910.1	Q8S6N5	osa:4348450	Acetyl-CoA carboxylase 1 (EC 6.4.1.2) [Includes: Biotin carboxylase (EC 6.3.4.14)]	Lipid metabolism	lipid metabolism.FA synthesis and FA elongation.Acetyl CoA Carboxylation.homomeric Enzyme	Cytosol	25.628	25.2842	25.1521	27.1314	27.2362	27.2419	Cluster_2	3.60112	29	22.2	254.39	0	123.08	148	-0.635066	-0.970494	-1.09936	0.831658	0.933834	0.939431
LOC_Os04g55060.1	Q0J9M3	osa:4337178	Beta-ketoacyl-[acyl-carrier-protein] synthase III (EC 2.3.1.180)	Lipid metabolism	lipid metabolism.FA synthesis and FA elongation.ketoacyl ACP synthase	Chloroplast	27.3915	27.2657	27.1443	28.3211	28.8753	28.4907	Cluster_2	2.45407	8	33.6	42.072	0	61.833	74	-0.711032	-0.881951	-1.04688	0.552178	1.30512	0.782557
LOC_Os07g42420.1	Q8H3I6	osa:4343906	Beta-ketoacyl-[acyl-carrier-protein] synthase I (EC 2.3.1.41)	Lipid metabolism	lipid metabolism.FA synthesis and FA elongation.ketoacyl ACP synthase	Mitochondria	23.4692	26.1245	24.3687	28.1446	28.0541	28.2068	Cluster_2	11.1661	11	38.5	54.536	0	73.602	93	-1.39988	-0.129285	-0.969463	0.837383	0.794107	0.867141
LOC_Os02g02700.1	Q6YUT4	-	AMP-binding enzyme	Lipid metabolism	lipid metabolism.FA synthesis and FA elongation.acyl coa ligase	Mitochondria	26.1303	25.9724	25.9588	26.8209	27.0189	27.3947	Cluster_2	2.08158	6	21.2	61.503	0	19.772	32	-0.685917	-0.94446	-0.966587	0.444556	0.768666	1.38374
LOC_Os02g32490.1	Q6H798	osa:4329518	Acetyl-coenzyme A synthetase (EC 6.2.1.1)	Lipid metabolism	lipid metabolism.FA synthesis and FA elongation.acyl coa ligase	Cytosol	26.9109	26.7833	26.6934	27.5496	27.5335	27.6939	Cluster_2	1.73683	15	39.6	77.591	0	91.286	143	-0.636099	-0.922688	-1.12469	0.798482	0.762319	1.12267
LOC_Os05g04170.3	Q0DL03	osa:4337714	Long-chain-fatty-acid--CoA ligase (EC 6.2.1.3)	Lipid metabolism	lipid metabolism.FA synthesis and FA elongation.long chain fatty acid CoA ligase	Cytosol	27.6875	27.5273	27.5441	29.7813	29.691	29.7006	Cluster_2	4.40157	24	42.8	74.915	0	103.03	327	-0.825204	-0.961814	-0.947525	0.960089	0.883138	0.891316
LOC_Os01g48910.1	Q0JKD5	osa:4324393	Long-chain-fatty-acid--CoA ligase (EC 6.2.1.3)	Lipid metabolism	lipid metabolism.FA synthesis and FA elongation.long chain fatty acid CoA ligase	Cytosol	23.5397	24.4233	23.7668	25.687	25.5525	25.489	Cluster_2	3.17382	6	17.9	73.575	0	60.007	34	-1.25373	-0.333115	-1.01718	0.983504	0.843327	0.777201
LOC_Os04g31070.1	Q40731	osa:4335627	Stearoyl-[acyl-carrier-protein] 9-desaturase 5, chloroplastic (Stearoyl-ACP desaturase 5) (EC 1.14.19.2) (Acyl-[acyl-carrier-protein] desaturase 5)	Lipid metabolism	lipid metabolism.FA synthesis and FA elongation.ACP desaturase	Chloroplast	24.7707	24.3508	23.8243	27.7472	27.7482	27.3805	Cluster_2	9.91789	7	25.9	44.341	0	34.323	54	-0.65105	-0.878937	-1.16474	0.964403	0.964959	0.765361
LOC_Os01g69080.1	A0A0N7KEB1	osa:4327738	acyl-desaturase, chloroplast precursor	Lipid metabolism	lipid metabolism.FA synthesis and FA elongation.ACP desaturase	Chloroplast	26.1107	25.9568	26.2675	27.9844	27.902	27.7689	Cluster_2	3.41857	8	26.5	45.32	0	40.055	46	-0.90698	-1.06423	-0.746761	1.00746	0.923275	0.78724
LOC_Os03g30950.1	Q84MF1	osa:4333144	Acyl-[acyl-carrier-protein] desaturase 4, chloroplastic (EC 1.14.19.-)	Lipid metabolism	lipid metabolism.FA synthesis and FA elongation.ACP desaturase	Chloroplast	24.6047	25.2487	24.9055	28.3867	28.1842	28.1213	Cluster_2	9.92552	10	35.4	45.365	0	45.955	93	-1.07847	-0.726018	-0.913857	0.99147	0.880637	0.846242
LOC_Os01g08760.1	Q0JQ41	-	choline/ethanolamine kinase	Lipid metabolism	lipid metabolism.Phospholipid synthesis.choline kinase	Cytosol	23.5128	24.1211	23.8198	26.444	26.8196	26.8767	Cluster_2	7.44108	2	13.7	39.873	0	9.8719	12	-1.09249	-0.713384	-0.901127	0.73443	0.968496	1.00407
LOC_Os04g55410.1	Q0J9K2	-	Glycerol kinase (EC 2.7.1.30)	Lipid metabolism	lipid metabolism.glyceral metabolism.glycerol kinase	Cytosol	28.1803	27.5407	27.5013	28.6335	28.6883	28.4789	Cluster_2	1.81439	12	32.1	57.151	0	48.384	72	0.0183902	-1.1809	-1.25477	0.868125	0.970924	0.578232
LOC_Os08g04460.1	Q6ZKI0	osa:4344633	NAD(P)H dehydrogenase (quinone) (EC 1.6.5.2)	Lipid metabolism	lipid metabolism.''exotics'' (steroids, squalene etc)	Cytosol	26.7756	26.7442	27.0188	27.9658	28.0147	28.2658	Cluster_2	2.35529	6	52.7	21.589	0	44.004	131	-0.99634	-1.04171	-0.644349	0.725811	0.796584	1.16001
LOC_Os03g29170.2	Q7Y0G5	-	NAD dependent epimerase/dehydratase family protein, expressed	Lipid metabolism	lipid metabolism.''exotics'' (steroids, squalene etc).3-beta hydroxysteroid dehydrogenase/isomerase	Extracellular	23.3289	23.7052	24.1804	25.5796	25.4797	25.4095	Cluster_2	3.36698	5	24.1	52.225	0	20.584	33	-1.28756	-0.910472	-0.434386	0.967624	0.867578	0.797215
LOC_Os12g01160.1	Q2QYY6	osa:4351241	Trans-2-enoyl-CoA reductase, mitochondrial, putative	Lipid metabolism	lipid metabolism.''exotics'' (steroids, squalene etc).trans-2-enoyl-CoA reductase (NADPH)	Mitochondria	23.8144	24.4084	23.7778	27.0984	27.1332	27.0803	Cluster_2	8.59667	3	18.5	39.621	0	17.817	24	-1.01337	-0.666936	-1.03472	0.901758	0.922062	0.891211
LOC_Os09g27210.1	Q67U60	osa:4347190	lecithine cholesterol acyltransferase	Lipid metabolism	lipid metabolism.'exotics' (steroids, squalene etc).phosphatidylcholinesterol O-acyltransferase	Chloroplast membrane	24.9054	25.572	24.3286	26.7391	26.6818	27.2875	Cluster_2	3.91084	7	17.1	76.144	0	43.818	28	-0.868935	-0.297478	-1.36338	0.70291	0.65381	1.17307
LOC_Os08g39350.1	Q6ZFH9	-	Glycerophosphodiester phosphodiesterase (EC 3.1.4.46)	Lipid metabolism	lipid metabolism.lipid degradation.lysophospholipases.glycerophosphodiester phosphodiesterase	Extracellular	27.0939	27.2297	27.0669	27.7895	28.0273	28.0444	Cluster_2	1.76984	13	28.9	83.578	0	102.32	130	-0.967149	-0.674009	-1.02529	0.534375	1.04759	1.08448
LOC_Os12g27102.1	B9GD11	-	Glycerophosphodiester phosphodiesterase (EC 3.1.4.46)	Lipid metabolism	lipid metabolism.lipid degradation.lysophospholipases.glycerophosphodiester phosphodiesterase	Extracellular	23.7246	24.3518	23.8198	27.367	27.2764	27.5522	Cluster_2	10.8013	7	16.8	76.86	0	36.027	63	-1.03312	-0.702091	-0.982882	0.889392	0.841555	0.987142
LOC_Os02g37590.1	Q6YY47	-	Glycerophosphodiester phosphodiesterase (EC 3.1.4.46)	Lipid metabolism	lipid metabolism.lipid degradation.lysophospholipases.glycerophosphodiester phosphodiesterase	Extracellular	29.8052	29.8587	29.836	30.2499	30.4321	30.5758	Cluster_2	1.50106	22	41.3	81.083	0	200.27	493	-0.951178	-0.792618	-0.859821	0.366167	0.905938	1.33151
LOC_Os04g39610.1	Q7XR26	osa:4336129	Glycerophosphodiester phosphodiesterase (EC 3.1.4.46)	Lipid metabolism	lipid metabolism.lipid degradation.lysophospholipases.glycerophosphodiester phosphodiesterase	Plasma membrane	27.0839	26.7081	26.6188	28.2784	28.3198	27.8592	Cluster_2	2.54721	13	21.8	81.088	0	40.268	109	-0.510481	-0.997152	-1.1128	1.0366	1.09022	0.493614
LOC_Os11g39220.2	Q2R1G8	osa:4350881	Acyl-coenzyme A oxidase	Lipid metabolism	lipid metabolism.lipid degradation.beta-oxidation.acyl CoA DH	Mitochondria	24.8306	24.4143	24.5788	27.3582	26.8809	26.5996	Cluster_2	5.05711	2	8.6	56.849	0	12.699	33	-0.722318	-1.04009	-0.914558	1.20674	0.842452	0.627782
LOC_Os01g24680.1	Q94CN1	osa:4326503	Glyoxysomal fatty acid beta-chain multifunctional protein	Lipid metabolism	lipid metabolism.lipid degradation.beta-oxidation.multifunctional	Cytosol	27.3061	27.3704	27.3851	28.623	28.7046	28.4024	Cluster_2	2.33398	24	46.4	79.391	0	123.36	398	-0.972917	-0.877928	-0.856317	0.970822	1.09118	0.645165
LOC_Os07g46460.1	Q69RJ0	osa:4344164	Ferredoxin-dependent glutamate synthase, chloroplastic (EC 1.4.7.1) (Fd-GOGAT)	N-metabolism	N-metabolism.ammonia metabolism.glutamate synthase	Chloroplast	27.4519	27.244	27.1077	28.0256	28.1398	28.1457	Cluster_2	1.78488	46	41.2	175.04	0	237.69	365	-0.494763	-0.934617	-1.22298	0.718887	0.960399	0.97307
LOC_Os05g48200.1	Q0DG35	osa:4339561	Glutamate synthase 2 [NADH], chloroplastic (EC 1.4.1.14) (NADH-dependent glutamate synthase 2) (NADH-GOGAT 2)	N-metabolism	N-metabolism.ammonia metabolism.glutamate synthase	Chloroplast	24.3215	24.011	24.2875	26.7021	26.2707	26.5209	Cluster_2	4.89474	3	3.6	239.45	0	7.129	13	-0.813529	-1.05861	-0.84044	1.06538	0.724886	0.922316
LOC_Os10g31820.1	Q0IX96	osa:4348794	Os10g0456500 protein (cDNA clone:J013075P13, full insert sequence)	N-metabolism	N-metabolism.ammonia metabolism.glutamine synthase	Cytosol	25.4993	25.0129	26.1581	26.9166	27.4395	26.6355	Cluster_2	2.71409	14	27.7	93.717	0	71.189	55	-0.85819	-1.39493	-0.131196	0.705842	1.28287	0.395605
LOC_Os02g50240.1	P14656	osa:4330649	Glutamine synthetase cytosolic isozyme 1-1 (EC 6.3.1.2) (Glutamate--ammonia ligase GLN1;1) (OsGLN1;1) (Glutamine synthetase shoot isozyme) (OsGS1;1)	N-metabolism	N-metabolism.ammonia metabolism.glutamine synthase	Cytosol	30.9086	30.6421	30.805	31.6863	31.5741	31.8228	Cluster_2	1.87798	13	65.4	39.201	0	297.51	435	-0.647906	-1.16904	-0.850439	0.873327	0.65385	1.14021
LOC_Os04g56400.1	P14655	osa:4337272	Glutamine synthetase, chloroplastic (EC 6.3.1.2) (Glutamate--ammonia ligase GLN2) (OsGLN2) (OsGS2) (GS2)	N-metabolism	N-metabolism.ammonia metabolism.glutamine synthase	Chloroplast	26.5244	26.5402	26.4747	27.349	28.345	27.8335	Cluster_2	2.51306	7	39.5	46.642	0	65.623	88	-0.823287	-0.803379	-0.885897	0.21571	1.47066	0.826187
LOC_Os08g14580.1	Q7XXR4	osa:4345048	haloacid dehalogenase-like hydrolase domain-containing 1A	N-metabolism	N-metabolism.ammonia metabolism.unspecified	Cytosol	23.7881	23.8274	24.5251	26.2164	25.798	25.6204	Cluster_2	3.5589	2	18.8	26.302	0	5.1976	14	-1.11355	-1.07629	-0.414737	1.18876	0.792091	0.623725
LOC_Os05g38150.1	O04226	osa:4338979	Delta-1-pyrroline-5-carboxylate synthase 1 (OsP5CS1) [Includes: Glutamate 5-kinase (GK) (EC 2.7.2.11) (Gamma-glutamyl kinase); Gamma-glutamyl phosphate reductase (GPR) (EC 1.2.1.41) (Glutamate-5-semialdehyde dehydrogenase) (Glutamyl-gamma-semialdehyde dehydrogenase)]	Amino acid metabolism	amino acid metabolism.synthesis.glutamate family.proline	Cytosol	27.9977	28.2287	27.9912	28.8608	28.5986	28.6206	Cluster_2	1.53775	31	58.4	77.744	0	245.99	327	-1.06285	-0.425461	-1.08056	1.31828	0.594934	0.655658
LOC_Os04g46460.2	Q7XU28	osa:4336590	amino acid kinase	Amino acid metabolism	amino acid metabolism.synthesis.glutamate family.arginine.acetylglutamate kinase	Chloroplast	25.4108	26.15	26.1826	28.5306	28.5881	28.6313	Cluster_2	6.35939	1	26.5	35.173	0	29.839	56	-1.23531	-0.738498	-0.716612	0.861327	0.900026	0.929067
LOC_Os03g18130.4	Q10MX3	osa:4332506	Asparagine synthetase [glutamine-hydrolyzing] 1 (EC 6.3.5.4) (Glutamine-dependent asparagine synthetase 1)	Amino acid metabolism	amino acid metabolism.synthesis.aspartate family.asparagine	Cytosol	23.8962	24.2679	24.2299	26.9207	26.2596	26.6955	Cluster_2	5.6331	5	17.2	65.632	0	29.521	20	-1.06744	-0.799756	-0.827082	1.11087	0.634725	0.948679
LOC_Os06g15420.1	V5K4S9	osa:4340706	Asparagine synthetase [glutamine-hydrolyzing] (EC 6.3.5.4)	Amino acid metabolism	amino acid metabolism.synthesis.aspartate family.asparagine	Cytosol	27.0735	26.5482	26.9866	27.6712	27.6828	27.5348	Cluster_2	1.69368	10	26.1	66.227	0	68.357	80	-0.386241	-1.53854	-0.576752	0.92513	0.950496	0.625907
LOC_Os05g01470.2	Q75M18	-	Methionine S-methyltransferase (EC 2.1.1.12)	Amino acid metabolism	amino acid metabolism.synthesis.aspartate family.methionine	Plasma membrane	25.4212	25.5763	25.4434	26.5604	26.6751	26.766	Cluster_2	2.27653	19	26.4	120.32	0	63.703	99	-0.995472	-0.758921	-0.961638	0.742522	0.917399	1.05611
LOC_Os06g02220.1	Q9LHZ0	osa:4339898	MTA/SAH nucleosidase	Amino acid metabolism	amino acid metabolism.synthesis.aspartate family.methionine	Cytosol	24.9536	24.9431	25.2424	28.2439	28.1801	27.7936	Cluster_2	8.14635	3	24.3	27.456	0	17.017	46	-0.962667	-0.96897	-0.789561	1.00978	0.971535	0.739883
LOC_Os12g42876.1	Q2QLY5	osa:4352832	5-methyltetrahydropteroyltriglutamate--homocysteine methyltransferase 1 (EC 2.1.1.14) (Cobalamin-independent methionine synthase 1)	Amino acid metabolism	amino acid metabolism.synthesis.aspartate family.methionine	Cytosol	30.895	30.7429	30.771	31.5683	31.5733	31.4048	Cluster_2	1.63862	9	53.1	84.584	0	323.31	1256	-0.663431	-1.04537	-0.974891	1.02726	1.03976	0.616669
LOC_Os02g58510.1	Q6K969	osa:4331255	Homoserine kinase (EC 2.7.1.39)	Amino acid metabolism	amino acid metabolism.synthesis.aspartate family.misc.homoserine.homoserine kinase	Chloroplast	27.7334	27.7165	27.7685	29.3962	29.0889	28.8551	Cluster_2	2.59176	8	41.3	37.812	0	51.136	109	-0.89762	-0.919606	-0.852202	1.25605	0.858129	0.555245
LOC_Os02g30630.2	Q0E0Z3	osa:4329450	Acetolactate synthase (EC 2.2.1.6)	Amino acid metabolism	amino acid metabolism.synthesis.branched chain group.common	Mitochondria	26.8247	26.7672	26.6033	27.7593	28.0598	28.206	Cluster_2	2.42273	21	54.2	69.392	0	155.68	219	-0.759979	-0.840033	-1.06851	0.542455	0.9612	1.16486
LOC_Os11g14950.1	Q53L28	osa:4350218	Acetohydroxy-acid synthase small subunit	Amino acid metabolism	amino acid metabolism.synthesis.branched chain group.common.acetolactate synthase	Mitochondria	27.0223	26.3299	26.5416	27.8094	27.6213	27.5589	Cluster_2	2.04473	7	28.6	51.492	0	26.194	41	-0.203574	-1.33181	-0.986872	1.07904	0.77245	0.670765
LOC_Os05g48450.6	Q6AT43	osa:4339583	Branched-chain-amino-acid aminotransferase (EC 2.6.1.42)	Amino acid metabolism	amino acid metabolism.synthesis.branched chain group.common.branched-chain amino acid aminotransferase	Plasma membrane	26.2694	26.1816	26.4851	27.7225	26.9873	27.6388	Cluster_2	2.2	10	36.9	44.211	0	37.657	68	-0.898735	-1.02789	-0.581658	1.23742	0.156561	1.11431
LOC_Os03g45320.1	Q7Y096	osa:4333613	3-isopropylmalate dehydrogenase (EC 1.1.1.85)	Amino acid metabolism	amino acid metabolism.synthesis.branched chain group.leucine specific.3-isopropylmalate dehydrogenase	Chloroplast	26.73	26.6477	26.6621	28.0423	28.1407	27.8887	Cluster_2	2.53847	12	49	43.37	0	83.36	143	-0.839277	-0.950303	-0.930954	0.931734	1.06445	0.724355
LOC_Os04g55720.1	Q7XMP6	osa:4337230	D-3-phosphoglycerate dehydrogenase (EC 1.1.1.95)	Amino acid metabolism	amino acid metabolism.synthesis.serine-glycine-cysteine group.serine.phosphoglycerate dehydrogenase	Mitochondria	28.5012	28.4795	28.4354	29.861	29.9231	29.8452	Cluster_2	2.64709	21	54.2	63.964	0	149.77	447	-0.874174	-0.902248	-0.959586	0.891996	0.972592	0.87142
LOC_Os12g35890.1	Q2QP28	osa:4352447	Os12g0543600 protein (Sarcosine oxidase, putative, expressed)	Amino acid metabolism	amino acid metabolism.synthesis.serine-glycine-cysteine group.glycine.sarcosine oxidase	Chloroplast	27.9559	28.349	27.6843	28.8924	29.2524	29.1426	Cluster_2	2.14273	10	53.6	44.041	0	67.113	144	-0.90975	-0.303879	-1.32832	0.533812	1.08869	0.919442
LOC_Os12g42980.1	Q2QLX5	osa:4352839	Cysteine synthase (EC 2.5.1.47)	Amino acid metabolism	amino acid metabolism.synthesis.serine-glycine-cysteine group.cysteine.OASTL	Mitochondria	26.8088	26.5081	26.2804	28.4356	28.3706	28.1757	Cluster_2	3.4698	11	52.9	43.527	0	86.985	153	-0.620456	-0.920892	-1.14842	1.00479	0.93983	0.74514
LOC_Os03g53650.3	Q9XEA8	osa:4334101	Cysteine synthase (CSase) (EC 2.5.1.47) (O-acetylserine (thiol)-lyase) (OAS-TL) (O-acetylserine sulfhydrylase)	Amino acid metabolism	amino acid metabolism.synthesis.serine-glycine-cysteine group.cysteine.OASTL	Cytosol	28.4933	28.5802	28.3402	30.2803	30.1763	30.2355	Cluster_2	3.38561	10	72.9	34.306	0	192.11	278	-0.88666	-0.796785	-1.04491	0.960743	0.853219	0.914395
LOC_Os08g23150.1	B9G099	-	Indole-3-glycerol-phosphate synthase (EC 4.1.1.48)	Amino acid metabolism	amino acid metabolism.synthesis.aromatic aa.tryptophan.indole-3-glycerol phosphate synthase	Cytosol	25.1343	25.4741	24.8806	27.5095	27.7196	26.9339	Cluster_2	4.67406	8	27.9	41.925	0	24.861	55	-0.905904	-0.636146	-1.10737	0.979873	1.14666	0.522882
LOC_Os04g39270.1	Q7XJW1	-	Indole-3-glycerol-phosphate synthase (EC 4.1.1.48)	Amino acid metabolism	amino acid metabolism.synthesis.aromatic aa.tryptophan.indole-3-glycerol phosphate synthase	Mitochondria	23.9031	24.7469	24.2738	27.6112	27.3654	27.1549	Cluster_2	8.39328	4	15.3	44.93	0	21.303	27	-1.13527	-0.641362	-0.918271	1.03528	0.891436	0.768188
LOC_Os06g42560.3	Q67VM2	-	tryptophan synthase beta chain 2	Amino acid metabolism	amino acid metabolism.synthesis.aromatic aa.tryptophan.tryptophan synthase	Mitochondria	23.952	23.3852	25.092	26.6902	26.4756	26.9182	Cluster_2	5.86278	8	28.9	52.76	0	19.99	42	-0.97254	-1.34827	-0.216691	0.842873	0.700585	0.994044
LOC_Os03g15120.1	Q10NW0	osa:4332296	Imidazole glycerol phosphate synthase hisHF [Includes: Glutaminase (EC 3.5.1.2); Cyclase]	Amino acid metabolism	amino acid metabolism.synthesis.histidine.N'-5'-phosphoribosyl-formimino-5-aminoimidazole-4-carboxamide ribonucleotide isomerase	Chloroplast	26.4182	26.3533	26.1913	27.6433	28.0081	27.8062	Cluster_2	2.82512	15	41.9	61.053	0	60.021	123	-0.783478	-0.861487	-1.05618	0.689002	1.12735	0.884789
LOC_Os02g47940.1	Q0DY86	osa:4330482	Imidazole acetol-phosphate transaminase	Amino acid metabolism	amino acid metabolism.synthesis.histidine.histidinol-phosphate aminotransferase	Cytosol	25.7345	25.7503	25.5045	27.6009	27.5763	27.4873	Cluster_2	3.71077	7	28.7	47.058	0	53.818	80	-0.840465	-0.825224	-1.06152	0.95333	0.929697	0.844177
LOC_Os04g54330.3	Q7XQS0	osa:4337136	acetyltransferase, GNAT family	Amino acid metabolism	amino acid metabolism.degradation.glutamate family.glutamine	Extracellular	23.8523	24.7857	23.7156	26.3522	26.4983	26.4013	Cluster_2	4.92258	3	20.2	22.172	0	8.1108	32	-1.07787	-0.367007	-1.18195	0.82605	0.937345	0.863434
LOC_Os04g01590.1	Q7X7N2	osa:4334912	Arginase 1, mitochondrial (EC 3.5.3.1) (Arginine amidohydrolase 1)	Amino acid metabolism	amino acid metabolism.degradation.glutamate family.arginine	Mitochondria	29.2039	28.7731	29.1294	29.7282	29.5491	29.6862	Cluster_2	1.53582	15	65.3	36.944	0	114.12	259	-0.377422	-1.53025	-0.576811	1.02544	0.546169	0.912875
LOC_Os05g22970.1	B9FNQ3	osa:4338324	Lactoylglutathione lyase (EC 4.4.1.5) (Glyoxalase I)	Amino acid metabolism	amino acid metabolism.degradation.aspartate family.threonine	Mitochondria	26.7381	26.9882	26.9742	27.6773	27.6647	27.2062	Cluster_2	1.53251	8	44.7	26.331	0	41.698	88	-1.21138	-0.566984	-0.602912	1.20947	1.17675	-0.00493683
LOC_Os02g54254.2	E3WF37	osa:4330940	Lysine ketoglutarate reductase/saccharopine dehydrogenase	Amino acid metabolism	amino acid metabolism.degradation.aspartate family.lysine	Plasma membrane	25.7986	25.4779	25.7939	26.5702	26.1845	26.5266	Cluster_2	1.66663	15	19.4	114.4	0	62.191	68	-0.589922	-1.3175	-0.600429	1.16059	0.285584	1.06168
LOC_Os01g21160.2	Q655Q2	osa:4327289	Dihydrolipoamide acetyltransferase component of pyruvate dehydrogenase complex (EC 2.3.1.-)	Amino acid metabolism	amino acid metabolism.degradation.branched-chain group.shared	Cytosol	23.6279	24.5334	23.8567	25.3186	25.2015	25.4279	Cluster_2	2.47945	6	22.5	49.636	0	10.729	24	-1.32425	-0.163563	-1.03094	0.842899	0.692866	0.98298
LOC_Os02g57260.1	Q84P96	osa:4331150	3-ketoacyl-CoA thiolase-like protein	Amino acid metabolism	amino acid metabolism.degradation.branched-chain group.shared	Peroxisome	27.9743	27.6695	27.9997	28.3827	28.5359	28.662	Cluster_2	1.56453	15	47.5	46.829	0	147.68	221	-0.600393	-1.39698	-0.533923	0.467094	0.867365	1.19683
LOC_Os10g31950.1	Q94LR9	osa:4348804	3-ketoacyl-CoA thiolase 2, peroxisomal, putative, expressed (Os10g0457600 protein) (cDNA clone:J023121H13, full insert sequence)	Amino acid metabolism	amino acid metabolism.degradation.branched-chain group.shared	Peroxisome	28.07	28.0011	27.9063	28.8836	28.8374	28.804	Cluster_2	1.80145	18	59	48.025	0	110.75	199	-0.740426	-0.887533	-1.08974	0.995426	0.896779	0.825492
LOC_Os07g09060.1	Q6Z4E4	osa:4342610	Methylmalonate-semialdehyde dehydrogenase (CoA acylating) (EC 1.2.1.27)	Amino acid metabolism	amino acid metabolism.degradation.branched-chain group.valine	Mitochondria	29.0641	29.0152	29.2028	29.7881	29.694	29.5763	Cluster_2	1.50742	22	58.8	57.246	0	245.89	428	-0.967732	-1.11294	-0.555966	1.18154	0.902274	0.552823
LOC_Os04g53230.1	Q7XPR2	osa:4337051	Aminomethyltransferase (EC 2.1.2.10) (Glycine cleavage system T protein)	Amino acid metabolism	amino acid metabolism.degradation.serine-glycine-cysteine group.glycine	Mitochondria	25.4355	25.0182	25.1624	27.5443	27.472	27.2762	Cluster_2	4.6766	10	38.5	43.968	0	80.33	101	-0.717907	-1.05734	-0.940017	0.99738	0.938553	0.779333
LOC_Os12g41500.1	Q0IM09	-	Sulfurtransferase	Amino acid metabolism	amino acid metabolism.degradation.serine-glycine-cysteine group.cysteine	Mitochondria	28.0914	28.2241	28.1187	28.7151	28.94	28.8607	Cluster_2	1.6176	14	50.5	43.448	0	89.248	146	-1.02798	-0.687199	-0.9579	0.573807	1.15146	0.947812
LOC_Os02g19924.1	B7FA99	-	aminotransferase, classes I and II, domain containing protein	Amino acid metabolism	amino acid metabolism.degradation.aromatic aa.tyrosine	Chloroplast	24.5565	23.9127	23.9411	25.9175	27.1449	25.48	Cluster_2	4.12404	2	8.4	45.289	0	7.9498	16	-0.47547	-0.98379	-0.961385	0.599008	1.56802	0.253615
LOC_Os10g40540.1	Q336U0	osa:4349332	Enoyl-CoA hydratase, putative, expressed (Os10g0552900 protein) (cDNA clone:J013140N04, full insert sequence) (cDNA clone:J023002D14, full insert sequence)	Amino acid metabolism	amino acid metabolism.degradation.aromatic aa.tryptophan	Chloroplast	26.699	26.6619	26.5576	28.3146	28.8274	28.7597	Cluster_2	3.98447	7	29.2	44.803	0	28.547	66	-0.846746	-0.880176	-0.974377	0.612106	1.07513	1.01407
LOC_Os04g57400.1	Q7XR61	osa:4337347	Methylthioribose kinase 1 (MTR kinase 1) (OsMTK1) (EC 2.7.1.100)	Amino acid metabolism	amino acid metabolism.misc	Cytosol	24.9143	25.6938	25.3585	26.8147	27.0514	26.8689	Cluster_2	3.00943	8	45.3	48.413	0	68.009	72	-1.32387	-0.465837	-0.834846	0.768092	1.0287	0.827769
LOC_Os05g42350.1	Q60EA3	osa:4339248	Assimilatory sulfite reductase (ferredoxin) (EC 1.8.7.1)	S-assimilation	S-assimilation.sulfite redox	Chloroplast	27.2989	27.2927	27.42	28.0869	28.2636	27.9591	Cluster_2	1.7006	21	44.8	70.572	0	148.97	319	-0.973183	-0.987341	-0.69344	0.847036	1.25507	0.551862
LOC_Os05g51490.1	Q6L4R9	osa:4339795	SIT4 phosphatase-associated domain containing protein	Metal handling	metal handling.binding, chelation and storage	Nucleus	25.8137	25.7985	26.1067	26.6688	27.0974	26.5218	Cluster_2	1.81048	7	23.8	85.126	0	63.173	68	-1.00625	-1.03561	-0.440161	0.646069	1.47407	0.361876
LOC_Os12g01530.2	Q8L5K0	osa:4351264	Ferritin (EC 1.16.3.1)	Metal handling	metal handling.binding, chelation and storage	Chloroplast	27.0578	27.1512	27.0457	29.338	29.0904	29.373	Cluster_2	4.53847	11	35.7	28.166	0	70.86	144	-0.932057	-0.854155	-0.942083	0.968508	0.762129	0.997657
LOC_Os03g52170.1	Q6AVG6	osa:4334003	4-hydroxy-3-methylbut-2-enyl diphosphate reductase, chloroplastic (EC 1.17.7.4)	Secondary metabolism	secondary metabolism.isoprenoids.non-mevalonate pathway.HDR	Chloroplast	23.2345	23.0435	23.8362	27.1387	26.5144	27.0647	Cluster_2	11.5874	6	19.4	51.063	0	20.353	29	-0.968841	-1.06602	-0.662682	1.01761	0.699986	0.979947
LOC_Os09g07830.1	Q6K3Z3	osa:4346520	acetyl-CoA acetyltransferase, cytosolic	Secondary metabolism	secondary metabolism.isoprenoids.mevalonate pathway.acetyl-CoA C-acyltransferase	Chloroplast	29.2882	29.0494	29.1695	30.7031	30.7593	30.3518	Cluster_2	2.70514	13	49.1	41.024	0	175.15	259	-0.74625	-1.04395	-0.894243	1.01737	1.08749	0.57958
LOC_Os07g36190.1	Q8GVZ0	osa:4343523	Isopentenyl-diphosphate Delta-isomerase (EC 5.3.3.2)	Secondary metabolism	secondary metabolism.isoprenoids.mevalonate pathway.isopentenyl pyrophosphate:dimethyllallyl pyrophosphate isomerase	Cytosol	24.5611	23.7971	23.9315	27.8347	28.0739	28.1277	Cluster_2	15.0901	7	39.9	27.341	0	24.374	30	-0.690562	-1.04389	-0.981727	0.823357	0.933979	0.958847
LOC_Os02g17650.1	Q6K7V6	osa:4329007	Probable tocopherol cyclase, chloroplastic (Vitamin E pathway gene 1 protein)	Secondary metabolism	secondary metabolism.isoprenoids.tocopherol biosynthesis.tocopherol cyclase	Chloroplast	24.7522	22.9939	23.0828	26.0837	25.9298	26.0721	Cluster_2	5.34765	10	26.8	52.194	0	34.724	46	-0.0455918	-1.24455	-1.18396	0.86231	0.757394	0.854406
LOC_Os12g43590.1	Q2QLR3	osa:4352866	Amine oxidase, putative, expressed (Os12g0631800 protein) (cDNA clone:J033128O13, full insert sequence)	Secondary metabolism	secondary metabolism.isoprenoids.carotenoids	Mitochondria	26.1783	25.7346	25.925	27.4017	27.624	27.3306	Cluster_2	2.84049	11	27.4	63.343	0	65.453	78	-0.618128	-1.14479	-0.918781	0.834083	1.09797	0.74965
LOC_Os02g04710.1	Q6Z2X6	osa:4328256	Cycloartenol synthase (EC 5.4.99.8)	Secondary metabolism	secondary metabolism.isoprenoids.terpenoids	-	25.6081	26.0771	26.4918	27.088	27.2089	27.4045	Cluster_2	2.25762	14	29.2	85.681	0	107.23	80	-1.46485	-0.803078	-0.218143	0.62302	0.793579	1.06947
LOC_Os01g42870.1	Q9FTH0	osa:4326647	transferase family protein	Secondary metabolism	secondary metabolism.phenylpropanoids	Plasma membrane	29.0517	28.6721	28.5805	29.6195	29.7035	29.5308	Cluster_2	1.80231	17	75.1	46.497	0	150.85	245	-0.285638	-1.05327	-1.23845	0.862344	1.03214	0.682874
LOC_Os09g28050.3	Q67UZ0	osa:4347242	Aminotransferase	Secondary metabolism	secondary metabolism.phenylpropanoids	Cytosol	26.6398	26.2441	26.3241	27.3895	27.3115	27.3695	Cluster_2	1.93749	10	39.9	40.526	0	31.231	70	-0.444649	-1.17777	-1.02944	0.944511	0.799886	0.907461
LOC_Os09g30360.1	Q69QR4	osa:4347397	caffeoyl-CoA O-methyltransferase	Secondary metabolism	secondary metabolism.phenylpropanoids.lignin biosynthesis.CCoAOMT	Cytosol	27.6891	27.8865	27.7553	29.805	29.6762	29.581	Cluster_2	3.75924	12	64	27.132	0	54.072	130	-0.992765	-0.804836	-0.929705	1.02106	0.898423	0.807821
LOC_Os06g06980.1	Q9XJ19	osa:4340240	Caffeoyl-CoA O-methyltransferase	Secondary metabolism	secondary metabolism.phenylpropanoids.lignin biosynthesis.CCoAOMT	Cytosol	25.7168	26.6922	25.3087	28.958	28.9076	28.9811	Cluster_2	8.24203	6	45	28.847	0	52.285	68	-0.990818	-0.425855	-1.22719	0.886559	0.857387	0.899912
LOC_Os10g29470.1	Q337Y2	osa:4348690	Probable cinnamyl alcohol dehydrogenase 3 (OsCAD3) (EC 1.1.1.195)	Secondary metabolism	secondary metabolism.phenylpropanoids.lignin biosynthesis.CAD	Cytosol	25.1023	23.5443	25.0109	26.6614	26.8838	26.7336	Cluster_2	4.61739	7	30.6	38.523	0	24.276	45	-0.415951	-1.58627	-0.484588	0.755163	0.922215	0.809426
LOC_Os03g53950.1	Q75LL5	osa:4334125	Strictosidine synthase family protein, expressed	Secondary metabolism	secondary metabolism.N misc.alkaloid-like	Vacuolar membrane	26.8995	26.5793	26.5469	28.9779	28.996	28.6588	Cluster_2	4.60215	10	31.7	53.706	0	65.731	100	-0.719645	-0.98246	-1.00908	0.986062	1.00095	0.724172
LOC_Os10g33270.1	Q9FWK4	osa:4348870	Cyanate hydratase (Cyanase) (EC 4.2.1.104) (Cyanate hydrolase) (Cyanate lyase)	Secondary metabolism	secondary metabolism.N misc.cyanogenic glycosides	Cytosol	24.156	23.0075	23.9914	25.956	25.9993	25.8969	Cluster_2	4.69922	5	41.1	18.608	0	18.194	50	-0.528176	-1.42212	-0.656261	0.872973	0.906622	0.826965
LOC_Os02g43830.2	Q6H6I1	osa:4330192	3-isopropylmalate dehydratase small subunit 2	Secondary metabolism	secondary metabolism.sulfur-containing.glucosinolates.synthesis.aliphatic.methylthioalkylmalate isomerase small subunit (MAM-IS)	Plasma membrane	25.7081	25.6937	25.7022	26.7891	26.5985	26.5618	Cluster_2	1.92978	6	41.2	26.471	0	52.529	64	-0.89008	-0.917528	-0.901174	1.16815	0.805267	0.735369
LOC_Os10g33250.2	Q109K1	-	Aldehyde oxygenase (deformylating) (EC 4.1.99.5)	Secondary metabolism	secondary metabolism.wax	Plasma membrane	24.928	24.3533	24.169	29.147	29.1755	29.0412	Cluster_2	24.8946	14	37.8	68.085	0	67.629	104	-0.734167	-0.959316	-1.0315	0.91842	0.929584	0.87698
LOC_Os02g57480.1	Q6K714	osa:4331169	transferase family protein	Secondary metabolism	secondary metabolism.flavonoids.anthocyanins.anthocyanin 5-aromatic acyltransferase	Chloroplast	24.5476	24.7354	25.2688	26.5118	26.9345	27.2579	Cluster_2	4.14331	9	25.2	47.376	0	17.683	25	-1.13342	-0.97313	-0.518052	0.542443	0.903111	1.17905
LOC_Os12g02370.4	Q2QYK6	-	Chalcone-flavonone isomerase family protein	Secondary metabolism	secondary metabolism.flavonoids.chalcones	Cytosol	25.5943	25.1279	23.8463	28.5924	28.4479	28.3685	Cluster_2	12.2393	1	50.6	19.275	0	47.418	55	-0.518361	-0.744578	-1.36625	0.935953	0.865887	0.827347
LOC_Os11g32650.1	Q2R3A1	osa:4350636	Chalcone synthase 1 (OsCHS1) (EC 2.3.1.74) (Naregenin-chalcone synthase)	Secondary metabolism	secondary metabolism.flavonoids.chalcones	Cytosol	24.337	24.8371	25.0314	29.2249	29.5827	29.1283	Cluster_2	23.8646	7	39.9	43.264	0	36.155	38	-1.06543	-0.867104	-0.790036	0.873006	1.0149	0.834665
LOC_Os10g38930.1	Q8LN35	osa:4349222	Ornithine cyclodeaminase/mu-crystallin family protein, putative, expressed (Os10g0533200 protein) (cDNA clone:001-206-D08, full insert sequence)	Secondary metabolism	secondary metabolism.unspecified	Chloroplast	24.0299	23.5741	23.6057	26.1382	26.3236	26.5108	Cluster_2	6.01132	2	13.7	34.642	0	10.859	17	-0.69902	-1.01748	-0.995384	0.773993	0.903562	1.03433
LOC_Os09g07300.1	B9G2A8	-	Auxin transport protein BIG	Hormone metabolism	hormone metabolism.auxin.signal transduction	Plasma membrane	26.2816	26.2397	26.2075	28.0493	28.2009	27.987	Cluster_2	3.57049	47	16.9	486.31	0	165.07	240	-0.872108	-0.913623	-0.945611	0.88094	1.03125	0.819153
LOC_Os06g12690.1	Q67UK2	osa:4340586	Defective in cullin neddylation protein	Hormone metabolism	hormone metabolism.auxin.signal transduction	Cytosol	23.8012	23.92	25.4519	27.8219	27.0469	27.0928	Cluster_2	7.61845	2	7.6	29.302	0	6.9764	13	-1.18834	-1.11964	-0.233596	1.13719	0.688925	0.71546
LOC_Os04g58280.2	Q7XKE6	-	OSJNBb0017I01.8 protein	Hormone metabolism	hormone metabolism.auxin.induced-regulated-responsive-activated	Nucleus	24.4242	23.1593	24.2197	26.3059	27.2015	26.6849	Cluster_2	6.94686	5	37.7	16.154	0	19.479	45	-0.562181	-1.34493	-0.68868	0.602341	1.1566	0.836848
LOC_Os12g05050.1	Q2QXS4	osa:4351488	Os12g0145100 protein (Seed developmental stage protein) (Stem-specific protein TSJT1, putative, expressed) (cDNA clone:001-034-F10, full insert sequence) (cDNA clone:006-202-B06, full insert sequence) (cDNA clone:J013095J21, full insert sequence)	Hormone metabolism	hormone metabolism.auxin.induced-regulated-responsive-activated	Extracellular	25.6937	26.2844	26.405	28.1237	27.8693	28.0588	Cluster_2	3.70536	5	42.9	25.197	0	61.263	47	-1.29358	-0.739344	-0.626247	0.986232	0.747573	0.92537
LOC_Os11g05050.1	Q2RAK8	osa:4349769	Os11g0147800 protein (Stem-specific protein) (Stem-specific protein TSJT1, putative, expressed) (cDNA clone:001-039-G04, full insert sequence) (cDNA clone:006-211-B05, full insert sequence) (cDNA clone:J023109H06, full insert sequence)	Hormone metabolism	hormone metabolism.auxin.induced-regulated-responsive-activated	Extracellular	26.5803	26.633	26.6568	28.0362	28.4565	28.3442	Cluster_2	3.15059	5	38.4	25.128	0	104.31	70	-0.949104	-0.891716	-0.865791	0.637573	1.09572	0.973313
LOC_Os11g44810.1	Q2QZU5	osa:4351088	Auxin-repressed protein-like protein ARP1, putative, expressed (Os11g0671000 protein) (cDNA clone:002-157-E08, full insert sequence) (cDNA clone:006-202-H08, full insert sequence)	Hormone metabolism	hormone metabolism.auxin.induced-regulated-responsive-activated	Nucleus	24.2664	24.023	23.5403	27.6792	27.7778	27.4898	Cluster_2	13.0473	2	35.2	13.573	0	23.51	18	-0.747925	-0.866942	-1.10298	0.920737	0.968974	0.828131
LOC_Os11g32240.1	Q2R3E2	osa:4350614	Cytochrome P450 51, putative, expressed (Os11g0525200 protein) (cDNA clone:001-014-C05, full insert sequence)	Hormone metabolism	hormone metabolism.brassinosteroid.synthesis-degradation.sterols.CYP51	Vacuolar membrane	25.3397	24.9713	25.6148	26.3978	26.8257	26.3742	Cluster_2	2.33581	6	16.3	55.533	0	27.826	31	-0.807897	-1.32031	-0.425261	0.663708	1.25882	0.630943
LOC_Os02g53180.2	Q6ZHG2	-	1-aminocyclopropane-1-carboxylate oxidase protein	Hormone metabolism	hormone metabolism.ethylene.synthesis-degradation	Cytosol	24.8165	26.2557	25.6397	28.1722	27.8498	27.7911	Cluster_2	5.15887	9	50.2	35.779	0	59.406	95	-1.4034	-0.360996	-0.807205	1.02706	0.793521	0.751026
LOC_Os03g49350.1	Q7G794	osa:4333821	Putative linoleate 9S-lipoxygenase 3 (EC 1.13.11.58) (Lipoxygenase 3)	Hormone metabolism	hormone metabolism.jasmonate.synthesis-degradation.lipoxygenase	Cytosol	26.3501	26.0688	26.1858	28.3167	28.3467	28.2367	Cluster_2	4.28251	26	49.5	77.994	0	157.63	209	-0.780909	-1.02478	-0.92335	0.924157	0.950147	0.854739
LOC_Os03g55800.1	Q10EK5	osa:4334233	AOS (Allene oxide synthase) (Cytochrome P450 74A1, chloroplast, putative, expressed) (cDNA clone:J013153K19, full insert sequence)	Hormone metabolism	hormone metabolism.jasmonate.synthesis-degradation.allene oxidase synthase	Chloroplast	26.2928	26.2143	26.5204	27.7918	27.8198	27.7664	Cluster_2	2.73245	17	40.6	56.503	0	74.825	137	-0.967539	-1.06548	-0.683311	0.90441	0.939267	0.872654
LOC_Os02g58300.1	Q6K9T5	osa:4331241	Uncharacterized protein	Hormone metabolism	hormone metabolism.salicylic acid.synthesis-degradation	Mitochondria	24.2061	22.9684	24.1868	26.454	26.6164	26.4479	Cluster_2	6.58417	5	20.6	45.748	0	17.828	22	-0.604263	-1.39942	-0.61665	0.83997	0.944299	0.83606
LOC_Os04g42000.1	Q7XUK6	osa:4336286	6,7-dimethyl-8-ribityllumazine synthase (DMRL synthase) (EC 2.5.1.78)	Co-factor and vitamine metabolism	Co-factor and vitamine metabolism	Cytosol	26.0015	26.1307	25.945	28.1507	28.1776	27.944	Cluster_2	4.18455	6	35.7	22.471	0	29.99	138	-0.930619	-0.816803	-0.980375	0.962062	0.985756	0.779979
LOC_Os06g34040.1	Q5Z790	-	DJ-1 family protein	Co-factor and vitamine metabolism	Co-factor and vitamine metabolism.thiamine	Cytosol	27.796	27.8389	27.8631	29.5528	29.4595	29.2006	Cluster_2	2.97239	12	52.8	46.877	0	60.996	243	-0.946707	-0.897283	-0.869502	1.07547	0.968012	0.670011
LOC_Os10g32730.1	Q8H921	osa:4348834	Riboflavin kinase (EC 2.7.1.26)	Co-factor and vitamine metabolism	Co-factor and vitamine metabolism.riboflavin	Cytosol	25.2317	23.2069	24.6399	26.5332	26.4153	26.3618	Cluster_2	4.21999	3	19.1	43.633	0	11.947	19	-0.126501	-1.66541	-0.576271	0.862707	0.773069	0.732406
LOC_Os09g36270.1	Q0J035	osa:4347680	Pantothenate kinase 2 (Pantothenic acid kinase 2) [Includes: Pantothenate kinase (EC 2.7.1.33); 4'-phosphopantetheine phosphatase (EC 3.1.3.-)]	Co-factor and vitamine metabolism	Co-factor and vitamine metabolism.pantothenate.pantothenate kinase (PANK)	Cytosol	23.3976	23.8142	24.5169	26.1204	26.2704	25.7858	Cluster_2	4.43613	9	16.3	98.95	0	29.851	25	-1.27918	-0.943305	-0.376715	0.91603	1.03694	0.646222
LOC_Os06g09910.2	Q69K55	osa:4340408	Phosphopantothenoylcysteine decarboxylase (PPCDC) (EC 4.1.1.36) (Halotolerance protein HAL3) (OsHAL3)	Co-factor and vitamine metabolism	Co-factor and vitamine metabolism.pantothenate.phosphopantothenoylcysteine decarboxylase (PPCDC)	Nucleus	23.2208	23.8308	24.4196	26.877	26.9989	27.3125	Cluster_2	9.44203	3	21.4	24.083	0	7.0901	7	-1.22131	-0.886117	-0.562551	0.787883	0.854892	1.0272
LOC_Os11g34210.2	A0A0P0Y3G3	-	Os11g0544800 protein	Tetrapyrrole synthesis	tetrapyrrole synthesis.glu-tRNA synthetase	Nucleus	24.6718	25.4887	25.6593	27.5257	26.9849	27.4507	Cluster_2	4.13293	6	20.6	60.096	0	29.155	45	-1.37191	-0.682265	-0.538268	1.03746	0.580855	0.974131
LOC_Os06g49110.1	Q5Z8V9	osa:4341997	Delta-aminolevulinic acid dehydratase, chloroplastic (ALADH) (EC 4.2.1.24) (Porphobilinogen synthase)	Tetrapyrrole synthesis	tetrapyrrole synthesis.ALA dehydratase	Chloroplast	27.7721	27.6657	27.5464	29.0842	29.0298	28.7818	Cluster_2	2.46896	17	65.3	46.285	0	99.061	192	-0.74661	-0.893321	-1.058	1.06338	0.988339	0.646219
LOC_Os03g21900.1	Q10LR9	osa:4332771	Uroporphyrinogen decarboxylase 2, chloroplastic (UPD2) (URO-D2) (EC 4.1.1.37)	Tetrapyrrole synthesis	tetrapyrrole synthesis.uroporphyrinogen decarboxylase	Chloroplast	26.6959	26.0598	26.2417	27.3546	27.3899	27.295	Cluster_2	2.01949	11	50.3	42.844	0	48.193	101	-0.241875	-1.31354	-1.0071	0.867796	0.927258	0.767457
LOC_Os01g43390.2	Q9AXB0	osa:4326635	Uroporphyrinogen decarboxylase 1, chloroplastic (UPD1) (URO-D1) (EC 4.1.1.37)	Tetrapyrrole synthesis	tetrapyrrole synthesis.uroporphyrinogen decarboxylase	Chloroplast	24.2269	22.6206	23.8878	27.3939	27.0745	27.5694	Cluster_2	13.6186	3	20.4	37.535	0	15.66	13	-0.577861	-1.32921	-0.736442	0.903619	0.754187	0.985703
LOC_Os04g52130.1	Q7XPL2	osa:4336951	Oxygen-dependent coproporphyrinogen-III oxidase, chloroplastic (Coprogen oxidase) (Coproporphyrinogenase) (EC 1.3.3.3)	Tetrapyrrole synthesis	tetrapyrrole synthesis.coproporphyrinogen III oxidase	Chloroplast	26.7643	26.7474	26.9193	27.9425	28.3103	27.5571	Cluster_2	2.18292	10	29.3	43.871	0	42.441	80	-0.917442	-0.942943	-0.68398	0.856926	1.41085	0.276584
LOC_Os04g41260.1	Q7X7T4	-	Protoporphyrinogen oxidase (EC 1.3.3.4)	Tetrapyrrole synthesis	tetrapyrrole synthesis.protoporphyrin IX oxidase	Chloroplast	24.7138	25.5542	25.3703	26.8076	26.3617	26.6171	Cluster_2	2.60763	9	22.6	61.815	0	24.899	57	-1.4524	-0.42697	-0.651378	1.10241	0.558387	0.869958
LOC_Os03g36540.1	Q53RM0	osa:4333259	Magnesium-chelatase subunit ChlI, chloroplastic (Mg-chelatase subunit I) (EC 6.6.1.1) (Mg-protoporphyrin IX chelatase subunit ChlI) (Protein CHLORINA 9)	Tetrapyrrole synthesis	tetrapyrrole synthesis.magnesium chelatase	Chloroplast	27.5185	26.2193	27.2283	28.6597	28.8389	28.4995	Cluster_2	3.19835	12	43.9	44.865	0	76.427	68	-0.302654	-1.57563	-0.586987	0.815516	0.991184	0.658574
LOC_Os01g17170.1	Q9SDJ2	osa:4326901	Magnesium-protoporphyrin IX monomethyl ester [oxidative] cyclase (Mg-protoporphyrin IX monomethyl ester oxidative cyclase) (EC 1.14.13.81)	Tetrapyrrole synthesis	tetrapyrrole synthesis.magnesium-protoporphyrin IX monomethyl ester (oxidative) cyclase	Chloroplast membrane	25.8252	25.6583	25.9585	27.2578	27.1971	27.305	Cluster_2	2.71194	12	33.3	47.301	0	40.838	60	-0.891343	-1.10137	-0.723655	0.9111	0.834752	0.970516
LOC_Os04g58200.3	Q7XKF3	osa:4337415	Protochlorophyllide reductase A, chloroplastic (PCR A) (EC 1.3.1.33) (NADPH-protochlorophyllide oxidoreductase A) (POR A)	Tetrapyrrole synthesis	tetrapyrrole synthesis.protochlorophyllide reductase	Chloroplast	23.9727	23.2807	23.4442	25.853	25.71	25.9187	Cluster_2	4.79451	5	24.6	31.136	0	34.531	21	-0.573883	-1.1225	-0.992832	0.916829	0.803487	0.9689
LOC_Os06g40080.1	Q69XJ4	osa:4341462	Heme oxygenase 1, chloroplastic (EC 1.14.14.18) (Protein PHOTOPERIODIC SENSITIVITY 5)	Tetrapyrrole synthesis	tetrapyrrole synthesis.heme oxygenase	Chloroplast	24.3685	24.3901	24.4734	25.4661	25.593	25.7144	Cluster_2	2.26657	2	7.6	31.918	0	8.8244	9	-0.96958	-0.936391	-0.808734	0.713133	0.907693	1.09388
LOC_Os01g11230.1	Q9LD82	osa:4325558	SOUL heme-binding protein	Tetrapyrrole synthesis	tetrapyrrole synthesis.unspecified	Extracellular	27.3527	27.3554	27.1747	28.1439	28.2859	28.6824	Cluster_2	2.10881	10	62.4	23.596	0	215.52	222	-0.775213	-0.770865	-1.06276	0.503136	0.732518	1.37318
LOC_Os06g51060.1	Q42993	-	Chitinase 1 (EC 3.2.1.14) (Class I chitinase a) (OsChia1a) (Pathogenesis related (PR)-3 chitinase 1)	Stress & Redox	stress.biotic	Extracellular	24.233	24.244	23.9615	25.9077	25.2349	25.1096	Cluster_2	2.41368	1	7.7	36.666	0	6.3157	9	-0.727731	-0.71315	-1.08763	1.49295	0.600813	0.434757
LOC_Os05g33140.1	Q688M5	osa:4338719	Chitinase 9 (EC 3.2.1.14) (Pathogenesis related (PR)-3 chitinase 9)	Stress & Redox	stress.biotic	Extracellular	27.7632	27.5117	27.4921	28.9813	28.8925	29.1768	Cluster_2	2.69048	8	56.6	34.401	0	152.95	124	-0.680435	-0.99746	-1.02215	0.855211	0.743255	1.10158
LOC_Os05g33150.1	I3QD34	osa:4338720	Chitinase (EC 3.2.1.14)	Stress & Redox	stress.biotic	Extracellular	24.3016	24.0716	23.4313	28.9843	29.2408	28.3701	Cluster_2	30.4894	9	58.5	35.299	0	123.25	80	-0.768595	-0.85282	-1.08738	0.946609	1.04057	0.721617
LOC_Os07g43820.1	Q8LHN3	osa:4344002	glycosyl hydrolase	Stress & Redox	stress.biotic	Extracellular	27.4782	27.4164	27.4276	28.6233	28.7094	28.5565	Cluster_2	2.28004	10	35.4	34.194	0	50.971	157	-0.852562	-0.947149	-0.929959	0.900078	1.0318	0.797791
LOC_Os08g39550.1	Q6Z3T9	osa:4345978	polygalacturonase inhibitor 2 precursor	Stress & Redox	stress.biotic.PR-proteins	Extracellular	23.7806	24.63	24.49	27.2118	26.5136	26.2937	Cluster_2	5.1796	9	42.9	38.792	0	41.839	66	-1.24956	-0.627444	-0.729993	1.26361	0.752257	0.591125
LOC_Os03g14900.1	Q10NZ0	osa:4332282	NB-ARC domain containing protein	Stress & Redox	stress.biotic.PR-proteins	Cytosol	26.1552	26.0479	26.1071	27.4481	27.4139	27.2137	Cluster_2	2.38695	20	30.2	100.75	0	100.73	154	-0.830878	-0.985763	-0.900303	1.03485	0.985498	0.696591
LOC_Os08g19980.1	Q8LL83	osa:4345201	NBS-LRR-like protein	Stress & Redox	stress.biotic.PR-proteins	Cytosol	23.8708	22.5898	23.9582	25.8746	26.1182	26.0796	Cluster_2	5.86136	3	6.6	104.38	0	11.54	20	-0.592541	-1.45734	-0.533575	0.760205	0.924646	0.898601
LOC_Os04g53490.1	Q0J9X8	-	OsCHL Chloroplastic lipocalin	Stress & Redox	stress.abiotic	Extracellular	23.4211	23.8851	24.2275	25.0147	25.6748	25.4467	Cluster_2	2.89615	3	11.4	37.446	0	10.542	6	-1.31748	-0.803999	-0.425147	0.445987	1.17649	0.924145
LOC_Os04g38450.1	Q7XV08	-	Glutathione hydrolase (EC 2.3.2.2) (EC 3.4.19.13) (Gamma-glutamyltransferase) (Gamma-glutamyltranspeptidase)	Stress & Redox	stress.abiotic	Mitochondria	23.5937	24.1891	23.2572	27.2166	27.2347	27.121	Cluster_2	11.3986	3	8.2	61.122	0	9.8539	22	-0.946241	-0.640323	-1.11911	0.915164	0.924468	0.866045
LOC_Os01g08860.1	E5D3J5	-	17.5 kDa heat shock protein	Stress & Redox	stress.abiotic.heat	Cytosol	23.9367	24.2919	24.2954	26.9259	27.002	27.1909	Cluster_2	7.28498	2	28.9	18.031	0	15.26	23	-1.05926	-0.83402	-0.831848	0.836285	0.884502	1.00434
LOC_Os03g31300.1	Q75GT3	osa:4333161	Chaperone protein ClpB2, chloroplastic (ATP-dependent Clp protease ATP-binding subunit ClpB homolog 2) (Casein lytic proteinase B2)	Stress & Redox	stress.abiotic.heat	Chloroplast	26.3747	25.847	25.7922	27.5677	27.3505	27.1804	Cluster_2	2.56964	24	35.7	108.98	0	98.278	104	-0.396968	-1.07116	-1.14125	1.12719	0.849733	0.632443
LOC_Os02g03000.2	B9F267	osa:4328130	division protein	Stress & Redox	stress.abiotic.heat	Chloroplast membrane	23.0991	23.7837	23.2938	26.389	26.3859	27.0265	Cluster_2	9.24242	4	12.5	85.016	0	25.302	27	-1.06187	-0.678728	-0.952933	0.779481	0.777733	1.13632
LOC_Os09g29840.1	Q6ZCV7	osa:4345893	heat shock protein	Stress & Redox	stress.abiotic.heat	Chloroplast	28.3883	28.4512	28.1984	28.9466	28.9554	29.1366	Cluster_2	1.58769	9	55.5	89.219	0	164.46	357	-0.764731	-0.599389	-1.26337	0.701881	0.72488	1.20073
LOC_Os05g06500.1	Q75M01	osa:4337867	universal stress domain containing protein	Stress & Redox	stress.abiotic.cold	Cytosol	26.0411	26.6553	26.1447	28.0673	28.1831	28.5511	Cluster_2	3.96372	8	74.9	18.004	0	42.816	91	-1.10123	-0.552528	-1.00865	0.708926	0.812389	1.14109
LOC_Os07g05570.1	Q6ZLQ0	osa:4342407	ERD4 protein	Stress & Redox	stress.abiotic.drought/salt	Plasma membrane	24.323	23.7399	23.9506	25.7935	26.6622	26.2647	Cluster_2	4.70967	8	11.6	82.113	0	27.675	31	-0.629981	-1.08951	-0.923459	0.528963	1.21362	0.900363
LOC_Os06g02420.1	Q9LWT2	osa:4339914	ATOZI1	Stress & Redox	stress.abiotic.unspecified	Extracellular	24.4317	24.3753	24.4371	25.7355	25.7583	25.6289	Cluster_2	2.45012	2	43	8.786	0	7.4714	16	-0.886774	-0.966212	-0.879154	0.950113	0.982201	0.799826
LOC_Os01g73234.2	Q5JMR9	osa:4324458	Thioredoxin Y, chloroplastic (OsTrxy)	Stress & Redox	redox.thioredoxin	Chloroplast	23.911	24.0727	23.4077	26.2488	26.1656	26.2297	Cluster_2	5.34282	2	20.8	18.181	0	4.8202	9	-0.815587	-0.695137	-1.1905	0.925821	0.863827	0.911576
LOC_Os02g01030.2	Q6YUA1	-	tetratricopeptide repeat domain containing protein	Stress & Redox	redox.thioredoxin	Cytosol	27.8541	27.7946	27.4591	28.8287	28.185	28.7807	Cluster_2	1.86029	10	36.3	44.151	0	145.88	156	-0.531933	-0.638852	-1.24119	1.21797	0.0621604	1.13184
LOC_Os04g35290.1	Q0JD42	osa:4335881	Protein disulfide isomerase-like 5-2 (OsPDIL5-2) (Protein disulfide isomerase-like 7-1) (OsPDIL7-1)	Stress & Redox	redox.thioredoxin	Plasma membrane	25.7996	25.7064	25.6506	26.6196	26.554	26.6429	Cluster_2	1.84887	9	32.2	47.055	0	75.179	63	-0.741628	-0.932453	-1.04659	0.93576	0.801456	0.983456
LOC_Os07g08840.1	Q0D840	osa:4342593	Thioredoxin H1 (OsTrxh1) (Phloem sap 13 kDa protein 1)	Stress & Redox	redox.thioredoxin	Cytosol	28.0583	27.6067	27.7477	29.7945	29.6978	29.8825	Cluster_2	3.96499	5	55.7	13.156	0	38.34	87	-0.672475	-1.08307	-0.95489	0.906118	0.818192	0.986123
LOC_Os06g06790.1	Q5WA72	osa:4340223	Protein disulfide isomerase-like 1-5 (OsPDIL1-5) (EC 5.3.4.1) (Protein disulfide isomerase-like 3-1) (OsPDIL3-1)	Stress & Redox	redox.thioredoxin	ER	25.6782	26.0206	25.6456	27.9568	27.8187	27.66	Cluster_2	4.08518	12	38.3	59.032	0	91.884	68	-0.995311	-0.690593	-1.02428	1.03236	0.909522	0.768306
LOC_Os02g01010.1	Q67IX6	osa:4327971	Protein disulfide isomerase-like 1-4 (OsPDIL1-4) (EC 5.3.4.1) (Protein disulfide isomerase-like 2-1) (OsPDIL2-1)	Stress & Redox	redox.thioredoxin	ER	26.8328	26.5077	26.7955	28.1995	28.0322	28.1643	Cluster_2	2.67586	13	28.8	62.252	0	84.638	96	-0.747879	-1.16051	-0.795212	0.986894	0.774548	0.942155
LOC_Os10g35850.1	Q9FVZ9	osa:4349045	Membrane steroid-binding protein 2 (OsMSBP2) (OsMSBP1)	Stress & Redox	redox.ascorbate and glutathione	ER membrane	24.6724	25.5416	23.8909	27.6082	27.2649	27.3534	Cluster_2	6.53038	6	54	27.71	0	31.87	37	-0.877363	-0.325892	-1.37321	0.985334	0.767498	0.823636
LOC_Os02g55060.2	Q6K680	osa:4330990	cytochrome b5-like Heme/Steroid binding domain containing protein	Stress & Redox	redox.ascorbate and glutathione	Chloroplast membrane	24.7614	24.2171	23.9922	25.2974	25.8142	25.9318	Cluster_2	2.5626	3	50	10.826	0	17.88	15	-0.296352	-0.965844	-1.24245	0.362944	0.998514	1.14319
LOC_Os10g35870.1	Q9FVZ7	osa:4349046	Membrane steroid-binding protein 1 (OsMSBP1) (OsMSBP2)	Stress & Redox	redox.ascorbate and glutathione	ER membrane	26.2921	26.2186	26.319	29.0811	29.1359	28.9187	Cluster_2	6.81476	7	58.6	24.634	0	48.519	107	-0.901411	-0.949823	-0.883702	0.935253	0.971379	0.828304
LOC_Os08g05570.4	Q84PW3	-	Monodehydroascorbate reductase 5, chlorplastic (OsMADR5) (OsMDHAR5) (EC 1.6.5.4)	Stress & Redox	redox.ascorbate and glutathione.ascorbate	Chloroplast	27.2869	27.2646	27.1408	27.8614	27.9791	27.9435	Cluster_2	1.62134	11	30.5	52.758	0	40.407	104	-0.755759	-0.813346	-1.13327	0.728628	1.03295	0.940799
LOC_Os12g07830.1	P0C0L0	osa:4351664	Probable L-ascorbate peroxidase 5, chloroplastic (EC 1.11.1.11) (OsAPx5)	Stress & Redox	redox.ascorbate and glutathione.ascorbate	Chloroplast	24.0302	24.2886	23.9647	27.1744	26.8103	27.0068	Cluster_2	7.47804	5	38.1	34.759	0	43.236	59	-0.94863	-0.786918	-0.989615	1.01931	0.791437	0.914419
LOC_Os09g39380.1	A3C1M2	-	Pyr_redox_2 domain-containing protein	Stress & Redox	redox.ascorbate and glutathione.ascorbate	Cytosol	29.3025	29.266	29.1796	30.1357	30.1035	29.9964	Cluster_2	1.77663	17	64.9	47.892	0	224.46	442	-0.788896	-0.8684	-1.05697	1.02941	0.959238	0.725615
LOC_Os11g04740.1	Q2RAP0	osa:4349749	L-galactono-1,4-lactone dehydrogenase 1, mitochondrial (EC 1.3.2.3)	Stress & Redox	redox.ascorbate and glutathione.ascorbate.L-Galactono-1,4-lactone dehydrogenase	Mitochondrial membrane	24.2834	24.4948	23.3731	26.3671	26.8184	26.9235	Cluster_2	6.28786	2	17.7	65.585	0	16.908	26	-0.722817	-0.583021	-1.32466	0.65476	0.9531	1.02264
LOC_Os07g27790.1	Q6Z3A3	osa:4343165	Glutamate--cysteine ligase B, chloroplastic (EC 6.3.2.2) (Gamma-ECS B) (GCS B) (Gamma-glutamylcysteine synthetase B)	Stress & Redox	redox.ascorbate and glutathione.glutathione	Chloroplast	27.8536	27.6475	27.9904	29.1833	28.7773	29.1107	Cluster_2	2.28669	2	49.2	56.153	0	87.46	148	-0.84767	-1.1522	-0.645434	1.11758	0.517556	1.01017
LOC_Os04g42930.1	P55142	-	Glutaredoxin-C6 (Glutaredoxin-C2 homolog 1)	Stress & Redox	redox.glutaredoxins	Cytosol	27.2525	27.5001	28.0659	28.6268	28.7964	28.8477	Cluster_2	2.22036	6	63.8	13.281	0	132.27	150	-1.35203	-0.991773	-0.168261	0.647928	0.894707	0.969426
LOC_Os01g48420.1	Q9FR35	osa:4325511	Peroxiredoxin-2C (EC 1.11.1.25) (Glutaredoxin-dependent peroxiredoxin) (Peroxiredoxin IIC) (Thioredoxin peroxidase 2C)	Stress & Redox	redox.peroxiredoxin	Cytosol	29.6399	29.467	29.5258	30.1556	30.2016	30.4041	Cluster_2	1.63522	9	83.3	17.291	0	174.86	312	-0.645459	-1.07631	-0.929762	0.639224	0.75398	1.25833
LOC_Os06g51150.2	Q0D9C4	osa:4342124	Catalase isozyme B (CAT-B) (EC 1.11.1.6)	Stress & Redox	redox.dismutases and catalases	Peroxisomal membrane	28.3615	28.3926	28.1677	29.6159	29.6677	29.5559	Cluster_2	2.47238	12	50.9	54.745	0	190.75	309	-0.831278	-0.788014	-1.10027	0.910317	0.982262	0.826982
LOC_Os07g22600.1	Q9SMB1	osa:4342996	Spermidine synthase 1 (SPDSY 1) (EC 2.5.1.16) (Putrescine aminopropyltransferase 1)	Polyamine metabolism	polyamine metabolism.synthesis.spermidine synthase	Cytosol	27.534	27.2906	27.3223	28.2375	28.2875	28.094	Cluster_2	1.77034	7	50.2	35.146	0	171.49	138	-0.561766	-1.08699	-1.01853	0.95631	1.0643	0.646681
LOC_Os02g15550.2	Q6EN48	osa:4328910	Putative aminopropyl transferase	Polyamine metabolism	polyamine metabolism.synthesis.spermidine synthase	Cytosol	24.5109	24.5007	23.8908	26.2047	25.7323	25.7144	Cluster_2	2.99599	5	25.7	42.869	0	25.948	21	-0.636984	-0.648109	-1.31637	1.21865	0.701204	0.681603
LOC_Os08g15030.1	Q9LD61	osa:4345071	Aspartate carbamoyltransferase, chloroplastic (EC 2.1.3.2) (Aspartate transcarbamylase) (ATCase)	Nucleotide metabolism	nucleotide metabolism.synthesis.pyrimidine.aspartate transcarbamoylase	Chloroplast	24.4684	24.0565	24.54	26.2786	26.3549	26.6051	Cluster_2	4.16379	8	20.7	39.891	0	29.819	38	-0.800107	-1.16003	-0.737485	0.781851	0.848544	1.06722
LOC_Os01g72240.1	Q9LDN2	osa:4325739	Uridine 5'-monophosphate synthase (UMP synthase) [Includes: Orotate phosphoribosyltransferase (OPRTase) (EC 2.4.2.10); Orotidine 5'-phosphate decarboxylase (EC 4.1.1.23) (OMPdecase)]	Nucleotide metabolism	nucleotide metabolism.synthesis.pyrimidine.orotate phosphoribosyltransferase	Cytosol	29.6586	29.1111	29.5691	30.5013	30.524	30.7355	Cluster_2	2.20488	15	50.9	50.803	0	110.54	327	-0.54507	-1.37844	-0.681186	0.737871	0.772419	1.0944
LOC_Os01g72250.1	Q8RZA1	osa:4325740	Uridine 5'-monophosphate synthase (UMP synthase) [Includes: Orotate phosphoribosyltransferase (OPRTase) (EC 2.4.2.10); Orotidine 5'-phosphate decarboxylase (EC 4.1.1.23) (OMPdecase)]	Nucleotide metabolism	nucleotide metabolism.synthesis.pyrimidine.orotate phosphoribosyltransferase	Chloroplast	25.4884	25.4687	25.8561	29.2654	28.9404	28.9216	Cluster_2	10.8384	5	30.5	50.806	0	29.761	66	-0.96982	-0.980258	-0.775503	1.02635	0.854559	0.844667
LOC_Os01g66500.1	Q5N821	osa:4324899	Phosphoribosylformylglycinamidine synthase (EC 6.3.5.3) (Formylglycinamide ribonucleotide amidotransferase) (Formylglycinamide ribotide amidotransferase)	Nucleotide metabolism	nucleotide metabolism.synthesis.purine.FGAR amidotransferase	Plasma membrane	26.3348	26.1393	25.8579	28.0593	27.7572	27.8832	Cluster_2	3.45627	30	34.6	154.39	0	175.75	160	-0.67298	-0.869208	-1.15164	1.05792	0.754701	0.881211
LOC_Os03g19930.1	Q10MD1	osa:4332642	Adenylosuccinate lyase (ASL) (EC 4.3.2.2) (Adenylosuccinase)	Nucleotide metabolism	nucleotide metabolism.synthesis.purine.SAICAR lyase	Mitochondria	26.1919	25.8686	26.1451	27.8932	28.1967	28.0362	Cluster_2	3.92725	14	40.3	60.181	0	61.466	129	-0.791514	-1.08792	-0.834406	0.768167	1.04638	0.899289
LOC_Os08g10570.2	Q6ZKK4	-	bifunctional purine biosynthesis purH	Nucleotide metabolism	nucleotide metabolism.synthesis.purine.AICAR transformylase	Chloroplast	26.0768	25.7811	25.6217	27.201	27.4645	27.437	Cluster_2	2.90987	12	33.7	64.65	0	52.633	100	-0.603909	-0.947092	-1.13221	0.701107	1.00703	0.975074
LOC_Os02g48390.1	Q6ZFT5	osa:4330515	Ribose-phosphate pyrophosphokinase 4 (EC 2.7.6.1) (Phosphoribosyl pyrophosphate synthase 4)	Nucleotide metabolism	nucleotide metabolism.synthesis.PRS-PP	Chloroplast	28.587	28.3756	28.3612	29.6114	29.8149	29.4783	Cluster_2	2.28725	12	58.8	36.148	0	83.831	209	-0.675975	-0.992776	-1.0143	0.859109	1.16416	0.659776
LOC_Os12g08280.1	B9GC71	-	3'(2'),5'-bisphosphate nucleotidase (EC 3.1.3.7)	Nucleotide metabolism	nucleotide metabolism.degradation	Cytosol	25.3831	25.4948	25.6339	28.3207	27.7908	27.782	Cluster_2	5.50415	12	53.9	37.48	0	50.975	79	-0.990504	-0.908611	-0.806635	1.16305	0.774569	0.768127
LOC_Os07g46630.1	Q8H3U7	osa:4344179	AMP deaminase	Nucleotide metabolism	nucleotide metabolism.degradation	Cytosol	23.9716	24.0607	23.5209	26.5079	26.5152	26.3084	Cluster_2	6.03256	2	13.9	41.331	0	8.3488	4	-0.820129	-0.757957	-1.13443	0.948843	0.953954	0.809715
LOC_Os03g31170.1	Q84MH2	osa:4333153	inosine-uridine preferring nucleoside hydrolase family protein	Nucleotide metabolism	nucleotide metabolism.degradation.pyrimidine.uridine nucleosidase	Cytosol	26.0908	26.1163	25.9939	29.1211	28.6984	28.2766	Cluster_2	6.1975	6	33.5	34.504	0	30.18	58	-0.881011	-0.863603	-0.947121	1.1853	0.897019	0.609411
LOC_Os12g40880.2	Q2QMK2	osa:4352720	Os12g0601200 protein (Phosphoribulokinase/uridine kinase family protein, putative, expressed) (cDNA clone:006-210-A06, full insert sequence)	Nucleotide metabolism	nucleotide metabolism.salvage.nucleoside kinases.uridine kinase	Mitochondria	23.4722	24.1767	23.6757	24.6812	24.9067	24.5204	Cluster_2	1.90253	1	8	25.094	0.00090232	3.1018	6	-1.34274	-0.108826	-0.986391	0.774873	1.16982	0.493264
LOC_Os11g20790.1	Q08480	osa:107276068	Adenylate kinase 4 (EC 2.7.4.3) (ATP-AMP transphosphorylase 4) (ATP:AMP phosphotransferase) (Adenylate kinase B) (AK B) (Adenylate monophosphate kinase 4)	Nucleotide metabolism	nucleotide metabolism.phosphotransfer and pyrophosphatases.adenylate kinase	Cytosol	25.9901	26.2587	26.275	27.2799	27.2889	27.5736	Cluster_2	2.30731	5	42.4	26.675	0	77.821	102	-1.16396	-0.766933	-0.742957	0.742225	0.755397	1.17623
LOC_Os12g36194.1	Q0IMS5	osa:4352460	Nucleoside diphosphate kinase (EC 2.7.4.6)	Nucleotide metabolism	nucleotide metabolism.phosphotransfer and pyrophosphatases.nucleoside diphosphate kinase	Nucleus	27.6258	27.3616	27.3011	28.6409	28.8782	28.7662	Cluster_2	2.51792	4	22.3	23.47	0	21.803	44	-0.633482	-0.98975	-1.0713	0.735175	1.05514	0.904221
LOC_Os07g30970.1	Q07661	osa:4343275	Nucleoside diphosphate kinase 1 (EC 2.7.4.6) (Nucleoside diphosphate kinase I) (NDK I) (NDP kinase I) (NDPK I)	Nucleotide metabolism	nucleotide metabolism.phosphotransfer and pyrophosphatases.nucleoside diphosphate kinase	Cytosol	30.4587	30.1341	30.2988	31.4785	31.3406	31.4151	Cluster_2	2.16478	7	49.7	16.861	0	69.917	214	-0.637684	-1.16089	-0.895407	1.00613	0.78389	0.903967
LOC_Os04g59040.1	Q7XTL6	osa:4337476	Inorganic diphosphatase (EC 3.6.1.1)	Nucleotide metabolism	nucleotide metabolism.phosphotransfer and pyrophosphatases.misc	Cytosol	23.9763	24.7869	24.0531	25.8853	26.1973	25.9904	Cluster_2	3.36879	3	49.8	24.193	0	10.8	10	-1.16536	-0.359305	-1.089	0.732992	1.04325	0.837422
LOC_Os05g36260.1	Q75HX3	osa:4338911	Inorganic diphosphatase (EC 3.6.1.1)	Nucleotide metabolism	nucleotide metabolism.phosphotransfer and pyrophosphatases.misc	Cytosol	25.182	24.2561	23.8744	27.6351	27.6794	27.6972	Cluster_2	9.4027	1	24.1	25.47	0	5.2424	17	-0.478801	-0.987184	-1.19675	0.868078	0.89244	0.902218
LOC_Os02g47600.2	B7E5N1	osa:4330457	Inorganic diphosphatase (EC 3.6.1.1)	Nucleotide metabolism	nucleotide metabolism.phosphotransfer and pyrophosphatases.misc	Cytosol	27.4878	27.398	27.4196	29.3002	29.3427	29.3715	Cluster_2	3.73999	5	65.9	24.16	0	45.104	102	-0.861737	-0.947923	-0.927197	0.87594	0.91666	0.944257
LOC_Os03g60090.2	Q10BJ6	-	Methylenetetrahydrofolate reductase (EC 1.5.1.20)	C1-metabolism	C1-metabolism	Cytosol	28.7708	28.7747	28.7276	29.3387	29.4547	29.5076	Cluster_2	1.59766	32	71.6	64.069	0	210.64	376	-0.867219	-0.856894	-0.982528	0.648742	0.95837	1.09953
LOC_Os02g02850.1	Q0E4G1	osa:4328117	Methenyltetrahydrofolate cyclohydrolase (EC 3.5.4.9)	C1-metabolism	C1-metabolism.Methylenetetrahydrofolate dehydrogenase & Methenyltetrahydrofolate cyclohydrolase	Cytosol	26.2779	26.3501	26.5023	27.4965	27.3839	27.3127	Cluster_2	2.0292	9	39.1	39.358	0	27.151	62	-1.07487	-0.947428	-0.67907	1.07476	0.876076	0.750529
LOC_Os10g35540.1	Q8W3F6	osa:4349019	Hydrolase, alpha/beta fold family protein, expressed	Miscellaneous	misc.misc2	Cytosol	23.0637	23.8392	23.9771	27.2027	25.4171	26.1787	Cluster_2	6.23103	4	34.1	36.386	0	14.62	14	-1.18879	-0.699128	-0.612042	1.42465	0.297192	0.778116
LOC_Os10g35520.1	Q8W3F4	osa:4349016	Epoxide hydrolase, putative, expressed (Os10g0498200 protein) (cDNA clone:001-022-C08, full insert sequence) (cDNA clone:006-201-H06, full insert sequence) (cDNA clone:J013134D09, full insert sequence)	Miscellaneous	misc.misc2	Cytosol	25.227	25.119	25.5116	27.2634	27.5792	27.3502	Cluster_2	4.322	6	36.5	35.879	0	23.459	87	-0.954132	-1.04662	-0.710535	0.788897	1.0592	0.863192
LOC_Os05g33100.1	Q688M9	osa:4338716	endo-1,3	Miscellaneous	misc.misc2	Cytosol	26.4841	26.5625	26.1376	28.5397	28.7263	28.0533	Cluster_2	4.12678	8	49.6	25.769	0	50.838	60	-0.811156	-0.743021	-1.11236	0.97574	1.13791	0.552886
LOC_Os06g18010.1	Q5VMI0	osa:9266253	UDP-glycosyltransferase CGT (EC 2.4.1.360) (UDP-glucose:2-hydroxyflavanone C-glucosyltransferase) (OsCGT)	Miscellaneous	misc.UDP glucosyl and glucoronyl transferases	Chloroplast	24.7691	23.8262	23.9364	29.479	29.5254	29.5547	Cluster_2	40.5735	10	40.3	49.457	0	93.2	196	-0.706212	-1.02645	-0.989013	0.893414	0.909167	0.919097
LOC_Os05g45080.1	Q65X86	osa:4339386	Glycosyltransferase (EC 2.4.1.-)	Miscellaneous	misc.UDP glucosyl and glucoronyl transferases	Mitochondria	23.9079	23.8369	24.0291	27.3089	27.2936	26.2174	Cluster_2	8.0855	3	10.6	52.344	0	11.164	9	-0.897013	-0.938779	-0.825669	1.10424	1.09525	0.461973
LOC_Os11g38650.1	Q2R1N0	osa:9266321	Glycosyltransferase (EC 2.4.1.-)	Miscellaneous	misc.UDP glucosyl and glucoronyl transferases	Chloroplast	27.0351	26.8817	26.6889	27.6254	27.4216	27.6416	Cluster_2	1.61813	13	40	52.534	0	178	79	-0.447852	-0.828128	-1.30621	1.01578	0.510431	1.05598
LOC_Os07g32630.1	Q6Z4B7	osa:4343353	UDP-glucoronosyl and UDP-glucosyl transferase domain containing protein	Miscellaneous	misc.UDP glucosyl and glucoronyl transferases	Cytosol	24.6213	24.2376	25.533	27.0343	26.8299	26.5172	Cluster_2	3.99032	6	31.8	52.138	0	33.579	47	-0.992401	-1.31671	-0.221877	1.04693	0.874158	0.609893
LOC_Os06g18670.1	Q5VME5	osa:4340788	Glycosyltransferase (EC 2.4.1.-)	Miscellaneous	misc.UDP glucosyl and glucoronyl transferases	Cytosol	26.9556	27.0937	27.153	30.652	30.471	30.3885	Cluster_2	10.8261	18	58.6	51.482	0	188.08	331	-0.970716	-0.897485	-0.866029	0.989988	0.893997	0.850246
LOC_Os08g39860.1	Q84YK7	osa:4345995	Beta-glucosidase 27 (Os8bglu27) (EC 3.2.1.21)	Miscellaneous	misc.gluco-, galacto- and mannosidases	Vacuole	24.1933	24.6614	24.0175	26.4095	25.9738	26.3803	Cluster_2	3.90098	8	22.2	56.803	0	34.309	62	-0.975231	-0.552219	-1.13402	1.02717	0.633518	1.00078
LOC_Os03g49600.1	A0A067Y2M1	osa:4333841	Beta-glucosidase (Glycosyl hydrolase)	Miscellaneous	misc.gluco-, galacto- and mannosidases	Extracellular	30.2331	30.1673	30.0744	31.1609	31.2371	30.9868	Cluster_2	1.95883	19	58.5	56.872	0	301	873	-0.759927	-0.881677	-1.05378	0.958948	1.10009	0.636344
LOC_Os03g49610.1	Q75I94	osa:4333842	Beta-glucosidase 8 (Os3bglu8) (EC 3.2.1.21)	Miscellaneous	misc.gluco-, galacto- and mannosidases	Extracellular	28.7436	28.9936	28.975	29.7964	29.4942	29.5347	Cluster_2	1.62937	19	43.5	63.097	0	60.931	246	-1.25319	-0.641922	-0.687475	1.32034	0.581594	0.680651
LOC_Os01g72340.1	Q5JKZ9	osa:4325748	Beta-galactosidase (EC 3.2.1.23) (Lactase)	Miscellaneous	misc.gluco-, galacto- and mannosidases	Cytosol	26.5406	26.8096	26.6967	28.0238	27.7244	27.8762	Cluster_2	2.2855	21	26.6	126.24	0	122.17	130	-1.10884	-0.704717	-0.874295	1.11992	0.669894	0.898042
LOC_Os12g24170.1	Q0INM3	-	Beta-galactosidase 15 (Lactase 15) (EC 3.2.1.23)	Miscellaneous	misc.gluco-, galacto- and mannosidases.beta-galactosidase	Extracellular	26.1649	25.1189	25.1506	27.2562	27.6232	27.8408	Cluster_2	4.27302	8	13.8	101.92	0	48.207	34	-0.295296	-1.15118	-1.12522	0.597688	0.897968	1.07605
LOC_Os03g15020.1	B7EDJ0	osa:4332289	Beta-galactosidase (EC 3.2.1.23)	Miscellaneous	misc.gluco-, galacto- and mannosidases.beta-galactosidase	Extracellular	29.3502	29.1389	29.1724	29.9736	30.5162	30.3416	Cluster_2	2.08005	15	29	103.7	0	102.95	215	-0.654572	-1.00165	-0.946663	0.369214	1.26017	0.9735
LOC_Os01g65460.2	B7ETJ0	osa:4324777	Beta-galactosidase (EC 3.2.1.23)	Miscellaneous	misc.gluco-, galacto- and mannosidases.beta-galactosidase	Extracellular	27.2042	26.9455	26.7277	28.1256	27.9576	28.2024	Cluster_2	2.19782	12	19.9	102.51	0	53.709	70	-0.500531	-0.901622	-1.23922	0.92755	0.667246	1.04657
LOC_Os11g32260.2	H2KW82	-	Alpha-mannosidase (EC 3.2.1.-)	Miscellaneous	misc.gluco-, galacto- and mannosidases.alpha-mannosidase	Cytosol	27.3255	27.4141	27.2963	28.8532	29.0249	28.8897	Cluster_2	2.98412	28	40.5	114	0	251.97	375	-0.9328	-0.830596	-0.966491	0.82987	1.02802	0.872001
LOC_Os01g21070.1	Q8LQ92	osa:4327286	Endoglucanase 3 (EC 3.2.1.4) (Endo-1,4-beta glucanase 3) (OsGLU8)	Miscellaneous	misc.gluco-, galacto- and mannosidases.endoglucanase	Extracellular	24.4553	24.3827	24.4711	27.4592	27.7786	27.3427	Cluster_2	8.5175	3	15.8	54.426	0	15.028	38	-0.898354	-0.941089	-0.889065	0.869711	1.05768	0.801112
LOC_Os09g36350.1	A0A067Y1U2	osa:4347685	Endoglucanase (EC 3.2.1.4)	Miscellaneous	misc.gluco-, galacto- and mannosidases.endoglucanase	Extracellular	25.3535	25.0328	25.5944	25.8518	26.0481	26.1065	Cluster_2	1.59686	9	28.4	56.949	0	22.969	43	-0.741997	-1.50733	-0.167246	0.446733	0.915261	1.05458
LOC_Os01g12070.1	Q5NAT0	osa:4324643	Endoglucanase 2 (EC 3.2.1.4) (Endo-1,4-beta glucanase 2) (OsCel9A) (OsGLU5)	Miscellaneous	misc.gluco-, galacto- and mannosidases.endoglucanase	Extracellular	24.2982	24.6141	24.8135	27.8274	27.2608	27.4702	Cluster_2	7.69636	11	28.4	68.407	0	43.504	75	-1.0724	-0.878756	-0.756478	1.09136	0.743948	0.872334
LOC_Os11g47820.2	Q53MA8	-	Glucan endo-1,3-beta-glucosidase, putative, expressed (Os11g0704600 protein) (cDNA clone:J023135K21, full insert sequence)	Miscellaneous	misc.beta 1,3 glucan hydrolases.glucan endo-1,3-beta-glucosidase	Extracellular	26.2888	26.0218	26.2125	26.9185	27.0815	26.9437	Cluster_2	1.74943	7	27.8	45.956	0	44.652	44	-0.636936	-1.22509	-0.804901	0.750811	1.10991	0.806208
LOC_Os09g32550.2	Q0J0Q3	osa:4347490	glucan endo-1,3-beta-glucosidase precursor	Miscellaneous	misc.beta 1,3 glucan hydrolases.glucan endo-1,3-beta-glucosidase	Plasma membrane	26.874	26.6224	26.2983	28.2837	28.2566	28.2145	Cluster_2	3.14565	7	25.4	51.122	0	51.381	91	-0.596212	-0.868449	-1.2192	0.929383	0.900011	0.854465
LOC_Os03g12140.3	Q8H822	osa:4332097	Glucan endo-1,3-beta-glucosidase 3, putative	Miscellaneous	misc.beta 1,3 glucan hydrolases.glucan endo-1,3-beta-glucosidase	Plasma membrane	28.3603	28.0998	28.1803	29.7781	29.9045	30.1123	Cluster_2	3.29022	7	26.8	50.268	0	71.99	176	-0.749041	-1.02301	-0.93839	0.742008	0.874947	1.09348
LOC_Os01g43030.1	Q5ZDJ3	osa:4326606	Acetyltransferase 1-like	Miscellaneous	misc.acyl transferases	Cytosol	26.8102	26.7824	27.1988	28.1342	28.1856	27.9978	Cluster_2	2.25854	23	32.7	103.72	0	90.513	153	-1.06747	-1.10927	-0.481489	0.928837	1.00622	0.723168
LOC_Os03g62250.1	Q851N5	osa:4334721	Ubiquinone biosynthesis monooxygenase COQ6, mitochondrial (EC 1.14.13.-)	Miscellaneous	misc.oxidases - copper, flavone etc.	Mitochondrial membrane	24.1353	24.6122	23.5535	25.7446	25.452	25.8409	Cluster_2	2.98724	6	19.9	77.9	0	23.241	23	-0.805777	-0.296414	-1.42715	0.912983	0.600493	1.01586
LOC_Os07g08950.1	Q7XI14	osa:4342598	Probable D-2-hydroxyglutarate dehydrogenase, mitochondrial (EC 1.1.99.39)	Miscellaneous	misc.oxidases - copper, flavone etc.	Mitochondria	26.2482	25.9986	25.9911	27.0498	27.2662	27.5211	Cluster_2	2.29695	12	38.8	61.096	0	93.598	76	-0.633627	-1.00063	-1.01154	0.544909	0.863025	1.23786
LOC_Os06g01490.1	Q9LX04	osa:4339854	monocopper oxidase	Miscellaneous	misc.oxidases - copper, flavone etc.	Plasma membrane	27.5721	27.7496	27.5555	28.911	29.0617	28.9923	Cluster_2	2.57154	9	25.1	65.75	0	124.27	178	-0.978673	-0.742261	-1.00085	0.804269	1.00495	0.912562
LOC_Os04g41960.1	Q7XUK3	osa:4336283	NADPH oxidoreductase	Miscellaneous	misc.oxidases - copper, flavone etc.	Cytosol	24.2699	24.0416	24.2693	27.4413	27.3834	27.6974	Cluster_2	9.94364	2	14.8	37.56	0	11.228	22	-0.86843	-0.993913	-0.868773	0.87409	0.842229	1.0148
LOC_Os06g46500.1	Q655H5	osa:4341847	monocopper oxidase	Miscellaneous	misc.oxidases - copper, flavone etc.	Extracellular	25.3907	25.2445	25.0901	26.2242	26.1152	26.4019	Cluster_2	2.00741	2	9	60.32	0	13.108	36	-0.624676	-0.8829	-1.15561	0.847276	0.654796	1.16112
LOC_Os08g40110.2	Q6Z8P2	-	N-acyl-aliphatic-L-amino acid amidohydrolase (EC 3.5.1.14) (N-acyl-L-amino-acid amidohydrolase)	Miscellaneous	misc.nitrilases, *nitrile lyases, berberine bridge enzymes, reticuline oxidases, troponine reductases	Cytosol	25.3111	26.1929	25.711	27.0698	27.3388	27.0929	Cluster_2	2.6923	13	38.3	49.957	0	57.182	80	-1.36516	-0.310696	-0.887003	0.737856	1.05958	0.765432
LOC_Os04g55730.1	Q7XMP5	osa:9270735	OSJNBb0059K02.16 protein	Miscellaneous	misc.nitrilases, *nitrile lyases, berberine bridge enzymes, reticuline oxidases, troponine reductases	lysosome	24.283	23.6112	23.7513	25.2311	25.4833	25.5293	Cluster_2	2.89338	1	3.1	90.853	0	4.7392	8	-0.417468	-1.18536	-1.02522	0.666303	0.954544	1.0072
LOC_Os01g55830.1	Q0JJ25	osa:4326887	Glutathione transferase (EC 2.5.1.18)	Miscellaneous	misc.glutathione S transferases	Cytosol	27.0952	27.1579	27.2018	30.0563	29.891	30.0121	Cluster_2	7.13475	7	59.1	23.977	0	70.705	161	-0.948428	-0.90807	-0.8798	0.957047	0.850658	0.928594
LOC_Os01g70770.1	Q8LR62	osa:4326828	Glutathione transferase (EC 2.5.1.18)	Miscellaneous	misc.glutathione S transferases	Cytosol	24.2212	23.7442	23.4091	27.1478	27.3969	27.2486	Cluster_2	11.1033	4	27.1	24.082	0	15.454	18	-0.680155	-0.928435	-1.10284	0.843113	0.972748	0.895574
LOC_Os04g33370.1	J3JZZ8	-	OSJNBa0042I15.13 protein	Miscellaneous	misc.cytochrome P450	Mitochondrial membrane	24.1517	24.767	24.7978	26.2234	26.4778	26.6819	Cluster_2	3.70353	4	13.1	58.644	0	7.4451	12	-1.27579	-0.700693	-0.67182	0.660663	0.898448	1.0892
LOC_Os04g48460.1	Q7XTY4	-	cytochrome P450	Miscellaneous	misc.cytochrome P450	Mitochondrial membrane	23.545	24.7408	24.3531	27.4367	27.5842	27.8972	Cluster_2	10.7512	6	16.2	58.167	0	39.975	25	-1.23906	-0.616832	-0.818573	0.786047	0.862776	1.02564
LOC_Os03g25150.1	Q10KX5	-	Transposon protein, putative, unclassified, expressed	Miscellaneous	misc.cytochrome P450	Plasma membrane	23.9045	24.037	23.827	26.7976	27.7754	27.0027	Cluster_2	9.64006	3	10	56.342	0	5.7352	10	-0.907552	-0.834806	-0.950105	0.680993	1.21786	0.793609
LOC_Os01g74660.1	Q84SE2	osa:4327820	dihydroflavonol-4-reductase	Miscellaneous	misc.alcohol dehydrogenases	Cytosol	24.492	24.716	24.7144	26.6181	26.7008	26.5082	Cluster_2	3.91278	6	29.1	35.155	0	19.714	38	-1.04627	-0.839368	-0.84082	0.917185	0.993599	0.815677
LOC_Os03g60380.1	Q84JG9	osa:4334578	NAD dependent epimerase/dehydratase family protein	Miscellaneous	misc.alcohol dehydrogenases	Cytosol	24.4408	24.4386	24.654	26.4877	26.1063	26.3572	Cluster_2	3.49658	3	21	35.399	0	12.025	34	-0.973485	-0.975706	-0.760293	1.07383	0.692353	0.943304
LOC_Os04g59150.1	Q7XSV2	osa:4337482	Peroxidase (EC 1.11.1.7)	Miscellaneous	misc.peroxidases	Extracellular	28.1455	28.0085	28.0111	28.6568	28.645	28.6391	Cluster_2	1.50727	11	53.2	36.988	0	70.959	159	-0.62663	-1.04399	-1.03618	0.932317	0.89611	0.878369
LOC_Os01g36240.1	Q0JM38	osa:4326874	Peroxidase (EC 1.11.1.7)	Miscellaneous	misc.peroxidases	Extracellular	26.2566	26.3662	26.0226	27.9775	27.7317	27.5788	Cluster_2	2.92313	6	38.5	36.912	0	51.024	37	-0.847266	-0.720494	-1.11809	1.14385	0.859444	0.682553
LOC_Os01g51280.1	Q0JJY1	osa:4327823	5-nucleotidase surE	Miscellaneous	misc.acid and other phosphatases	Chloroplast	25.8202	25.4161	25.37	27.6815	27.7722	27.7788	Cluster_2	4.62272	9	46.7	43.326	0	59.91	64	-0.671601	-1.00276	-1.0405	0.853613	0.927947	0.933299
LOC_Os03g11530.1	Q10Q09	osa:4332051	Purple acid phosphatase (EC 3.1.3.2)	Miscellaneous	misc.acid and other phosphatases	Extracellular	26.7735	26.0143	26.0415	27.4067	27.5584	27.8137	Cluster_2	2.49063	8	17.4	68.134	0	19.094	43	-0.206174	-1.17738	-1.14264	0.603827	0.7979	1.12446
LOC_Os01g56880.1	Q8LJ43	osa:4327894	Purple acid phosphatase (EC 3.1.3.2)	Miscellaneous	misc.acid and other phosphatases	Extracellular	24.4693	23.8469	23.7264	26.0776	25.7099	25.4588	Cluster_2	3.32785	6	17.6	53.014	0	17.948	32	-0.411163	-1.03202	-1.15226	1.19313	0.826401	0.575914
LOC_Os06g36400.1	Q5Z7F8	osa:4341300	HAD superfamily phosphatase	Miscellaneous	misc.acid and other phosphatases	Chloroplast	24.108	24.06	23.4311	27.0035	26.5603	26.4642	Cluster_2	7.01093	1	7.6	28.255	0	11.098	18	-0.741889	-0.772456	-1.17358	1.10484	0.822197	0.760884
LOC_Os06g49760.1	Q0D9K6	osa:4342040	invertase/pectin methylesterase inhibitor family protein	Miscellaneous	misc.invertase/pectin methylesterase inhibitor family protein	Extracellular	24.604	23.7604	23.6501	25.9613	25.4872	26.1174	Cluster_2	3.60609	5	39	20.108	0	32.529	31	-0.300264	-1.07707	-1.17869	0.949651	0.513027	1.09335
LOC_Os04g44950.1	Q7X8W6	osa:4336494	short-chain dehydrogenase/reductase	Miscellaneous	misc.short chain dehydrogenase/reductase (SDR)	Cytosol	27.0493	27.212	26.8249	28.5035	28.9873	29.1475	Cluster_2	3.60684	12	46.9	33.372	0	84.867	124	-0.867605	-0.711593	-1.08271	0.526824	0.990724	1.14436
LOC_Os04g44980.1	Q7X779	-	short-chain dehydrogenase/reductase	Miscellaneous	misc.short chain dehydrogenase/reductase (SDR)	Cytosol	24.093	26.0697	25.6896	27.8904	27.8619	27.2886	Cluster_2	5.26421	6	37.2	33.216	0	25.798	45	-1.60762	-0.277573	-0.533302	0.947543	0.928354	0.542601
LOC_Os07g46840.1	Q0D3V8	osa:4344197	oxidoreductase, short chain dehydrogenase/reductase family domain containing protein	Miscellaneous	misc.short chain dehydrogenase/reductase (SDR)	Mitochondria	27.9905	28.052	28.262	30.0465	30.2351	30.2668	Cluster_2	4.2319	8	48.7	31.365	0	137.91	140	-1.00495	-0.951258	-0.767992	0.789102	0.953707	0.981392
LOC_Os04g44920.1	B9FGB1	-	Uncharacterized protein	Miscellaneous	misc.short chain dehydrogenase/reductase (SDR)	Mitochondria	24.127	23.8484	24.0968	26.3592	26.1694	26.2137	Cluster_2	4.66986	5	27.3	36.536	0	17.041	38	-0.8247	-1.0524	-0.849322	1.00016	0.845035	0.88123
LOC_Os03g05710.1	Q10RP2	osa:4331643	GCN5-related N-acetyltransferase, putative	Miscellaneous	misc.GCN5-related N-acetyltransferase	Chloroplast	26.8926	26.711	26.5414	27.6674	27.8542	27.7743	Cluster_2	2.07096	3	20.3	24.382	0	37.094	40	-0.590155	-0.898619	-1.1865	0.725451	1.04279	0.907035
LOC_Os06g34120.1	Q5Z739	osa:4341208	GDSL-like lipase/acylhydrolase	Miscellaneous	misc.GDSL-motif lipase	Extracellular	24.1348	23.3554	24.1288	27.2325	27.3918	27.4081	Cluster_2	11.0895	6	24.6	42.825	0	18.149	57	-0.766288	-1.17156	-0.76943	0.844383	0.927214	0.935686
LOC_Os06g05550.1	Q5VP33	osa:4340128	GDSL-like lipase/acylhydrolase	Miscellaneous	misc.GDSL-motif lipase	Extracellular	23.9994	23.9643	23.3431	27.0603	26.7394	27.1823	Cluster_2	9.35082	2	15.1	37.624	0	19.915	21	-0.773118	-0.79276	-1.14021	0.939117	0.759612	1.00736
LOC_Os11g48070.1	Q7XXR3	osa:4351232	GDSL-like Lipase/Acylhydrolase family protein, expressed (Os11g0708400 protein) (cDNA clone:001-043-E11, full insert sequence) (cDNA clone:006-303-H10, full insert sequence) (cDNA clone:J013107K09, full insert sequence)	Miscellaneous	misc.GDSL-motif lipase	Cytosol	28.0574	27.1972	27.9698	29.3131	29.232	29.5299	Cluster_2	3.06703	9	55.8	29.115	0	44.186	78	-0.523976	-1.43921	-0.617198	0.812001	0.725689	1.0427
LOC_Os09g39430.1	Q0IZI6	osa:4347890	GDSL-like lipase/acylhydrolase	Miscellaneous	misc.GDSL-motif lipase	Plasma membrane	23.3736	24.5388	23.5869	26.3489	26.2584	25.5078	Cluster_2	4.61168	2	11	41.322	0	7.4962	11	-1.19875	-0.304565	-1.03507	1.08442	1.015	0.438969
LOC_Os02g57110.1	Q6K6B3	osa:4331137	GDSL-like lipase/acylhydrolase	Miscellaneous	misc.GDSL-motif lipase	Extracellular	27.0303	26.5524	26.8727	27.7574	27.5527	28.0871	Cluster_2	1.9733	9	43.4	40.293	0	36.009	43	-0.476606	-1.29473	-0.746485	0.767963	0.417485	1.33237
LOC_Os06g36520.1	Q5Z916	osa:4341304	GDSL-like lipase/acylhydrolase	Miscellaneous	misc.GDSL-motif lipase	Extracellular	24.0439	23.5242	24.195	26.7883	26.4777	26.741	Cluster_2	6.71772	4	13.8	43.46	0	13.643	21	-0.820295	-1.16108	-0.721249	0.979106	0.775438	0.94808
LOC_Os05g33270.1	B7F8G8	osa:4338728	GDSL-like lipase/acylhydrolase	Miscellaneous	misc.GDSL-motif lipase	Extracellular	23.9456	24.2733	23.9508	26.2861	26.1608	25.9138	Cluster_2	4.18044	4	14.2	42.546	0	11.335	29	-1.00001	-0.713196	-0.995412	1.04801	0.938399	0.72221
LOC_Os01g52770.1	A2ZXG3	osa:9267846	Uncharacterized protein	Miscellaneous	misc.GDSL-motif lipase	Extracellular	25.5091	25.5012	25.3499	26.6345	27.3618	27.2871	Cluster_2	3.11892	7	32.5	39.083	0	42.618	47	-0.817548	-0.826034	-0.987716	0.385431	1.16284	1.08302
LOC_Os04g39444.1	Q7XQN4	osa:4336118	Small nuclear ribonucleoprotein Sm D1 (snRNP core protein D1)	RNA processing/regulation/binding	RNA.processing	Nucleus	28.4144	28.2078	28.0708	30.1424	30.0847	29.9002	Cluster_2	3.50989	2	27.2	12.626	0	53.096	61	-0.721327	-0.927628	-1.06446	1.00425	0.946708	0.762457
LOC_Os08g22354.2	Q6Z050	osa:4345242	Polyadenylate-binding protein (PABP)	RNA processing/regulation/binding	RNA.processing	Nucleus	26.8276	26.7259	26.9844	28.5416	27.6253	27.9927	Cluster_2	2.30899	14	39.7	70.227	0	93.505	130	-0.855088	-0.994966	-0.639579	1.50128	0.241647	0.746701
LOC_Os09g39590.1	Q652P4	osa:4347905	Cleavage and polyadenylation specificity factor subunit 2 (Cleavage and polyadenylation specificity factor 100 kDa subunit) (CPSF 100 kDa subunit)	RNA processing/regulation/binding	RNA.processing	Nucleus	24.6817	24.0764	24.0737	26.7905	26.444	26.4431	Cluster_2	4.86318	9	18.7	81.375	0	46.21	46	-0.577366	-1.05189	-1.054	1.07577	0.804068	0.803412
LOC_Os08g08040.1	Q6ZBS1	osa:4344803	LSM domain containing protein	RNA processing/regulation/binding	RNA.processing	Nucleus	24.1118	22.7108	24.1264	26.4339	26.5523	26.4529	Cluster_2	7.11081	3	51	10.594	0	11.284	22	-0.583305	-1.44087	-0.574338	0.838148	0.910633	0.849731
LOC_Os01g64690.1	Q5N9F1	osa:4325074	U6 snRNA-associated Sm-like protein LSm3	RNA processing/regulation/binding	RNA.processing	Nucleus	24.5003	25.0671	25.4321	26.5586	26.8631	26.1798	Cluster_2	2.8959	4	41.3	11.676	0	52.6	22	-1.38104	-0.763052	-0.365021	0.863347	1.19545	0.450316
LOC_Os04g42600.2	Q7F8Y1	osa:4336331	Polyadenylate-binding protein (PABP)	RNA processing/regulation/binding	RNA.processing	Nucleus	26.5218	26.6846	26.5889	27.4576	27.3831	27.1717	Cluster_2	1.66904	16	36.7	71.23	0	99.667	118	-1.06551	-0.67675	-0.905222	1.16934	0.991533	0.486604
LOC_Os02g52140.1	Q6Z7V3	osa:4330785	RNA recognition motif containing protein	RNA processing/regulation/binding	RNA.processing	Nucleus	24.3327	23.2081	24.5881	27.3178	27.1134	26.7146	Cluster_2	8.03139	4	30.6	24.392	0	15.916	22	-0.704682	-1.35797	-0.556331	1.02936	0.910621	0.678995
LOC_Os10g31900.1	Q7XDP6	osa:4348798	Os10g0457000 protein (Splicing factor 3B subunit 4, putative, expressed) (cDNA clone:J033130N07, full insert sequence)	RNA processing/regulation/binding	RNA.processing	Nucleus	24.6043	24.1839	24.3092	25.1437	25.3174	25.5423	Cluster_2	1.9571	5	22.3	38.849	0	19.371	32	-0.43729	-1.18497	-0.96208	0.522084	0.831152	1.23111
LOC_Os03g18720.2	Q10MR0	osa:4332557	U2 small nuclear ribonucleoprotein B'' (U2 snRNP B'')	RNA processing/regulation/binding	RNA.processing.splicing	Nucleus	23.9049	24.171	24.5074	25.821	25.3752	25.5515	Cluster_2	2.61735	5	29	26.029	0	14.104	24	-1.23463	-0.900603	-0.478361	1.17048	0.610945	0.83217
LOC_Os02g58090.1	Q6K7Q7	osa:4331222	PSP domain containing protein	RNA processing/regulation/binding	RNA.processing.splicing	Nucleus	26.531	27.1504	26.8453	27.4193	27.5472	27.5188	Cluster_2	1.57227	9	27	66.077	0	48.895	73	-1.5556	-0.0444439	-0.788837	0.611476	0.923314	0.854089
LOC_Os02g19860.1	Q6K4U8	osa:4329095	RNA helicase (EC 3.6.4.13)	RNA processing/regulation/binding	RNA.processing.RNA helicase	Nucleus	24.7499	24.5811	24.5662	26.2755	26.1296	26.2402	Cluster_2	2.99538	14	15.9	140.05	0	65.922	62	-0.773966	-0.967892	-0.985015	0.978364	0.810722	0.937786
LOC_Os07g31340.1	Q0D6B1	-	regulator of nonsense transcripts 1	RNA processing/regulation/binding	RNA.processing.RNA helicase	Nucleus	27.1247	27.7591	26.7201	28.2071	28.3715	28.2072	Cluster_2	2.08585	14	19	111.55	0	47.776	73	-0.903899	0.0408687	-1.50655	0.708223	0.953069	0.708291
LOC_Os03g61220.2	Q0DM51	osa:4334649	DEAD-box ATP-dependent RNA helicase 3, chloroplastic (EC 3.6.4.13)	RNA processing/regulation/binding	RNA.processing.RNA helicase	Nucleus	25.7378	25.6384	25.4373	27.4886	27.6139	27.3094	Cluster_2	3.64553	11	25	81.527	0	76.769	86	-0.775503	-0.871928	-1.06693	0.922212	1.04373	0.748419
LOC_Os02g56565.1	B9F460	osa:9270287	Diphthine--ammonia ligase (EC 6.3.1.14) (Diphthamide synthase) (Diphthamide synthetase)	RNA processing/regulation/binding	RNA.processing.ribonucleases	Nucleus	24.2865	23.5879	24.6237	26.4931	27.2395	26.9048	Cluster_2	6.55731	6	14.2	81.23	0	16.058	42	-0.801932	-1.25519	-0.583154	0.629651	1.11386	0.896767
LOC_Os04g41490.1	Q7X881	osa:4336254	DNA-directed RNA polymerase subunit (EC 2.7.7.6)	RNA processing/regulation/binding	RNA.transcription	Nucleus	24.2485	24.5252	23.5659	25.5084	25.7273	25.9877	Cluster_2	3.09071	3	3.1	154.13	0	8.466	6	-0.709217	-0.420118	-1.42264	0.607435	0.836192	1.10834
LOC_Os02g05880.1	B9F2S6	-	DNA-directed RNA polymerase subunit (EC 2.7.7.6)	RNA processing/regulation/binding	RNA.transcription	Nucleus	26.674	26.6242	26.5789	27.774	28.1431	28.0923	Cluster_2	2.59813	39	29.7	221.77	0	149.49	168	-0.836536	-0.901531	-0.960747	0.60033	1.0824	1.01609
LOC_Os02g49150.3	B9F2F9	-	RPOL4c domain-containing protein	RNA processing/regulation/binding	RNA.transcription	Nucleus	24.3156	23.7377	23.8421	26.9122	27.0136	26.8382	Cluster_2	7.76073	2	13	24.368	0	6.9053	30	-0.691027	-1.0452	-0.981203	0.900191	0.962359	0.854875
LOC_Os05g30240.1	Q75IT2	osa:4338555	PPR repeat domain containing protein	RNA processing/regulation/binding	RNA.regulation of transcription	Nucleus	23.7863	23.575	23.7836	25.2469	24.8806	24.9817	Cluster_2	2.4992	7	9.3	100.82	0	30.85	22	-0.799065	-1.08556	-0.802691	1.18111	0.684582	0.821626
LOC_Os07g41740.1	Q6YTY3	osa:4343868	PHD finger protein ALFIN-LIKE 9	RNA processing/regulation/binding	RNA.regulation of transcription.Alfin-like	Nucleus	26.4023	26.1811	25.7873	27.1641	27.1732	27.068	Cluster_2	2.01609	4	15.8	30.415	0	22.99	52	-0.385387	-0.760809	-1.42911	0.907656	0.923075	0.744574
LOC_Os07g31720.1	Q69RN2	osa:4343312	GTPase activating protein	RNA processing/regulation/binding	RNA.regulation of transcription.C2H2 zinc finger family	Nucleus	26.1221	27.314	26.8186	29.0038	29.1442	29.1281	Cluster_2	5.06472	5	57.8	18.916	0	20.112	78	-1.34549	-0.454417	-0.824765	0.808911	0.913879	0.901887
LOC_Os05g38820.4	A0A0P0WNF0	-	histone-like transcription factor and archaeal histone	RNA processing/regulation/binding	RNA.regulation of transcription.CCAAT box binding factor family, HAP3	Nucleus	24.0856	24.1115	23.87	27.028	26.8478	26.791	Cluster_2	7.29334	2	21	15.147	0	10.191	34	-0.870263	-0.853864	-1.00721	0.998781	0.884307	0.848248
LOC_Os01g16870.4	Q9SDG8	osa:4324438	Protein argonaute 4A (OsAGO4a)	RNA processing/regulation/binding	RNA.regulation of transcription.Argonaute	Nucleus	29.112	29.1265	29.044	29.8215	29.7889	29.695	Cluster_2	1.59583	32	48.8	100.64	0	310.94	830	-0.856798	-0.817899	-1.03916	1.04695	0.959356	0.707542
LOC_Os09g33810.2	Q69IN8	osa:4347554	ankyrin repeat domain containing protein	RNA processing/regulation/binding	RNA.regulation of transcription.AtSR Transcription Factor family	Nucleus	24.7478	25.514	23.8266	27.5101	27.4204	27.4556	Cluster_2	6.80168	5	26.7	35.522	0	17.973	33	-0.8286	-0.351695	-1.40195	0.890653	0.834835	0.856762
LOC_Os10g22950.1	Q339A6	-	Anther ethylene-upregulated protein ER1, putative, expressed (Os10g0375600 protein)	RNA processing/regulation/binding	RNA.regulation of transcription.AtSR Transcription Factor family	Nucleus	24.181	23.8777	23.8096	26.3289	26.6312	26.3947	Cluster_2	5.63909	2	4.4	114.12	0	7.0942	18	-0.743217	-0.963593	-1.01312	0.8175	1.03715	0.865283
LOC_Os07g43030.1	Q7XI44	-	Putative anther ethylene-upregulated protein ER1	RNA processing/regulation/binding	RNA.regulation of transcription.AtSR Transcription Factor family	Nucleus	24.5179	23.8846	23.6993	26.2192	26.4948	26.4045	Cluster_2	5.05936	3	6	114.67	0	8.7839	6	-0.522269	-1.00476	-1.14594	0.773939	0.983928	0.915103
LOC_Os04g31320.1	Q7XVB8	-	OSJNBa0072D21.8 protein	RNA processing/regulation/binding	RNA.regulation of transcription.Chromatin Remodeling Factors	Nucleus	26.4493	26.2612	25.6769	28.7088	28.7669	28.5195	Cluster_2	5.79953	5	17.9	51.481	0	32.6	42	-0.670029	-0.803021	-1.21612	0.927307	0.968403	0.793458
LOC_Os03g63400.2	Q10AI8	-	Nascent polypeptide-associated complex subunit beta	RNA processing/regulation/binding	RNA.regulation of transcription.General Transcription	Nucleus	23.4563	23.7153	24.6304	27.958	27.9916	27.7383	Cluster_2	15.584	5	50	16.153	0	17.073	40	-1.11427	-0.996859	-0.582184	0.925893	0.941086	0.82633
LOC_Os03g01910.1	Q84VF8	osa:4331347	Nascent polypeptide-associated complex subunit beta	RNA processing/regulation/binding	RNA.regulation of transcription.General Transcription	Nucleus	27.9884	28.0436	27.9643	29.5236	29.5243	29.6423	Cluster_2	2.95792	6	66.9	19.207	0	172.89	187	-0.923371	-0.859105	-0.951436	0.864975	0.865737	1.0032
LOC_Os10g34180.2	Q8LNW1	osa:4348929	Nascent polypeptide-associated complex subunit beta	RNA processing/regulation/binding	RNA.regulation of transcription.General Transcription	Nucleus	27.0082	26.9289	27.1305	29.3124	29.3186	29.2216	Cluster_2	4.79555	6	70.1	17.635	0	33.183	107	-0.92284	-0.986752	-0.824298	0.934025	0.939037	0.860828
LOC_Os06g06870.1	Q5VRS8	osa:4340227	zinc finger protein	RNA processing/regulation/binding	RNA.regulation of transcription.General Transcription	Nucleus	23.7464	24.5837	23.8989	26.553	26.3073	26.7292	Cluster_2	5.47739	2	5	94.857	0	7.7618	11	-1.12831	-0.521448	-1.01779	0.90595	0.727891	1.0337
LOC_Os04g32350.1	Q7XVM4	-	RNA polymerase III RPC4 domain containing protein	RNA processing/regulation/binding	RNA.regulation of transcription.General Transcription	Nucleus	23.3369	23.6408	24.4774	27.152	27.0947	27.1214	Cluster_2	9.87864	2	13	30.433	0	5.6674	3	-1.15451	-0.990057	-0.537391	0.909845	0.878824	0.893286
LOC_Os08g25570.1	Q6ZB59	osa:4345332	Histone deacetylase (EC 3.5.1.98)	RNA processing/regulation/binding	RNA.regulation of transcription.HDA	Nucleus	23.783	23.6293	24.0714	27.1946	27.1569	27.1371	Cluster_2	10.0909	6	28.4	50.83	0	16.686	14	-0.934579	-1.01848	-0.77718	0.927394	0.906828	0.896019
LOC_Os05g06130.1	Q65XP4	osa:4337838	transcription factor X1	RNA processing/regulation/binding	RNA.regulation of transcription.putative transcription regulator	Nucleus	23.6687	23.6714	24.0468	24.7778	24.7886	24.7441	Cluster_2	1.96497	3	6.8	71.085	0	10.558	14	-1.1139	-1.10896	-0.428135	0.89751	0.917085	0.836401
LOC_Os03g22730.1	Q10LH5	osa:4332840	Nucleolar protein NOP5, putative	RNA processing/regulation/binding	RNA.regulation of transcription.putative transcription regulator	Nucleus	27.9756	27.7506	27.7003	28.531	28.4337	28.6223	Cluster_2	1.64738	28	61.8	62.458	0	323.31	458	-0.472024	-1.02133	-1.14418	0.884162	0.646472	1.10691
LOC_Os06g05350.1	Q5VP52	osa:4340109	whirly transcription factor domain containing protein	RNA processing/regulation/binding	RNA.regulation of transcription.putative transcription regulator	Nucleus	25.3588	25.3065	25.2938	26.5383	27.0387	25.9699	Cluster_2	2.29097	5	25	30.161	0	24.995	30	-0.757723	-0.828685	-0.845919	0.841489	1.52001	0.0708239
LOC_Os04g34940.1	Q7XUT4	osa:9269193	of unknown function domain containing protein	RNA processing/regulation/binding	RNA.regulation of transcription.putative transcription regulator	Nucleus	23.8175	24.2017	24.8162	26.2414	26.5345	26.4907	Cluster_2	4.41901	4	28.2	28.507	0	26.628	35	-1.25567	-0.940923	-0.43758	0.729969	0.970042	0.934158
LOC_Os04g40080.1	Q7XK44	-	Plant intracellular Ras-group-related LRR protein 3 (Intracellular Ras-group-related LRR protein 3) (OsIRL3)	RNA processing/regulation/binding	RNA.regulation of transcription.putative transcription regulator	Nucleus	24.0462	23.8939	22.9699	26.805	27.2057	26.1619	Cluster_2	8.50052	7	25.3	49.003	0	53.616	29	-0.64355	-0.729915	-1.25419	0.921733	1.14909	0.556835
LOC_Os11g19810.2	H2KWG3	osa:4350336	PWWP domain containing protein, expressed	RNA processing/regulation/binding	RNA.regulation of transcription.PWWP domain protein	Nucleus	24.3467	24.3588	24.4009	26.2047	26.1896	25.7888	Cluster_2	3.23148	7	11.5	111.9	0	15.975	30	-0.924619	-0.911763	-0.866935	1.05411	1.03803	0.611174
LOC_Os12g13460.1	Q2QVA7	osa:4351854	Os12g0236900 protein (SET domain containing protein, expressed)	RNA processing/regulation/binding	RNA.regulation of transcription.SET-domain transcriptional regulator family	Nucleus	23.7035	24.1361	24.9783	26.0714	26.5654	26.3706	Cluster_2	4.179	5	18.7	56.525	0	20.981	24	-1.32029	-0.963494	-0.26884	0.632753	1.04027	0.879606
LOC_Os11g38900.1	Q2R1K5	osa:4350865	Os11g0602200 protein (YDG/SRA domain containing protein, expressed) (cDNA clone:J033092A08, full insert sequence)	RNA processing/regulation/binding	RNA.regulation of transcription.SET-domain transcriptional regulator family	Nucleus	27.301	27.215	27.1487	27.9414	28.0695	28.009	Cluster_2	1.72317	14	30.4	89.214	0	111.12	108	-0.720403	-0.918306	-1.07092	0.753059	1.0479	0.908671
LOC_Os01g07070.4	B9ET09	-	RRM domain-containing protein	RNA processing/regulation/binding	RNA.regulation of transcription.unclassified	Nucleus	24.0844	22.9917	23.4274	27.1584	27.2127	26.4364	Cluster_2	10.8128	5	22.2	47.555	0	11.197	35	-0.586784	-1.1522	-0.926741	1.00372	1.03184	0.630169
LOC_Os03g57280.1	Q6F3B7	osa:4334353	tRNA (guanine(26)-N(2))-dimethyltransferase (EC 2.1.1.216)	RNA processing/regulation/binding	RNA.regulation of transcription.unclassified	Nucleus	24.051	23.5109	23.5691	24.3422	24.8377	24.9032	Cluster_2	1.97801	2	6.4	67.143	0	7.5676	10	-0.251184	-1.1472	-1.05061	0.232097	1.0541	1.16279
LOC_Os07g46480.1	Q8GSB5	osa:4344165	eukaryotic aspartyl protease domain containing protein	RNA processing/regulation/binding	RNA.regulation of transcription.unclassified	Nucleus	28.5981	28.5999	28.867	29.5879	29.4005	29.847	Cluster_2	1.89665	14	46.1	46.276	0	96.644	309	-1.03293	-1.02961	-0.529829	0.81931	0.468754	1.30431
LOC_Os12g09580.1	Q2QWE9	osa:4351724	Protein SUPPRESSOR OF GENE SILENCING 3 homolog (OsSGS3)	RNA processing/regulation/binding	RNA.regulation of transcription.unclassified	Nucleus	27.5004	27.1649	27.2894	28.751	28.7388	28.2357	Cluster_2	2.38985	19	37.6	69.444	0	176.26	161	-0.618824	-1.08411	-0.911486	1.11528	1.09843	0.400707
LOC_Os01g15600.1	A0A0P0V197	osa:4325116	PUR ALPHA-1	RNA processing/regulation/binding	RNA.regulation of transcription.unclassified	Nucleus	26.9193	26.7321	26.6346	27.3699	27.4949	27.2381	Cluster_2	1.5216	9	41.6	33.32	0	85.684	122	-0.411471	-0.941151	-1.21676	0.862832	1.21645	0.490103
LOC_Os12g23180.1	Q2QSR7	osa:4352083	Os12g0420200 protein (RNA binding protein, putative, expressed)	RNA processing/regulation/binding	RNA.regulation of transcription.unclassified	Nucleus	23.1624	23.6328	23.6353	27.108	27.1868	27.7059	Cluster_2	14.4875	5	25	41.532	0	52.85	40	-1.05326	-0.832377	-0.83119	0.799676	0.836681	1.08047
LOC_Os01g18640.2	Q9LGZ2	osa:4325155	Putative L-cysteine desulfhydrase 1 (EC 4.4.1.28) (OsL-CDes1) (L-CDes1)	RNA processing/regulation/binding	RNA.regulation of transcription.unclassified	Nucleus	25.8206	25.5111	25.6922	28.1251	27.7855	27.8751	Cluster_2	4.76994	11	40.3	51.993	0	68.491	107	-0.788914	-1.03786	-0.892229	1.0644	0.791256	0.863344
LOC_Os06g49090.2	Q0D9Q1	osa:4341995	transposon protein, unclassified	RNA processing/regulation/binding	RNA.regulation of transcription.unclassified	Nucleus	23.2832	23.7054	22.8674	26.1005	25.8057	25.6862	Cluster_2	5.97449	6	8.8	90.724	0	12.693	20	-0.894789	-0.602238	-1.18284	1.05701	0.852834	0.770022
LOC_Os08g23120.1	Q6Z0P6	osa:4345254	RNA recognition motif containing protein	RNA processing/regulation/binding	RNA.RNA binding	Nucleus	23.7941	25.4072	24.8734	27.7825	27.6093	27.7846	Cluster_2	8.19023	2	10.3	36.738	0	9.881	17	-1.38579	-0.459922	-0.76629	0.903401	0.803981	0.90462
LOC_Os08g44290.1	Q6ZJ16	osa:4346294	RNA recognition motif containing protein	RNA processing/regulation/binding	RNA.RNA binding	Nucleus	27.8419	28.0677	27.855	29.0671	29.1007	28.9506	Cluster_2	2.17035	9	43	33.257	0	73.966	106	-1.0308	-0.666244	-1.0096	0.946802	1.00103	0.758813
LOC_Os07g43810.1	Q8LHN4	osa:4344001	RNA recognition motif containing protein	RNA processing/regulation/binding	RNA.RNA binding	Nucleus	26.4627	26.5019	26.3368	29.0057	29.1649	29.19	Cluster_2	6.43702	4	40.2	28.099	0	33.667	41	-0.891796	-0.865181	-0.977236	0.833713	0.941728	0.958772
LOC_Os03g46770.1	Q6ASX7	osa:4333690	Glycin-rich RNA-binding protein (Glycine-rich RNA binding protein)	RNA processing/regulation/binding	RNA.RNA binding	Nucleus	27.4329	27.4523	27.3185	28.1928	28.2073	28.1395	Cluster_2	1.71552	3	45.7	15.902	0	26.613	54	-0.832618	-0.787506	-1.0991	0.936524	0.97029	0.812413
LOC_Os10g35220.2	Q7G2G8	-	KH domain containing protein, expressed	RNA processing/regulation/binding	RNA.RNA binding	Nucleus	24.3657	24.4406	25.6056	26.1533	26.9361	26.3831	Cluster_2	3.21958	7	18.6	74.614	0	19.183	21	-1.21557	-1.14455	-0.0396362	0.479809	1.22218	0.697766
LOC_Os08g33120.5	Q7EY69	osa:4345621	RNA recognition motif containing protein	RNA processing/regulation/binding	RNA.RNA binding	Nucleus	24.0027	23.4774	24.3602	27.6309	27.6735	26.9283	Cluster_2	11.0359	5	45.7	18.052	0	17.653	16	-0.865655	-1.13697	-0.681043	1.00818	1.03018	0.645307
LOC_Os09g39180.1	Q650W6	osa:4347871	RNA recognition motif containing protein	RNA processing/regulation/binding	RNA.RNA binding	Nucleus	27.287	27.3665	27.2806	29.0687	28.9725	29.3161	Cluster_2	3.50094	7	34.5	35.425	0	33.963	70	-0.93109	-0.851324	-0.937557	0.856057	0.759642	1.10427
LOC_Os11g41890.1	Q2R0P4	osa:4350986	Os11g0637700 protein (RNA-binding protein, putative, expressed) (cDNA clone:001-202-B11, full insert sequence) (cDNA clone:J023056G11, full insert sequence)	RNA processing/regulation/binding	RNA.RNA binding	Nucleus	23.8861	24.5685	23.8479	26.2922	26.1937	25.6481	Cluster_2	3.84729	3	9.4	49.048	0	10.917	16	-1.06246	-0.451492	-1.09663	1.09181	1.00366	0.51512
LOC_Os11g37080.1	Q2R242	osa:4350782	H/ACA ribonucleoprotein complex subunit	RNA processing/regulation/binding	RNA.RNA binding	Nucleus	27.0521	27.0594	26.9117	29.1408	29.4615	29.5555	Cluster_2	5.19877	3	26	20.005	0	39.24	57	-0.87327	-0.867669	-0.980341	0.720086	0.964757	1.03644
LOC_Os08g15080.1	Q6YW21	-	Putative mec-8	RNA processing/regulation/binding	RNA.RNA binding	Nucleus	23.3921	22.948	23.5417	24.9586	26.6319	26.5008	Cluster_2	6.66443	5	21.2	35.24	0	16.384	29	-0.783023	-1.0568	-0.690777	0.182751	1.21432	1.13354
LOC_Os04g41910.1	Q7XQI1	osa:4336279	RNA recognition motif containing protein	RNA processing/regulation/binding	RNA.RNA binding	Nucleus	22.9839	24.1499	23.9795	26.5673	26.6033	26.8731	Cluster_2	7.87247	4	15.5	53.576	0	12.089	13	-1.31347	-0.620176	-0.721476	0.817291	0.838684	0.999147
LOC_Os01g58680.1	Q5VQJ9	osa:4327960	DNA-(apurinic or apyrimidinic site) endonuclease (EC 3.1.-.-)	DNA synthesis/repair/unspecified	DNA.synthesis/chromatin structure	Nucleus	26.6943	25.5615	25.7028	27.3002	27.33	27.124	Cluster_2	2.40352	8	21.4	55.82	0	21.217	56	0.0945898	-1.32416	-1.14712	0.853345	0.890674	0.632671
LOC_Os04g48060.1	Q7XRX1	-	Replication factor C subunit 4 (OsRFC4) (Activator 1 subunit 4)	DNA synthesis/repair/unspecified	DNA.synthesis/chromatin structure	Nucleus	24.8701	25.1291	26.1226	26.7585	26.9489	26.7869	Cluster_2	2.74632	10	41.2	36.916	0	98.275	52	-1.36417	-1.07754	0.0220363	0.725811	0.936579	0.757284
LOC_Os10g34750.2	Q7XD67	-	DNA ligase (EC 6.5.1.1)	DNA synthesis/repair/unspecified	DNA.synthesis/chromatin structure	Nucleus	25.8088	26.3831	25.7996	27.4317	27.5685	26.9796	Cluster_2	2.51296	20	38.3	89.176	0	101.32	138	-1.08972	-0.356063	-1.10139	0.983291	1.15807	0.405808
LOC_Os11g08330.1	Q9LRE6	osa:4349968	DNA polymerase delta catalytic subunit (EC 2.7.7.7)	DNA synthesis/repair/unspecified	DNA.synthesis/chromatin structure	Nucleus	24.7602	24.7682	25.0087	25.6372	25.8412	25.45	Cluster_2	1.73761	10	12.9	123.76	0	26.923	38	-1.04666	-1.02926	-0.509306	0.849591	1.29074	0.44489
LOC_Os02g01740.1	B9F1R2	-	Uncharacterized protein	DNA synthesis/repair/unspecified	DNA.synthesis/chromatin structure	Nucleus	28.0588	28.2066	28.0029	28.8378	28.8076	28.9172	Cluster_2	1.69912	40	32.8	246.61	0	323.31	457	-0.970258	-0.623074	-1.10175	0.859823	0.788867	1.04639
LOC_Os12g07720.1	Q9FXM3	osa:4351654	Replication factor C subunit 2 (OsRFC2) (Activator 1 subunit 2)	DNA synthesis/repair/unspecified	DNA.synthesis/chromatin structure	Nucleus	25.0722	25.8792	25.3762	26.6768	26.6425	26.5678	Cluster_2	2.27605	11	56.6	37.425	0	139.68	45	-1.37651	-0.223669	-0.942264	0.915693	0.866706	0.760042
LOC_Os10g32540.1	Q8H902	osa:4348823	SAP domain containing protein, expressed	DNA synthesis/repair/unspecified	DNA.synthesis/chromatin structure	Nucleus	23.0537	24.0242	23.9203	26.2902	25.8467	25.9528	Cluster_2	5.14751	3	7.8	100.14	0	10.927	22	-1.33318	-0.6121	-0.689275	1.07161	0.742035	0.820917
LOC_Os05g14590.1	Q6F353	osa:4338176	DNA replication licensing factor MCM6 (EC 3.6.4.12) (Minichromosome maintenance protein 6) (OsMCM6)	DNA synthesis/repair/unspecified	DNA.synthesis/chromatin structure	Nucleus	27.0974	27.064	27.3198	27.8369	27.8877	27.8417	Cluster_2	1.61889	25	33.5	92.512	0	91.328	106	-1.04972	-1.13495	-0.480902	0.841141	0.971002	0.85343
LOC_Os02g05330.1	Q6Z2Z4	osa:4328286	Eukaryotic initiation factor 4A-3 (eIF-4A-3) (EC 3.6.4.13) (ATP-dependent RNA helicase eIF4A-3) (DEAD-box ATP-dependent RNA helicase 23) (eIF4A-2)	DNA synthesis/repair/unspecified	DNA.synthesis/chromatin structure	Nucleus	28.7019	28.5399	28.0895	30.6441	30.9114	30.7477	Cluster_2	5.00702	7	78.5	47.137	0	43.769	130	-0.699846	-0.825347	-1.1741	0.804048	1.01099	0.884252
LOC_Os05g39850.1	Q0DHC4	osa:4339099	DNA replication licensing factor MCM3 (EC 3.6.4.12) (Minichromosome maintenance protein 3) (OsMCM3)	DNA synthesis/repair/unspecified	DNA.synthesis/chromatin structure	Nucleus	27.2913	27.3067	27.2192	28.7045	28.4607	28.6471	Cluster_2	2.51698	19	38.3	85.401	0	101.93	108	-0.880854	-0.859919	-0.979066	1.04334	0.711402	0.965101
LOC_Os02g36710.1	Q69JW2	osa:4329757	NAP1-related protein 2 (Protein SET homolog 2)	DNA synthesis/repair/unspecified	DNA.synthesis/chromatin structure	Nucleus	29.3539	29.0796	29.2388	30.0928	30.0724	30.0234	Cluster_2	1.78857	14	70.6	28.588	0	183.25	209	-0.618597	-1.20451	-0.864439	0.959823	0.91619	0.81153
LOC_Os05g46270.1	Q9SXQ6	osa:4339464	Flap endonuclease 1-A (FEN-1-A) (EC 3.1.-.-) (Flap structure-specific endonuclease 1-A) (OsFEN-1) (OsFEN-1a)	DNA synthesis/repair/unspecified	DNA.synthesis/chromatin structure	Nucleus	24.0007	22.92	24.0431	26.4981	26.6079	26.6642	Cluster_2	7.65016	4	18.6	38.393	0	12.906	30	-0.676392	-1.32805	-0.650781	0.829583	0.895845	0.929793
LOC_Os01g16290.1	Q5NBJ3	osa:4326261	DNA gyrase subunit B, chloroplastic/mitochondrial (EC 5.6.2.2)	DNA synthesis/repair/unspecified	DNA.synthesis/chromatin structure	Nucleus	26.6772	27.4041	27.4542	28.5505	28.6178	28.3644	Cluster_2	2.51824	15	29.9	80.468	0	129.34	132	-1.48857	-0.561823	-0.497903	0.899883	0.985718	0.662698
LOC_Os03g11470.1	Q0DU12	-	DEAD/DEAH box helicase domain containing protein	DNA synthesis/repair/unspecified	DNA.synthesis/chromatin structure	Nucleus	24.2907	24.3596	23.7703	26.6615	26.8801	26.5547	Cluster_2	5.89119	7	9	129.14	0	25.807	28	-0.794913	-0.746405	-1.16139	0.874693	1.02858	0.799433
LOC_Os03g52310.1	Q6AVI0	osa:4334009	Zinc finger BED domain-containing protein RICESLEEPER 2 (Transposase-like protein RICESLEEPER 2)	DNA synthesis/repair/unspecified	DNA.synthesis/chromatin structure.retrotransposon/transposase.hat-like transposase	Nucleus	29.0749	29.1881	28.9673	29.6651	29.8579	29.8794	Cluster_2	1.65182	6	54.7	80.975	0	276.24	415	-0.888505	-0.612142	-1.1513	0.552638	1.02333	1.07598
LOC_Os10g39410.1	Q7XUC9	osa:4327457	Histone H4	DNA synthesis/repair/unspecified	DNA.synthesis/chromatin structure.histone	Nucleus	27.1386	27.4714	27.6991	28.5308	28.3978	28.3176	Cluster_2	1.97114	5	50.5	11.409	0	28.835	155	-1.38319	-0.798427	-0.398447	1.06279	0.829152	0.688129
LOC_Os05g02300.1	Q75L11	osa:4337607	Probable histone H2A.6	DNA synthesis/repair/unspecified	DNA.synthesis/chromatin structure.histone	Nucleus	24.3866	24.6537	24.3133	26.3066	26.4074	26.628	Cluster_2	3.98927	2	25	16.5	0	5.5144	33	-0.962477	-0.720529	-1.02891	0.776481	0.867831	1.0676
LOC_Os01g62230.1	Q943L2	osa:4327384	Histone H2B.11	DNA synthesis/repair/unspecified	DNA.synthesis/chromatin structure.histone	Nucleus	31.0212	30.8772	30.9822	31.8544	31.8391	31.8537	Cluster_2	1.85171	2	25.2	15.366	0	27.5	374	-0.783833	-1.07834	-0.863531	0.919434	0.888278	0.917991
LOC_Os02g04270.1	Q6Z0Z0	osa:4328227	DNA polymerase V	DNA synthesis/repair/unspecified	DNA.repair	Nucleus	25.2514	25.1081	25.0738	26.3307	25.7914	26.6312	Cluster_2	2.1535	8	9.7	144.7	0	29.595	46	-0.670368	-0.885596	-0.937006	0.950571	0.140618	1.40178
LOC_Os02g08300.2	Q6ETL3	-	Ubiquitin receptor RAD23 (DNA repair protein RAD23)	DNA synthesis/repair/unspecified	DNA.repair	Nucleus	24.5276	24.0068	23.3468	25.0541	26.3423	26.4865	Cluster_2	4.00151	5	31.2	40.113	0	28.526	15	-0.343488	-0.756573	-1.28009	0.0740848	1.09583	1.21023
LOC_Os02g09420.1	Q6ZIF9	osa:4328545	Cyclase-like protein 1 (OsCYL1)	DNA synthesis/repair/unspecified	DNA.unspecified	Nucleus	25.908	26.3222	26.0966	26.7048	27.0938	26.6197	Cluster_2	1.62131	7	29.6	29.394	0	30.413	92	-1.26551	-0.311562	-0.831146	0.569411	1.46519	0.373612
LOC_Os04g40660.3	Q0JCA4	-	MA3 domain containing protein	DNA synthesis/repair/unspecified	DNA.unspecified	Nucleus	25.5218	25.3216	25.318	27.4108	27.4101	27.5804	Cluster_2	4.22792	11	28.9	72.98	0	66.166	82	-0.791843	-0.966943	-0.970076	0.86036	0.859793	1.00871
LOC_Os02g06500.1	B9F352	-	Uncharacterized protein	DNA synthesis/repair/unspecified	DNA.unspecified	Nucleus	24.2474	23.9207	24.5553	26.3978	26.8227	25.391	Cluster_2	3.89785	5	5.3	159.46	0	11.271	17	-0.820503	-1.09543	-0.561454	0.988989	1.34662	0.141779
LOC_Os01g38620.1	Q657K3	osa:4326337	Egalitarian-like (cDNA clone:J023047H21, full insert sequence)	DNA synthesis/repair/unspecified	DNA.unspecified	Nucleus	25.8372	24.9526	25.699	27.8731	27.6969	27.3357	Cluster_2	4.40445	6	34.5	34.744	0	21.357	57	-0.596192	-1.32014	-0.70935	1.06988	0.925704	0.630096
LOC_Os01g66730.2	Q5JLX2	osa:4324917	Ribosomal RNA-processing protein 40	DNA synthesis/repair/unspecified	DNA.unspecified	Nucleus	24.2586	24.3376	24.1771	26.3164	26.151	26.1589	Cluster_2	3.86644	2	18	25.865	0	8.5811	11	-0.909652	-0.835964	-0.985764	1.01089	0.856597	0.863895
LOC_Os08g02690.1	Q6YPF2	osa:4344544	MA3 domain containing protein	DNA synthesis/repair/unspecified	DNA.unspecified	Nucleus	28.6537	28.1945	28.3821	29.059	29.0038	29.1402	Cluster_2	1.57746	25	47.1	78.584	0	155.7	307	-0.217886	-1.3921	-0.912342	0.818667	0.677485	1.02617
LOC_Os07g09580.2	Q10BW3	-	Aminoacyl-tRNA synthetase family, putative, expressed	Protein metabolism	protein.aa activation	Nucleus	23.2662	24.2202	23.3845	27.275	26.2536	26.1773	Cluster_2	7.70059	3	14.3	53.503	0	8.6066	10	-1.082	-0.517923	-1.01205	1.28832	0.684375	0.639274
LOC_Os01g60660.1	Q8RUP8	osa:4327613	methionyl-tRNA synthetase	Protein metabolism	protein.aa activation	Cytosol	26.8294	26.8961	26.6803	27.9847	27.9165	28.0153	Cluster_2	2.25048	9	35	43.955	0	92.028	114	-0.863807	-0.760535	-1.0948	0.925849	0.820152	0.973138
LOC_Os02g53770.1	Q6ZGC2	osa:4330908	Isoleucine--tRNA ligase (EC 6.1.1.5) (Isoleucyl-tRNA synthetase)	Protein metabolism	protein.aa activation.isoleucine-tRNA ligase	Nucleus	25.4958	26.2942	26.1647	27.1828	26.9416	26.7861	Cluster_2	1.97964	6	8.6	118.36	0	17.115	31	-1.59123	-0.297092	-0.507058	1.14316	0.752133	0.500089
LOC_Os03g48850.2	Q851K9	osa:4333799	Valine--tRNA ligase (EC 6.1.1.9) (Valyl-tRNA synthetase)	Protein metabolism	protein.aa activation.valine-tRNA ligase	Nucleus	27.3678	27.2474	27.2128	27.8348	28.1039	28.0839	Cluster_2	1.66044	32	40.4	119.66	0	221.72	266	-0.660247	-0.950458	-1.03372	0.465156	1.11378	1.06548
LOC_Os06g31210.1	B9FTH9	osa:4341140	Methionine--tRNA ligase (EC 6.1.1.10) (Methionyl-tRNA synthetase)	Protein metabolism	protein.aa activation.methionine-tRNA ligase	Nucleus	27.3483	26.8483	26.8134	28.3885	28.3892	27.864	Cluster_2	2.31426	26	43.3	89.452	0	186.79	191	-0.363674	-1.06237	-1.11117	1.08974	1.09066	0.356816
LOC_Os01g37837.1	Q10QF5	-	Serine--tRNA ligase (EC 6.1.1.11) (Seryl-tRNA synthetase)	Protein metabolism	protein.aa activation.serine-tRNA ligase	Nucleus	26.7049	26.9208	26.7709	27.6761	27.5572	27.3048	Cluster_2	1.64015	15	39.8	50.605	0	128.05	182	-1.08671	-0.566322	-0.927659	1.25412	0.96748	0.359093
LOC_Os04g32650.1	Q7XLG5	osa:4335708	Glycine--tRNA ligase (EC 6.1.1.14) (Diadenosine tetraphosphate synthetase)	Protein metabolism	protein.aa activation.glycine-tRNA ligase	Nucleus	27.4265	26.893	27.3656	28.5261	28.4113	28.4698	Cluster_2	2.36314	12	36.8	74.739	0	96.733	137	-0.598704	-1.3554	-0.685114	0.960633	0.797819	0.880763
LOC_Os08g42560.1	Q6ZD35	-	Glycine--tRNA ligase (EC 6.1.1.14) (Diadenosine tetraphosphate synthetase)	Protein metabolism	protein.aa activation.glycine-tRNA ligase	Nucleus	27.1626	27.2036	27.4254	28.2336	27.6668	27.9343	Cluster_2	1.60329	20	40.7	81.669	0	159.42	269	-1.04336	-0.946544	-0.422652	1.48591	0.147443	0.779205
LOC_Os03g04960.2	Q10RX2	osa:9270000	Cysteine--tRNA ligase (EC 6.1.1.16) (Cysteinyl-tRNA synthetase)	Protein metabolism	protein.aa activation.cysteine-tRNA ligase	Nucleus	26.1845	25.9427	26.0365	27.3509	27.2261	26.9446	Cluster_2	2.17242	16	40.5	60.925	0	116.16	114	-0.680135	-1.06292	-0.914503	1.16612	0.968515	0.522918
LOC_Os01g09000.1	Q5VRX8	osa:4325653	Glutamine--tRNA ligase (EC 6.1.1.18) (Glutaminyl-tRNA synthetase)	Protein metabolism	protein.aa activation.glutamine-tRNA ligase	Nucleus	26.697	26.5465	26.6472	27.6917	27.7432	27.6207	Cluster_2	2.07771	12	26.5	89.902	0	137.74	136	-0.792771	-1.0517	-0.878428	0.918733	1.00748	0.79669
LOC_Os05g08990.1	Q65WY6	osa:4337996	Glutamine--tRNA ligase (EC 6.1.1.18) (Glutaminyl-tRNA synthetase)	Protein metabolism	protein.aa activation.glutamine-tRNA ligase	Nucleus	26.3975	26.2548	26.1848	27.6072	27.6538	27.366	Cluster_2	2.40045	13	29.8	90.305	0	82.51	162	-0.730882	-0.934089	-1.0338	0.991951	1.0583	0.648519
LOC_Os10g26130.1	Q338I8	osa:4348566	Phenylalanine--tRNA ligase (EC 6.1.1.20)	Protein metabolism	protein.aa activation.phenylalanine-tRNA ligase	Nucleus	26.035	26.7909	26.7297	27.4887	27.646	27.4788	Cluster_2	2.0269	12	30.6	55.893	0	50.823	85	-1.59919	-0.382038	-0.480528	0.741465	0.994792	0.725498
LOC_Os12g25710.3	Q2QS11	osa:4352148	Proline--tRNA ligase (EC 6.1.1.15) (Prolyl-tRNA synthetase)	Protein metabolism	protein.aa activation.bifunctional aminoacyl-tRNA synthetase	Nucleus	29.7105	29.649	29.4112	30.2512	30.2455	30.1682	Cluster_2	1.54906	26	56.9	57.95	0	192.01	376	-0.540993	-0.71134	-1.36983	0.956031	0.940062	0.726069
LOC_Os03g51140.1	Q0DP22	-	HEAT repeat family protein	Protein metabolism	protein.synthesis	Cytosol	26.454	26.3318	26.1637	27.6657	27.649	27.4841	Cluster_2	2.43363	28	37.2	129.97	0	141.02	290	-0.70828	-0.879997	-1.11624	0.994413	0.97095	0.739155
LOC_Os03g63950.1	Q84M68	osa:4334840	plastid-specific 30S ribosomal 1, chloroplast precursor	Protein metabolism	protein.synthesis.ribosomal protein.prokaryotic.chloroplast.30S subunit.S30A	Cytosol	23.8333	23.9578	24.3069	26.6608	25.5523	26.115	Cluster_2	4.21841	4	23	34.156	0	13.266	18	-1.03115	-0.927407	-0.636595	1.32447	0.400967	0.869707
LOC_Os05g32220.1	Q60E59	osa:4338667	Ribosomal protein	Protein metabolism	protein.synthesis.ribosomal protein.prokaryotic.chloroplast.50S subunit.L1	Cytosol	24.5495	24.706	24.2646	26.3156	26.4856	26.4961	Cluster_2	3.7994	6	23.1	38.78	0	17.691	53	-0.862994	-0.716178	-1.13021	0.793554	0.952962	0.962862
LOC_Os03g03360.1	Q9ZST0	osa:4331459	50S ribosomal protein L5, chloroplastic	Protein metabolism	protein.synthesis.ribosomal protein.prokaryotic.chloroplast.50S subunit.L5	Chloroplast	23.8734	24.1903	23.991	26.519	26.5737	26.5786	Cluster_2	5.81123	7	35.5	30.219	0	19.417	41	-1.01422	-0.786939	-0.9299	0.883034	0.922252	0.925778
LOC_Os01g47330.1	O22386	osa:9271252	50S ribosomal protein L12, chloroplastic (CL12)	Protein metabolism	protein.synthesis.ribosomal protein.prokaryotic.chloroplast.50S subunit.L12	Chloroplast	24.1328	23.8077	23.7187	26.8785	26.9873	26.9479	Cluster_2	8.29085	4	40	18.59	0	21.93	19	-0.762681	-0.956524	-1.00955	0.874183	0.939016	0.915555
LOC_Os07g41750.1	Q6YTY2	osa:4343869	40S ribosomal S3-1	Protein metabolism	protein.synthesis.ribosomal protein.eukaryotic.40S subunit.S3	Chloroplast	26.6954	26.5338	26.5207	29.2948	29.404	29.2825	Cluster_2	6.69852	4	71.7	25.999	0	24.688	81	-0.837241	-0.944643	-0.953356	0.890306	0.962815	0.882119
LOC_Os11g29190.2	Q2R4A1	osa:4350516	40S ribosomal protein S5, putative, expressed (Os11g0482000 protein) (cDNA clone:001-013-A08, full insert sequence) (cDNA clone:001-029-G10, full insert sequence)	Protein metabolism	protein.synthesis.ribosomal protein.eukaryotic.40S subunit.S5	Cytosol	28.8104	27.411	28.6696	30.1094	30.2368	30.5617	Cluster_2	4.01565	2	46.7	22.206	0	37.805	61	-0.404235	-1.55998	-0.52049	0.6686	0.773878	1.04223
LOC_Os03g58430.1	Q851P5	osa:4334438	40S ribosomal protein S15, putative	Protein metabolism	protein.synthesis.ribosomal protein.eukaryotic.40S subunit.S15	Cytosol	28.1748	28.081	28.0489	30.3372	30.3934	29.9606	Cluster_2	4.37361	1	45.5	17.328	0	55.364	209	-0.842709	-0.922439	-0.949739	0.995807	1.04351	0.675568
LOC_Os10g27190.1	Q7XEQ3	osa:4348608	40S ribosomal protein S17-4, putative, expressed (Os10g0411800 protein)	Protein metabolism	protein.synthesis.ribosomal protein.eukaryotic.40S subunit.S17	Cytosol	29.1131	28.8826	28.9467	29.8662	29.5687	29.4402	Cluster_2	1.56291	7	62.4	16.429	0	39.039	159	-0.491256	-1.08791	-0.921973	1.45796	0.687889	0.355288
LOC_Os10g32820.1	Q9AV87	osa:4348839	60S ribosomal protein L21, putative, expressed	Protein metabolism	protein.synthesis.ribosomal protein.eukaryotic.60S subunit.L21	Cytosol	29.4319	29.2291	28.8375	30.1712	29.9421	29.9399	Cluster_2	1.80445	3	35.4	18.72	0	98.429	162	-0.313211	-0.710013	-1.47641	1.13352	0.685248	0.680866
LOC_Os03g13800.1	Q10PA5	osa:4332209	Ribonucloprotein	Protein metabolism	protein.synthesis.ribosomal protein.eukaryotic.60S subunit.L7A	Nucleus	26.3269	25.6905	26.0075	27.7416	28.4765	27.8376	Cluster_2	4.02865	3	65.6	13.932	0	53.635	56	-0.598328	-1.15292	-0.876626	0.63459	1.27504	0.718244
LOC_Os08g02340.2	Q69UI8	osa:4344516	60S acidic ribosomal protein	Protein metabolism	protein.synthesis.ribosomal protein.eukaryotic.60S subunit.P1	Cytosol	28.0193	27.6485	27.7868	31.4174	31.4032	31.3486	Cluster_2	11.8889	3	68.2	11.082	0	125.17	113	-0.808533	-0.997726	-0.927153	0.925275	0.918002	0.890136
LOC_Os05g37330.1	Q65WT5	osa:4338938	cDNA clone:J023143J09, full insert sequence	Protein metabolism	protein.synthesis.ribosomal protein.eukaryotic.60S subunit.P2	Cytosol	27.475	27.4049	27.3264	27.9739	28.4963	28.6262	Cluster_2	1.94986	9	81.4	11.599	0	66.211	68	-0.713445	-0.835676	-0.972806	0.157238	1.06901	1.29568
LOC_Os07g23244.1	Q7EYV4	osa:4343020	ribosomal L23 family protein	Protein metabolism	protein.synthesis.ribosomal protein.unknown.large subunit.L23	Mitochondria	23.9596	23.591	24.3761	25.9382	25.777	25.9658	Cluster_2	3.77917	1	8.3	25.282	0	3.3839	23	-0.901592	-1.24236	-0.516414	0.927947	0.778891	0.953532
LOC_Os09g15775.1	Q6K2P9	osa:4346742	Uncharacterized protein	Protein metabolism	protein.synthesis.initiation	Cytosol	25.5157	25.1982	25.4492	27.4285	27.4622	27.5985	Cluster_2	4.31305	1	26.4	48.924	0	30.706	82	-0.79776	-1.07114	-0.855	0.849468	0.878562	0.995868
LOC_Os11g21990.1	Q2R678	osa:4350359	Expressed protein (Os11g0414000 protein) (cDNA clone:J023082M08, full insert sequence) (eIF4-gamma/eIF5/eIF2-epsilon domain containing protein)	Protein metabolism	protein.synthesis.initiation	Cytosol	28.2579	28.3564	28.576	29.051	28.9246	28.9929	Cluster_2	1.50806	20	60.7	47.309	0	123.73	302	-1.26918	-0.981822	-0.341577	1.04344	0.674955	0.874188
LOC_Os03g22570.2	Q10LJ0	-	Nuclear cap-binding protein subunit 1 (80 kDa nuclear cap-binding protein) (CBP80) (NCBP 80 kDa subunit)	Protein metabolism	protein.synthesis.initiation	Nucleus	26.2596	26.1238	26.3209	27.1596	27.1241	26.8806	Cluster_2	1.76543	13	24	98.889	0	79.145	75	-0.830699	-1.12351	-0.698395	1.11031	1.03362	0.508673
LOC_Os03g18510.1	Q10MT2	osa:4332538	Eukaryotic translation initiation factor 2 alpha subunit family protein	Protein metabolism	protein.synthesis.initiation	Nucleus	28.5331	28.5113	28.4022	29.8725	30.1433	29.9902	Cluster_2	2.86759	10	33.6	38.234	0	65.94	174	-0.846007	-0.872087	-1.00224	0.752233	1.07539	0.892707
LOC_Os07g12110.1	Q8GVI0	osa:4342741	Eukaryotic translation initiation factor 3 subunit E (eIF3e) (Eukaryotic translation initiation factor 3 subunit 6)	Protein metabolism	protein.synthesis.initiation	Nucleus	27.1098	26.9068	26.8763	28.1121	28.1072	27.9209	Cluster_2	2.11764	10	52.2	51.306	0	86.657	77	-0.657095	-0.994161	-1.04476	1.00714	0.999117	0.689765
LOC_Os07g31540.1	Q69VS3	-	Putative calreticulin interacted protein	Protein metabolism	protein.synthesis.initiation	Nucleus	24.1475	23.1627	23.9617	26.0105	26.1748	25.4048	Cluster_2	4.30512	7	10.8	102.83	0	24.716	33	-0.540115	-1.34261	-0.691568	0.978022	1.11186	0.484408
LOC_Os10g25320.1	Q338M7	osa:4348536	Initiation factor 2 subunit family protein, expressed	Protein metabolism	protein.synthesis.initiation	Chloroplast	25.6569	25.3334	25.4317	26.5556	27.4625	26.9144	Cluster_2	2.83531	6	23.6	44.717	0	28.573	37	-0.647145	-1.01525	-0.90338	0.375255	1.407	0.783515
LOC_Os07g03230.2	Q84LG6	osa:4342306	Eukaryotic translation initiation factor 3 subunit C (eIF3c) (Eukaryotic translation initiation factor 3 subunit 8) (eIF3 p110)	Protein metabolism	protein.synthesis.initiation	Nucleus	25.0067	23.3795	25.1373	26.6058	26.602	26.2796	Cluster_2	3.96675	4	32.5	106.16	0	11.929	50	-0.393489	-1.68667	-0.289697	0.87739	0.874356	0.618113
LOC_Os07g44620.2	Q8GVF5	osa:4344055	Eukaryotic translation initiation factor 6 (eIF-6)	Protein metabolism	protein.synthesis.initiation	Nucleus	26.4357	26.3053	26.3688	28.4769	28.8074	28.7963	Cluster_2	5.00585	5	42.9	26.388	0	29.616	57	-0.857047	-0.958981	-0.909334	0.739074	0.997471	0.988817
LOC_Os07g07250.1	Q69W36	osa:4342489	Eukaryotic translation initiation factor 3 subunit E (eIF3e) (Eukaryotic translation initiation factor 3 subunit 6)	Protein metabolism	protein.synthesis.initiation	Nucleus	25.8028	25.252	25.2524	27.6896	27.6971	27.6284	Cluster_2	4.71076	6	33	48.601	0	45.889	53	-0.604925	-1.04868	-1.04833	0.915062	0.921113	0.865763
LOC_Os04g02150.2	Q7XQC2	osa:4334938	tRNA (adenine(58)-N(1))-methyltransferase non-catalytic subunit TRM6	Protein metabolism	protein.synthesis.initiation	Nucleus	23.813	23.0919	24.5874	25.8755	26.156	26.3338	Cluster_2	4.89394	1	4.4	51.162	0	3.9644	10	-0.862327	-1.39691	-0.288275	0.666602	0.874571	1.00634
LOC_Os04g45490.1	B9FGD1	-	Elongation factor G, chloroplastic (cEF-G)	Protein metabolism	protein.synthesis.elongation	Chloroplast	25.9059	26.152	26.2492	28.2634	28.397	28.1535	Cluster_2	4.49693	18	42	67.527	0	61.584	145	-1.07124	-0.865459	-0.784166	0.900373	1.01206	0.808435
LOC_Os03g63410.1	Q851Y8	osa:4334800	Elongation factor Tu	Protein metabolism	protein.synthesis.elongation	Mitochondria	29.2705	28.8959	29.1633	29.861	29.964	29.7018	Cluster_2	1.66134	16	52.8	48.423	0	284.98	514	-0.480951	-1.357	-0.731625	0.900297	1.14138	0.527895
LOC_Os02g25870.1	Q0E1E8	-	elongation factor Tu	Protein metabolism	protein.synthesis.elongation	Cytosol	23.8335	24.1981	24.1374	25.046	25.3938	25.1108	Cluster_2	2.18434	2	14.8	41.211	0	5.8046	19	-1.22805	-0.658659	-0.753459	0.665284	1.20844	0.766446
LOC_Os03g29260.2	A3AIY6	-	EF1_GNE domain-containing protein	Protein metabolism	protein.synthesis.elongation	nucleus	27.0735	27.0785	27.5052	28.6499	28.2201	28.596	Cluster_2	2.41096	10	69.9	24.654	0	246.65	109	-1.07187	-1.065	-0.478859	1.09342	0.502994	1.01932
LOC_Os07g09400.1	Q69S66	osa:4342624	RNA ligase isoform 1	Protein metabolism	protein.synthesis.elongation	Mitochondria	25.4556	25.5346	25.7484	27.2539	27.3653	27.0535	Cluster_2	3.12688	18	22.3	128.52	0	62.675	78	-1.03828	-0.951567	-0.716993	0.934866	1.05702	0.714957
LOC_Os05g28510.4	Q9ZWR5	osa:4338508	Importin-beta1	Protein metabolism	protein.targeting.nucleus	Nucleus	27.724	27.7495	27.5489	28.9175	28.9055	28.6676	Cluster_2	2.2285	26	44.7	95.658	0	283.56	380	-0.821141	-0.781527	-1.09351	1.03449	1.01578	0.645906
LOC_Os08g42000.1	Q9XJ54	osa:4346137	Nuclear transport factor 2 (NTF-2)	Protein metabolism	protein.targeting.nucleus	Nucleus	25.7525	25.9414	26.2419	26.761	26.6604	26.6051	Cluster_2	1.62109	3	41.8	13.354	0	17.694	93	-1.38307	-0.928374	-0.204993	1.04462	0.802483	0.669332
LOC_Os07g38760.1	Q6ZL37	osa:4343696	HEAT repeat family protein	Protein metabolism	protein.targeting.nucleus	nucleus	26.9617	26.7268	26.8124	28.2903	28.1552	28.2041	Cluster_2	2.60797	24	38.8	122.79	0	301.62	290	-0.738956	-1.04708	-0.934792	1.00365	0.826538	0.890643
LOC_Os04g59494.1	B9FDR3	osa:4337505	Transportin-1 (OsTRN1) (Importin beta-2) (Karyopherin beta-2)	Protein metabolism	protein.targeting.nucleus	Cytosol	26.0747	25.8244	25.7975	27.2462	27.548	27.1922	Cluster_2	2.69433	9	10.9	119.21	0	72.217	53	-0.675228	-0.988749	-1.02245	0.791998	1.17008	0.724346
LOC_Os01g13430.1	Q9LI34	osa:4327779	Putative importin-alpha re-exporter	Protein metabolism	protein.targeting.nucleus	Plasma membrane	27.7647	27.7608	27.8472	29.7083	29.9352	29.6168	Cluster_2	3.89745	26	35.5	108.36	0	182.53	369	-0.932524	-0.936159	-0.856164	0.866474	1.07655	0.781819
LOC_Os12g38110.1	Q9ZWR4	osa:4352566	Importin-beta N-terminal domain containing protein, expressed (Importin-beta2)	Protein metabolism	protein.targeting.nucleus	Cytosol	27.1562	27.1991	27.0219	28.3449	28.564	28.4136	Cluster_2	2.48812	15	28.2	96.136	0	137.67	131	-0.86353	-0.804507	-1.04856	0.773398	1.07517	0.868027
LOC_Os02g27470.1	Q6K6G8	-	importin-7	Protein metabolism	protein.targeting.nucleus	Nucleus	24.1923	23.9567	24.2454	26.1395	26.1129	26.3346	Cluster_2	4.18202	5	13.9	77.051	0	23.677	30	-0.853987	-1.06109	-0.807289	0.858047	0.834701	1.02962
LOC_Os02g03890.2	A0A0P0VEB3	-	nuclear transport factor 2	Protein metabolism	protein.targeting.nucleus	Nucleus	28.9528	28.8123	28.7569	29.8676	30.1415	29.8133	Cluster_2	2.14374	10	36.4	49.261	0	182.13	125	-0.71089	-0.938875	-1.02881	0.774035	1.21866	0.685879
LOC_Os11g47320.1	Q2QZ88	osa:4351174	Expressed protein (Os11g0695900 protein)	Protein metabolism	protein.targeting.nucleus	Nucleus	24.9546	25.6293	24.1089	28.0144	27.5993	27.7006	Cluster_2	7.32996	11	17	123.18	0	32.48	55	-0.835399	-0.426914	-1.34736	1.01696	0.765698	0.827021
LOC_Os04g51900.1	Q7XPF0	-	OSJNBa0060N03.11 protein	Protein metabolism	protein.targeting.nucleus	Nucleus	23.9218	24.3185	24.6797	25.3808	25.5256	25.4201	Cluster_2	2.19697	5	8.7	97.342	0	11.948	11	-1.4256	-0.831895	-0.291373	0.757796	0.97454	0.816534
LOC_Os03g64080.1	Q10AB7	-	Retrotransposon protein, putative, Ty1-copia subclass	Protein metabolism	protein.targeting.nucleus	Nucleus	26.847	26.7111	26.7235	28.3615	28.52	28.3009	Cluster_2	3.10292	27	17	233.94	0	221.53	248	-0.812525	-0.963689	-0.949869	0.872347	1.04873	0.805009
LOC_Os04g26841.1	B9FEH2	-	Importin N-terminal domain-containing protein	Protein metabolism	protein.targeting.nucleus	Plasma membrane	24.0235	24.6297	24.6217	26.3135	26.3475	26.0494	Cluster_2	3.51093	3	8.7	84.696	0	18.201	58	-1.27962	-0.686296	-0.694165	0.961742	0.995058	0.703284
LOC_Os01g09560.1	Q5SNJ4	osa:4327300	mitochondrial-processing peptidase subunit alpha, mitochondrial precursor	Protein metabolism	protein.targeting.mitochondria	Mitochondria	28.9329	28.3888	28.8493	29.9643	29.7704	29.857	Cluster_2	2.20419	22	70.7	53.946	0	210.43	384	-0.551547	-1.38304	-0.679302	1.02475	0.728362	0.860771
LOC_Os01g53700.1	Q5JNL6	osa:4327198	Mitochondrial processing peptidase	Protein metabolism	protein.targeting.mitochondria	Mitochondria	27.6546	27.4507	27.4456	29.5726	29.5214	29.5326	Cluster_2	4.07053	16	56.7	54.227	0	162.58	267	-0.786911	-0.970236	-0.974842	0.938018	0.891955	0.902017
LOC_Os03g11410.1	Q10Q21	osa:4332040	Mitochondrial processing peptidase beta subunit, mitochondrial, putative	Protein metabolism	protein.targeting.mitochondria	Mitochondria	28.5228	28.3237	28.5464	29.4298	29.4018	29.0603	Cluster_2	1.78139	22	58.3	58.751	0	168.43	497	-0.74465	-1.15895	-0.695714	1.14202	1.08378	0.373519
LOC_Os01g16910.1	Q5NBN7	-	Mitochondrial import receptor subunit tom40-like	Protein metabolism	protein.targeting.mitochondria	Mitochondrial membrane	27.0195	26.7176	27.0849	28.0618	27.8428	27.8598	Cluster_2	1.97357	10	47	37.956	0	65.532	100	-0.739406	-1.28159	-0.621898	1.13303	0.73973	0.770126
LOC_Os08g15460.1	Q6ZG25	osa:4345097	Preprotein translocase subunit SECY, chloroplastic (CpSecY)	Protein metabolism	protein.targeting.chloroplast	Chloroplast membrane	24.6612	24.2025	24.7286	25.7428	25.7778	26.2177	Cluster_2	2.60626	2	6.1	59.529	0	6.2653	13	-0.704164	-1.28032	-0.619436	0.654421	0.698453	1.25105
LOC_Os01g21820.1	Q657P0	-	Protein translocase subunit SecA	Protein metabolism	protein.targeting.chloroplast	Chloroplast membrane	24.514	24.36	24.4063	25.4504	25.4767	25.6645	Cluster_2	2.14915	10	14.3	113.68	0	34.048	25	-0.760356	-1.01241	-0.936534	0.771892	0.815058	1.12235
LOC_Os04g04020.1	Q0JF82	osa:4334998	transport Sec24-like	Protein metabolism	protein.targeting.secretory pathway.golgi	ER	26.5502	26.4196	26.3744	27.7078	27.7669	27.6651	Cluster_2	2.40362	25	35.4	112.06	0	119.72	196	-0.762094	-0.949619	-1.01451	0.900867	0.985793	0.839561
LOC_Os03g15650.1	Q10NQ3	osa:4332330	Vacuolar protein sorting-associated protein 9A (OsVPS9A) (Protein GLUTELIN PRECURSOR ACCUMULATION 2)	Protein metabolism	protein.targeting.secretory pathway.vacuole	Cytosol	26.4079	25.238	26.3447	27.3555	27.3904	27.5736	Cluster_2	2.71878	6	24	53.84	0	47.426	38	-0.346354	-1.65171	-0.416861	0.710851	0.749839	0.954233
LOC_Os02g24134.3	Q6ZGF2	osa:4329228	Sec1 family transport protein	Protein metabolism	protein.targeting.secretory pathway.vacuole	Cytosol	23.8089	23.5434	23.7237	24.5905	25.6555	25.9294	Cluster_2	3.24864	4	17.9	43.715	0	22.814	9	-0.707206	-0.963349	-0.789441	0.0469099	1.07443	1.33866
LOC_Os03g42320.1	Q851W1	osa:4333468	SEC1 family transport protein SLY1	Protein metabolism	protein.targeting.secretory pathway.vacuole	Golgi membrane	25.174	25.4874	24.4303	26.399	27.0005	26.3424	Cluster_2	2.92827	13	30.5	67.816	0	75.274	81	-0.668742	-0.336901	-1.45627	0.628379	1.26518	0.568348
LOC_Os07g14280.1	Q6ZLM6	osa:4342827	cDNA clone:J023097O22, full insert sequence	Protein metabolism	protein.targeting.secretory pathway.plasma membrane	Cytosol	28.0305	27.7798	27.8898	28.3295	28.6203	28.7722	Cluster_2	1.59545	7	36.8	33.757	0	30.818	66	-0.51185	-1.1331	-0.86045	0.229267	0.949949	1.32618
LOC_Os08g15040.1	Q6YW27	osa:4345072	ADP-ribosylation factor	Protein metabolism	protein.targeting.secretory pathway.unspecified	Golgi	26.9069	27.0714	27.242	28.7061	28.7903	28.8091	Cluster_2	3.23789	7	59.9	20.397	0	82.517	75	-1.08446	-0.908512	-0.726099	0.839587	0.92967	0.949813
LOC_Os10g42940.1	Q336M3	osa:4349518	ADP-ribosylation factor	Protein metabolism	protein.targeting.secretory pathway.unspecified	Golgi	25.5247	25.5854	25.8048	26.3637	27.1454	26.7288	Cluster_2	2.15499	3	42.2	21.678	0	16.096	30	-1.00856	-0.916851	-0.585226	0.259227	1.44042	0.810983
LOC_Os03g59740.3	Q7XZG0	osa:4334545	ADP-ribosylation factor	Protein metabolism	protein.targeting.secretory pathway.unspecified	Golgi	27.1533	27.0739	26.8938	29.5404	29.4404	29.1953	Cluster_2	5.10425	2	70.7	20.653	0	66.428	100	-0.82033	-0.881589	-1.02059	1.02201	0.944824	0.755682
LOC_Os03g10370.1	Q10QD5	osa:4331969	ADP-ribosylation factor	Protein metabolism	protein.targeting.secretory pathway.unspecified	Plasma membrane	22.9762	23.9902	23.7784	27.5951	27.7641	27.7362	Cluster_2	17.3501	5	36.4	20.709	0	15.682	19	-1.16791	-0.723324	-0.816215	0.857173	0.931246	0.91903
LOC_Os01g66560.1	Q5N842	osa:4324904	Signal recognition particle subunit SRP72	Protein metabolism	protein.targeting.secretory pathway.unspecified	ER	26.3606	26.4167	26.6055	27.3173	27.2418	26.9559	Cluster_2	1.63664	9	22	73.573	0	41.976	60	-1.09675	-0.961721	-0.507183	1.20559	1.02403	0.336035
LOC_Os06g03660.2	B7E4S0	osa:4339973	Glabrous leaf protein (cDNA clone:001-001-D04, full insert sequence) (cDNA clone:006-205-F12, full insert sequence) (cDNA clone:J013142G20, full insert sequence) (cDNA clone:J023033L15, full insert sequence)	Protein metabolism	protein.targeting.peroxisomes	Peroxisomal membrane	24.3407	24.216	23.0048	26.0824	26.3744	26.451	Cluster_2	5.45967	2	10.7	25.888	0	6.2539	26	-0.5174	-0.604875	-1.45458	0.704477	0.909307	0.963069
LOC_Os07g30790.1	Q7XHR1	osa:9268152	ubiquinol-cytochrome C chaperone family protein	Protein metabolism	protein.targeting.unknown	Mitochondria	24.0404	23.6537	24.4348	26.228	26.2773	26.6687	Cluster_2	5.09255	3	15.9	33.378	0	9.4707	9	-0.892418	-1.18568	-0.593266	0.766566	0.80399	1.10081
LOC_Os06g43840.1	Q67W58	osa:4341659	kinase domain containing protein	Protein metabolism	protein.postranslational modification	Cytosol	23.6782	23.4061	23.6808	26.4711	26.3084	26.646	Cluster_2	7.39627	6	11.5	118.89	0	30.257	15	-0.85241	-1.02381	-0.850766	0.906466	0.803963	1.01655
LOC_Os01g66520.1	Q5N820	osa:4324901	Non-specific serine/threonine protein kinase (EC 2.7.11.1)	Protein metabolism	protein.postranslational modification	Nucleus	23.2738	24.2654	24.4551	26.1749	25.9252	25.6145	Cluster_2	3.74952	1	3.7	55.287	0.0008879	2.9334	12	-1.48102	-0.60563	-0.438179	1.07999	0.859581	0.585256
LOC_Os12g42310.1	Q2QM47	osa:4352808	Serine/threonine-protein phosphatase BSL2 homolog (EC 3.1.3.16) (BSU1-like protein 2 homolog)	Protein metabolism	protein.postranslational modification	Nucleus	26.2737	26.076	25.8785	27.6392	27.5657	27.4781	Cluster_2	2.79903	4	28.2	106.42	0	81.672	118	-0.66081	-0.90069	-1.14016	0.995405	0.906281	0.79997
LOC_Os06g06090.1	Q84UI5	osa:4340170	Mitogen-activated protein kinase 1 (MAP kinase 1) (EC 2.7.11.24) (MAP kinase 6) (OsMAPK6) (OsSIPK)	Protein metabolism	protein.postranslational modification	Nucleus	26.671	26.3622	26.47	27.1759	26.962	27.2015	Cluster_2	1.52845	9	37.2	44.858	0	47.966	60	-0.378742	-1.23804	-0.938126	1.02623	0.43107	1.09761
LOC_Os01g49690.1	Q8RZZ3	osa:4325641	Serine/threonine-protein phosphatase (EC 3.1.3.16)	Protein metabolism	protein.postranslational modification	Extracellular	26.6273	26.2229	26.2358	27.6107	27.6915	27.5266	Cluster_2	2.37454	8	41.9	34.705	0	49.076	97	-0.511718	-1.08898	-1.07055	0.891951	1.00732	0.771973
LOC_Os06g36770.1	Q0DBI0	-	Serine/threonine-protein phosphatase 2A 55 kDa regulatory subunit B	Protein metabolism	protein.postranslational modification	Nucleus	24.3394	23.8888	23.7926	26.312	26.284	26.3398	Cluster_2	4.94158	3	12.6	58.189	0	12.445	24	-0.642664	-0.995739	-1.07114	0.903221	0.881308	0.925009
LOC_Os02g56480.1	Q6K999	osa:4331086	Cticosapeptide/Phox/Bem1p (PB1) domain-containing protein-like	Protein metabolism	protein.postranslational modification	Nucleus	23.6374	24.8986	24.4323	26.8081	26.5955	26.5408	Cluster_2	5.01188	2	10.5	52.544	0	13.767	9	-1.38019	-0.438303	-0.786544	0.987813	0.829029	0.788194
LOC_Os01g11070.1	Q5QNA3	osa:4325533	Mannosyltransferase (EC 2.4.1.-)	Protein metabolism	protein.postranslational modification	ER membrane	24.2197	23.6991	24.2133	27.3161	27.4088	27.0781	Cluster_2	9.34155	3	7.5	64.925	0	15.203	14	-0.807247	-1.09992	-0.810887	0.933255	0.985365	0.799431
LOC_Os10g33680.1	Q7XDE0	osa:4348893	EF hand family protein, expressed (Os10g0476600 protein) (cDNA clone:J013116N14, full insert sequence) (cDNA clone:J033037A09, full insert sequence)	Protein metabolism	protein.postranslational modification	Cytosol	26.1587	26.2362	26.325	27.595	27.5868	27.3788	Cluster_2	2.42876	17	42.1	61.904	0	159.52	119	-1.01973	-0.910108	-0.784666	1.01056	0.998956	0.704991
LOC_Os10g38950.1	Q336X9	osa:4349225	Mitogen-activated protein kinase 6 (MAP kinase 6) (EC 2.7.11.24)	Protein metabolism	protein.postranslational modification	Nucleus	28.7971	28.9992	28.6673	29.4543	29.6615	29.6031	Cluster_2	1.68386	10	39.9	42.772	0	117.24	85	-0.929173	-0.45968	-1.23075	0.597602	1.07882	0.943186
LOC_Os01g04650.1	Q5ZDH9	osa:4325473	PB1 domain containing protein	Protein metabolism	protein.postranslational modification	Nucleus	26.7212	26.7402	26.8313	28.2493	28.2839	27.8218	Cluster_2	2.55633	9	25	70.368	0	47.401	74	-0.947235	-0.922183	-0.802302	1.06281	1.10841	0.500501
LOC_Os01g51170.1	Q8LR54	osa:4327681	Glycylpeptide N-tetradecanoyltransferase (EC 2.3.1.97)	Protein metabolism	protein.postranslational modification	Cytosol	27.6531	27.8432	27.4159	28.5176	28.3846	28.5285	Cluster_2	1.78946	12	43.5	49.709	0	95.177	161	-0.838272	-0.443845	-1.33039	0.955302	0.67924	0.97796
LOC_Os07g02350.1	Q8H386	osa:4342248	casein kinase II subunit alpha-2	Protein metabolism	protein.postranslational modification	Cytosol	26.0845	26.3081	26.297	27.0864	27.1247	27.0756	Cluster_2	1.82225	6	34.2	39.342	0	45.166	56	-1.20185	-0.737147	-0.760193	0.88068	0.960217	0.858292
LOC_Os09g07510.1	Q6K4K9	osa:4346507	HEAT repeat family protein	Protein metabolism	protein.postranslational modification	Cytosol	28.6128	28.7796	28.4854	30.4185	30.3978	30.5951	Cluster_2	3.59145	20	53	65.7	0	212.64	346	-0.919835	-0.755789	-1.04517	0.855808	0.835495	1.02949
LOC_Os03g16110.3	P48489	-	Serine/threonine-protein phosphatase PP1 (EC 3.1.3.16)	Protein metabolism	protein.postranslational modification	Cytosol	25.8711	26.028	26.0496	27.5295	26.6433	27.4233	Cluster_2	2.32273	6	62.1	36.166	0	74.108	108	-0.978564	-0.765258	-0.735862	1.27632	0.071463	1.1319
LOC_Os02g07960.2	Q6EUQ1	osa:4328477	STRUBBELIG-RECEPTOR FAMILY 3 precursor	Protein metabolism	protein.postranslational modification.kinase.receptor like cytoplasmatic kinase VII	Plasma membrane	23.3206	24.7671	23.2541	26.8034	25.4196	26.3936	Cluster_2	5.37015	3	4.6	80.358	0	8.5271	26	-1.11285	-0.150379	-1.15711	1.2046	0.283845	0.931887
LOC_Os10g42110.1	Q8S7N5	osa:4349455	Os10g0571300 protein (Protein kinase family protein, putative, expressed)	Protein metabolism	protein.postranslational modification.kinase.receptor like cytoplasmatic kinase VII	Plasma membrane	23.555	24.8701	23.5077	26.4249	25.6751	25.7624	Cluster_2	3.93552	9	23	56.199	0	24.379	23	-1.16034	-0.0787472	-1.19924	1.19993	0.583337	0.655068
LOC_Os05g01970.5	Q65XW4	osa:4337588	cDNA clone:J013096K17, full insert sequence (cDNA clone:J023080F17, full insert sequence)	Protein metabolism	protein.degradation	Mitochondria	27.45	27.4492	27.2982	28.7358	28.0244	28.7925	Cluster_2	2.17107	9	49.8	31.274	0	54.158	104	-0.756466	-0.757638	-0.982336	1.15683	0.0983025	1.24131
LOC_Os01g04900.3	Q0JQS5	osa:4325486	Probable zinc metalloprotease EGY2, chloroplastic (EC 3.4.24.-) (Protein ETHYLENE-DEPENDENT GRAVITROPISM-DEFICIENT AND YELLOW-GREEN 2) (OsEGY2)	Protein metabolism	protein.degradation	Chloroplast membrane	24.7374	24.6071	24.7492	27.8934	27.0753	27.6347	Cluster_2	7.14321	2	12.3	37.751	0	9.0599	17	-0.874418	-0.957058	-0.866955	1.12709	0.608283	0.963054
LOC_Os03g60460.1	Q84TA3	osa:4334583	Leucine aminopeptidase (EC 3.4.11.-) (Epoxide hydrolase) (EC 3.3.2.10) (Leukotriene A-4 hydrolase homolog) (LTA-4 hydrolase)	Protein metabolism	protein.degradation	Cytosol	28.8128	28.9111	28.9302	29.4922	29.729	29.4093	Cluster_2	1.57878	25	53.4	67.791	0	161.37	420	-1.06187	-0.801971	-0.751181	0.735846	1.3626	0.516577
LOC_Os07g10540.1	Q6ZIY1	osa:4342685	peptidase, M24 family protein	Protein metabolism	protein.degradation	Extracellular	24.6264	24.7766	23.6301	28.0818	27.2389	27.2305	Cluster_2	9.01735	7	18.9	78.593	0	20.782	22	-0.721176	-0.638171	-1.27209	1.18941	0.723336	0.718689
LOC_Os10g28020.3	Q0IXP9	osa:4348626	Acylamino-acid-releasing enzyme 1 (AARE1) (EC 3.4.19.1)	Protein metabolism	protein.degradation	Cytosol	24.3044	24.1684	24.789	27.0789	28.2276	28.092	Cluster_2	10.403	11	23.1	84.939	0	38.478	66	-0.948335	-1.01977	-0.693812	0.508829	1.11215	1.04095
LOC_Os05g43830.2	Q0DGS8	-	Prolyl aminopeptidase (EC 3.4.11.5) (Prolyl aminopeptidase)	Protein metabolism	protein.degradation	Cytosol	24.3463	24.0787	23.8928	27.7708	27.7812	28.438	Cluster_2	14.8327	2	6.9	37.694	0	5.1122	10	-0.793182	-0.917665	-1.00418	0.79993	0.804777	1.11032
LOC_Os02g45650.1	Q6EPN8	osa:4330318	CAAX prenyl protease 1 homolog (EC 3.4.24.84) (Farnesylated proteins-converting enzyme 1) (FACE-1) (Prenyl protein-specific endoprotease 1) (Zinc metalloproteinase Ste24 homolog)	Protein metabolism	protein.degradation	ER membrane	23.9208	23.5711	24.4547	27.5701	27.2159	27.3203	Cluster_2	10.4578	5	21.2	48.437	0	13.507	21	-0.933508	-1.11956	-0.649474	1.00796	0.819514	0.875064
LOC_Os01g56150.1	Q5ZAM8	osa:4325498	OsProCP1 - Putative Lysosomal Pro-x Carboxypeptidase homologue	Protein metabolism	protein.degradation	Plasma membrane	24.6644	25.0465	24.9413	27.7945	28.1905	27.9784	Cluster_2	8.59614	9	22.2	57.399	0	47.344	96	-1.03649	-0.812934	-0.874485	0.794856	1.02656	0.902493
LOC_Os02g58340.1	Q6K9T1	osa:4331244	Oligopeptidase A (EC 3.4.24.70)	Protein metabolism	protein.degradation	Cytosol	28.4964	28.432	28.4616	29.3858	29.3223	29.5208	Cluster_2	1.92695	29	51.8	86.217	0	158.51	389	-0.842029	-0.965228	-0.908573	0.85971	0.73816	1.11796
LOC_Os08g15270.1	Q6Z505	-	ATP-dependent Clp protease proteolytic subunit (EC 3.4.21.92)	Protein metabolism	protein.degradation	Chloroplast	26.2479	26.0692	26.1063	27.7322	27.6054	27.2862	Cluster_2	2.63928	5	29.6	24.683	0	25.824	73	-0.757844	-0.986243	-0.938799	1.1382	0.976217	0.56847
LOC_Os08g30810.1	Q0J5V5	osa:4345501	Aminopeptidase M1-B (EC 3.4.11.2) (Alpha-aminoacylpeptide hydrolase)	Protein metabolism	protein.degradation	ER membrane	27.8387	27.7378	27.9034	28.8131	28.9244	28.9107	Cluster_2	2.07932	28	55.9	97.902	0	320.01	462	-0.886404	-1.05969	-0.775258	0.787476	0.978691	0.955182
LOC_Os05g36070.3	B9FJ61	osa:4338901	Signal peptide peptidase 2 (OsSPP2) (EC 3.4.23.-) (Intramembrane protease 2) (IMP) (IMPAS)	Protein metabolism	protein.degradation	ER membrane	24.8071	24.8556	24.2239	26.4128	26.7868	26.9769	Cluster_2	4.2771	3	9.9	37.972	0	7.8593	37	-0.73505	-0.694096	-1.22774	0.621451	0.937402	1.09803
LOC_Os06g11180.1	Q69Y12	-	OsPOP12 - Putative Prolyl Oligopeptidase homologue	Protein metabolism	protein.degradation	Chloroplast	27.7511	27.833	27.7519	29.0091	29.0672	29.0567	Cluster_2	2.40436	21	44.1	75.482	0	91.616	161	-0.951352	-0.833406	-0.950247	0.860915	0.94461	0.92948
LOC_Os03g55350.1	Q94H95	osa:4334194	Cucumisin-like serine protease, putative	Protein metabolism	protein.degradation.subtilases	Extracellular	26.6675	26.6501	26.902	27.8383	27.6638	27.7016	Cluster_2	1.99274	14	39.4	78.501	0	84.809	107	-1.02632	-1.05772	-0.603945	1.08289	0.768533	0.836569
LOC_Os02g53860.1	Q6K7G5	osa:4330916	OsSub22 - Putative Subtilisin homologue	Protein metabolism	protein.degradation.subtilases	Extracellular	26.2662	26.4733	27.5604	28.361	28.8182	28.1181	Cluster_2	3.17286	7	15.2	80.839	0	47.614	34	-1.28521	-1.08554	-0.0377106	0.733945	1.1747	0.499817
LOC_Os02g02570.1	Q6ZGL4	osa:4328092	Autophagy protein 5	Protein metabolism	protein.degradation.autophagy	Cytosol	22.698	22.7287	22.8464	23.374	24.2534	24.6911	Cluster_2	2.54641	3	13.7	42.348	0	10.428	12	-0.860189	-0.824217	-0.686339	-0.0679082	0.962859	1.47579
LOC_Os05g24550.6	Q5D214	-	Cathepsin B-like cysteine protease (cDNA clone:001-032-C04, full insert sequence) (cDNA clone:J013000E23, full insert sequence) (cDNA clone:J023047M19, full insert sequence)	Protein metabolism	protein.degradation.cysteine protease	Extracellular	27.0012	26.5956	26.5479	28.0082	28.0759	27.3738	Cluster_2	2.15011	5	20.7	39.525	0	64.618	55	-0.396089	-1.0002	-1.07125	1.10387	1.20471	0.158965
LOC_Os05g04630.6	P42211	-	Aspartic proteinase (EC 3.4.23.-)	Protein metabolism	protein.degradation.aspartate protease	Vacuole	27.7187	27.5293	28.4026	29.9809	29.5412	29.8296	Cluster_2	3.73308	10	34.5	54.089	0	78.322	108	-1.0231	-1.19685	-0.395579	1.05257	0.649158	0.913796
LOC_Os12g13390.1	Q2QVB4	osa:4351851	Aspartyl aminopeptidase, putative, expressed (Os12g0236500 protein)	Protein metabolism	protein.degradation.aspartate protease	Cytosol	28.8086	28.5846	28.7168	30.0182	30.0605	29.4981	Cluster_2	2.22778	10	35.1	52.443	0	59.65	59	-0.708327	-1.04426	-0.846067	1.10505	1.16835	0.325252
LOC_Os04g58840.1	Q7XPU2	-	OSJNBa0088H09.14 protein	Protein metabolism	protein.degradation.aspartate protease	Extracellular	27.9739	28.0634	27.8281	28.5198	28.5566	28.5825	Cluster_2	1.51344	10	30.6	50.879	0	74.655	231	-0.832499	-0.566586	-1.26556	0.789765	0.898969	0.975912
LOC_Os05g49200.2	Q0DFW1	osa:4339639	Aspartic proteinase oryzasin 1 (cDNA clone:001-042-E12, full insert sequence) (cDNA clone:J013116C15, full insert sequence) (cDNA clone:J033128K05, full insert sequence)	Protein metabolism	protein.degradation.aspartate protease	Vacuole	26.8383	26.7548	26.9633	28.3267	28.5868	28.3535	Cluster_2	2.96942	12	46.8	54.073	0	159.28	275	-0.921133	-1.01744	-0.777011	0.79489	1.09487	0.825829
LOC_Os02g35630.1	B7FAD8	osa:4329696	cDNA, clone: J100065N04, full insert sequence	Protein metabolism	protein.degradation.serine protease	Chloroplast	25.0889	24.9241	24.4305	27.0282	27.0497	27.215	Cluster_2	4.86736	4	19.4	67.946	0	44.71	43	-0.682355	-0.812092	-1.20046	0.843681	0.860558	0.990671
LOC_Os10g43050.1	Q7XBR2	osa:4349523	ATP-dependent Clp protease proteolytic subunit	Protein metabolism	protein.degradation.serine protease	Chloroplast membrane	23.2531	23.949	25.0436	26.8684	27.084	26.6381	Cluster_2	6.87615	3	30	31.103	0	22.479	18	-1.35916	-0.932993	-0.26278	0.85467	0.986637	0.713621
LOC_Os03g19510.1	Q50LH5	osa:4332615	ATP-dependent Clp protease proteolytic subunit (EC 3.4.21.92)	Protein metabolism	protein.degradation.serine protease	Chloroplast	23.9895	23.2887	24.0506	28.1297	27.9255	28.4764	Cluster_2	21.1257	3	10.6	30.396	0	7.4348	11	-0.817238	-1.10541	-0.792078	0.88536	0.801409	1.02795
LOC_Os03g41419.1	B9F9P1	-	SERPIN domain-containing protein	Protein metabolism	protein.degradation.serine protease	Cytosol	26.2097	26.5972	26.5612	28.1159	27.9134	29.1256	Cluster_2	3.80786	12	22.8	78.658	0	60.325	95	-1.06064	-0.721185	-0.752721	0.609176	0.431773	1.4936
LOC_Os02g52390.1	B9F342	-	M16C_associated domain-containing protein	Protein metabolism	protein.degradation.metalloprotease	Cytosol	27.4888	27.6146	27.8092	28.1735	28.2552	28.3654	Cluster_2	1.54452	31	41.4	121.21	0	202.4	194	-1.27172	-0.925853	-0.390425	0.611683	0.836462	1.13985
LOC_Os07g38270.1	Q7XIH2	osa:4343659	insulin-degrading enzyme	Protein metabolism	protein.degradation.metalloprotease	Cytosol	26.0388	26.1166	26.0096	27.4282	27.276	27.5813	Cluster_2	2.59101	12	26.1	113.1	0	69.223	114	-0.925817	-0.823371	-0.964267	0.904079	0.703653	1.10572
LOC_Os06g45820.1	Q655S1	osa:4341796	ATP-dependent zinc metalloprotease FTSH 2, chloroplastic (OsFTSH2) (EC 3.4.24.-)	Protein metabolism	protein.degradation.metalloprotease	Chloroplast membrane	27.5665	27.7071	27.491	28.4128	28.8413	28.1632	Cluster_2	1.84578	19	43	72.537	0	157.53	279	-0.866592	-0.603961	-1.00774	0.714686	1.51536	0.248251
LOC_Os01g12660.1	Q5NAF6	osa:4326743	AAA-type ATPase family protein	Protein metabolism	protein.degradation.AAA type	Mitochondrial membrane	23.9621	24.9701	23.509	26.3069	26.4831	26.2602	Cluster_2	4.60425	5	11.7	93.419	0	18.833	27	-0.990982	-0.214519	-1.34002	0.815239	0.950959	0.779323
LOC_Os11g36390.1	Q2R2B4	osa:4350754	Replication factor C subunit 1 (OsRFC1) (Activator 1 large subunit) (Activator 1 subunit 1)	Protein metabolism	protein.degradation.AAA type	Nucleus	25.1069	24.8589	24.7928	26.9515	26.7448	26.5713	Cluster_2	3.57104	9	14.5	110.9	0	37.82	76	-0.717651	-0.961085	-1.02605	1.09369	0.890764	0.720338
LOC_Os09g24250.1	Q69MX3	osa:4347019	ubiquitin carboxyl-terminal hydrolase domain containing protein	Protein metabolism	protein.degradation.ubiquitin.ubiquitin	Nucleus	25.0054	23.8325	24.7053	26.817	26.5351	26.7955	Cluster_2	4.59937	5	10.8	64.305	0	15.899	36	-0.480193	-1.40393	-0.716525	0.946544	0.724496	0.929602
LOC_Os07g49230.1	A0A0P0XAH7	-	E1 ubiquitin-activating enzyme (EC 6.2.1.45)	Protein metabolism	protein.degradation.ubiquitin.E1	Nucleus	25.5143	25.3428	25.1628	27.3447	27.5004	27.4205	Cluster_2	4.23366	6	17.3	117.93	0	17.271	52	-0.755662	-0.905279	-1.06223	0.840429	0.976244	0.906498
LOC_Os03g18380.3	Q10MU6	osa:4332529	E1 ubiquitin-activating enzyme (EC 6.2.1.45)	Protein metabolism	protein.degradation.ubiquitin.E1	Cytosol	23.7565	24.1043	24.287	26.8517	26.4231	26.4139	Cluster_2	5.71061	10	23.7	117.45	0	27.829	31	-1.10983	-0.860688	-0.729839	1.10696	0.800001	0.793388
LOC_Os01g48280.1	Q8W0I1	osa:4325905	ubiquitin-conjugating enzyme	Protein metabolism	protein.degradation.ubiquitin.E2	Nucleus	26.3524	26.1336	26.1056	27.5266	28.4729	27.6988	Cluster_2	3.25409	6	61.4	17.16	0	21.447	58	-0.703639	-0.924837	-0.953166	0.483628	1.44036	0.657653
LOC_Os01g70140.1	Q8S1Y5	osa:4327237	E2 ubiquitin-conjugating enzyme (EC 2.3.2.23)	Protein metabolism	protein.degradation.ubiquitin.E2	Nucleus	25.7815	25.6521	26.1937	26.6244	26.768	26.5966	Cluster_2	1.72573	3	24.1	21.323	0	11.49	27	-1.03716	-1.31212	-0.160857	0.754588	1.05993	0.695622
LOC_Os02g01170.1	Q6YU89	-	HECT-type E3 ubiquitin transferase (EC 2.3.2.26)	Protein metabolism	protein.degradation.ubiquitin.E3.HECT	Cytosol	25.1476	25.039	24.981	26.5842	26.7523	26.877	Cluster_2	3.20864	13	21	90.818	0	74.773	70	-0.80784	-0.924924	-0.987485	0.74111	0.922314	1.05682
LOC_Os05g06690.1	Q5W724	osa:4337876	HECT-type E3 ubiquitin transferase (EC 2.3.2.26)	Protein metabolism	protein.degradation.ubiquitin.E3.HECT	Plasma membrane	23.8391	23.7279	23.9546	25.3627	25.2946	25.1033	Cluster_2	2.6629	7	10.8	116.57	0	16.737	22	-0.905416	-1.04767	-0.757658	1.04321	0.956126	0.711406
LOC_Os09g36830.1	Q651E8	osa:4347721	SKP1-like protein 20 (SKP1-like 20)	Protein metabolism	protein.degradation.ubiquitin.E3.SCF.SKP	Nucleus	25.3219	24.0783	23.9674	27.194	26.0806	26.7106	Cluster_2	4.61356	4	43.4	19.197	0	33.435	37	-0.176062	-1.10024	-1.18266	1.21523	0.387794	0.855936
LOC_Os11g26910.1	Q6PL11	osa:9270098	SKP1-like protein 1 (SKP1-like 1)	Protein metabolism	protein.degradation.ubiquitin.E3.SCF.SKP	Nucleus	27.1291	27.0459	27.0833	29.4815	29.9668	29.4078	Cluster_2	5.78613	5	43.9	19.068	0	78.635	88	-0.873413	-0.932776	-0.906066	0.80615	1.15259	0.753519
LOC_Os03g15880.5	Q84QA7	osa:4332349	Coronatine-insensitive protein homolog 2 (OsCOI2)	Protein metabolism	protein.degradation.ubiquitin.E3.SCF.FBOX	Cytosol	26.694	26.5617	26.5483	28.3447	28.6754	28.4466	Cluster_2	3.69998	11	26.7	66.265	0	74.567	77	-0.817851	-0.944996	-0.957917	0.768358	1.08615	0.866251
LOC_Os10g07270.1	Q33AW7	osa:4348153	Ubiquitin carboxyl-terminal hydrolase (EC 3.4.19.12)	Protein metabolism	protein.degradation.ubiquitin.ubiquitin protease	Nucleus	24.9219	24.9834	24.732	26.8322	26.9463	26.834	Cluster_2	3.97714	6	11.5	105.05	0	30.072	44	-0.870503	-0.814302	-1.04399	0.874318	0.978503	0.875972
LOC_Os07g06950.1	Q7EZJ0	-	Ubiquitinyl hydrolase 1 (EC 3.4.19.12)	Protein metabolism	protein.degradation.ubiquitin.ubiquitin protease	Cytosol	26.387	26.8214	26.6527	27.7161	27.7297	27.721	Cluster_2	2.1464	20	29.4	136.76	0	158.09	148	-1.26654	-0.565072	-0.837563	0.879795	0.90167	0.887705
LOC_Os07g46660.2	Q7EZY9	osa:4344181	Ubiquitin carboxyl-terminal hydrolase (EC 3.4.19.12)	Protein metabolism	protein.degradation.ubiquitin.ubiquitin protease	Nucleus	26.4113	25.8146	25.8848	26.7448	27.4159	26.9798	Cluster_2	2.01383	10	25.2	60.258	0	42.412	64	-0.207792	-1.15729	-1.04554	0.32295	1.39086	0.696809
LOC_Os02g10640.1	Q9FXT8	osa:4328642	26S proteasome regulatory particle triple-A ATPase subunit4	Protein metabolism	protein.degradation.ubiquitin.proteasom	Cytosol	27.1529	27.4005	26.9722	29.2005	28.9618	28.9165	Cluster_2	3.60775	4	56	44.586	0	148.39	203	-0.922504	-0.681521	-1.09829	1.07032	0.838052	0.793945
LOC_Os04g36700.1	Q7X5X9	osa:4335951	proteasome subunit	Protein metabolism	protein.degradation.ubiquitin.proteasom	Cytosol	28.4604	28.2593	28.3838	28.7828	29.3113	28.91	Cluster_2	1.55136	20	66.1	47.596	0	170.54	286	-0.569598	-1.0804	-0.764099	0.249441	1.59192	0.572731
LOC_Os01g16190.1	Q9SDD1	osa:4324379	26S proteasome regulatory particle non-ATPase subunit11	Protein metabolism	protein.degradation.ubiquitin.proteasom	Cytosol	26.1151	24.3693	23.4906	28.1056	28.2364	28.0474	Cluster_2	11.0923	1	58	34.338	0	11.567	26	-0.134012	-0.972712	-1.39485	0.82223	0.885046	0.794295
LOC_Os04g40850.1	Q8W425	osa:4336206	26S proteasome non-ATPase regulatory subunit 6 (26S proteasome regulatory particle non-ATPase subunit 7) (OsRPN7) (26S proteasome regulatory subunit RPN7)	Protein metabolism	protein.degradation.ubiquitin.proteasom	Cytosol	26.2591	26	26.1318	27.2755	27.4547	27.7735	Cluster_2	2.58639	7	43.7	44.084	0	55.499	94	-0.721061	-1.05666	-0.885959	0.595507	0.827563	1.24061
LOC_Os07g25420.1	Q8W423	osa:4343069	26S proteasome regulatory particle non-ATPase subunit12	Protein metabolism	protein.degradation.ubiquitin.proteasom	Nucleus	26.6321	25.898	26.1822	28.4331	27.8935	28.243	Cluster_2	3.8703	11	59.2	30.772	0	87.303	91	-0.524693	-1.18711	-0.930621	1.10026	0.61341	0.928753
LOC_Os02g11050.1	Q7GCH3	osa:4328674	26S proteasome regulatory particle triple-A ATPase subunit6	Protein metabolism	protein.degradation.ubiquitin.proteasom	Nucleus	28.7288	28.6575	28.6431	29.5003	29.3579	29.1943	Cluster_2	1.59593	21	53.8	47.222	0	222.7	279	-0.743832	-0.930002	-0.967649	1.27072	0.898973	0.47179
LOC_Os03g11570.1	Q10Q05	osa:4332055	proteasome subunit	Protein metabolism	protein.degradation.ubiquitin.proteasom	Nucleus	26.266	25.9135	26.1317	28.0706	27.8051	27.77	Cluster_2	3.4298	6	54.8	43.669	0	53.136	98	-0.737207	-1.09475	-0.873391	1.09318	0.823899	0.788274
LOC_Os06g43570.1	Q9LST7	osa:4341637	Proteasome subunit beta type-3 (20S proteasome alpha subunit C) (20S proteasome subunit beta-3)	Protein metabolism	protein.degradation.ubiquitin.proteasom	Nucleus	27.4527	27.2874	27.2017	29.0383	29.0612	28.5894	Cluster_2	2.99458	3	34.1	35.367	0	71.308	188	-0.735893	-0.92239	-1.01898	1.05257	1.07843	0.546259
LOC_Os05g48340.1	Q6I605	osa:4339575	proteasome-related	Protein metabolism	protein.degradation.ubiquitin.proteasom	Cytosol	26.7394	25.8987	26.2272	29.062	29.106	29.0488	Cluster_2	6.88676	15	44.1	57.468	0	142.65	167	-0.607735	-1.15075	-0.938586	0.892411	0.920804	0.883859
LOC_Os06g07630.1	Q5SNC0	osa:4340276	26S protease regulatory subunit 6A	Protein metabolism	protein.degradation.ubiquitin.proteasom	Nucleus	28.8756	28.675	28.7853	29.5008	29.5422	29.0965	Cluster_2	1.51699	6	70.9	47.779	0	247.48	382	-0.55078	-1.09327	-0.794895	1.14006	1.25205	0.0468338
LOC_Os09g33986.2	Q9LST4	osa:4347573	Proteasome subunit beta	Protein metabolism	protein.degradation.ubiquitin.proteasom	nucleus	27.8618	27.533	27.6728	29.0657	29.1447	29.1181	Cluster_2	2.67643	11	56.8	27.734	0	125.33	212	-0.68453	-1.10322	-0.925123	0.848528	0.949106	0.915241
LOC_Os09g37000.1	Q8W426	osa:4347735	26S proteasome non-ATPase regulatory subunit 3	Protein metabolism	protein.degradation.ubiquitin.proteasom	Nucleus	27.2679	27.224	26.9037	28.0952	28.3428	28.5001	Cluster_2	2.26707	8	47.8	54.98	0	105.41	181	-0.676706	-0.742178	-1.21923	0.555453	0.924179	1.15848
LOC_Os04g46620.1	Q7FAT6	osa:4336600	T-complex protein 1 subunit alpha (CCT-alpha)	Protein metabolism	protein.folding	Cytosol	28.1042	28.1006	28.2664	28.6774	28.6004	29.1037	Cluster_2	1.55483	20	54.7	59.232	0	132.72	328	-0.944163	-0.953205	-0.531609	0.513487	0.317772	1.59772
LOC_Os06g36700.1	Q5Z907	osa:4341310	T-complex protein 1 subunit epsilon (CCT-epsilon)	Protein metabolism	protein.folding	Cytosol	29.3523	29.4866	29.4431	30.096	30.1246	29.9463	Cluster_2	1.54575	23	57.9	59.131	0	181.68	302	-1.10529	-0.723947	-0.847422	1.00682	1.08813	0.581707
LOC_Os05g23600.1	Q0DJC5	osa:4338348	Dolichyl-diphosphooligosaccharide--protein glycosyltransferase subunit 1A (Ribophorin IA) (RPN-IA) (Ribophorin-1A)	Protein metabolism	protein.glycosylation	ER membrane	27.3879	27.6699	27.603	28.4045	28.2933	28.0736	Cluster_2	1.62855	15	35.6	69.521	0	116.37	174	-1.26054	-0.573676	-0.736538	1.2159	0.945021	0.40983
LOC_Os05g34320.1	Q5WMR0	osa:4338802	Beta-hexosaminidase (EC 3.2.1.52)	Protein metabolism	protein.glycosylation.alpha-1,3-mannosyl-glycoprotein-beta-1,2-N-acetylglucosaminyltransferase(GnTI)	Plasma membrane	28.2673	28.2125	28.4021	28.9345	29.4394	29.3615	Cluster_2	1.93344	14	33.7	58.964	0	69.989	170	-0.909798	-1.00905	-0.665495	0.298719	1.21333	1.07229
LOC_Os02g58590.1	Q6K959	osa:4331263	Alpha-1,3-mannosyl-glycoprotein 2-beta-N-acetylglucosaminyltransferase (GNT-I) (GlcNAc-T I) (EC 2.4.1.101) (N-glycosyl-oligosaccharide-glycoprotein N-acetylglucosaminyltransferase I)	Protein metabolism	protein.glycosylation.alpha-1,3-mannosyl-glycoprotein-beta-1,2-N-acetylglucosaminyltransferase(GnTI)	Golgi membrane	25.2365	26.1339	24.6785	26.8503	26.7676	26.9503	Cluster_2	2.84104	8	19	51.506	0	21.353	44	-0.913297	0.0327752	-1.50158	0.787969	0.700792	0.893343
LOC_Os06g13650.3	Q654G0	-	Alpha-mannosidase (EC 3.2.1.-)	Protein metabolism	protein.glycosylation.mannosyl-oligosaccharide-1,3-1,6-alpha-mannosidase(GMII)	Mitochondrial membrane	25.3692	24.9825	25.0746	26.2037	26.3897	26.2757	Cluster_2	2.21543	13	17.4	133.09	0	65.673	43	-0.538202	-1.13852	-0.995616	0.757265	1.04605	0.869018
LOC_Os08g37840.1	A3BU90	-	Uncharacterized protein	Signaling	signalling.in sugar and nutrient physiology	Extracellular	23.625	24.0701	23.6433	26.9609	26.7961	27.0264	Cluster_2	8.8665	3	10	33.84	0	13.144	23	-0.997231	-0.740492	-0.986725	0.927236	0.832171	0.965039
LOC_Os07g05190.1	Q7EYF8	osa:4342391	leucine-rich repeat family protein	Signaling	signalling.receptor kinases.leucine rich repeat III	Plasma membrane	26.1387	26.7506	26.2117	27.6096	27.6575	27.7967	Cluster_2	2.49825	9	14.4	113.62	0	46.114	62	-1.17518	-0.366105	-1.07874	0.769736	0.833135	1.01716
LOC_Os01g42294.1	Q5ZBN0	osa:4327723	inactive receptor kinase At2g26730 precursor	Signaling	signalling.receptor kinases.leucine rich repeat III	Plasma membrane	27.1277	27.0966	26.7867	29.0211	28.4819	28.445	Cluster_2	3.12891	12	30.7	70.665	0	56.275	92	-0.749917	-0.78332	-1.11589	1.282	0.703367	0.663755
LOC_Os06g22810.1	Q5Z755	osa:4340933	TKL_IRAK_CrRLK1L-1.14 - The CrRLK1L-1 subfamily has homology to the CrRLK1L homolog	Signaling	signalling.receptor kinases.Catharanthus roseus-like RLK1	Plasma membrane	27.2588	27.3983	26.5091	28.2766	28.1921	28.6919	Cluster_2	2.51655	8	15.4	94.22	0	42.375	74	-0.572589	-0.399851	-1.50109	0.687991	0.583269	1.20227
LOC_Os07g31840.1	Q6ZII6	osa:4343315	leucine-rich repeat family protein	Signaling	signalling.receptor kinases.misc	Plasma membrane	23.7776	24.4178	24.5768	25.6106	25.4727	25.6252	Cluster_2	2.48307	2	8.9	70.102	0	3.8033	5	-1.47759	-0.64483	-0.437943	0.906941	0.727453	0.925965
LOC_Os01g61590.1	Q8LPZ7	osa:4327438	Calcium-dependent protein kinase 3 (OsCDPK3) (OsCPK3) (EC 2.7.11.1)	Signaling	signalling.calcium	Plasma membrane	23.4702	22.9493	24.1587	27.7424	27.5538	26.4649	Cluster_2	13.2471	5	15.6	61.105	0	15.059	16	-0.904333	-1.14973	-0.580017	1.10826	1.0194	0.506423
LOC_Os08g20544.1	Q6UU05	-	Putative Ca2+-dependent lipid-binding protein (cDNA clone:002-117-B03, full insert sequence) (cDNA clone:J023028A22, full insert sequence)	Signaling	signalling.calcium	Plasma membrane	23.3104	24.664	24.5409	28.436	28.4041	28.4611	Cluster_2	19.185	3	10.9	47.897	0	6.6364	18	-1.25626	-0.687985	-0.739659	0.895576	0.882185	0.906141
LOC_Os11g04480.1	Q2RAR8	osa:4349736	EF hand family protein, expressed (Os11g0140600 protein) (cDNA clone:J033128E16, full insert sequence)	Signaling	signalling.calcium	Extracellular	27.5756	27.6682	26.8059	28.8941	28.8718	28.7449	Cluster_2	2.80306	5	26.3	32.227	0	36.009	83	-0.595719	-0.489107	-1.48119	0.9211	0.895451	0.749468
LOC_Os03g15740.1	Q10NP2	osa:4332338	Calcium-binding EF hand family protein, putative	Signaling	signalling.calcium	Cytosol	24.8302	24.3169	25.1288	26.4202	26.2434	26.6879	Cluster_2	3.23075	8	14.5	92.427	0	27.83	36	-0.796065	-1.32373	-0.489143	0.838522	0.656698	1.11372
LOC_Os03g29770.1	Q852G4	-	EF hand family protein	Signaling	signalling.calcium	Cytosol	27.2109	27.0433	26.8282	28.738	28.8575	28.8028	Cluster_2	3.41517	5	73.4	16.528	0	67.716	64	-0.717787	-0.888933	-1.10871	0.842351	0.964458	0.908625
LOC_Os07g33110.4	P53683	osa:4343373	Calcium-dependent protein kinase 19 (OsCDPK19) (OsCPK19) (EC 2.7.11.1) (Calcium-dependent protein kinase isoform 2) (OsCDPK2) (OsCPK2)	Signaling	signalling.calcium	Nucleus membrane	26.8362	26.9217	26.5359	27.504	27.4465	27.3743	Cluster_2	1.5988	7	23.8	59.505	0	36	57	-0.676619	-0.459735	-1.43791	1.01632	0.870502	0.687435
LOC_Os06g01500.1	Q5VS79	-	IQ calmodulin-binding motif family protein	Signaling	signalling.calcium	Nucleus	28.4876	28.1467	28.4081	29.0529	28.8719	29.2008	Cluster_2	1.61821	11	25.4	51.826	0	108.52	201	-0.504752	-1.336	-0.698682	0.873477	0.432028	1.23393
LOC_Os07g22640.1	Q7XAL6	osa:4342997	lipid binding protein	Signaling	signalling.calcium	Plasma membrane	23.8432	22.6436	25.1499	27.3448	27.2512	27.0478	Cluster_2	10.0957	5	15.9	55.377	0	24.831	27	-0.854364	-1.45598	-0.199032	0.901754	0.8548	0.752819
LOC_Os05g41210.1	Q6F332	osa:4339172	Calmodulin-2 (CaM-2)	Signaling	signalling.calcium	Cytosol	26.4628	26.4388	26.0149	28.5273	28.4619	28.4601	Cluster_2	4.52401	2	77.2	16.818	0	124.24	89	-0.77396	-0.793888	-1.1461	0.94139	0.887039	0.885515
LOC_Os11g20384.1	Q0IT47	osa:4350352	Os11g0309000 protein (SacIy domain containing protein, expressed)	Signaling	signalling.phosphinositides	Plasma membrane	24.6663	23.6934	24.3469	25.938	25.476	25.6595	Cluster_2	2.74272	3	12.4	68.24	0	10.609	20	-0.341738	-1.46087	-0.709142	1.12117	0.589698	0.800888
LOC_Os07g45074.1	B9FUI2	-	Uncharacterized protein	Signaling	signalling.phosphinositides	Cytosol	25.512	24.9859	25.0212	27.385	27.1728	27.1331	Cluster_2	4.16201	9	13.3	107.33	0	40.943	78	-0.602178	-1.06152	-1.03078	1.03323	0.847973	0.813281
LOC_Os07g45070.1	B9FUI2	-	Uncharacterized protein	Signaling	signalling.phosphinositides	Cytosol	26.0025	26.2073	25.923	27.7022	27.2711	27.1005	Cluster_2	2.4857	19	17	181.24	0	88.031	114	-0.929581	-0.657056	-1.03536	1.33211	0.758426	0.531456
LOC_Os02g18410.1	Q6K4S7	osa:4329036	salt stress root RS1	Signaling	signalling.phosphinositides	ER membrane	23.4793	24.2877	23.4995	25.4947	25.6333	25.6574	Cluster_2	3.57906	2	12.5	24.048	0	8.0866	13	-1.13863	-0.369	-1.11938	0.780075	0.91199	0.934941
LOC_Os07g49330.1	Q6Z3Y9	osa:4344391	Phosphoinositide phospholipase C (EC 3.1.4.11)	Signaling	signalling.phosphinositides.phosphoinositide phospholipase C	Plasma membrane	23.5052	23.7409	24.9067	27.063	27.5598	27.8424	Cluster_2	10.8338	13	31.4	67.782	0	33.588	43	-1.15673	-1.03632	-0.440823	0.660665	0.914412	1.0588
LOC_Os09g34300.1	B9G4L3	-	Inositol-1,3,4-trisphosphate 5/6-kinase (EC 2.7.1.159)	Signaling	signalling.phosphinositides.inositol-1,3,4-trisphosphate 5/6-kinase	Plasma membrane	24.3954	23.8085	24.3778	26.7979	26.375	26.6694	Cluster_2	5.35228	7	21.2	60.8	0	15.359	22	-0.747483	-1.18249	-0.760528	1.03305	0.719621	0.937835
LOC_Os01g27730.1	Q5ZCV4	osa:4325442	GTPase of unknown function domain containing protein	Signaling	signalling.G-proteins	Mitochondria	24.8167	24.079	24.039	25.4411	25.4267	25.411	Cluster_2	2.16542	5	9.1	82.783	0	19.793	28	-0.0778603	-1.17808	-1.23779	0.853386	0.831882	0.808472
LOC_Os05g28940.1	Q5W796	osa:4338525	GTP-binding protein	Signaling	signalling.G-proteins	Cytosol	26.939	26.8027	26.7659	28.6707	28.4925	28.9101	Cluster_2	3.61823	11	35.3	44.647	0	32.039	83	-0.803278	-0.936085	-0.971961	0.88392	0.710278	1.11713
LOC_Os05g01480.1	Q75M17	osa:4337555	ras-related protein	Signaling	signalling.G-proteins	Golgi	24.1661	23.978	23.2984	26.232	26.3854	26.5789	Cluster_2	5.99845	4	54.1	24.002	0	13.379	15	-0.648998	-0.778824	-1.24783	0.776811	0.882643	1.0162
LOC_Os02g48000.1	Q5SMT0	osa:4330486	TBC domain containing protein	Signaling	signalling.G-proteins	Plasma membrane	24.358	23.688	25.2623	26.1742	26.0925	27.0213	Cluster_2	3.98129	7	14.4	77.653	0	19.557	21	-0.863972	-1.4026	-0.136994	0.596119	0.530408	1.27703
LOC_Os07g13530.1	Q7XHP7	osa:4342802	ras-related protein	Signaling	signalling.G-proteins	Chloroplast membrane	27.5483	27.5407	27.4029	28.092	28.4202	28.3423	Cluster_2	1.72609	1	44.2	23.993	0	62.554	89	-0.765421	-0.782537	-1.09019	0.448754	1.18169	1.00771
LOC_Os01g15010.1	Q9SDK4	osa:4327708	GTP-binding protein	Signaling	signalling.G-proteins	ER	27.2845	27.8092	27.7275	28.8216	28.8616	29.1809	Cluster_2	2.54493	5	61.7	21.944	0	38.612	136	-1.29473	-0.61297	-0.719068	0.702677	0.754624	1.16947
LOC_Os12g37360.1	Q2QNM5	osa:4352510	GTP-binding protein SAR1A, putative, expressed (Os12g0560300 protein) (cDNA clone:001-008-B07, full insert sequence) (cDNA clone:J023044P12, full insert sequence)	Signaling	signalling.G-proteins	ER	24.2867	23.6806	24.1197	27.1062	25.5225	25.4149	Cluster_2	3.96014	2	55.4	22.029	0	9.1918	16	-0.584703	-1.06675	-0.717531	1.65798	0.398295	0.31271
LOC_Os10g37410.1	Q7XCR7	osa:4349126	Os10g0518100 protein (RabGAP/TBC domain-containing protein, putative, expressed) (cDNA clone:J013108O08, full insert sequence) (cDNA clone:J013164O13, full insert sequence)	Signaling	signalling.G-proteins	Mitochondrial membrane	23.7196	23.7109	23.5174	24.3988	24.3465	24.5509	Cluster_2	1.72047	1	3.6	65.269	0	3.6374	26	-0.729781	-0.74965	-1.18943	0.814097	0.695151	1.15961
LOC_Os05g28290.1	Q0DIY4	osa:4338501	ranBP1 domain containing protein	Signaling	signalling.G-proteins	Nucleus	26.2422	26.3862	26.3906	27.9248	27.6591	27.4088	Cluster_2	2.50454	8	56.8	24.083	0	123.17	71	-1.0191	-0.825919	-0.819947	1.23785	0.881443	0.545682
LOC_Os01g23620.1	Q93W16	osa:4326797	miro	Signaling	signalling.G-proteins	ER	26.1958	26.4757	26.4148	27.9885	28.5468	28.6365	Cluster_2	4.07982	3	55.4	21.984	0	42.914	87	-1.03845	-0.792217	-0.845823	0.538482	1.02954	1.10846
LOC_Os05g39670.1	Q65WW5	osa:4339088	PRA1 family protein	Signaling	signalling.G-proteins	Plasma membrane	23.9304	24.8599	23.348	29.3552	29.4255	28.2757	Cluster_2	31.4009	3	39.5	23.019	0	20.765	16	-0.930675	-0.598222	-1.13896	1.0096	1.03474	0.623513
LOC_Os03g14260.2	Q10P53	osa:4332241	Sec7 domain containing protein, expressed	Signaling	signalling.G-proteins	Golgi membrane	27.4419	27.4495	27.6087	28.7939	28.7435	28.3245	Cluster_2	2.1744	40	34.3	197.64	0	217.57	266	-0.969555	-0.957677	-0.708116	1.15005	1.07107	0.414229
LOC_Os08g01310.1	Q69U53	osa:4344431	phospholipase C	Signaling	signalling.MAP kinases	Plasma membrane	24.2249	24.0484	24.5663	26.7493	26.6794	26.5028	Cluster_2	5.14784	3	9.7	43.528	0	36.765	24	-0.945756	-1.08067	-0.684679	0.984354	0.930865	0.79589
LOC_Os11g34450.1	Q2R2W2	osa:4350697	14-3-3-like protein GF14-D (G-box factor 14-3-3 homolog D)	Signaling	signalling.14-3-3 proteins	Cytosol	28.0261	28.6703	28.6542	30.0889	29.9431	29.4043	Cluster_2	2.57027	11	61.5	29.261	0	213.27	113	-1.35773	-0.566245	-0.585982	1.17675	0.997571	0.335636
LOC_Os03g50290.3	Q06967	osa:4333880	14-3-3-like protein GF14-F (14-3-3-like protein S94) (G-box factor 14-3-3 homolog F) (OsGF14a) (Stress-regulated 14-3-3 protein) (SR14-3-3)	Signaling	signalling.14-3-3 proteins	Nucleus	28.3761	28.7206	28.8799	29.4284	29.4955	29.4716	Cluster_2	1.74866	11	70.8	29.177	0	270.86	380	-1.45569	-0.724621	-0.386472	0.777568	0.919958	0.869255
LOC_Os04g38870.5	Q0JCM0	osa:4336066	G-box binding factor (cDNA clone:001-044-D04, full insert sequence) (cDNA clone:J013116M06, full insert sequence) (cDNA clone:J023085B16, full insert sequence) (cDNA clone:J023117D08, full insert sequence) (cDNA clone:J033074G16, full insert sequence)	Signaling	signalling.14-3-3 proteins	Cytosol	23.6465	23.8927	24.3077	25.0027	24.9893	24.6282	Cluster_2	1.89795	2	56.5	29.863	0	36.216	15	-1.35364	-0.917946	-0.183176	1.04718	1.02337	0.384214
LOC_Os03g63920.1	Q75IP6	osa:9267125	ATP-dependent DNA helicase 2 subunit KU80 (EC 3.6.4.12) (ATP-dependent DNA helicase 2 subunit 2) (ATP-dependent DNA helicase II 80 kDa subunit)	Signaling	signalling.misc	Nucleus	23.7871	23.8282	23.1175	25.8725	25.8238	25.9711	Cluster_2	4.96412	2	5.5	77.442	0	6.063	8	-0.732495	-0.700698	-1.25079	0.88175	0.844109	0.958122
LOC_Os07g31420.2	Q8LHZ8	-	Protein FAR1-RELATED SEQUENCE	Signaling	signalling.light	Nucleus	23.9651	24.6805	23.7152	26.2202	25.9193	25.0493	Cluster_2	3.05118	1	2	85.023	0	4.8657	14	-0.947925	-0.241386	-1.19475	1.2792	0.98199	0.12287
LOC_Os03g10120.3	Q10QG2	osa:4331948	COP9 signalosome complex subunit 4, putative	Signaling	signalling.light.COP9 signalosome	Nucleus	24.9239	24.678	24.6821	25.6376	25.4532	25.4643	Cluster_2	1.68996	9	41.2	40.927	0	71.886	47	-0.503305	-1.07624	-1.06674	1.15998	0.730179	0.756135
LOC_Os08g02550.1	Q6ZJ47	osa:4344535	proteasome subunit	Signaling	signalling.light.COP9 signalosome	Nucleus	25.9255	25.5263	25.2934	27.4368	27.2628	27.2119	Cluster_2	3.29912	11	44.8	47.706	0	84.15	85	-0.534672	-0.947242	-1.18791	1.02741	0.8475	0.794914
LOC_Os08g39070.1	Q6ZKM2	osa:4345944	COP9 signalosome complex subunit 6 (OsCSN6) (Signalosome subunit 6)	Signaling	signalling.light.COP9 signalosome	Nucleus	27.6463	27.5535	27.3969	28.9019	29.6296	29.0131	Cluster_2	3.13682	9	44.7	36.024	0	46.302	99	-0.755834	-0.854487	-1.02112	0.579673	1.35375	0.698011
LOC_Os01g17180.1	Q0JNL8	osa:4326902	proteasome subunit	Signaling	signalling.light.COP9 signalosome	Cytosol	26.0573	26.2726	26.9681	27.3268	27.7568	27.3688	Cluster_2	2.07261	8	26	51.414	0	37.074	38	-1.35114	-1.02824	0.0145043	0.552403	1.19713	0.615345
LOC_Os02g55630.1	Q69IK7	osa:4331034	COBW domain containing protein	Cell organization/division/cycle/transport	cell.organisation	Cytosol	25.6668	25.6836	25.829	27.7955	27.8257	27.7851	Cluster_2	4.21525	9	26.4	49.166	0	62.847	92	-0.964122	-0.949315	-0.821624	0.905897	0.932385	0.896779
LOC_Os03g24220.1	Q10L72	-	Villin-3, putative, expressed	Cell organization/division/cycle/transport	cell.organisation	Cytoskeleton	27.8338	27.5064	27.5021	28.3382	28.4311	28.2632	Cluster_2	1.65872	32	42.1	106.81	0	242.4	400	-0.345176	-1.12307	-1.13315	0.852959	1.07353	0.67491
LOC_Os02g51750.1	Q6Z6A7	osa:4330759	Annexin	Cell organization/division/cycle/transport	cell.organisation	Cytosol	26.0262	26.4362	26.2203	27.589	27.2164	27.529	Cluster_2	2.32502	8	36	35.554	0	93.124	93	-1.17237	-0.578936	-0.89144	1.0896	0.550335	1.00281
LOC_Os09g04790.1	Q6K439	osa:4346460	Probable plastid-lipid-associated protein 2, chloroplastic (Fibrillin-like protein 2)	Cell organization/division/cycle/transport	cell.organisation	Chloroplast	27.3635	26.7153	26.7323	28.4977	28.5654	28.4182	Cluster_2	2.94184	11	55.5	33.919	0	97.273	86	-0.397469	-1.12969	-1.11042	0.883676	0.960064	0.79384
LOC_Os09g23160.2	Q6H450	osa:4346972	Annexin	Cell organization/division/cycle/transport	cell.organisation	Cytosol	24.1193	23.7527	24.5927	26.2588	25.1096	25.4994	Cluster_2	2.76587	5	22.8	31.032	0	13.905	14	-0.832711	-1.2295	-0.320382	1.48269	0.239008	0.660901
LOC_Os05g34170.3	B9FIN1	-	Uncharacterized protein	Cell organization/division/cycle/transport	cell.organisation	Microtuble	27.4347	27.9545	27.3401	28.3782	28.3184	28.1358	Cluster_2	1.62567	2	78.1	48.451	0	63.138	33	-1.10744	0.0619748	-1.32019	1.01518	0.880613	0.469859
LOC_Os08g14230.1	Q0J716	osa:4345036	Villin-5	Cell organization/division/cycle/transport	cell.organisation	Cytoskeleton	26.8574	27.0899	26.7689	28.7137	28.6615	28.2398	Cluster_2	3.10143	14	29.9	72.23	0	50.034	92	-0.944331	-0.690368	-1.04108	1.08353	1.02645	0.5658
LOC_Os04g42330.2	Q0JBZ2	osa:4336312	Gamma-tubulin complex component	Cell organization/division/cycle/transport	cell.organisation	Cytoskeleton	23.2951	24.6027	24.2401	25.7089	25.8829	25.6783	Cluster_2	3.27331	4	9.1	79.349	0	12.687	20	-1.55631	-0.289393	-0.640724	0.78252	0.951083	0.752821
LOC_Os06g11380.1	B9FS74	-	Kinesin-like protein KIN-14L	Cell organization/division/cycle/transport	cell.organisation	Microtuble	24.1231	23.1911	24.3542	26.5772	26.5306	26.2043	Cluster_2	5.84782	3	6.7	61.283	0	7.687	45	-0.715244	-1.35595	-0.556325	0.971952	0.93998	0.71559
LOC_Os08g04280.2	Q6ZJW9	osa:4344621	Actin-related protein 4	Cell organization/division/cycle/transport	cell.organisation	Nucleus	27.9486	27.8461	27.8286	28.4521	28.6779	28.8209	Cluster_2	1.71223	18	66.1	48.493	0	149.1	162	-0.708502	-0.94002	-0.97955	0.428409	0.938474	1.26119
LOC_Os05g06280.1	B9FMJ3	osa:4337845	Kinesin-like protein KIN-13A (Protein SMALL AND ROUND SEED 3)	Cell organization/division/cycle/transport	cell.organisation	ER membrane	26.2176	26.2824	26.4101	26.9648	26.872	27.1234	Cluster_2	1.60587	7	13.5	122.22	0	39.831	36	-1.10222	-0.935072	-0.605864	0.824498	0.585202	1.23346
LOC_Os01g60040.2	Q5N749	osa:4327486	Protein MOR1 (Protein GEM1) (Protein MICROTUBULE ORGANIZATION 1)	Cell organization/division/cycle/transport	cell.organisation	Cytoskeleton	25.756	25.3582	25.5098	26.7503	26.8019	26.2797	Cluster_2	2.09844	19	13.2	220.41	0	77.048	92	-0.510877	-1.14611	-0.903944	1.07666	1.15903	0.325242
LOC_Os03g05020.1	Q10RW4	-	PIROGI, putative, expressed	Cell organization/division/cycle/transport	cell.organisation	Plasma membrane	24.3173	24.0032	23.995	25.8907	25.7038	25.4825	Cluster_2	3.00466	6	11.7	134.84	0	25.862	27	-0.655898	-1.01016	-1.01941	1.11892	0.908083	0.658472
LOC_Os11g06390.6	Q67G20	osa:4349863	Actin (Actin-7, putative, expressed) (Os11g0163100 protein) (cDNA clone:001-035-C05, full insert sequence)	Cell organization/division/cycle/transport	cell.organisation	Cytoskeleton	28.7015	28.5867	28.7727	29.4348	29.3112	29.1993	Cluster_2	1.54552	3	68.7	41.622	0	106.17	179	-0.83903	-1.16063	-0.639695	1.21506	0.868814	0.555473
LOC_Os05g06450.2	O49068	osa:4337861	Tubulin gamma-2 chain (Gamma-2-tubulin)	Cell organization/division/cycle/transport	cell.organisation	Cytoskeleton	26.9391	27.0093	26.8551	27.9444	27.607	27.7849	Cluster_2	1.79535	7	17.5	52.869	0	31.66	50	-0.875178	-0.727941	-1.0513	1.23199	0.524825	0.897598
LOC_Os02g10130.1	Q6H7Q8	osa:4328604	TBCC domain-containing protein 1	Cell organization/division/cycle/transport	cell.organisation	Cytoskeleton	26.3529	26.8711	25.928	28.6684	28.8392	28.6563	Cluster_2	5.05361	7	33.3	62.888	0	63.704	102	-0.911562	-0.517782	-1.23439	0.8477	0.977494	0.83854
LOC_Os03g08140.2	Q10QY3	-	tubulin--tyrosine ligase-like 12	Cell organization/division/cycle/transport	cell.organisation	Cytosol	24.1374	23.7853	23.4039	26.4179	26.3429	26.3418	Cluster_2	6.0292	6	13.8	89.223	0	9.5097	12	-0.649271	-0.893952	-1.15904	0.935787	0.883622	0.882856
LOC_Os06g20370.1	Q5Z4M1	osa:4340849	microtubule associated protein	Cell organization/division/cycle/transport	cell.organisation	Cytosol	27.6564	27.3445	27.4143	27.9215	28.3845	28.6777	Cluster_2	1.81025	16	45.3	64.37	0	198.5	245	-0.453027	-1.03332	-0.903547	0.0403828	0.901907	1.4476
LOC_Os12g44390.1	Q2QLI0	-	Os12g0641500 protein (RecF/RecN/SMC N terminal domain containing protein, expressed)	Cell organization/division/cycle/transport	cell.division	Nucleus	24.2642	23.9226	24.3477	24.935	24.7423	24.9968	Cluster_2	1.63946	13	24.4	65.674	0	123.91	36	-0.637846	-1.44315	-0.440967	0.943598	0.489181	1.08919
LOC_Os03g44420.1	Q10G26	osa:4333567	Cell division protein ftsZ, putative	Cell organization/division/cycle/transport	cell.division	Chloroplast	26.8908	26.7698	26.8612	28.3395	28.346	28.1564	Cluster_2	2.71327	8	42.3	47.241	0	87.363	158	-0.845044	-0.997684	-0.882282	0.982634	0.990763	0.751614
LOC_Os12g31450.1	Q5J6J5	osa:4352263	Os12g0498400 protein (Plastid division regulator MinE, putative, expressed) (Putative cell division topological specificity factor) (cDNA clone:001-007-H02, full insert sequence) (cDNA clone:J023038J16, full insert sequence)	Cell organization/division/cycle/transport	cell.division.plastid	Chloroplast	22.5351	24.2962	23.3669	27.8582	28.0125	27.6903	Cluster_2	21.9219	3	16.9	25.982	0	18.497	23	-1.2343	-0.531157	-0.902195	0.891009	0.952649	0.823998
LOC_Os05g22260.1	Q75HS3	osa:4338298	crooked neck	Cell organization/division/cycle/transport	cell.cycle	Cytosol	23.3832	24.1004	24.4554	26.3465	26.1764	25.775	Cluster_2	4.34585	6	11.2	86.122	0	16.439	15	-1.35159	-0.766374	-0.47664	1.06661	0.927781	0.600218
LOC_Os08g44330.1	A3BVP7	osa:4346298	PPIase cyclophilin-type domain-containing protein	Cell organization/division/cycle/transport	cell.cycle.peptidylprolyl isomerase	Cytosol	24.3269	25.6237	24.1395	27.0747	26.4544	27.0308	Cluster_2	4.45859	9	23.5	72.945	0	37.421	39	-1.10919	-0.115871	-1.2527	0.995509	0.520398	0.961853
LOC_Os06g07090.2	Q5WAB3	osa:4340249	AP-1 complex subunit gamma	Cell organization/division/cycle/transport	cell.vesicle transport	Cytosol	26.4136	26.1662	26.2241	28.8612	28.735	28.9817	Cluster_2	6.02649	10	20	95.11	0	36.13	61	-0.807727	-0.981427	-0.940811	0.911327	0.822674	0.995964
LOC_Os08g05890.1	Q6ZJR5	osa:4344689	MSP domain containing protein	Cell organization/division/cycle/transport	cell.vesicle transport	ER membrane	24.474	24.5265	24.8559	28.3395	27.8973	27.8134	Cluster_2	10.5407	3	16.5	26.14	0	20.759	17	-0.983729	-0.955722	-0.779958	1.07867	0.842746	0.797993
LOC_Os03g12590.1	B7EEW9	osa:4332129	Coatomer subunit gamma	Cell organization/division/cycle/transport	cell.vesicle transport	Golgi membrane	27.5278	27.2718	27.2755	28.6531	28.813	28.6402	Cluster_2	2.53803	23	47.5	99.988	0	193.18	221	-0.674986	-1.01901	-1.01399	0.836873	1.05163	0.819483
LOC_Os01g68750.1	Q8RZX0	osa:4324331	AP-4 complex subunit epsilon	Cell organization/division/cycle/transport	cell.vesicle transport	Cytosol	25.9576	26.0077	25.7679	28.425	28.2243	28.0773	Cluster_2	5.03195	14	19.5	103.79	0	71.845	80	-0.871507	-0.832451	-1.01918	1.05006	0.893743	0.779333
LOC_Os01g43630.1	Q5ZEA1	-	Beta-adaptin-like protein	Cell organization/division/cycle/transport	cell.vesicle transport	Golgi	26.361	26.3472	26.1106	27.7819	27.9361	27.3149	Cluster_2	2.64767	10	19.4	98.503	0	107.35	63	-0.766877	-0.784011	-1.07939	1.00695	1.19935	0.423976
LOC_Os02g42940.1	Q6H7R1	osa:4330129	MSP domain containing protein	Cell organization/division/cycle/transport	cell.vesicle transport	ER membrane	23.6249	23.4944	24.4292	26.3907	26.2016	25.8075	Cluster_2	4.86956	1	6.6	28.511	0.00088771	2.9298	4	-1.04724	-1.14724	-0.43088	1.0724	0.927472	0.625483
LOC_Os04g52270.1	Q9MAX6	osa:4336967	Coatomer subunit epsilon-1 (Epsilon-coat protein 1) (Epsilon-COP 1) (Epsilon1-COP)	Cell organization/division/cycle/transport	cell.vesicle transport	Golgi membrane	26.621	26.3102	26.3861	27.826	27.8342	27.9559	Cluster_2	2.69998	7	45.3	31.581	0	22.528	62	-0.674228	-1.06624	-0.970523	0.845612	0.855983	1.00939
LOC_Os11g09329.1	Q2R9B5	osa:4350004	Os11g0199700 protein (VHS domain containing protein, expressed) (cDNA clone:J033067D16, full insert sequence)	Cell organization/division/cycle/transport	cell.vesicle transport	Plasma membrane	24.4455	24.1171	23.7872	26.1961	27.1909	27.3018	Cluster_2	6.86692	4	12.8	63.924	0	16.071	34	-0.669699	-0.877009	-1.08526	0.435346	1.06332	1.13331
LOC_Os03g02150.2	Q10SS5	-	AP-2 complex subunit alpha	Cell organization/division/cycle/transport	cell.vesicle transport	Mitochondrial membrane	26.2505	26.3922	26.4236	27.5314	27.8425	27.4009	Cluster_2	2.35574	19	28	103.6	0	88.556	159	-1.041	-0.836968	-0.791664	0.8032	1.25115	0.615285
LOC_Os05g31490.1	Q65XH1	osa:4338625	Conserved oligomeric Golgi complex subunit 5	Cell organization/division/cycle/transport	cell.vesicle transport	Golgi membrane	24.4516	24.6634	24.4197	26.5705	25.7336	25.4472	Cluster_2	2.64917	7	12.5	89.875	0	14.891	13	-0.889068	-0.642236	-0.926284	1.58082	0.605306	0.271458
LOC_Os03g23950.1	Q10LA0	osa:4332864	Beta-adaptin-like protein	Cell organization/division/cycle/transport	cell.vesicle transport	Golgi	27.0652	26.8519	26.6424	28.186	28.1186	28.1909	Cluster_2	2.48293	25	45.8	99.107	0	147.4	312	-0.607022	-0.898665	-1.18508	0.925428	0.833202	0.932135
LOC_Os08g22864.1	Q69PQ1	-	Exocyst complex component Sec8	Cell organization/division/cycle/transport	cell.vesicle transport	Cytosol	24.4183	24.6094	23.9523	26.197	26.2304	26.2454	Cluster_2	3.72586	11	16.4	117.4	0	36.821	33	-0.807682	-0.627688	-1.24681	0.868385	0.899846	0.91395
LOC_Os07g35610.1	B9FXQ5	osa:9271129	DCD domain-containing protein	Cell organization/division/cycle/transport	cell.cell death	Cytosol	24.1427	24.6091	24.0188	27.3877	27.4156	27.4256	Cluster_2	8.89374	4	6.2	82.377	0	14.16	14	-0.972651	-0.704311	-1.04396	0.894358	0.910415	0.916144
LOC_Os03g62620.4	Q75LD9	osa:4334748	late embryogenesis abundant protein	Development	development.late embryogenesis abundant	Cytosol	28.4989	28.3806	27.8138	29.5654	29.5688	29.3275	Cluster_2	2.38858	16	67.1	34.798	0	77.605	269	-0.492722	-0.654486	-1.42965	0.965793	0.97053	0.640537
LOC_Os04g47870.2	Q7XSA2	osa:9270411	Protein argonaute 1B (OsAGO1b)	Development	development.unspecified	Cytosol	23.6806	23.9425	24.2679	26.8978	26.9195	26.6112	Cluster_2	7.18912	3	13.9	121.63	0	15.999	33	-1.08418	-0.917701	-0.71091	0.960395	0.97415	0.778244
LOC_Os01g49290.1	P49027	osa:4324115	Guanine nucleotide-binding protein subunit beta-like protein A (GPB-LR) (RWD) (Receptor for activated C kinase 1A)	Development	development.unspecified	Plasma membrane	31.2277	31.1239	31.2808	32.2141	32.1062	32.2646	Cluster_2	1.9781	14	90.7	36.231	0	280.1	745	-0.873744	-1.06466	-0.77618	0.940007	0.74159	1.03298
LOC_Os01g51300.2	Q5NAI9	-	WD domain, G-beta repeat domain containing protein	Development	development.unspecified	Nucleus	29.7706	29.8007	29.7821	30.4936	30.2943	30.5874	Cluster_2	1.59542	1	56.7	50.11	0	323.31	521	-0.920446	-0.841319	-0.890154	0.976307	0.453373	1.22224
LOC_Os07g28850.1	Q69UP6	osa:4343201	Protein argonaute 18 (OsAGO18)	Development	development.unspecified	Nucleus	26.4254	26.9795	26.2959	27.5966	27.3707	27.2169	Cluster_2	1.77499	14	17.6	118.03	0	56.886	59	-1.06319	-0.00262148	-1.3111	1.17877	0.746293	0.451858
LOC_Os04g52020.1	Q0JA99	-	PHD-finger domain containing protein	Development	development.unspecified	Nucleus	23.2579	23.9687	23.8841	25.4702	26.2827	26.4812	Cluster_2	5.18545	3	9.5	91.047	0	14.399	28	-1.19519	-0.674936	-0.736875	0.424075	1.01881	1.16412
LOC_Os11g11020.1	Q2R8U1	osa:4350082	Expressed protein (Os11g0216400 protein)	Development	development.unspecified	Mitochondria	23.2185	23.7019	24.4714	29.0055	27.8875	27.5433	Cluster_2	20.3663	2	8.6	40.708	0	8.5275	22	-1.11778	-0.921489	-0.60902	1.23199	0.778028	0.63827
LOC_Os05g07890.1	Q65XR8	osa:4337944	embryo-specific 3	Development	development.unspecified	Extracellular	23.7356	23.7732	23.759	26.6003	26.7144	25.9869	Cluster_2	6.39928	4	36.7	18.87	0	17.622	13	-0.913779	-0.888528	-0.898055	1.01202	1.0887	0.599646
LOC_Os07g29360.1	Q8H9E4	osa:4343217	tetratricopeptide repeat domain containing protein	Development	development.unspecified	Cytosol	24.7681	24.5189	24.8633	27.3855	27.3514	27.4726	Cluster_2	6.43708	8	11.6	122.31	0	19.8	29	-0.875085	-1.04394	-0.810638	0.897913	0.874845	0.956908
LOC_Os03g14980.2	Q10NY2	osa:4332285	Protein TPR3 (Aberrant spikelet and panicle1-related 1) (Protein ASP1-RELATED 1) (OsASPR1) (Topless-related protein 1) (OsTPR1) (Topless-related protein 3)	Development	development.unspecified	Plasma membrane	27.6026	27.5685	27.5771	28.3141	28.3151	28.2848	Cluster_2	1.64945	19	35.5	125.2	0	164.74	267	-0.861967	-0.948121	-0.92639	0.935929	0.938551	0.861998
LOC_Os08g04450.3	Q6ZKI1	osa:4344632	DAG protein, chloroplast precursor	Development	development.unspecified	Chloroplast	25.2097	24.2088	22.8861	28.0207	28.1528	27.9609	Cluster_2	15.3827	4	26.6	24.819	0	12.303	61	-0.37821	-0.816626	-1.39602	0.853066	0.910926	0.826863
LOC_Os03g46330.1	Q75H95	-	Pattern formation protein EMB30, putative, expressed	Development	development.unspecified	Plasma membrane	23.9555	23.4809	24.6983	26.8072	26.7121	26.7646	Cluster_2	6.57229	5	7.7	132.26	0	20.373	38	-0.94128	-1.24988	-0.458284	0.912999	0.851172	0.885273
LOC_Os03g32170.1	Q60DC5	osa:107275612	NAD dependent epimerase/dehydratase family protein	Development	development.unspecified	Cytosol	26.0293	25.7912	24.7318	27.6499	27.7251	27.6814	Cluster_2	4.49419	5	20.5	44.045	0	22.476	47	-0.452083	-0.640274	-1.47739	0.828492	0.887869	0.853388
LOC_Os05g32230.1	Q60E58	osa:4338668	Uncharacterized protein	Development	development.unspecified	Chloroplast membrane	26.2688	26.0113	25.5445	27.0171	27.0093	26.6271	Cluster_2	1.92256	7	27	40.403	0	34.744	60	-0.247098	-0.688402	-1.48828	1.0351	1.02178	0.366891
LOC_Os01g62040.1	Q5QMH1	osa:4327368	RuvB-like helicase (EC 3.6.4.12)	Development	development.unspecified	Chloroplast	26.991	27.089	26.8199	27.8092	27.9344	27.945	Cluster_2	1.90472	3	45.5	49.669	0	226.28	152	-0.849352	-0.660283	-1.17913	0.728435	0.969956	0.990376
LOC_Os05g51530.2	Q6L4R5	osa:4339800	V-type proton ATPase subunit C	Transport	transport.p- and v-ATPases	Plasma membrane	28.7522	28.4079	28.7205	29.6989	29.9021	29.7238	Cluster_2	2.21616	16	59.9	42.678	0	135.67	261	-0.696685	-1.2313	-0.745818	0.773251	1.08872	0.811832
LOC_Os06g37180.1	Q93W07	osa:4341339	Vacuolar proton pump subunit B (V-ATPase subunit B) (Vacuolar proton pump subunit B)	Transport	transport.p- and v-ATPases.H+-transporting two-sector ATPase	Vacuole	29.159	29.0072	28.9844	29.9855	30.1101	30.0492	Cluster_2	1.99735	4	71.1	54.058	0	323.31	531	-0.707755	-0.983138	-1.02439	0.791239	1.01725	0.9068
LOC_Os07g36470.1	B9FXT4	-	V-type proton ATPase subunit H	Transport	transport.p- and v-ATPases.H+-transporting two-sector ATPase	Vacuole	24.5746	24.5326	24.2438	27.3908	27.7799	27.7517	Cluster_2	9.12952	4	17.1	35.521	0	26.291	31	-0.837419	-0.861332	-1.02571	0.765832	0.987342	0.971291
LOC_Os10g39440.1	Q336W8	-	Hexose transporter, putative, expressed (Os10g0539900 protein) (Tonoplast monosaccharide transporter 1)	Transport	transport.sugars	Plasma membrane	26.9239	27.0821	26.7648	28.4028	28.4551	28.6496	Cluster_2	2.98736	12	26.1	78.898	0	70.516	231	-0.902461	-0.721498	-1.08434	0.788714	0.848563	1.07102
LOC_Os09g12600.2	Q69VR7	osa:4346653	Phosphoenolpyruvate/phosphate translocator 1, chloroplastic (OsPPT1)	Transport	transport.metabolite transporters at the envelope membrane	Chloroplast membrane	25.0206	23.6625	23.9985	26.3344	26.5878	26.8221	Cluster_2	5.11316	1	6.5	39.542	0	28.557	41	-0.279342	-1.26808	-1.02352	0.677108	0.861608	1.03223
LOC_Os05g29860.3	Q6L4L8	osa:4338540	mitochondrial carrier protein	Transport	transport.metabolite transporters at the mitochondrial membrane	Mitochondrial membrane	23.4778	23.9856	23.6645	26.1358	25.0631	25.0564	Cluster_2	3.26957	2	19.1	25.5	0	8.7628	7	-1.0563	-0.562479	-0.874702	1.52888	0.48555	0.47905
LOC_Os02g48720.2	Q0DY33	osa:4330539	ADP/ATP translocase (ADP,ATP carrier protein)	Transport	transport.metabolite transporters at the mitochondrial membrane	Mitochondrial membrane	31.0399	31.2765	31.3063	31.869	31.7397	31.7823	Cluster_2	1.50469	7	33.8	41.51	0	76.444	586	-1.36649	-0.667338	-0.579246	1.0837	0.701724	0.827656
LOC_Os03g48180.1	Q6AVV6	osa:9269916	peptide transporter PTR2	Transport	transport.peptides and oligopeptides	Plasma membrane	25.1001	25.0508	25.1094	26.3756	26.7206	26.6002	Cluster_2	2.78701	6	13.8	63.562	0	25.413	42	-0.887824	-0.948202	-0.876527	0.671975	1.09396	0.946622
LOC_Os04g58620.1	Q7XPW1	osa:4337441	cDNA clone:J033101J11, full insert sequence	Transport	transport.potassium	Chloroplast membrane	27.4871	27.4367	27.4258	29.365	29.4929	28.9961	Cluster_2	3.56735	17	25.1	123.82	0	115.27	176	-0.864339	-0.913841	-0.924489	0.97978	1.10536	0.61753
LOC_Os02g57240.1	Q40648	osa:4331148	Probable voltage-gated potassium channel subunit beta (K(+) channel subunit beta)	Transport	transport.potassium	Cytosol	27.4035	27.2615	27.196	29.2706	29.1774	29.0394	Cluster_2	3.66918	13	45.4	36.449	0	61.884	199	-0.795743	-0.933323	-0.996779	1.01337	0.923054	0.789417
LOC_Os07g23720.1	A0A0P0X601	-	B4-BTB4 - Bric-a-Brac, Tramtrack, Broad Complex BTB domain with B4 subfamily conserved sequence	Transport	transport.potassium	Plasma membrane	22.5953	22.6636	23.6456	25.8283	25.4497	25.9428	Cluster_2	6.83089	4	20.6	49.837	0	9.1111	31	-1.11914	-1.07569	-0.450854	0.937896	0.696996	1.01079
LOC_Os08g45030.1	Q7EZL2	osa:4346344	multidrug resistance protein	Transport	transport.ABC transporters and multidrug resistance systems	Plasma membrane	24.4402	24.1633	24.0389	25.9116	25.7117	25.9107	Cluster_2	3.0963	8	9.9	145.19	0	40.834	21	-0.650772	-0.956552	-1.09398	0.974409	0.753548	0.973347
LOC_Os04g38570.2	Q0JCP1	osa:4336042	multidrug resistance protein	Transport	transport.ABC transporters and multidrug resistance systems	Plasma membrane	25.3832	25.1477	24.8999	26.3376	26.1344	26.1168	Cluster_2	2.07433	8	15.2	107.95	0	29.489	61	-0.476716	-0.86824	-1.28011	1.10997	0.772144	0.742952
LOC_Os04g44610.1	Q0JBJ8	-	white-brown complex homolog 11	Transport	transport.ABC transporters and multidrug resistance systems	Plasma membrane	23.754	23.6838	23.3418	26.7163	27.0228	26.3874	Cluster_2	8.66769	1	4.8	78.421	0	14.664	22	-0.810375	-0.851078	-1.04945	0.907962	1.08576	0.717182
LOC_Os04g52900.1	Q7XTT6	-	OSJNBa0058K23.17 protein	Transport	transport.ABC transporters and multidrug resistance systems	Plasma membrane	26.2184	26.1212	26.0989	27.6279	27.613	27.7841	Cluster_2	2.88555	19	19.3	183.15	0	70.406	117	-0.823547	-0.939218	-0.965737	0.853476	0.835757	1.03927
LOC_Os02g51100.1	B9F2Z5	-	ArsA_ATPase domain-containing protein	Transport	transport.unspecified anions.arsenite-transporting ATPase	Mitochondria	24.6939	24.6392	25.2162	26.4091	26.3234	26.2	Cluster_2	2.75319	6	25.4	42.498	0	40.867	41	-1.07069	-1.13671	-0.439792	1.00112	0.897528	0.748544
LOC_Os03g63420.1	Q851Y7	osa:4334801	Monothiol glutaredoxin-S7, chloroplastic	Transport	transport.calcium	Chloroplast	23.3814	23.8815	23.7985	26.1561	25.4929	26.1727	Cluster_2	4.76816	1	10.7	17.833	0.00023047	3.2726	10	-1.12815	-0.734297	-0.799607	1.0571	0.534771	1.07018
LOC_Os05g27820.1	Q5W6M0	osa:4338479	Uncharacterized protein	Transport	transport.misc	Cytosol	27.1825	27.0571	27.0325	28.3437	28.1597	28.2958	Cluster_2	2.25895	12	42.8	47.828	0	53.6	85	-0.764598	-0.957881	-0.995784	1.02521	0.741651	0.951404
LOC_Os04g09530.2	Q0JF18	-	pentatricopeptide	Transport	transport.misc	Cytosol	24.8353	24.9115	24.6553	27.3326	27.4387	27.4231	Cluster_2	6.05188	5	24.7	34.231	0	28.96	35	-0.886757	-0.833289	-1.01301	0.865069	0.939449	0.928541
LOC_Os06g21600.1	Q5ZA96	osa:4340893	Selenoprotein O	Unknown	not assigned.unknown	Chloroplast	23.4247	23.9301	23.6042	26.3869	26.2104	26.324	Cluster_2	6.29454	9	21.7	69.495	0	20.954	25	-1.06254	-0.717244	-0.939932	0.961071	0.840541	0.918108
LOC_Os04g51080.1	Q7X7A8	osa:4336866	Phospholipid scramblase	Unknown	not assigned.unknown	Plasma membrane	20.8712	23.7161	22.6068	25.5086	25.574	25.1238	Cluster_2	8.02286	5	20.2	38.27	0	14.558	10	-1.60678	-0.0976175	-0.686043	0.853306	0.888002	0.649138
LOC_Os10g41460.1	Q7XC32	osa:4349408	Expressed protein (Os10g0564200 protein)	Unknown	not assigned.unknown	Nucleus	23.2595	24.315	23.3651	25.6058	25.7627	25.2883	Cluster_2	3.74712	2	9.5	35.636	0	8.547	19	-1.19937	-0.254584	-1.10484	0.900815	1.04129	0.616684
LOC_Os02g01790.2	Q6ETT9	osa:4328027	Uncharacterized protein	Unknown	not assigned.unknown	Chloroplast	24.9346	24.0101	24.5097	26.3188	25.8588	25.9743	Cluster_2	2.96052	5	26.7	41.657	0	17.513	22	-0.362562	-1.3688	-0.825099	1.144	0.643362	0.769095
LOC_Os01g27990.1	Q9AS33	osa:4325451	NPL4-like protein	Unknown	not assigned.unknown	ER	25.522	25.3989	25.2791	27.9191	27.8233	27.7074	Cluster_2	5.33906	12	48.4	44.891	0	39.441	117	-0.818306	-0.910995	-1.00123	0.987366	0.915227	0.827935
LOC_Os10g26400.2	Q338H1	-	Oxidoreductase, putative, expressed	Unknown	not assigned.unknown	Cytosol	24.8339	23.572	24.9786	27.1054	27.0184	27.1271	Cluster_2	6.15662	3	18.1	28.469	0	3.9799	7	-0.618476	-1.4499	-0.523166	0.878186	0.820862	0.892495
LOC_Os05g51420.7	Q6L4S3	osa:4339791	Hypersensitive-induced response protein-like protein 1	Unknown	not assigned.unknown	Plasma membrane	24.7297	24.0777	24.3513	25.9369	26.404	26.0476	Cluster_2	3.34796	5	34.4	31.621	0	10.917	25	-0.533931	-1.19311	-0.916563	0.686484	1.15872	0.798394
LOC_Os04g48940.3	Q0JAT1	-	uncharacterized mscS family protein	Unknown	not assigned.unknown	Plasma membrane	24.33	23.886	23.7351	27.9765	28.3082	28.5881	Cluster_2	19.7971	4	18.2	53.196	0	18.082	29	-0.760938	-0.947857	-1.01137	0.774344	0.914	1.03182
LOC_Os05g24020.1	Q0DJA7	osa:4338367	emp24/gp25L/p24 family protein	Unknown	not assigned.unknown	Cytosol	23.5879	24.4671	23.7696	27.2874	27.0657	27.7236	Cluster_2	10.6839	6	21.6	49.713	0	18.654	32	-1.08176	-0.620607	-0.986449	0.858791	0.742468	1.08756
LOC_Os01g07490.1	Q8LQU3	osa:4325197	RST1	Unknown	not assigned.unknown	Plasma membrane	24.6436	24.4191	24.3362	26.1976	26.1216	26.0635	Cluster_2	3.16296	6	5.9	202.07	0	22.576	36	-0.71294	-0.957842	-1.04832	0.98279	0.899867	0.836446
LOC_Os06g47310.1	Q653F8	osa:4341892	plant-specific domain TIGR01627 family protein	Unknown	not assigned.unknown	Golgi membrane	24.8112	24.1913	24.1553	26.9608	26.7838	26.9671	Cluster_2	5.7277	6	26.8	35.45	0	19.093	16	-0.595391	-1.03809	-1.06382	0.939734	0.813341	0.944221
LOC_Os01g34780.2	Q5JM35	-	Formin binding protein 3-like	Unknown	not assigned.unknown	Nucleus	26.6245	26.226	26.346	28.4843	28.1608	28.5436	Cluster_2	3.99279	8	22	53.706	0	39.266	61	-0.696857	-1.0561	-0.947904	0.979692	0.688075	1.03309
LOC_Os05g39160.2	B9FJK3	-	DUF1618 domain-containing protein	Unknown	not assigned.unknown	Chloroplast	24.3066	24.3177	23.4977	26.7667	26.764	26.8523	Cluster_2	6.74426	7	27.9	48.414	0	56.192	37	-0.722487	-0.71528	-1.24854	0.87748	0.87567	0.933153
LOC_Os08g27840.1	Q8H4V1	osa:4345387	Phosphoenolpyruvate carboxylase (EC 4.1.1.31)	Unknown	not assigned.unknown	Cytosol	27.578	27.6826	27.8642	28.1456	28.5052	28.3514	Cluster_2	1.54309	3	55.4	110.05	0	255.02	527	-1.18905	-0.90851	-0.421199	0.333968	1.29875	0.886043
LOC_Os06g37640.1	B9FTV6	-	Uncharacterized protein	Unknown	not assigned.unknown	Plasma membrane	24.5247	23.5762	23.8687	25.0924	25.2253	25.014	Cluster_2	2.17449	3	4	171.13	0	8.6592	15	-0.0369591	-1.41221	-0.988073	0.786131	0.978702	0.672412
LOC_Os09g24710.2	A3BYT1	osa:4347051	AB hydrolase-1 domain-containing protein	Unknown	not assigned.unknown	Mitochondria	24.4301	24.1437	24.5067	25.7131	25.9831	25.7795	Cluster_2	2.76082	2	11.8	40.463	0	8.4732	16	-0.811585	-1.16246	-0.717809	0.759965	1.09068	0.841207
LOC_Os08g02080.1	Q6ZCC4	osa:4344494	Succinate dehydrogenase subunit 6, mitochondrial	Unknown	not assigned.unknown	Mitochondrial membrane	25.7587	25.5317	25.664	28.1784	28.256	28.068	Cluster_2	5.71977	3	26.8	15.728	0	16.009	59	-0.833141	-0.997471	-0.901702	0.918661	0.974856	0.838797
LOC_Os04g46894.1	Q7XSP0	-	OSJNBb0012E24.4 protein	Unknown	not assigned.unknown	Plasma membrane	23.4103	22.9766	23.5217	26.138	26.3282	26.3543	Cluster_2	7.83883	12	9.5	240.44	0	25.625	20	-0.840705	-1.10534	-0.772741	0.82358	0.939636	0.95557
LOC_Os03g01250.2	Q10T33	-	2-phosphoglycerate kinase, putative, expressed	Unknown	not assigned.unknown	Nucleus	24.451	23.912	24.7985	25.8601	26.3632	26.2727	Cluster_2	3.4299	3	12.4	47.231	0	11.04	17	-0.802674	-1.32683	-0.464663	0.567816	1.05718	0.969169
LOC_Os03g12300.1	Q10PS3	-	HEAT repeat family protein	Unknown	not assigned.unknown	Endosomal membrane	24.8266	24.5162	24.4071	27.3999	27.4969	27.3803	Cluster_2	7.17205	7	14.6	80.013	0	25.875	47	-0.753429	-0.951938	-1.02174	0.892543	0.954556	0.880004
LOC_Os05g51640.2	Q5TKG0	osa:4339809	adhesion regulating molecule family	Unknown	not assigned.unknown	Cytosol	25.7313	25.4237	25.5774	26.6964	26.942	26.4345	Cluster_2	2.16375	5	25.8	33.568	0	54.72	71	-0.631475	-1.11342	-0.872594	0.88105	1.26588	0.470552
LOC_Os05g13950.1	Q0DJU1	osa:4338152	Eukaryotic translation initiation factor 3 subunit L (eIF3l)	Unknown	not assigned.unknown	Cytosol	26.4472	26.663	26.1533	27.2603	27.3641	27.413	Cluster_2	1.89824	19	51	61.328	0	139.12	141	-0.817022	-0.412904	-1.36759	0.705724	0.900074	0.991718
LOC_Os01g16100.1	B9EV41	osa:4324369	Uncharacterized protein	Unknown	not assigned.unknown	Nucleus	24.9239	24.2031	24.1286	27.5938	27.7335	27.864	Cluster_2	9.93078	4	25.6	35.664	0	14.44	22	-0.626291	-1.01863	-1.0592	0.827025	0.903044	0.974055
LOC_Os01g37832.1	Q5JKQ4	osa:4324678	thioredoxin	Unknown	not assigned.unknown	Cytosol	26.1668	26.3885	26.4295	26.7195	27.2403	27.0437	Cluster_2	1.59426	7	60.8	22.655	0	29.817	71	-1.20242	-0.666996	-0.567888	0.13221	1.38983	0.915264
LOC_Os06g06770.1	Q5WA74	osa:4340221	Uncharacterized protein P0681F10.42	Unknown	not assigned.unknown	Mitochondria	22.7919	23.8118	23.7902	27.8585	27.6982	27.6268	Cluster_2	19.2024	3	10.5	46.962	0	10.728	32	-1.18569	-0.754454	-0.763622	0.956503	0.888733	0.85853
LOC_Os03g52300.1	Q6AVH9	-	Expressed protein	Unknown	not assigned.unknown	Chloroplast	24.5202	23.7481	24.1079	24.8646	25.2201	25.3903	Cluster_2	2.04617	2	6.8	29.712	0	6.5604	36	-0.190372	-1.3983	-0.835304	0.348435	0.904661	1.17088
LOC_Os01g05560.1	Q5ZED9	osa:4325217	Uncharacterized protein	Unknown	not assigned.unknown	Mitochondria	24.087	24.5976	23.7996	26.4755	26.3006	26.6249	Cluster_2	4.94387	6	22.3	41.748	0	15.856	20	-0.949444	-0.554428	-1.17183	0.898477	0.763167	1.01405
LOC_Os09g28890.2	Q69MD2	osa:4347303	transposon protein, CACTA, En/Spm sub-class	Unknown	not assigned.unknown	ER	26.1031	26.5362	26.3142	27.7539	27.8915	27.6952	Cluster_2	2.75557	3	17.7	39.497	0	19.987	31	-1.16053	-0.629142	-0.901487	0.864827	1.03357	0.792765
LOC_Os07g49110.1	Q7XI67	osa:4344370	D-alanine--D-alanine ligase family	Unknown	not assigned.unknown	Plasma membrane	25.867	25.449	26.0023	27.5405	27.7827	27.3254	Cluster_2	3.42662	15	22	103.39	0	56.788	96	-0.793686	-1.21134	-0.658428	0.878799	1.12081	0.663844
LOC_Os07g19494.1	Q6YVE2	osa:4342961	Uncharacterized protein	Unknown	not assigned.unknown	Nucleus	24.3136	24.0661	23.902	27.6527	27.3203	28.0556	Cluster_2	11.978	3	10.9	43.426	0	9.8714	16	-0.79357	-0.918563	-1.00143	0.892649	0.724793	1.09612
LOC_Os03g17450.1	Q8H8U7	osa:4332453	nucleotide binding protein	Unknown	not assigned.unknown	Mitochondria	24.6347	24.1952	24.712	26.3349	27.0926	26.7111	Cluster_2	4.59136	6	31.9	26.186	0	19.858	27	-0.788916	-1.14319	-0.726603	0.581544	1.19236	0.8848
LOC_Os03g11200.1	Q10Q44	osa:4332022	pre-mRNA-processing factor 39	Unknown	not assigned.unknown	Nucleus	26.1717	25.3463	25.3481	28.0829	27.6701	27.2379	Cluster_2	4.11704	9	18.6	87.193	0	48.823	75	-0.39644	-1.09089	-1.08941	1.21169	0.864337	0.500712
LOC_Os10g22520.1	Q8RU06	osa:4348471	Cellulase containing protein, expressed (Os10g0370500 protein) (cDNA clone:J013001E03, full insert sequence)	Unknown	not assigned.unknown	Cytoskeleton	27.0076	26.8374	26.5919	28.6925	28.7289	28.5845	Cluster_2	3.62079	7	24.5	56.399	0	54.025	48	-0.713983	-0.879862	-1.11901	0.92751	0.963024	0.822317
LOC_Os03g29240.1	Q7Y0F2	osa:4333077	Probable nucleoredoxin 1-2 (OsNrx1-2) (EC 1.8.1.8)	Unknown	not assigned.unknown	ER	27.2584	27.2464	27.1067	28.2764	28.2256	28.1245	Cluster_2	2.0069	14	45.8	64.421	0	174.9	221	-0.806707	-0.828489	-1.08005	1.02676	0.93533	0.753156
LOC_Os07g41730.1	Q6YSE8	osa:4343867	OsPOP16 - Putative Prolyl Oligopeptidase homologue	Unknown	not assigned.unknown	Plasma membrane	24.0295	25.2384	23.2856	26.0316	26.4001	26.5621	Cluster_2	4.42841	6	23.1	35.782	0	20.549	38	-0.915416	-0.0144985	-1.46977	0.57655	0.851214	0.971914
LOC_Os06g01470.1	Q8H625	osa:4339852	AGAP000326-PA	Unknown	not assigned.unknown	Mitochondria	23.3757	23.78	24.101	24.9505	24.896	24.7641	Cluster_2	2.17037	1	9.3	33.591	0	7.2607	17	-1.42419	-0.808799	-0.319986	0.973243	0.890243	0.689491
LOC_Os09g27850.1	Q67UF2	-	Putative storekeeper protein	Unknown	not assigned.unknown	Nucleus	26.6881	26.2575	25.9995	27.3662	27.5808	28.0761	Cluster_2	2.56565	4	14.5	46.194	0	20.898	30	-0.378644	-0.910391	-1.2289	0.458787	0.723741	1.33541
LOC_Os08g33460.1	Q6ZKB0	-	NADH-u_ox-rdase domain-containing protein	Unknown	not assigned.unknown	Mitochondrial membrane	27.6393	27.6929	27.1942	28.0989	28.1864	28.0467	Cluster_2	1.51766	3	42.2	11.021	0	36.314	55	-0.454356	-0.31166	-1.64129	0.771056	1.00444	0.631804
LOC_Os01g56910.1	Q5ZAZ1	-	Conserved oligomeric Golgi complex subunit 1	Unknown	not assigned.unknown	Golgi membrane	23.5197	24.754	24.2801	26.6185	26.5923	26.7392	Cluster_2	5.52272	10	14.3	117.24	0	32.548	31	-1.34823	-0.471268	-0.807958	0.853427	0.834854	0.939179
LOC_Os09g33790.1	A0A0P0XQ11	osa:4347552	snRK1-interacting 1	Unknown	not assigned.unknown	Mitochondria	23.2337	23.9315	23.8347	25.1608	24.3917	24.8924	Cluster_2	2.21657	2	26.9	20.027	0	8.945	13	-1.40515	-0.431508	-0.566566	1.2836	0.210563	0.909058
LOC_Os03g26460.2	Q10KJ6	-	Expressed protein	Unknown	not assigned.unknown	Nucleus	23.6231	23.3876	23.9825	26.9209	26.7114	26.8829	Cluster_2	9.02545	3	24.7	27.763	0	16.498	19	-0.930336	-1.06493	-0.725008	0.953926	0.834179	0.932168
LOC_Os03g23010.5	Q10LE3	-	ERD15 (Expressed protein)	Unknown	not assigned.unknown	Extracellular	23.5179	23.6173	24.4791	26.0753	25.8827	25.5334	Cluster_2	3.88808	1	18.8	12.565	0	11.045	13	-1.17216	-1.08481	-0.326994	1.07661	0.907231	0.60013
LOC_Os01g10350.1	Q5QN03	osa:4327063	Nuclear pore complex protein NUP35 (Nucleoporin 35)	Unknown	not assigned.unknown	Nucleus membrane	23.3211	23.5226	23.3773	25.9467	25.6192	24.3466	Cluster_2	3.72469	2	15.6	35.391	0	5.3611	15	-0.883837	-0.711662	-0.835854	1.35945	1.0796	-0.0077025
LOC_Os05g09620.1	Q60D95	osa:4338016	SCC3	Unknown	not assigned.unknown	Nucleus	25.719	25.6046	25.3901	27.1791	27.1512	26.8121	Cluster_2	2.78228	20	29.4	126.86	0	102.5	113	-0.71504	-0.853619	-1.11343	1.05346	1.01967	0.608963
LOC_Os02g35039.1	Q6ZI86	osa:4329661	NAD dependent epimerase/dehydratase family protein	Unknown	not assigned.unknown	Mitochondria	25.6649	25.7387	25.6783	27.7637	27.764	28.033	Cluster_2	4.46783	8	35.3	31.206	0	55.106	102	-0.934001	-0.871863	-0.922746	0.833861	0.834075	1.06067
LOC_Os02g04970.1	Q6YWF9	-	Nucleoporin-like protein	Unknown	not assigned.unknown	Nucleus	23.9623	23.5538	24.4545	26.389	26.3947	26.5448	Cluster_2	5.47421	13	16.6	168.87	0	50.993	65	-0.912545	-1.20974	-0.554385	0.853054	0.857214	0.966402
LOC_Os06g50154.1	Q5Z9P6	osa:4342072	Translocon-associated protein subunit alpha (TRAP-alpha) (Signal sequence receptor subunit alpha)	Unknown	not assigned.unknown	ER membrane	26.1242	26.228	25.9093	27.1901	27.2148	27.0254	Cluster_2	2.07953	2	24.9	27.405	0	38.872	34	-0.830632	-0.655045	-1.19426	0.97222	1.01409	0.693627
LOC_Os07g40800.1	Q7XAM2	osa:4343808	PPR repeat domain containing protein	Unknown	not assigned.unknown	Nucleus	25.4982	25.8234	25.7028	27.1231	27.1483	26.3703	Cluster_2	2.30661	15	36.1	68.72	0	65.548	101	-1.07568	-0.626918	-0.793241	1.16658	1.20141	0.127841
LOC_Os01g42480.2	Q9AX74	osa:4327734	Protein YIP	Unknown	not assigned.unknown	Golgi membrane	24.2693	24.9254	23.6794	26.8344	26.7167	26.631	Cluster_2	5.41141	5	37.1	24.667	0	24.171	36	-0.890366	-0.41929	-1.3139	0.951338	0.866873	0.805349
LOC_Os01g07880.1	Q0JQA4	osa:4327123	transcription factor HY5	Unknown	not assigned.unknown	Nucleus	23.9627	21.9662	22.6635	25.0008	25.0694	25.127	Cluster_2	4.60004	4	32	21.092	0	23.256	14	-0.00167419	-1.46302	-0.952625	0.758252	0.808469	0.850596
LOC_Os12g44130.1	Q2QLK8	osa:9266094	Expressed protein	Unknown	not assigned.unknown	Nucleus	23.7562	23.7225	24.4312	25.6744	25.5647	25.6914	Cluster_2	3.18986	6	13.6	88.237	0	19.615	23	-1.10364	-1.1391	-0.394504	0.911553	0.796299	0.929393
LOC_Os06g05720.1	Q5VND0	osa:4340143	Uncharacterized protein	Unknown	not assigned.unknown	Nucleus	25.1208	23.5225	23.8333	25.8797	26.2809	25.8593	Cluster_2	3.59932	4	23.5	31.187	0	17.563	26	0.0329701	-1.35083	-1.08172	0.689956	1.03729	0.672333
LOC_Os02g10794.1	Q0E2Z5	-	conserved hypothetical protein	Unknown	not assigned.unknown	Nucleus	26.2243	25.3088	25.4163	26.723	27.1333	26.8387	Cluster_2	2.37597	5	20.9	46.929	0	25.921	31	-0.0649935	-1.26123	-1.12082	0.586576	1.1227	0.737765
LOC_Os03g59300.1	Q84M59	osa:4334511	Uncharacterized protein	Unknown	not assigned.unknown	Mitochondria	29.6592	29.5332	29.2304	30.6303	30.6557	30.6058	Cluster_2	2.22888	11	46.3	41.045	0	139.21	265	-0.606169	-0.800358	-1.26727	0.890774	0.929903	0.85312
LOC_Os06g19730.1	Q5Z876	-	Proteasome activator subunit 4-like	Unknown	not assigned.unknown	Cytosol	25.6161	25.9169	25.6518	27.4261	27.4049	26.9176	Cluster_2	2.87046	23	22.9	201.59	0	117.18	147	-1.01585	-0.665754	-0.97432	1.09081	1.06615	0.498966
[truncated: 75 more rows]
