# Supplementary material for: Quantitative Proteomic Analysis Deciphers the Molecular Mechanism for Endosperm Nuclear Division in Early Rice Seed Development
Source: Plants (Basel). 2023 Oct 29;12(21):3715. doi: 10.3390/plants12213715 (PMC10650807; doi:10.3390/plants12213715)
Supplement: Supplementary file 1 [file plants-12-03715-s001.zip › Supplementary Table S4. GO enrichment analysis of identified proteins in 0 DAP seeds.xlsx]

## Sheet: Table S4
Supplementary Table S4. GO enrichment analysis of identified proteins in 0 DAP seeds
Term	Name	Count	%	PValue	Genes	Fold Enrichment	FDR	Cluster
GO:0010467	gene expression	122	21.0708	0.000886508	Q6K1Q6, Q6I608, Q7XTT4, Q10MB2, Q10LH9, Q0J7U6, Q2QNF3, Q6ZD96, Q6H470, Q10MS4, Q5WMY1, B7EWY9, P29545, Q5Z904, Q6ATM4, Q10LA2, Q2R0I9, Q10RE5, Q6Z5M6, Q84PB3, Q94HF1, Q69MW7, B7F5C0, Q6ZLB8, Q2QQ48, Q6K4P1, Q8H7V0, Q6K8U8, Q6H7T1, Q10LR6, Q6ZLP8, Q6ZGV5, Q6AWX8, Q8LH97, Q6K8D9, B9FTN9, Q7XMK8, Q75HS3, Q9ARZ9, Q65WT5, P49199, Q7XIK5, Q93VC6, Q9LWS2, Q8H2J8, Q6Z1C0, Q8GRL5, Q0J951, Q9SAR1, Q10PC8,…	1.30014	0.0176015	Cluster_1
GO:1901566	organonitrogen compound biosynthetic process	104	17.962	1.84239e-24	Q6K1Q6, Q6K667, Q69UI2, A2ZW27, Q6I608, B7E905, Q10MB2, Q762A6, Q2QNF3, Q10NY1, Q6ZD96, Q0IPU6, P49216, Q0DK10, Q6K8B8, Q10MS4, Q8LNL2, B7EWY9, Q7XMI6, P29545, Q5TKF4, P51431, Q8GVZ0, Q9AV77, P35686, Q6YSX0, Q6ZIQ1, P56724, Q10RE5, Q2QME6, Q94HF1, Q8LI89, Q06967, Q6ZLB8, Q6YS69, Q2QQ48, Q6K4P1, Q10LV9, Q6K4T1, Q8H7V0, Q53JG0, Q8GVY2, Q6K8U8, Q69LA6, Q2QYB7, Q6H7T1, Q10LR6, Q7XJB4, Q9SDJ2, Q5SNH7,…	2.95278	5.66997e-22	Cluster_1
GO:0034645	cellular macromolecule biosynthetic process	102	17.6166	0.0107681	Q5JK68, Q6K1Q6, Q6K667, Q69UI2, Q6I608, B7E905, Q10MB2, Q762A6, D0TZP8, Q0J7U6, Q2QNF3, Q6ZD96, Q0IPU6, P49216, Q0DK10, Q6K8B8, Q10MS4, P17070, Q8LNL2, B7EWY9, Q7XMI6, P29545, P51431, Q9AV77, P35686, Q5Z904, Q6YSX0, Q6ATM4, Q6ZIQ1, P56724, Q2R0I9, Q10RE5, Q84PB3, Q94HF1, Q69MW7, Q6ZLB8, Q6YS69, Q2QQ48, Q5QNA3, Q6K4P1, Q10LV9, Q6K4T1, Q8H7V0, Q53JG0, Q8GVY2, Q6K8U8, Q8H383, Q6H7T1, Q10LR6, Q7XJB4,…	1.24421	0.129956	Cluster_1
GO:0043603	cellular amide metabolic process	87	15.0259	9.81208e-23	Q8LHD1, Q8H8D8, Q6K1Q6, Q6K667, Q69UI2, Q8H8D6, B7E905, Q6I608, Q10MB2, Q762A6, Q2QNF3, Q6ZD96, Q0IPU6, Q8H8U5, P49216, Q0DK10, Q6K8B8, Q10MS4, Q8LNL2, B7EWY9, Q7XMI6, P29545, P51431, Q9AV77, P35686, Q5QLQ5, Q6YSX0, Q6ZIQ1, P56724, Q0E2Q7, Q84PB3, Q94HF1, Q6ZLB8, Q6YS69, Q2QQ48, Q6K4P1, Q10LV9, Q6K4T1, Q8H7V0, Q53JG0, Q8GVY2, Q6K8U8, Q6H7T1, Q10LR6, Q7XJB4, Q10R10, Q5SNH7, Q6ZLP8, Q0DHB9, Q10LN7,…	3.22361	2.01311e-20	Cluster_1
GO:0006518	peptide metabolic process	83	14.3351	8.75428e-25	Q8LHD1, Q8H8D8, Q6K1Q6, Q6K667, Q69UI2, Q8H8D6, B7E905, Q6I608, Q10MB2, Q762A6, Q2QNF3, Q6ZD96, Q0IPU6, Q8H8U5, P49216, Q0DK10, Q6K8B8, Q10MS4, Q8LNL2, B7EWY9, Q7XMI6, P29545, P51431, Q9AV77, P35686, Q5QLQ5, Q6YSX0, Q6ZIQ1, P56724, Q0E2Q7, Q94HF1, Q6ZLB8, Q6YS69, Q2QQ48, Q6K4P1, Q10LV9, Q6K4T1, Q8H7V0, Q53JG0, Q8GVY2, Q6K8U8, Q6H7T1, Q10LR6, Q7XJB4, Q5SNH7, Q6ZLP8, Q0DHB9, Q10LN7, Q6ZGV5, Q9S827,…	3.60151	3.59217e-22	Cluster_1
GO:0006412	translation	76	13.1261	1.39912e-25	Q6K1Q6, Q6K667, Q69UI2, B7E905, Q6I608, Q10MB2, Q762A6, Q2QNF3, Q6ZD96, Q0IPU6, P49216, Q0DK10, Q6K8B8, Q10MS4, Q8LNL2, B7EWY9, Q7XMI6, P29545, P51431, Q9AV77, P35686, Q6YSX0, Q6ZIQ1, P56724, Q94HF1, Q6ZLB8, Q6YS69, Q2QQ48, Q6K4P1, Q10LV9, Q6K4T1, Q8H7V0, Q53JG0, Q8GVY2, Q6K8U8, Q6H7T1, Q10LR6, Q7XJB4, Q5SNH7, Q6ZLP8, Q0DHB9, Q10LN7, Q6ZGV5, Q9S827, Q8LH97, Q0J0Q8, B9FTN9, Q5TKP3, Q7XEQ3, Q9ARZ9,…	4.02105	1.72232e-22	Cluster_1
GO:0043043	peptide biosynthetic process	76	13.1261	3.65441e-25	Q6K1Q6, Q6K667, Q69UI2, B7E905, Q6I608, Q10MB2, Q762A6, Q2QNF3, Q6ZD96, Q0IPU6, P49216, Q0DK10, Q6K8B8, Q10MS4, Q8LNL2, B7EWY9, Q7XMI6, P29545, P51431, Q9AV77, P35686, Q6YSX0, Q6ZIQ1, P56724, Q94HF1, Q6ZLB8, Q6YS69, Q2QQ48, Q6K4P1, Q10LV9, Q6K4T1, Q8H7V0, Q53JG0, Q8GVY2, Q6K8U8, Q6H7T1, Q10LR6, Q7XJB4, Q5SNH7, Q6ZLP8, Q0DHB9, Q10LN7, Q6ZGV5, Q9S827, Q8LH97, Q0J0Q8, B9FTN9, Q5TKP3, Q7XEQ3, Q9ARZ9,…	3.96031	2.24929e-22	Cluster_1
GO:0043604	amide biosynthetic process	76	13.1261	7.86838e-23	Q6K1Q6, Q6K667, Q69UI2, B7E905, Q6I608, Q10MB2, Q762A6, Q2QNF3, Q6ZD96, Q0IPU6, P49216, Q0DK10, Q6K8B8, Q10MS4, Q8LNL2, B7EWY9, Q7XMI6, P29545, P51431, Q9AV77, P35686, Q6YSX0, Q6ZIQ1, P56724, Q94HF1, Q6ZLB8, Q6YS69, Q2QQ48, Q6K4P1, Q10LV9, Q6K4T1, Q8H7V0, Q53JG0, Q8GVY2, Q6K8U8, Q6H7T1, Q10LR6, Q7XJB4, Q5SNH7, Q6ZLP8, Q0DHB9, Q10LN7, Q6ZGV5, Q9S827, Q8LH97, Q0J0Q8, B9FTN9, Q5TKP3, Q7XEQ3, Q9ARZ9,…	3.6312	1.9372e-20	Cluster_1
GO:0044085	cellular component biogenesis (Cellular component organization-GO:0071840)	52	8.981	0.00119811	Q10QR1, Q6K1Q6, Q6K667, Q6ERL4, Q6YYB0, Q6I608, Q7XTT4, Q69L77, Q6Z4F3, Q6ZD96, Q0IPU6, Q10MS4, P17070, Q6YYR2, Q5WMY1, B7EWY9, Q7XMI6, Q6H443, Q7XBT1, Q7XZW1, Q94HF1, Q69MW7, Q0JAC6, Q5WMV0, Q6YS69, Q6Z4S6, Q6K4P1, Q10LV9, Q84PB7, Q10LV7, Q53JG0, Q8GVY2, Q6K8U8, Q6H7T1, Q9SNN5, Q0JBY9, Q67VC7, Q6YU78, Q5N9F1, Q7XMK8, Q75HS3, Q6ZJ04, Q5VND6, P49199, Q93VC6, Q6Z1C0, Q943W1, B5BQV2, P40978	1.57214	0.0226904	Cluster_1
GO:0006793	phosphorus metabolic process	48	8.29016	0.0430168	Q6ZGL5, Q5JK68, Q69LA6, Q40677, A3BH68, Q7XTJ3, Q69NG5, Q7XKB5, Q7XBY6, Q10MP7, Q8S7N6, Q7XQP4, O64437, Q7XVP0, Q94DR2, Q0JLH6, Q0IZS0, Q6H6C7, A0A0N7KJ94, Q7XI40, Q7XVM2, Q7DNB0, Q93X08, Q5JK10, Q8GVZ0, S4TZU3, Q5TKF4, Q9AY75, Q0J9F2, Q0DJC3, Q7XZW1, Q655W2, Q08479, Q67W57, P17784, Q6H4M9, B7E5N1, Q94JJ0, O04882, Q8LI89, Q2QX45, Q69P64, B9FD10, Q2R8U5, Q6L4W7, Q2QT46, Q10M57, Q7XC37	1.31311	0.350687	Cluster_1
GO:0051641	cellular localization	47	8.11744	3.38511e-06	Q10RP0, Q0DIY4, Q2R2W2, Q0JCM0, Q7XXR8, Q0JD02, A0A0P0W9R6, Q7Y1L1, Q6ZGV9, Q10LH9, Q10RN9, Q851A2, Q6Z7R9, Q0DKN6, Q6ZD98, Q6Z4F3, Q0JBF7, Q6Z656, Q0DJ99, Q84J55, Q10MW8, Q8RUI4, Q7XBX2, Q6YS11, Q5Z4E0, Q0J5J5, Q0IZP5, Q67W57, Q2QYK3, Q6ZK21, Q5Z5T2, Q2R0I9, Q2R9Q8, Q7XE16, Q10RI7, Q7XI39, Q06967, P40393, Q10N90, B5BQV2, Q8H559, Q10G56, Q6ETY0, Q84PB7, Q9XGQ5, Q8H012, Q53JG0	2.07597	0.000154336	Cluster_1
GO:0019752	carboxylic acid metabolic process	47	8.11744	0.000155959	Q69LA6, Q2QYB7, Q40677, A3BH68, Q10R10, Q7XTJ3, P14717, Q7XKB5, A2ZW27, Q8S7N6, Q53RB0, Q7X720, P14654, Q9S827, B9FLB9, Q5ZED1, Q0IZS0, Q6H6C7, Q10NY1, A0A0P0W9W2, Q10QW1, Q8GT01, Q2R1V8, P43279, Q10LW8, A0A0P0XLG1, Q7XVM2, Q69UF2, S4TZU3, Q9SDG5, Q2QUC5, Q655W2, Q6EUS6, Q2RB23, P17784, Q0E4Q5, Q94JJ0, Q10RE5, Q2QME6, Q94GF1, Q10A14, Q06967, Q2R8U5, Q10G56, Q6YPG2, A3C4S4, Q0D8E4	1.77972	0.0036719	Cluster_1
GO:0043436	oxoacid metabolic process	47	8.11744	0.000238647	Q69LA6, Q2QYB7, Q40677, A3BH68, Q10R10, Q7XTJ3, P14717, Q7XKB5, A2ZW27, Q8S7N6, Q53RB0, Q7X720, P14654, Q9S827, B9FLB9, Q5ZED1, Q0IZS0, Q6H6C7, Q10NY1, A0A0P0W9W2, Q10QW1, Q8GT01, Q2R1V8, P43279, Q10LW8, A0A0P0XLG1, Q7XVM2, Q69UF2, S4TZU3, Q9SDG5, Q2QUC5, Q655W2, Q6EUS6, Q2RB23, P17784, Q0E4Q5, Q94JJ0, Q10RE5, Q2QME6, Q94GF1, Q10A14, Q06967, Q2R8U5, Q10G56, Q6YPG2, A3C4S4, Q0D8E4	1.74524	0.00534135	Cluster_1
GO:0006082	organic acid metabolic process	47	8.11744	0.00024875	Q69LA6, Q2QYB7, Q40677, A3BH68, Q10R10, Q7XTJ3, P14717, Q7XKB5, A2ZW27, Q8S7N6, Q53RB0, Q7X720, P14654, Q9S827, B9FLB9, Q5ZED1, Q0IZS0, Q6H6C7, Q10NY1, A0A0P0W9W2, Q10QW1, Q8GT01, Q2R1V8, P43279, Q10LW8, A0A0P0XLG1, Q7XVM2, Q69UF2, S4TZU3, Q9SDG5, Q2QUC5, Q655W2, Q6EUS6, Q2RB23, P17784, Q0E4Q5, Q94JJ0, Q10RE5, Q2QME6, Q94GF1, Q10A14, Q06967, Q2R8U5, Q10G56, Q6YPG2, A3C4S4, Q0D8E4	1.74149	0.00546806	Cluster_1
GO:0033036	macromolecule localization	45	7.77202	0.00229021	Q10RP0, Q2R2W2, Q0JCM0, Q7XXR8, Q0JD02, A0A0P0W9R6, Q0JD86, Q7Y1L1, Q6ZGV9, Q10LH9, Q10RN9, Q851A2, Q6Z7R9, Q0DKN6, Q6Z4F3, Q6Z656, Q0DJ99, Q84J55, B7FAL5, Q2QV94, Q7XMK8, Q8RUI4, Q6YS11, Q5Z4E0, Q0J5J5, Q0IZP5, Q2QYK3, Q6ZK21, Q5Z5T2, Q2R0I9, Q2R9Q8, Q7XE16, Q10RI7, Q7XI39, Q06967, P40393, Q10N90, B5BQV2, Q8H559, Q6ETY0, Q84PB7, Q9XGQ5, Q8H012, Q75LJ4, Q53JG0	1.58726	0.0427158	Cluster_1
GO:0009057	macromolecule catabolic process	44	7.59931	0.00337127	Q10RP0, Q688M5, Q5ZA32, Q7XZZ2, Q7XFF8, A0A0N7KGR3, Q53NH8, Q6H7I9, B9FM64, Q6H470, Q6Z875, P46466, B7FAL5, Q9ARZ9, Q5VPF1, Q6ZJ47, P51431, Q7XRM8, Q6ZJI3, P0DKK0, Q5VMN4, P52428, Q7X5X9, Q2QYK3, Q7XE16, Q8W425, Q6Z2E1, Q6Z5M6, Q8W422, Q8W423, Q0J238, Q9LSU1, Q9LSU0, Q0JNQ7, Q10PC8, Q6K7A3, I3QD34, Q5QNA3, Q7XTE5, Q6YT00, B7EAH2, Q8W426, Q6K6Z5	1.56478	0.0584512	Cluster_1
GO:0008104	protein localization	41	7.08117	0.000803592	Q10RP0, Q2R2W2, Q0JCM0, Q7XXR8, Q0JD02, A0A0P0W9R6, Q0JD86, Q7Y1L1, Q6ZGV9, Q10LH9, Q10RN9, Q851A2, Q6Z7R9, Q0DKN6, Q6Z4F3, Q6Z656, Q0DJ99, Q84J55, Q2QV94, Q8RUI4, Q6YS11, Q5Z4E0, Q0J5J5, Q0IZP5, Q2QYK3, Q6ZK21, Q5Z5T2, Q2R0I9, Q2R9Q8, Q7XE16, Q10RI7, Q7XI39, Q06967, P40393, Q10N90, B5BQV2, Q6ETY0, Q84PB7, Q9XGQ5, Q8H012, Q53JG0	1.72692	0.0162167	Cluster_1
GO:0043933	macromolecular complex subunit organization	37	6.39033	3.60079e-05	Q8GVY2, Q6H7T1, Q6YYB0, Q9SNN5, Q69L77, Q6Z4F3, Q0IPU6, Q6YU78, P17070, Q5N9F1, B7EWY9, Q7XMK8, Q7XMI6, Q75HS3, Q6YS11, Q7XBT1, Q5VND6, B9FM48, Q7XZW1, Q93VC6, Q6ZIQ1, Q94HF1, Q8GRL5, Q69MW7, Q943W1, Q5WMV0, Q6YS69, Q6Z4S6, P40978, Q2QQ48, Q6K4P1, Q10LV9, Q84PB7, Q10LV7, Q53JG0	2.10274	0.00119799	Cluster_1
GO:0019637	organophosphate metabolic process	37	6.39033	6.58522e-05	Q69LA6, Q40677, A3BH68, Q7XTJ3, Q69NG5, Q7XKB5, Q8S7N6, O64437, Q7XVP0, Q94DR2, Q0JLH6, Q0IZS0, Q6H6C7, A0A0N7KJ94, Q7XI40, Q7DNB0, Q5JK10, Q8GVZ0, Q5TKF4, Q9AY75, Q0J9F2, Q0DJC3, Q7XZW1, Q655W2, Q08479, Q67W57, P17784, Q6H4M9, Q94JJ0, O04882, Q8LI89, Q69P64, B9FD10, Q2R8U5, Q6L4W7, Q10M57, Q7XC37	2.04218	0.00213327	Cluster_1
GO:0034613	cellular protein localization	36	6.21762	9.3016e-05	Q10RP0, Q2R2W2, Q0JCM0, Q7XXR8, Q0JD02, A0A0P0W9R6, Q6ZGV9, Q10LH9, Q10RN9, Q851A2, Q6Z7R9, Q0DKN6, Q6Z656, Q84J55, Q8RUI4, Q6YS11, Q5Z4E0, Q0J5J5, Q0IZP5, Q2QYK3, Q6ZK21, Q5Z5T2, Q2R0I9, Q2R9Q8, Q7XE16, Q10RI7, Q7XI39, Q06967, P40393, Q10N90, B5BQV2, Q6ETY0, Q84PB7, Q9XGQ5, Q8H012, Q53JG0	2.03252	0.00260233	Cluster_1
GO:0070727	cellular macromolecule localization	36	6.21762	0.000123627	Q10RP0, Q2R2W2, Q0JCM0, Q7XXR8, Q0JD02, A0A0P0W9R6, Q6ZGV9, Q10LH9, Q10RN9, Q851A2, Q6Z7R9, Q0DKN6, Q6Z656, Q84J55, Q8RUI4, Q6YS11, Q5Z4E0, Q0J5J5, Q0IZP5, Q2QYK3, Q6ZK21, Q5Z5T2, Q2R0I9, Q2R9Q8, Q7XE16, Q10RI7, Q7XI39, Q06967, P40393, Q10N90, B5BQV2, Q6ETY0, Q84PB7, Q9XGQ5, Q8H012, Q53JG0	2.00301	0.00310582	Cluster_1
GO:1901135	carbohydrate derivative metabolic process	36	6.21762	0.000333814	Q6ZGL5, Q40677, A3BH68, Q7XTJ3, Q69NG5, Q7XKB5, Q688M5, Q8S7N6, Q7XVP0, Q94DR2, Q0JLH6, Q6H6C7, A0A0N7KJ94, Q7XI40, Q7DNB0, Q93X08, Q5JK10, Q5TKF4, Q9AY75, Q5NBP9, Q0DJC3, Q7XZW1, Q655W2, Q67W57, P17784, Q5N7W3, Q6H4M9, Q94JJ0, Q10N92, B9FD10, I3QD34, Q2R8U5, Q6L4W7, Q5QNA3, Q10M57, Q7XC37	1.90179	0.00720921	Cluster_1
GO:0022607	cellular component assembly	36	6.21762	0.00110021	Q8GVY2, Q6H7T1, Q6ERL4, Q6YYB0, Q9SNN5, Q0JBY9, Q67VC7, Q69L77, Q6Z4F3, Q0IPU6, Q6YU78, P17070, Q5N9F1, Q5WMY1, B7EWY9, Q7XMK8, Q7XMI6, Q75HS3, Q7XBT1, Q5VND6, Q7XZW1, Q93VC6, Q94HF1, Q69MW7, Q943W1, Q5WMV0, Q6YS69, Q6Z4S6, P40978, Q6K4P1, Q10LV9, Q84PB7, Q10LV7, Q53JG0	1.77918	0.0211619	Cluster_1
GO:0022613	ribonucleoprotein complex biogenesis	35	6.04491	5.86213e-07	Q8GVY2, Q6K8U8, Q6H7T1, Q6K1Q6, Q6K667, Q6I608, Q7XTT4, Q69L77, Q6ZD96, Q0IPU6, Q6YU78, Q10MS4, Q5N9F1, Q6YYR2, B7EWY9, Q7XMK8, Q7XMI6, Q75HS3, Q6ZJ04, Q6H443, P49199, Q93VC6, Q6Z1C0, Q94HF1, Q0JAC6, B5BQV2, Q5WMV0, Q6YS69, P40978, Q6K4P1, Q10LV9, Q53JG0	2.61336	4.00904e-05	Cluster_1
GO:0044265	cellular macromolecule catabolic process	35	6.04491	0.00641595	Q10RP0, Q5ZA32, Q7XZZ2, A0A0N7KGR3, Q6H7I9, B9FM64, Q6H470, Q6Z875, P46466, B7FAL5, Q9ARZ9, Q5VPF1, Q6ZJ47, P51431, Q6ZJI3, Q5VMN4, P52428, Q7X5X9, Q2QYK3, Q7XE16, Q8W425, Q6Z5M6, Q8W422, Q8W423, Q0J238, Q9LSU1, Q9LSU0, Q0JNQ7, Q10PC8, Q6K7A3, Q5QNA3, Q7XTE5, Q6YT00, Q8W426, Q6K6Z5	1.60769	0.092918	Cluster_1
GO:0051649	establishment of localization in cell	33	5.69948	0.00367871	Q10RP0, Q0DIY4, Q7XXR8, Q0JD02, A0A0P0W9R6, Q7Y1L1, Q6ZGV9, Q10LH9, Q10RN9, Q851A2, Q6Z7R9, Q0DKN6, Q6Z4F3, Q0DJ99, Q10MW8, Q8RUI4, Q7XBX2, Q6YS11, Q5Z4E0, Q67W57, Q2QYK3, Q6ZK21, Q2R0I9, Q7XE16, Q10RI7, Q7XI39, P40393, Q10N90, B5BQV2, Q8H559, Q6ETY0, Q84PB7, Q53JG0	1.70416	0.0620342	Cluster_1
GO:0065003	macromolecular complex assembly	32	5.52677	0.000121535	Q8GVY2, Q6H7T1, Q6YYB0, Q9SNN5, Q69L77, Q6Z4F3, Q0IPU6, Q6YU78, P17070, Q5N9F1, B7EWY9, Q7XMK8, Q7XMI6, Q75HS3, Q7XBT1, Q5VND6, Q7XZW1, Q93VC6, Q94HF1, Q69MW7, Q943W1, Q5WMV0, Q6YS69, Q6Z4S6, P40978, Q6K4P1, Q10LV9, Q84PB7, Q10LV7, Q53JG0	2.11472	0.00310582	Cluster_1
GO:0046907	intracellular transport	32	5.52677	0.00319745	Q10RP0, Q0DIY4, Q7XXR8, Q0JD02, A0A0P0W9R6, Q7Y1L1, Q6ZGV9, Q10LH9, Q10RN9, Q851A2, Q6Z7R9, Q0DKN6, Q6Z4F3, Q0DJ99, Q10MW8, Q8RUI4, Q6YS11, Q5Z4E0, Q67W57, Q2QYK3, Q6ZK21, Q2R0I9, Q7XE16, Q10RI7, Q7XI39, P40393, Q10N90, B5BQV2, Q8H559, Q6ETY0, Q84PB7, Q53JG0	1.73567	0.0562294	Cluster_1
GO:0009117	nucleotide metabolic process	31	5.35406	4.71525e-08	Q40677, A3BH68, Q7XTJ3, Q69NG5, Q7XKB5, Q8S7N6, Q7XVP0, Q94DR2, Q0JLH6, Q0IZS0, Q6H6C7, A0A0N7KJ94, Q7XI40, Q7DNB0, Q5JK10, Q5TKF4, Q9AY75, Q0DJC3, Q7XZW1, Q655W2, Q08479, Q67W57, P17784, Q6H4M9, Q94JJ0, Q8LI89, B9FD10, Q2R8U5, Q6L4W7, Q10M57, Q7XC37	3.17326	6.44942e-06	Cluster_1
GO:0006753	nucleoside phosphate metabolic process	31	5.35406	1.23789e-07	Q40677, A3BH68, Q7XTJ3, Q69NG5, Q7XKB5, Q8S7N6, Q7XVP0, Q94DR2, Q0JLH6, Q0IZS0, Q6H6C7, A0A0N7KJ94, Q7XI40, Q7DNB0, Q5JK10, Q5TKF4, Q9AY75, Q0DJC3, Q7XZW1, Q655W2, Q08479, Q67W57, P17784, Q6H4M9, Q94JJ0, Q8LI89, B9FD10, Q2R8U5, Q6L4W7, Q10M57, Q7XC37	3.03803	1.52384e-05	Cluster_1
GO:0055086	nucleobase-containing small molecule metabolic process	31	5.35406	9.47341e-07	Q40677, A3BH68, Q7XTJ3, Q69NG5, Q7XKB5, Q8S7N6, Q7XVP0, Q94DR2, Q0JLH6, Q0IZS0, Q6H6C7, A0A0N7KJ94, Q7XI40, Q7DNB0, Q5JK10, Q5TKF4, Q9AY75, Q0DJC3, Q7XZW1, Q655W2, Q08479, Q67W57, P17784, Q6H4M9, Q94JJ0, Q8LI89, B9FD10, Q2R8U5, Q6L4W7, Q10M57, Q7XC37	2.76327	5.55322e-05	Cluster_1
GO:0006091	generation of precursor metabolites and energy	30	5.18135	1.10938e-08	Q6ZGL5, Q40677, A3BH68, Q7XTJ3, Q7XKB5, Q8S7N6, Q5ZA98, Q10MD5, Q9S827, Q6H6C7, A0A0P0W9W2, A0A0P0XLG1, Q5N760, Q7XVM2, Q93X08, S4TZU3, Q6ATY4, Q9SDG5, Q0DJC3, Q7XZW1, Q655W2, P17784, Q6H4M9, Q94JJ0, Q943W1, Q2R8U5, Q6L4W7, B7EAH2, Q84PB7, Q10LV7	3.47279	1.95093e-06	Cluster_1
GO:0034622	cellular macromolecular complex assembly	30	5.18135	0.000140944	Q8GVY2, Q6H7T1, Q6YYB0, Q9SNN5, Q69L77, Q0IPU6, Q6YU78, Q5N9F1, B7EWY9, Q7XMK8, Q7XMI6, Q75HS3, Q7XBT1, Q5VND6, Q7XZW1, Q93VC6, Q94HF1, Q69MW7, Q943W1, Q5WMV0, Q6YS69, Q6Z4S6, P40978, Q6K4P1, Q10LV9, Q84PB7, Q10LV7, Q53JG0	2.16504	0.00347003	Cluster_1
GO:0030163	protein catabolic process	30	5.18135	0.00977688	Q10RP0, A0A0N7KGR3, Q6H7I9, B9FM64, Q6Z875, P46466, Q9ARZ9, Q5VPF1, Q6ZJ47, P51431, Q6ZJI3, P0DKK0, Q5VMN4, P52428, Q7X5X9, Q2QYK3, Q7XE16, Q8W425, Q8W422, Q8W423, Q0J238, Q9LSU1, Q9LSU0, Q0JNQ7, Q6K7A3, Q5QNA3, Q7XTE5, Q6YT00, Q8W426, Q6K6Z5	1.63749	0.125776	Cluster_1
GO:0033554	cellular response to stress	30	5.18135	0.0117829	Q10RP0, Q10SR3, Q6ZJJ1, Q53LQ0, Q9SDD6, Q9AV81, Q7Y239, Q8L4C2, P0C0L1, Q0J0U8, B9FM64, Q7F8S5, P17070, Q6YZ54, Q10N21, E0X6U7, Q69QD5, Q69TB0, Q6L509, Q6ATM4, Q0E0I1, Q10RE5, Q7XE16, Q2QMG7, Q10H93, Q9FE01, Q06967, P55142, Q5QNA3, Q6F2Y7	1.61198	0.13814	Cluster_1
GO:0051603	proteolysis involved in cellular protein catabolic process	29	5.00864	0.00980868	Q10RP0, A0A0N7KGR3, Q6H7I9, B9FM64, Q6Z875, P46466, Q9ARZ9, Q5VPF1, Q6ZJ47, P51431, Q6ZJI3, Q5VMN4, P52428, Q7X5X9, Q2QYK3, Q7XE16, Q8W425, Q8W422, Q8W423, Q0J238, Q9LSU1, Q9LSU0, Q0JNQ7, Q6K7A3, Q5QNA3, Q7XTE5, Q6YT00, Q8W426, Q6K6Z5	1.65354	0.125776	Cluster_1
GO:0044257	cellular protein catabolic process	29	5.00864	0.0102106	Q10RP0, A0A0N7KGR3, Q6H7I9, B9FM64, Q6Z875, P46466, Q9ARZ9, Q5VPF1, Q6ZJ47, P51431, Q6ZJI3, Q5VMN4, P52428, Q7X5X9, Q2QYK3, Q7XE16, Q8W425, Q8W422, Q8W423, Q0J238, Q9LSU1, Q9LSU0, Q0JNQ7, Q6K7A3, Q5QNA3, Q7XTE5, Q6YT00, Q8W426, Q6K6Z5	1.6481	0.126972	Cluster_1
GO:0019693	ribose phosphate metabolic process	28	4.83592	3.22907e-08	Q40677, A3BH68, Q7XTJ3, Q69NG5, Q7XKB5, Q8S7N6, Q7XVP0, Q94DR2, Q0JLH6, Q6H6C7, A0A0N7KJ94, Q7XI40, Q7DNB0, Q5JK10, Q5TKF4, Q9AY75, Q0DJC3, Q7XZW1, Q655W2, Q67W57, P17784, Q6H4M9, Q94JJ0, B9FD10, Q2R8U5, Q6L4W7, Q10M57, Q7XC37	3.49963	4.96873e-06	Cluster_1
GO:0051186	cofactor metabolic process	26	4.4905	0.000117679	Q69LA6, Q40677, A3BH68, Q9SDJ2, Q7XTJ3, Q69NG5, Q7XKB5, Q8S7N6, Q6ERL4, U5LY03, Q7XVP0, Q94DR2, Q8W3D9, Q0IZS0, Q6H6C7, A0A0N7KJ94, Q5WMY1, Q7XVM2, Q5JK10, Q8GVZ0, S4TZU3, Q655W2, P17784, Q94JJ0, Q8LI89, Q2R8U5	2.36028	0.0030822	Cluster_1
GO:0006886	intracellular protein transport	25	4.31779	0.0191923	Q10RP0, Q7XXR8, Q0JD02, A0A0P0W9R6, Q6ZGV9, Q10LH9, Q10RN9, Q851A2, Q6Z7R9, Q0DKN6, Q8RUI4, Q6YS11, Q5Z4E0, Q2QYK3, Q6ZK21, Q2R0I9, Q7XE16, Q10RI7, Q7XI39, P40393, Q10N90, B5BQV2, Q6ETY0, Q84PB7, Q53JG0	1.63335	0.205441	Cluster_1
GO:0006163	purine nucleotide metabolic process	24	4.14508	2.50354e-07	Q7DNB0, A3BH68, Q40677, Q5TKF4, Q7XTJ3, Q9AY75, Q7XKB5, Q8S7N6, Q0DJC3, Q7XZW1, Q08479, Q655W2, Q94DR2, Q67W57, P17784, Q6H4M9, Q0JLH6, Q94JJ0, Q6H6C7, B9FD10, Q2R8U5, Q6L4W7, Q10M57, Q7XC37	3.58404	2.20133e-05	Cluster_1
GO:0009259	ribonucleotide metabolic process	24	4.14508	8.8632e-07	Q7DNB0, A3BH68, Q40677, Q5TKF4, Q7XTJ3, Q9AY75, Q7XKB5, Q8S7N6, Q0DJC3, Q7XZW1, Q655W2, Q94DR2, Q67W57, P17784, Q6H4M9, Q0JLH6, Q94JJ0, Q6H6C7, B9FD10, Q2R8U5, Q6L4W7, Q7XI40, Q10M57, Q7XC37	3.33836	5.4553e-05	Cluster_1
GO:0072521	purine-containing compound metabolic process	24	4.14508	1.43161e-06	Q7DNB0, A3BH68, Q40677, Q5TKF4, Q7XTJ3, Q9AY75, Q7XKB5, Q8S7N6, Q0DJC3, Q7XZW1, Q08479, Q655W2, Q94DR2, Q67W57, P17784, Q6H4M9, Q0JLH6, Q94JJ0, Q6H6C7, B9FD10, Q2R8U5, Q6L4W7, Q10M57, Q7XC37	3.24672	7.04927e-05	Cluster_1
GO:0044712	single-organism catabolic process	24	4.14508	0.0329391	Q10RP0, Q7XVM2, Q69UF2, A3BH68, Q40677, Q7XTJ3, P14717, Q7XKB5, Q0DWH1, Q8S7N6, Q5JLP6, Q655W2, Q7X720, P17784, B9FLB9, Q94JJ0, Q7XE16, Q0IZS0, Q6H6C7, Q69P64, Q2R8U5, Q10G56, Q5QNA3, Q10LW8	1.56802	0.303964	Cluster_1
GO:0009150	purine ribonucleotide metabolic process	23	3.97237	4.96224e-07	Q7DNB0, A3BH68, Q40677, Q5TKF4, Q7XTJ3, Q9AY75, Q7XKB5, Q8S7N6, Q0DJC3, Q7XZW1, Q655W2, Q94DR2, Q67W57, P17784, Q6H4M9, Q0JLH6, Q94JJ0, Q6H6C7, B9FD10, Q2R8U5, Q6L4W7, Q10M57, Q7XC37	3.57395	3.81782e-05	Cluster_1
GO:0042254	ribosome biogenesis	23	3.97237	0.000715774	B7EWY9, Q6K8U8, Q6H7T1, Q6ZJ04, Q6H443, Q6K1Q6, Q6K667, P49199, Q6I608, Q7XTT4, Q93VC6, Q6Z1C0, Q69L77, Q0JAC6, B5BQV2, Q6ZD96, Q0IPU6, P40978, Q10MS4, Q6YYR2, Q53JG0	2.22246	0.0146853	Cluster_1
GO:0006520	cellular amino acid metabolic process	22	3.79965	0.00959454	Q7XVM2, Q69LA6, Q69UF2, Q2QYB7, Q10R10, P14717, A2ZW27, Q2QUC5, Q6EUS6, Q7X720, P14654, Q2RB23, B9FLB9, Q10RE5, Q2QME6, Q94GF1, Q10NY1, Q10A14, Q06967, Q10G56, Q8GT01, Q0D8E4	1.82433	0.125648	Cluster_1
GO:0009141	nucleoside triphosphate metabolic process	21	3.62694	3.16389e-07	Q7DNB0, A3BH68, Q40677, Q5TKF4, Q7XTJ3, Q9AY75, Q7XKB5, Q8S7N6, Q0DJC3, Q7XZW1, Q655W2, Q67W57, P17784, Q6H4M9, Q0JLH6, Q94JJ0, Q6H6C7, B9FD10, Q2R8U5, Q6L4W7, Q7XC37	3.98035	2.5965e-05	Cluster_1
GO:0009205	purine ribonucleoside triphosphate metabolic process	20	3.45423	2.04351e-07	Q7DNB0, A3BH68, Q40677, Q5TKF4, Q7XTJ3, Q9AY75, Q7XKB5, Q8S7N6, Q0DJC3, Q7XZW1, Q655W2, Q67W57, P17784, Q6H4M9, Q0JLH6, Q94JJ0, Q6H6C7, Q2R8U5, Q6L4W7, Q7XC37	4.28526	2.0963e-05	Cluster_1
GO:0009144	purine nucleoside triphosphate metabolic process	20	3.45423	2.25441e-07	Q7DNB0, A3BH68, Q40677, Q5TKF4, Q7XTJ3, Q9AY75, Q7XKB5, Q8S7N6, Q0DJC3, Q7XZW1, Q655W2, Q67W57, P17784, Q6H4M9, Q0JLH6, Q94JJ0, Q6H6C7, Q2R8U5, Q6L4W7, Q7XC37	4.25881	2.13476e-05	Cluster_1
GO:0009199	ribonucleoside triphosphate metabolic process	20	3.45423	5.76612e-07	Q7DNB0, A3BH68, Q40677, Q5TKF4, Q7XTJ3, Q9AY75, Q7XKB5, Q8S7N6, Q0DJC3, Q7XZW1, Q655W2, Q67W57, P17784, Q6H4M9, Q0JLH6, Q94JJ0, Q6H6C7, Q2R8U5, Q6L4W7, Q7XC37	4.01121	4.00904e-05	Cluster_1
GO:0022618	ribonucleoprotein complex assembly	20	3.45423	1.16021e-06	Q8GVY2, B7EWY9, Q7XMK8, Q7XMI6, Q75HS3, Q6H7T1, Q93VC6, Q94HF1, Q69L77, Q5WMV0, Q0IPU6, Q6YS69, Q6YU78, P40978, Q6K4P1, Q10LV9, Q5N9F1, Q53JG0	3.83293	6.49189e-05	Cluster_1
GO:0071826	ribonucleoprotein complex subunit organization	20	3.45423	2.83677e-06	Q8GVY2, B7EWY9, Q7XMK8, Q7XMI6, Q75HS3, Q6H7T1, Q93VC6, Q94HF1, Q69L77, Q5WMV0, Q0IPU6, Q6YS69, Q6YU78, P40978, Q6K4P1, Q10LV9, Q5N9F1, Q53JG0	3.61219	0.00013431	Cluster_1
GO:0006457	protein folding	20	3.45423	2.04713e-05	E0X6U7, Q69QD5, Q6L509, Q10SR3, Q53LQ0, Q5Z907, Q6YYB0, A3C0C6, Q6AV23, Q6YUA7, Q5Z6U5, Q8H3I7, Q0E0I1, Q7X9A7, Q6K8D4, Q0J0U8, Q75HJ3, Q7G2N7, Q7F1F2	3.15035	0.000763643	Cluster_1
GO:0006732	coenzyme metabolic process	20	3.45423	0.000416466	Q7XVM2, Q69LA6, Q5JK10, A3BH68, Q40677, S4TZU3, Q7XTJ3, Q69NG5, Q7XKB5, Q8S7N6, Q655W2, Q7XVP0, Q94DR2, P17784, Q94JJ0, Q0IZS0, Q6H6C7, Q8LI89, A0A0N7KJ94, Q2R8U5	2.50883	0.00883914	Cluster_1
GO:0009167	purine ribonucleoside monophosphate metabolic process	19	3.28152	6.55163e-06	Q7DNB0, A3BH68, Q40677, Q7XTJ3, Q9AY75, Q7XKB5, Q8S7N6, Q0DJC3, Q7XZW1, Q655W2, Q67W57, P17784, Q6H4M9, Q0JLH6, Q94JJ0, Q6H6C7, B9FD10, Q2R8U5, Q6L4W7	3.56212	0.000278105	Cluster_1
GO:0009126	purine nucleoside monophosphate metabolic process	19	3.28152	6.55163e-06	Q7DNB0, A3BH68, Q40677, Q7XTJ3, Q9AY75, Q7XKB5, Q8S7N6, Q0DJC3, Q7XZW1, Q655W2, Q67W57, P17784, Q6H4M9, Q0JLH6, Q94JJ0, Q6H6C7, B9FD10, Q2R8U5, Q6L4W7	3.56212	0.000278105	Cluster_1
GO:0009161	ribonucleoside monophosphate metabolic process	19	3.28152	1.92485e-05	Q7DNB0, A3BH68, Q40677, Q7XTJ3, Q9AY75, Q7XKB5, Q8S7N6, Q0DJC3, Q7XZW1, Q655W2, Q67W57, P17784, Q6H4M9, Q0JLH6, Q94JJ0, Q6H6C7, B9FD10, Q2R8U5, Q6L4W7	3.29362	0.000740464	Cluster_1
GO:0009123	nucleoside monophosphate metabolic process	19	3.28152	2.68845e-05	Q7DNB0, A3BH68, Q40677, Q7XTJ3, Q9AY75, Q7XKB5, Q8S7N6, Q0DJC3, Q7XZW1, Q655W2, Q67W57, P17784, Q6H4M9, Q0JLH6, Q94JJ0, Q6H6C7, B9FD10, Q2R8U5, Q6L4W7	3.2129	0.000973378	Cluster_1
GO:0032787	monocarboxylic acid metabolic process	19	3.28152	0.0335906	A3BH68, Q40677, Q10R10, Q7XTJ3, P14717, Q7XKB5, Q8S7N6, Q655W2, Q53RB0, Q7X720, P17784, Q94JJ0, Q5ZED1, Q6H6C7, Q2R8U5, Q10QW1, Q6YPG2, P43279, Q10LW8	1.68926	0.303964	Cluster_1
GO:0016052	carbohydrate catabolic process	18	3.10881	0.00364986	A3BH68, Q40677, Q7XRM8, Q7XTJ3, Q7XKB5, Q688M5, Q8S7N6, Q655W2, P17784, Q7XFF8, Q94JJ0, Q6Z2E1, Q53NH8, Q6H6C7, I3QD34, Q2R8U5, B7EAH2	2.19412	0.0620342	Cluster_1
GO:0072524	pyridine-containing compound metabolic process	17	2.9361	7.75888e-07	Q69LA6, Q5JK10, A3BH68, Q40677, Q7XTJ3, Q69NG5, Q7XKB5, Q8S7N6, Q655W2, Q7XVP0, P17784, Q94JJ0, Q0IZS0, Q6H6C7, Q8LI89, A0A0N7KJ94, Q2R8U5	4.61762	5.02694e-05	Cluster_1
GO:0046034	ATP metabolic process	17	2.9361	8.41356e-06	Q7DNB0, A3BH68, Q40677, Q7XTJ3, Q7XKB5, Q8S7N6, Q0DJC3, Q7XZW1, Q655W2, Q67W57, P17784, Q6H4M9, Q0JLH6, Q94JJ0, Q6H6C7, Q2R8U5, Q6L4W7	3.85815	0.000345236	Cluster_1
GO:0055114	oxidation-reduction process	17	2.9361	0.00236373	Q6ZGL5, Q5N760, Q7XVM2, Q93X08, S4TZU3, Q9SDG5, Q0DWH1, Q0DJC3, Q7XZW1, Q53RB0, Q10MD5, Q6H4M9, Q9S827, Q6L4W7, A0A0P0W9W2, B7EAH2, A0A0P0XLG1	2.36467	0.0434292	Cluster_1
GO:1901605	alpha-amino acid metabolic process	17	2.9361	0.00776674	Q7XVM2, Q69UF2, Q2QYB7, Q10R10, P14717, A2ZW27, Q2QUC5, Q7X720, P14654, Q2RB23, B9FLB9, Q10RE5, Q2QME6, Q94GF1, Q06967, Q10G56, Q8GT01	2.08697	0.107425	Cluster_1
GO:0006790	sulfur compound metabolic process	17	2.9361	0.019987	Q7XVM2, Q2QYB7, Q8LHD1, S4TZU3, Q7XTJ3, Q8H8D8, Q8H8D6, Q6ERL4, Q5QLQ5, Q8H8E0, Q2RB23, Q0E2Q7, Q10RE5, Q2QME6, Q8H8U5, Q10M57, Q5WMY1	1.8736	0.210291	Cluster_1
GO:0046496	nicotinamide nucleotide metabolic process	16	2.76339	1.22807e-06	Q5JK10, A3BH68, Q40677, Q7XTJ3, Q69NG5, Q7XKB5, Q8S7N6, Q655W2, Q7XVP0, P17784, Q94JJ0, Q0IZS0, Q6H6C7, Q8LI89, A0A0N7KJ94, Q2R8U5	4.75812	6.57283e-05	Cluster_1
GO:0019362	pyridine nucleotide metabolic process	16	2.76339	1.37204e-06	Q5JK10, A3BH68, Q40677, Q7XTJ3, Q69NG5, Q7XKB5, Q8S7N6, Q655W2, Q7XVP0, P17784, Q94JJ0, Q0IZS0, Q6H6C7, Q8LI89, A0A0N7KJ94, Q2R8U5	4.71745	7.03743e-05	Cluster_1
GO:0006733	oxidoreduction coenzyme metabolic process	16	2.76339	1.53986e-05	Q5JK10, A3BH68, Q40677, Q7XTJ3, Q69NG5, Q7XKB5, Q8S7N6, Q655W2, Q7XVP0, P17784, Q94JJ0, Q0IZS0, Q6H6C7, Q8LI89, A0A0N7KJ94, Q2R8U5	3.88691	0.000611474	Cluster_1
GO:0090407	organophosphate biosynthetic process	16	2.76339	0.0296763	Q69LA6, Q7DNB0, Q8GVZ0, Q5TKF4, Q9AY75, Q0J9F2, O64437, Q94DR2, Q67W57, Q0JLH6, Q0IZS0, O04882, Q8LI89, B9FD10, Q7XI40, Q7XC37	1.82762	0.28319	Cluster_1
GO:0002181	cytoplasmic translation	15	2.59067	1.81486e-07	Q7XMI6, Q6K8U8, Q65WT5, Q5SNH7, Q6I608, Q6ZGV5, Q6YSX0, Q762A6, Q6ZIQ1, Q94HF1, Q2QNF3, Q6YS69, Q6K4P1, Q10LV9	5.94765	2.03099e-05	Cluster_1
GO:0010498	proteasomal protein catabolic process	15	2.59067	0.0339941	Q10RP0, Q5VPF1, Q5VMN4, P52428, Q7XE16, Q8W425, Q8W422, Q8W423, Q9LSU1, Q9LSU0, B9FM64, Q6Z875, Q5QNA3, Q6YT00, P46466	1.84144	0.303964	Cluster_1
GO:0006605	protein targeting	15	2.59067	0.0417211	Q8RUI4, Q5Z4E0, Q7XXR8, Q0JD02, A0A0P0W9R6, Q6ZK21, Q6ZGV9, Q2QYK3, Q10LH9, Q2R0I9, Q0DKN6, Q851A2, Q7XI39, B5BQV2, Q84PB7	1.79047	0.344896	Cluster_1
GO:0015980	energy derivation by oxidation of organic compounds	14	2.41796	0.0001466	Q6ZGL5, Q7XVM2, Q93X08, S4TZU3, Q9SDG5, Q0DJC3, Q7XZW1, Q10MD5, Q6H4M9, Q9S827, Q6L4W7, A0A0P0W9W2, B7EAH2, A0A0P0XLG1	3.5774	0.00353851	Cluster_1
GO:0009266	response to temperature stimulus	14	2.41796	0.0076219	E0X6U7, Q0DWH1, Q6ESR4, Q6YYB0, Q5N7W3, Q69XV5, Q10RE5, Q7X8B5, Q10RI7, Q0J0U8, Q10G56, Q10QW1, Q8GT01, Q6F2Y7	2.32187	0.107425	Cluster_1
GO:0006090	pyruvate metabolic process	12	2.07254	2.88305e-05	Q94JJ0, A3BH68, Q40677, Q7XTJ3, Q6H6C7, Q7XKB5, Q8S7N6, Q2R8U5, Q655W2, Q6YPG2, P17784, P43279	4.92805	0.00101401	Cluster_1
GO:0042273	ribosomal large subunit biogenesis	12	2.07254	0.000100383	B7EWY9, Q6K8U8, Q6ZJ04, Q6K1Q6, Q69L77, Q6K667, Q0JAC6, Q0IPU6, Q6I608, Q6YYR2, Q53JG0	4.31205	0.00274603	Cluster_1
GO:0072657	protein localization to membrane	12	2.07254	0.00263403	Q2R9Q8, Q5Z5T2, Q8RUI4, Q5Z4E0, Q7XXR8, A0A0P0W9R6, Q6Z656, Q0IZP5, Q6ZGV9, Q84PB7, Q9XGQ5, Q8H012	2.93586	0.0469926	Cluster_1
GO:0009185	ribonucleoside diphosphate metabolic process	11	1.89983	3.08791e-05	Q94JJ0, A3BH68, Q40677, Q7XTJ3, Q6H6C7, Q7XKB5, Q8S7N6, Q2R8U5, Q655W2, Q7XI40, P17784	5.42086	0.00105589	Cluster_1
GO:0009132	nucleoside diphosphate metabolic process	11	1.89983	0.00018278	Q94JJ0, A3BH68, Q40677, Q7XTJ3, Q6H6C7, Q7XKB5, Q8S7N6, Q2R8U5, Q655W2, Q7XI40, P17784	4.41233	0.00416672	Cluster_1
GO:0045333	cellular respiration	11	1.89983	0.00251659	Q9S827, Q7XVM2, S4TZU3, Q9SDG5, Q6L4W7, A0A0P0W9W2, Q0DJC3, Q7XZW1, Q10MD5, Q6H4M9, A0A0P0XLG1	3.16217	0.0455576	Cluster_1
GO:0009165	nucleotide biosynthetic process	11	1.89983	0.00825231	Q0JLH6, Q7DNB0, Q0IZS0, Q5TKF4, Q9AY75, Q8LI89, B9FD10, Q7XI40, Q94DR2, Q67W57, Q7XC37	2.67225	0.111559	Cluster_1
GO:1901293	nucleoside phosphate biosynthetic process	11	1.89983	0.00906598	Q0JLH6, Q7DNB0, Q0IZS0, Q5TKF4, Q9AY75, Q8LI89, B9FD10, Q7XI40, Q94DR2, Q67W57, Q7XC37	2.63514	0.120002	Cluster_1
GO:1902582	single-organism intracellular transport	11	1.89983	0.0342735	Q2R0I9, Q851A2, Q0JD02, Q5Z4E0, A0A0P0W9R6, B5BQV2, Q8H559, Q67W57, Q6ZGV9, Q84PB7, Q10LH9	2.1318	0.303964	Cluster_1
GO:0009135	purine nucleoside diphosphate metabolic process	10	1.72712	8.72545e-05	Q94JJ0, A3BH68, Q40677, Q7XTJ3, Q6H6C7, Q7XKB5, Q8S7N6, Q2R8U5, Q655W2, P17784	5.39006	0.00249791	Cluster_1
GO:0006757	ATP generation from ADP	10	1.72712	8.72545e-05	Q94JJ0, A3BH68, Q40677, Q7XTJ3, Q6H6C7, Q7XKB5, Q8S7N6, Q2R8U5, Q655W2, P17784	5.39006	0.00249791	Cluster_1
GO:0046031	ADP metabolic process	10	1.72712	8.72545e-05	Q94JJ0, A3BH68, Q40677, Q7XTJ3, Q6H6C7, Q7XKB5, Q8S7N6, Q2R8U5, Q655W2, P17784	5.39006	0.00249791	Cluster_1
GO:0006096	glycolytic process	10	1.72712	8.72545e-05	Q94JJ0, A3BH68, Q40677, Q7XTJ3, Q6H6C7, Q7XKB5, Q8S7N6, Q2R8U5, Q655W2, P17784	5.39006	0.00249791	Cluster_1
GO:0009179	purine ribonucleoside diphosphate metabolic process	10	1.72712	8.72545e-05	Q94JJ0, A3BH68, Q40677, Q7XTJ3, Q6H6C7, Q7XKB5, Q8S7N6, Q2R8U5, Q655W2, P17784	5.39006	0.00249791	Cluster_1
GO:0006165	nucleoside diphosphate phosphorylation	10	1.72712	0.000111446	Q94JJ0, A3BH68, Q40677, Q7XTJ3, Q6H6C7, Q7XKB5, Q8S7N6, Q2R8U5, Q655W2, P17784	5.22672	0.00298238	Cluster_1
GO:0046939	nucleotide phosphorylation	10	1.72712	0.000158091	Q94JJ0, A3BH68, Q40677, Q7XTJ3, Q6H6C7, Q7XKB5, Q8S7N6, Q2R8U5, Q655W2, P17784	4.99947	0.0036719	Cluster_1
GO:0044724	single-organism carbohydrate catabolic process	10	1.72712	0.00406978	Q94JJ0, A3BH68, Q40677, Q7XTJ3, Q6H6C7, Q7XKB5, Q8S7N6, Q2R8U5, Q655W2, P17784	3.19411	0.0667986	Cluster_1
GO:0015931	nucleobase-containing compound transport	10	1.72712	0.00517075	Q2R0I9, Q7XMK8, Q6Z7R9, Q10RI7, Q5Z4E0, B5BQV2, Q10N90, Q0DJC0, B7FAL5, Q10LH9	3.08003	0.0826649	Cluster_1
GO:0009408	response to heat	10	1.72712	0.00685659	Q10RE5, E0X6U7, Q10RI7, Q0DWH1, Q0J0U8, Q6YYB0, Q10G56, Q8GT01, Q6F2Y7, Q69XV5	2.94841	0.0981449	Cluster_1
GO:0019725	cellular homeostasis	10	1.72712	0.0325904	Q84R32, Q5QNI2, Q6K1Y0, Q94CN9, Q8L6I1, Q9SDD6, Q7F8S5, Q8L6I2, Q8RU33, Q7XPY2	2.2695	0.30393	Cluster_1
GO:0070925	organelle assembly	10	1.72712	0.0401984	Q7XMK8, B7EWY9, Q6H7T1, Q69L77, Q0IPU6, P40978, Q93VC6, Q5N9F1, Q53JG0	2.18331	0.336627	Cluster_1
GO:0005996	monosaccharide metabolic process	10	1.72712	0.0458905	Q40677, Q6H6C7, Q9AUQ4, A0A0N7KJ94, Q0JGZ6, Q0IPE5, Q655W2, A3C4S4, Q2R1V8, P17784	2.12941	0.361257	Cluster_1
GO:1901565	organonitrogen compound catabolic process	10	1.72712	0.0458905	B9FLB9, Q69UF2, Q7XVM2, Q8LHD1, Q0IZS0, P14717, Q688M5, I3QD34, Q10G56, Q7X720	2.12941	0.361257	Cluster_1
GO:0006081	cellular aldehyde metabolic process	9	1.5544	0.00108453	Q69LA6, Q5JK10, Q69NG5, Q0DWH1, A0A0N7KJ94, Q5JLP6, Q53NG8, Q7XVP0, Q10LW8	4.31205	0.0211619	Cluster_1
GO:0051236	establishment of RNA localization	9	1.5544	0.00582873	Q2R0I9, Q7XMK8, Q6Z7R9, Q10RI7, Q5Z4E0, B5BQV2, Q10N90, B7FAL5, Q10LH9	3.30284	0.0885824	Cluster_1
GO:0050657	nucleic acid transport	9	1.5544	0.00582873	Q2R0I9, Q7XMK8, Q6Z7R9, Q10RI7, Q5Z4E0, B5BQV2, Q10N90, B7FAL5, Q10LH9	3.30284	0.0885824	Cluster_1
GO:0050658	RNA transport	9	1.5544	0.00582873	Q2R0I9, Q7XMK8, Q6Z7R9, Q10RI7, Q5Z4E0, B5BQV2, Q10N90, B7FAL5, Q10LH9	3.30284	0.0885824	Cluster_1
GO:0006403	RNA localization	9	1.5544	0.0099623	Q2R0I9, Q7XMK8, Q6Z7R9, Q10RI7, Q5Z4E0, B5BQV2, Q10N90, B7FAL5, Q10LH9	3.01425	0.126429	Cluster_1
GO:0017038	protein import	9	1.5544	0.0350633	Q2R0I9, Q851A2, Q0JD02, Q5Z4E0, A0A0P0W9R6, B5BQV2, Q6ZGV9, Q84PB7, Q10LH9	2.38821	0.303964	Cluster_1
GO:0034599	cellular response to oxidative stress	8	1.38169	0.000548515	Q69QD5, Q9FE01, P0C0L1, Q6ZJJ1, P55142, Q9SDD6, Q7F8S5, Q10N21	5.51942	0.0114444	Cluster_1
GO:0042255	ribosome assembly	8	1.38169	0.00507532	B7EWY9, Q6H7T1, Q69L77, Q0IPU6, P40978, Q93VC6, Q53JG0	3.78042	0.0822069	Cluster_1
GO:0061077	chaperone-mediated protein folding	8	1.38169	0.0083375	Q69QD5, Q6L509, Q10SR3, Q6K8D4, Q6YYB0, A3C0C6, Q7F1F2, Q8H3I7	3.44964	0.111559	Cluster_1
GO:0006913	nucleocytoplasmic transport	8	1.38169	0.0284103	Q2R0I9, Q6Z7R9, Q10RI7, Q851A2, Q5Z4E0, B5BQV2, Q10N90, Q10LH9	2.7056	0.273227	Cluster_1
GO:0051169	nuclear transport	8	1.38169	0.0284103	Q2R0I9, Q6Z7R9, Q10RI7, Q851A2, Q5Z4E0, B5BQV2, Q10N90, Q10LH9	2.7056	0.273227	Cluster_1
GO:0009260	ribonucleotide biosynthetic process	8	1.38169	0.0387309	Q0JLH6, Q7DNB0, Q5TKF4, Q9AY75, Q7XI40, Q94DR2, Q67W57, Q7XC37	2.53184	0.32656	Cluster_1
GO:0046390	ribose phosphate biosynthetic process	8	1.38169	0.049319	Q0JLH6, Q7DNB0, Q5TKF4, Q9AY75, Q7XI40, Q94DR2, Q67W57, Q7XC37	2.39975	0.379448	Cluster_1
GO:0009142	nucleoside triphosphate biosynthetic process	7	1.20898	0.00540223	Q0JLH6, Q7DNB0, Q5TKF4, Q9AY75, B9FD10, Q67W57, Q7XC37	4.31205	0.0852583	Cluster_1
GO:0051028	mRNA transport	7	1.20898	0.00819189	Q2R0I9, Q7XMK8, Q6Z7R9, Q10RI7, Q10N90, B7FAL5, Q10LH9	3.9586	0.111559	Cluster_1
GO:0006405	RNA export from nucleus	7	1.20898	0.0102933	Q2R0I9, Q6Z7R9, Q10RI7, Q5Z4E0, B5BQV2, Q10N90, Q10LH9	3.77304	0.126972	Cluster_1
GO:0051168	nuclear export	7	1.20898	0.0146026	Q2R0I9, Q6Z7R9, Q10RI7, Q5Z4E0, B5BQV2, Q10N90, Q10LH9	3.49963	0.167998	Cluster_1
GO:0009060	aerobic respiration	7	1.20898	0.0225396	Q9S827, Q7XVM2, S4TZU3, Q9SDG5, A0A0P0W9W2, Q7XZW1, A0A0P0XLG1	3.1773	0.233162	Cluster_1
GO:0009152	purine ribonucleotide biosynthetic process	7	1.20898	0.0346701	Q0JLH6, Q7DNB0, Q5TKF4, Q9AY75, Q94DR2, Q67W57, Q7XC37	2.8747	0.303964	Cluster_1
GO:0006164	purine nucleotide biosynthetic process	7	1.20898	0.0460989	Q0JLH6, Q7DNB0, Q5TKF4, Q9AY75, Q94DR2, Q67W57, Q7XC37	2.68305	0.361257	Cluster_1
GO:0046364	monosaccharide biosynthetic process	6	1.03627	0.00628064	Q40677, Q6H6C7, Q0IPE5, A3C4S4, Q2R1V8, P17784	5.04825	0.0920413	Cluster_1
GO:0009206	purine ribonucleoside triphosphate biosynthetic process	6	1.03627	0.00628064	Q0JLH6, Q7DNB0, Q5TKF4, Q9AY75, Q67W57, Q7XC37	5.04825	0.0920413	Cluster_1
GO:0009145	purine nucleoside triphosphate biosynthetic process	6	1.03627	0.00628064	Q0JLH6, Q7DNB0, Q5TKF4, Q9AY75, Q67W57, Q7XC37	5.04825	0.0920413	Cluster_1
GO:0006413	translational initiation	6	1.03627	0.00769742	Q7XMI6, Q7Y1V2, Q94HF1, Q6YS69, Q6K4P1, Q10LV9	4.81345	0.107425	Cluster_1
GO:0071426	ribonucleoprotein complex export from nucleus	6	1.03627	0.0155799	Q2R0I9, Q6Z7R9, Q10RI7, B5BQV2, Q10N90, Q10LH9	4.0584	0.175953	Cluster_1
GO:0071166	ribonucleoprotein complex localization	6	1.03627	0.0155799	Q2R0I9, Q6Z7R9, Q10RI7, B5BQV2, Q10N90, Q10LH9	4.0584	0.175953	Cluster_1
GO:0009201	ribonucleoside triphosphate biosynthetic process	6	1.03627	0.0168405	Q0JLH6, Q7DNB0, Q5TKF4, Q9AY75, Q67W57, Q7XC37	3.98035	0.186762	Cluster_1
GO:0006099	tricarboxylic acid cycle	6	1.03627	0.018167	Q9S827, Q7XVM2, S4TZU3, Q9SDG5, A0A0P0W9W2, A0A0P0XLG1	3.90525	0.197907	Cluster_1
GO:0006006	glucose metabolic process	6	1.03627	0.018167	Q40677, Q6H6C7, Q9AUQ4, A0A0N7KJ94, Q655W2, P17784	3.90525	0.197907	Cluster_1
GO:0006101	citrate metabolic process	6	1.03627	0.0195606	Q9S827, Q7XVM2, S4TZU3, Q9SDG5, A0A0P0W9W2, A0A0P0XLG1	3.83293	0.207578	Cluster_1
GO:0006611	protein export from nucleus	6	1.03627	0.0258292	Q2R0I9, Q6Z7R9, Q10RI7, B5BQV2, Q10N90, Q10LH9	3.56859	0.258502	Cluster_1
GO:0022904	respiratory electron transport chain	6	1.03627	0.0258292	Q9S827, Q6L4W7, Q0DJC3, Q7XZW1, Q10MD5, Q6H4M9	3.56859	0.258502	Cluster_1
GO:0072350	tricarboxylic acid metabolic process	6	1.03627	0.027575	Q9S827, Q7XVM2, S4TZU3, Q9SDG5, A0A0P0W9W2, A0A0P0XLG1	3.50811	0.269404	Cluster_1
GO:0006414	translational elongation	6	1.03627	0.0312871	P29545, Q65WT5, Q8GRL5, Q5SNH7, Q2QQ48, P56724	3.39309	0.294003	Cluster_1
GO:0009066	aspartate family amino acid metabolic process	6	1.03627	0.037417	Q10RE5, Q2QYB7, Q2QME6, Q7XVM2, Q10R10, Q2RB23	3.23403	0.320087	Cluster_1
GO:1902600	hydrogen ion transmembrane transport	6	1.03627	0.0418848	Q0JLH6, Q7DNB0, Q8L6I1, Q8L6I2, Q67W57, Q7XPY2	3.13603	0.344896	Cluster_1
GO:0006818	hydrogen transport	6	1.03627	0.0442342	Q0JLH6, Q7DNB0, Q8L6I1, Q8L6I2, Q67W57, Q7XPY2	3.08923	0.353586	Cluster_1
GO:0015992	proton transport	6	1.03627	0.0442342	Q0JLH6, Q7DNB0, Q8L6I1, Q8L6I2, Q67W57, Q7XPY2	3.08923	0.353586	Cluster_1
GO:1901606	alpha-amino acid catabolic process	6	1.03627	0.0466611	B9FLB9, Q69UF2, Q7XVM2, P14717, Q10G56, Q7X720	3.0438	0.361257	Cluster_1
GO:0000302	response to reactive oxygen species	6	1.03627	0.0466611	Q69QD5, Q9FE01, P0C0L1, Q6ZJJ1, Q6Z9F9, Q10N21	3.0438	0.361257	Cluster_1
GO:0001732	formation of cytoplasmic translation initiation complex	5	0.863558	0.00394528	Q7XMI6, Q94HF1, Q6YS69, Q6K4P1, Q10LV9	7.49921	0.0656303	Cluster_1
GO:0006406	mRNA export from nucleus	5	0.863558	0.0104176	Q2R0I9, Q6Z7R9, Q10RI7, Q10N90, Q10LH9	5.74939	0.126972	Cluster_1
GO:0071427	mRNA-containing ribonucleoprotein complex export from nucleus	5	0.863558	0.0104176	Q2R0I9, Q6Z7R9, Q10RI7, Q10N90, Q10LH9	5.74939	0.126972	Cluster_1
GO:0002183	cytoplasmic translational initiation	5	0.863558	0.0145374	Q7XMI6, Q94HF1, Q6YS69, Q6K4P1, Q10LV9	5.22672	0.167998	Cluster_1
GO:0044744	protein targeting to nucleus	5	0.863558	0.0350468	Q2R0I9, Q851A2, Q5Z4E0, B5BQV2, Q10LH9	4.01121	0.303964	Cluster_1
GO:0006606	protein import into nucleus	5	0.863558	0.0350468	Q2R0I9, Q851A2, Q5Z4E0, B5BQV2, Q10LH9	4.01121	0.303964	Cluster_1
GO:0051170	nuclear import	5	0.863558	0.0377032	Q2R0I9, Q851A2, Q5Z4E0, B5BQV2, Q10LH9	3.92004	0.320087	Cluster_1
GO:1902593	single-organism nuclear import	5	0.863558	0.0377032	Q2R0I9, Q851A2, Q5Z4E0, B5BQV2, Q10LH9	3.92004	0.320087	Cluster_1
GO:0034504	protein localization to nucleus	5	0.863558	0.0433535	Q2R0I9, Q851A2, Q5Z4E0, B5BQV2, Q10LH9	3.74961	0.351106	Cluster_1
GO:0006098	pentose-phosphate shunt	4	0.690846	0.0189889	Q5JK10, Q69NG5, A0A0N7KJ94, Q7XVP0	6.89927	0.205047	Cluster_1
GO:0045036	protein targeting to chloroplast	4	0.690846	0.0245866	Q0DKN6, Q0JD02, A0A0P0W9R6, Q84PB7	6.27207	0.250133	Cluster_1
GO:0072596	establishment of protein localization to chloroplast	4	0.690846	0.0245866	Q0DKN6, Q0JD02, A0A0P0W9R6, Q84PB7	6.27207	0.250133	Cluster_1
GO:0072598	protein localization to chloroplast	4	0.690846	0.0309764	Q0DKN6, Q0JD02, A0A0P0W9R6, Q84PB7	5.74939	0.293322	Cluster_1
GO:0030641	regulation of cellular pH	4	0.690846	0.034466	Q8L6I1, Q8L6I2, Q8RU33, Q7XPY2	5.51942	0.303964	Cluster_1
GO:0051453	regulation of intracellular pH	4	0.690846	0.034466	Q8L6I1, Q8L6I2, Q8RU33, Q7XPY2	5.51942	0.303964	Cluster_1
GO:0030004	cellular monovalent inorganic cation homeostasis	4	0.690846	0.0420263	Q8L6I1, Q8L6I2, Q8RU33, Q7XPY2	5.11057	0.344896	Cluster_1
GO:0006183	GTP biosynthetic process	3	0.518135	0.0115846	Q5TKF4, Q9AY75, Q7XC37	17.2482	0.137121	Cluster_1
GO:0070534	protein K63-linked ubiquitination	3	0.518135	0.0115846	Q2QMG7, Q69TB0, Q9AV81	17.2482	0.137121	Cluster_1
GO:0006560	proline metabolic process	3	0.518135	0.0159102	B9FLB9, Q10G56, Q8GT01	14.7842	0.178049	Cluster_1
GO:0010207	photosystem II assembly	3	0.518135	0.0208114	Q943W1, Q84PB7, Q10LV7	12.9361	0.217109	Cluster_1
GO:0046039	GTP metabolic process	3	0.518135	0.0262516	Q5TKF4, Q9AY75, Q7XC37	11.4988	0.258526	Cluster_1
GO:1901070	guanosine-containing compound biosynthetic process	3	0.518135	0.0262516	Q5TKF4, Q9AY75, Q7XC37	11.4988	0.258526	Cluster_1
GO:0006082	organic acid metabolic process	100	13.245	4.2007e-21	Q10S55, Q75KR1, P29250, B7E707, Q6YZH8, Q0DV32, Q94CN1, B9FTH9, Q75IM9, Q10EK5, Q6YZ75, S4U008, Q6AT40, Q84P96, Q338I8, Q93XI4, Q10A30, Q2R1C1, Q0J0N6, Q6YVI0, Q0JJQ7, Q6YYW3, Q5VNW0, Q336U0, Q6K969, Q6ZCF0, Q6ZKV8, P14656, Q654V6, Q5WN02, Q10NW0, Q0DG35, I3QD45, Q851Z6, Q94JA2, Q2QS11, Q8LQT7, Q6Z8P2, Q7XU28, B9FNQ3, Q8W250, Q10C90, Q2QUG2, Q7XPR2, Q2QMG2, Q6H4W2, Q6H798, Q651F0, Q75IR2, Q6YYB9,…	2.78235	7.20595e-18	Cluster_2
GO:0043436	oxoacid metabolic process	99	13.1126	1.22135e-20	Q10S55, Q75KR1, P29250, B7E707, Q6YZH8, Q0DV32, Q94CN1, B9FTH9, Q75IM9, Q10EK5, Q6YZ75, S4U008, Q6AT40, Q84P96, Q338I8, Q93XI4, Q10A30, Q2R1C1, Q0J0N6, Q6YVI0, Q0JJQ7, Q6YYW3, Q5VNW0, Q336U0, Q6K969, Q6ZCF0, Q6ZKV8, P14656, Q654V6, Q5WN02, Q10NW0, Q0DG35, I3QD45, Q851Z6, Q94JA2, Q2QS11, Q8LQT7, Q6Z8P2, Q7XU28, B9FNQ3, Q8W250, Q10C90, Q2QUG2, Q7XPR2, Q2QMG2, Q6H4W2, Q6H798, Q651F0, Q75IR2, Q6YYB9,…	2.76045	7.20595e-18	Cluster_2
GO:0019752	carboxylic acid metabolic process	98	12.9801	1.02681e-20	Q10S55, Q75KR1, P29250, B7E707, Q6YZH8, Q0DV32, Q94CN1, B9FTH9, Q75IM9, Q10EK5, Q6YZ75, S4U008, Q6AT40, Q84P96, Q338I8, Q93XI4, Q10A30, Q2R1C1, Q0J0N6, Q6YVI0, Q0JJQ7, Q6YYW3, Q5VNW0, Q336U0, Q6K969, Q6ZCF0, Q6ZKV8, P14656, Q654V6, Q5WN02, Q10NW0, Q0DG35, I3QD45, Q851Z6, Q94JA2, Q2QS11, Q8LQT7, Q6Z8P2, Q7XU28, B9FNQ3, Q8W250, Q10C90, Q2QUG2, Q7XPR2, Q2QMG2, Q6H4W2, Q6H798, Q651F0, Q75IR2, Q6YYB9,…	2.78656	7.20595e-18	Cluster_2
GO:1901566	organonitrogen compound biosynthetic process	96	12.7152	1.31598e-11	Q651F0, Q10S55, Q6YTY2, Q84MQ4, Q9AV87, Q6YYB9, Q5Z8V9, Q84LG6, Q6AV34, Q7XS58, Q7XPL2, Q6YZH8, Q0E4R7, Q2QXN5, Q84UI5, B9FTH9, Q9SMB1, Q6Z0N5, Q0IMS5, Q84PX0, Q0E0Z3, Q7XLG5, Q6K2P9, Q6AT40, Q2QLX5, Q8S5M6, A0A0P0Y3G3, A3BE72, Q338I8, Q5W796, Q8RZA1, Q93XI4, Q7G3Y4, Q07661, Q0J3L2, Q2R1C1, Q0J0N6, Q6YVI0, Q6Z8K7, E3WF37, Q5NAY4, Q60E59, Q53L28, Q9FE64, Q6Z744, Q10MX3, Q5VNW0, Q10LR9, Q6K969, Q5Z…	2.04671	4.65855e-09	Cluster_2
GO:0005975	carbohydrate metabolic process	71	9.40397	5.29222e-06	Q94CR1, Q43009, Q42993, Q5Z7L0, B7E707, Q653V4, B7ETJ0, Q650T8, Q75II7, Q2RAZ7, Q69T31, Q8LQ92, A0A0P0WP33, Q8H7S6, Q2RAZ2, Q6YX79, Q0JBF1, Q6I683, Q7X8A1, Q9AT30, Q6ZHG1, Q5JNJ1, Q8S1V0, Q5N863, Q2QTC2, Q53MA8, O49827, Q10A30, Q6ETD3, Q94ED2, A0A067Y1U2, Q0J3T7, Q6ERD9, Q10MT1, Q6Z3M0, Q6YYW3, Q5Z6G7, Q109U3, Q42972, Q654V6, Q2RAP0, Q7XPW5, Q0J0Q3, I3QD45, Q5Z5B8, Q10PW1, Q94JA2, Q8GRU7, Q84YK7,…	1.73833	0.000551014	Cluster_2
GO:0006793	phosphorus metabolic process	62	8.21192	0.0378035	Q6H798, Q69X22, B7E707, Q0IT47, A0A0P0WP33, Q0IMS5, Q339V1, Q7FAY6, Q6I683, Q8W317, Q53JH1, Q6EPQ1, Q0JBV4, Q8RZA1, Q2QTC2, Q7G3Y4, Q07661, Q10A30, Q6Z8K7, E3WF37, Q0DP22, Q5Z9Z1, Q6YYW3, Q8H2T7, Q8H8T0, Q84ZY2, Q5ZCR4, Q8S7T9, Q8S6N5, Q7XWP9, Q10MD1, Q6L4F8, Q0JB40, Q654V6, Q5Z8Y4, B7FA34, Q10LW0, I3QD45, Q8LPZ7, Q8GRU7, Q6Z2L5, Q338Z4, Q75T45, Q10PS3, Q5VPH2, Q6I5V5, Q7XKC8, Q0DIC9, Q93W07, Q6E…	1.27361	0.371734	Cluster_2
GO:0051641	cellular localization	57	7.54967	4.96135e-06	B7EKD0, Q5JK67, Q8L5K0, Q2R9B5, Q6I5K0, Q8GVF5, Q336P7, Q5ZDB2, Q9XJ54, Q53JH1, Q9ZWR4, Q0J3D9, Q10NQ3, Q5JJV3, Q6ZBS9, Q10LA0, O04433, Q5QN03, Q9ZWR5, Q6YW27, Q69R01, Q336M3, Q5WAB3, Q0DH67, Q7XZG0, Q7XCR7, Q651C7, Q67WD3, Q6ZL37, Q67UQ9, Q5VQ09, Q7XVN7, B9FS74, Q2QNU0, Q0JF82, B7F8R8, Q6ZGV8, B7EEW9, Q8RZX0, Q10PB3, Q9LI34, Q2QWZ9, Q2QW51, Q9SDK4, Q65XV6, Q10CE4, Q84SZ6, Q5JLX2, Q2R0X0, Q10DX1,…	1.89053	0.000551014	Cluster_2
GO:0044283	small molecule biosynthetic process	56	7.41722	3.27878e-10	Q651F0, Q10S55, Q6YYB9, P29250, Q6AV34, Q0J9M3, Q7XS58, Q6YZH8, Q0DV32, Q7G794, A0A0P0WP33, Q0E0Z3, Q10EK5, Q6K7V6, Q2QLX5, Q7Y0E6, Q69Y16, A3BE72, Q6ZI86, Q10A30, Q0J3L2, Q6YVI0, E3WF37, Q5Z790, Q5NAY4, Q53L28, Q6Z744, Q10MX3, Q10PV5, Q5VNW0, Q0JJ42, Q6K969, Q6ZCF0, Q6ZKV8, Q8S7T9, Q5QNF2, Q8S6N5, Q2QLY5, Q7XMP6, P14656, Q2RAP0, Q10NW0, Q0DG35, Q851Z6, Q10Q42, Q338Z4, Q8LQT7, Q7XVF8, Q7XU28, Q9L…	2.53602	9.67241e-08	Cluster_2
GO:0043603	cellular amide metabolic process	55	7.28477	0.00165739	Q6YTY2, Q84MQ4, Q9AV87, Q84LG6, Q0E4R7, Q2QXN5, B9FTH9, Q6Z0N5, Q850Z4, Q84PX0, Q7XLG5, Q6K2P9, Q6AT40, Q0J2B5, Q8S5M6, A0A0P0Y3G3, Q338I8, Q5W796, Q2R1C1, Q0J0N6, Q60E59, Q0DP22, Q9FE64, Q10MX3, Q5Z6D2, Q6ZCF0, Q6ZKV8, Q84M68, Q7XIH2, Q6I629, Q6L4F8, E9KIP2, Q5WN02, B9FJ61, Q9ZST0, Q0D6B1, Q2QS11, Q6K241, Q7F1K9, Q2QP54, Q0JHT2, Q75LS2, Q6K9T1, Q6F2U9, Q8GSE9, Q69W36, Q8L4F2, Q6ZD89, Q5VRX8, Q6Z…	1.53029	0.0451321	Cluster_2
GO:0006520	cellular amino acid metabolic process	54	7.15232	1.21524e-14	Q651F0, Q10S55, Q6YYB9, Q6AV34, Q7XS58, Q6YZH8, B9FTH9, Q69TX7, Q6Z0N5, Q84PX0, Q0E0Z3, Q75IM9, Q6YZ75, Q7XLG5, Q6AT40, Q2QLX5, Q8S5M6, A3BE72, Q338I8, Q93XI4, Q2R1C1, Q0J0N6, Q6YVI0, E3WF37, Q5NAY4, Q53L28, Q6Z744, Q10MX3, B9F3B6, Q5VNW0, Q336U0, Q6K969, Q6ZCF0, Q2QLY5, Q7XMP6, P14656, Q10NW0, Q0DG35, Q851Z6, Q2QS11, Q6Z8P2, Q0DBN4, Q7XU28, Q9LHZ0, Q0D4J5, Q6F2U9, Q69RJ0, Q5VRX8, Q2QUG2, Q943W5,…	3.36249	5.37744e-12	Cluster_2
GO:0033036	macromolecule localization	53	7.01987	0.0110642	B7EKD0, Q5JK67, Q2R9B5, Q6I5K0, Q8GVF5, Q336P7, Q5ZDB2, Q6K9U0, Q9XJ54, Q53JH1, Q9ZWR4, Q0J3D9, Q10NQ3, Q5JJV3, Q6ZBS9, Q10LA0, O04433, Q5QN03, Q9ZWR5, Q6YW27, Q69R01, Q336M3, Q5WAB3, Q0DH67, Q7XZG0, Q10P53, Q7XCR7, Q67WD3, Q6ZL37, Q67UQ9, Q7XVN7, Q0JF82, B7EEW9, Q8RZX0, Q7XVB9, Q10PB3, Q9LI34, Q2QWZ9, Q2QW51, Q9SDK4, Q65XV6, Q10CE4, Q84SZ6, Q5JLX2, Q2R0X0, Q10DX1, Q67U13, Q6ZG25, Q2QZ88, Q9LJ04,…	1.40378	0.164568	Cluster_2
GO:0051649	establishment of localization in cell	50	6.62252	1.10552e-05	B7EKD0, Q5JK67, Q2R9B5, Q6I5K0, Q8GVF5, Q336P7, Q5ZDB2, Q9XJ54, Q9ZWR4, Q0J3D9, Q10NQ3, Q5JJV3, Q6ZBS9, Q10LA0, O04433, Q5QN03, Q9ZWR5, Q6YW27, Q336M3, Q5WAB3, Q0DH67, Q7XZG0, Q7XCR7, Q651C7, Q67WD3, Q6ZL37, Q5VQ09, Q7XVN7, B9FS74, Q2QNU0, Q0JF82, B7F8R8, B7EEW9, Q8RZX0, Q10PB3, Q9LI34, Q2QW51, Q9SDK4, Q65XV6, Q10CE4, Q84SZ6, Q2R0X0, Q10DX1, Q67U13, Q6ZG25, Q2QZ88, A0A067Y2M2, B9FDR3, Q2QNM5, Q85…	1.93889	0.000866884	Cluster_2
GO:0008104	protein localization	50	6.62252	0.00142014	B7EKD0, Q5JK67, Q2R9B5, Q6I5K0, Q8GVF5, Q336P7, Q5ZDB2, Q6K9U0, Q9XJ54, Q53JH1, Q9ZWR4, Q0J3D9, Q10NQ3, Q5JJV3, Q10LA0, O04433, Q5QN03, Q9ZWR5, Q6YW27, Q69R01, Q336M3, Q5WAB3, Q0DH67, Q7XZG0, Q10P53, Q7XCR7, Q67WD3, Q6ZL37, Q67UQ9, Q7XVN7, Q0JF82, B7EEW9, Q8RZX0, Q7XVB9, Q10PB3, Q9LI34, Q2QWZ9, Q2QW51, Q9SDK4, Q65XV6, Q10CE4, Q84SZ6, Q2R0X0, Q10DX1, Q67U13, Q6ZG25, Q2QZ88, B9FDR3, Q2QNM5, Q851Y1	1.58142	0.0448553	Cluster_2
GO:0046907	intracellular transport	49	6.49007	6.35735e-06	B7EKD0, Q5JK67, Q2R9B5, Q6I5K0, Q8GVF5, Q336P7, Q5ZDB2, Q9XJ54, Q9ZWR4, Q0J3D9, Q10NQ3, Q5JJV3, Q6ZBS9, Q10LA0, O04433, Q5QN03, Q9ZWR5, Q6YW27, Q336M3, Q5WAB3, Q0DH67, Q7XZG0, Q7XCR7, Q651C7, Q67WD3, Q6ZL37, Q5VQ09, Q7XVN7, Q2QNU0, Q0JF82, B7F8R8, B7EEW9, Q8RZX0, Q10PB3, Q9LI34, Q2QW51, Q9SDK4, Q65XV6, Q10CE4, Q84SZ6, Q2R0X0, Q10DX1, Q67U13, Q6ZG25, Q2QZ88, A0A067Y2M2, B9FDR3, Q2QNM5, Q851Y1	1.99572	0.000592237	Cluster_2
GO:1901135	carbohydrate derivative metabolic process	48	6.35762	2.66852e-05	Q84ZY2, Q7XWP9, Q10MD1, Q42993, B7E707, Q650T8, Q654V6, Q5Z8Y4, Q6ESI8, Q7XPW5, A0A0P0WP33, Q10PW1, I3QD45, Q0IMS5, Q6Z2L5, B9FH05, Q7FAY6, Q6I683, Q941T9, Q8W317, Q6EPQ1, Q5VPH2, Q6I5V5, Q9LHZ0, Q0DIC9, Q7XKC8, Q93W07, Q6ZLK0, Q8W250, Q7EYK9, Q6K8J4, Q8RZA1, Q0DJC5, Q84MH2, Q7G3Y4, Q10A30, Q07661, Q8GTK7, Q6ZDQ1, Q6Z8K7, A0A067Y2M2, Q6Z1G7, Q0DH67, Q0J035, Q8S0I1, Q8H2T7, Q7EYV7, Q8H8T0	1.9041	0.00157442	Cluster_2
GO:0071705	nitrogen compound transport	48	6.35762	0.0364077	Q5JK67, Q6ZL37, B7EKD0, Q2R9B5, Q7XVN7, Q6I5K0, Q0JF82, Q8GVF5, B7EEW9, Q7XVB9, Q336P7, Q10PB3, Q8RZX0, Q5ZDB2, Q9LI34, Q6K9U0, Q2QW51, Q9XJ54, Q9SDK4, Q9ZWR4, Q0J3D9, Q10NQ3, Q65XV6, Q10CE4, Q84SZ6, Q5JJV3, Q6ZBS9, Q2R0X0, Q10LA0, O04433, Q10DX1, Q5QN03, Q67U13, Q6ZG25, Q9ZWR5, Q6YW27, Q336M3, Q5WAB3, Q2QZ88, Q9LJ04, B9FDR3, Q0DH67, Q7XZG0, Q2QNM5, Q10P53, Q851Y1, Q7XCR7, Q67WD3	1.33266	0.366112	Cluster_2
GO:0070727	cellular macromolecule localization	47	6.22517	1.55248e-05	Q5JK67, Q6ZL37, B7EKD0, Q67UQ9, Q2R9B5, Q7XVN7, Q6I5K0, Q0JF82, Q8GVF5, B7EEW9, Q336P7, Q10PB3, Q8RZX0, Q5ZDB2, Q9LI34, Q2QWZ9, Q2QW51, Q53JH1, Q9SDK4, Q9ZWR4, Q0J3D9, Q10NQ3, Q65XV6, Q10CE4, Q84SZ6, Q5JLX2, Q5JJV3, Q2R0X0, Q10LA0, O04433, Q10DX1, Q5QN03, Q67U13, Q6ZG25, Q9ZWR5, Q69R01, Q6YW27, Q336M3, Q5WAB3, Q2QZ88, B9FDR3, Q0DH67, Q7XZG0, Q2QNM5, Q851Y1, Q7XCR7, Q67WD3	1.96366	0.00107442	Cluster_2
GO:0034613	cellular protein localization	46	6.09272	2.28754e-05	Q5JK67, Q6ZL37, B7EKD0, Q67UQ9, Q2R9B5, Q7XVN7, Q6I5K0, Q0JF82, Q8GVF5, B7EEW9, Q336P7, Q10PB3, Q8RZX0, Q5ZDB2, Q9LI34, Q2QWZ9, Q2QW51, Q53JH1, Q9SDK4, Q9ZWR4, Q0J3D9, Q10NQ3, Q65XV6, Q10CE4, Q84SZ6, Q5JJV3, Q2R0X0, Q10LA0, O04433, Q10DX1, Q5QN03, Q67U13, Q6ZG25, Q9ZWR5, Q69R01, Q6YW27, Q336M3, Q5WAB3, Q2QZ88, B9FDR3, Q0DH67, Q7XZG0, Q2QNM5, Q851Y1, Q7XCR7, Q67WD3	1.95019	0.00142445	Cluster_2
GO:0043604	amide biosynthetic process	46	6.09272	0.000983707	Q6YTY2, Q5Z6D2, Q6ZCF0, Q6ZKV8, Q84M68, Q84MQ4, Q9AV87, Q84LG6, Q6I629, Q6L4F8, Q0E4R7, Q2QXN5, E9KIP2, B9FTH9, Q9ZST0, Q6Z0N5, Q2QS11, Q0D6B1, Q84PX0, Q6K241, Q7XLG5, Q2QP54, Q6K2P9, Q6AT40, Q75LS2, Q8S5M6, A0A0P0Y3G3, Q6F2U9, Q8GSE9, Q338I8, Q8L4F2, Q69W36, Q5W796, Q5VRX8, Q6ZD89, Q6Z2Z4, Q851P5, Q2R1C1, Q943W5, Q0J0N6, Q60E59, Q9FE64, Q10MX3, P49027	1.65037	0.0328521	Cluster_2
GO:0015031	protein transport	46	6.09272	0.00162189	Q5JK67, Q6ZL37, B7EKD0, Q2R9B5, Q7XVN7, Q6I5K0, Q0JF82, Q8GVF5, B7EEW9, Q7XVB9, Q336P7, Q10PB3, Q8RZX0, Q5ZDB2, Q9LI34, Q6K9U0, Q2QW51, Q9XJ54, Q9SDK4, Q9ZWR4, Q0J3D9, Q10NQ3, Q65XV6, Q10CE4, Q84SZ6, Q5JJV3, Q2R0X0, Q10LA0, O04433, Q10DX1, Q5QN03, Q67U13, Q6ZG25, Q9ZWR5, Q6YW27, Q336M3, Q5WAB3, Q2QZ88, B9FDR3, Q0DH67, Q7XZG0, Q2QNM5, Q10P53, Q851Y1, Q7XCR7, Q67WD3	1.61023	0.0448553	Cluster_2
GO:0045184	establishment of protein localization	46	6.09272	0.001968	Q5JK67, Q6ZL37, B7EKD0, Q2R9B5, Q7XVN7, Q6I5K0, Q0JF82, Q8GVF5, B7EEW9, Q7XVB9, Q336P7, Q10PB3, Q8RZX0, Q5ZDB2, Q9LI34, Q6K9U0, Q2QW51, Q9XJ54, Q9SDK4, Q9ZWR4, Q0J3D9, Q10NQ3, Q65XV6, Q10CE4, Q84SZ6, Q5JJV3, Q2R0X0, Q10LA0, O04433, Q10DX1, Q5QN03, Q67U13, Q6ZG25, Q9ZWR5, Q6YW27, Q336M3, Q5WAB3, Q2QZ88, B9FDR3, Q0DH67, Q7XZG0, Q2QNM5, Q10P53, Q851Y1, Q7XCR7, Q67WD3	1.593	0.0511353	Cluster_2
GO:0015833	peptide transport	46	6.09272	0.00260481	Q5JK67, Q6ZL37, B7EKD0, Q2R9B5, Q7XVN7, Q6I5K0, Q0JF82, Q8GVF5, B7EEW9, Q7XVB9, Q336P7, Q10PB3, Q8RZX0, Q5ZDB2, Q9LI34, Q6K9U0, Q2QW51, Q9XJ54, Q9SDK4, Q9ZWR4, Q0J3D9, Q10NQ3, Q65XV6, Q10CE4, Q84SZ6, Q5JJV3, Q2R0X0, Q10LA0, O04433, Q10DX1, Q5QN03, Q67U13, Q6ZG25, Q9ZWR5, Q6YW27, Q336M3, Q5WAB3, Q2QZ88, B9FDR3, Q0DH67, Q7XZG0, Q2QNM5, Q10P53, Q851Y1, Q7XCR7, Q67WD3	1.57199	0.0623044	Cluster_2
GO:0042886	amide transport	46	6.09272	0.00325292	Q5JK67, Q6ZL37, B7EKD0, Q2R9B5, Q7XVN7, Q6I5K0, Q0JF82, Q8GVF5, B7EEW9, Q7XVB9, Q336P7, Q10PB3, Q8RZX0, Q5ZDB2, Q9LI34, Q6K9U0, Q2QW51, Q9XJ54, Q9SDK4, Q9ZWR4, Q0J3D9, Q10NQ3, Q65XV6, Q10CE4, Q84SZ6, Q5JJV3, Q2R0X0, Q10LA0, O04433, Q10DX1, Q5QN03, Q67U13, Q6ZG25, Q9ZWR5, Q6YW27, Q336M3, Q5WAB3, Q2QZ88, B9FDR3, Q0DH67, Q7XZG0, Q2QNM5, Q10P53, Q851Y1, Q7XCR7, Q67WD3	1.55152	0.073365	Cluster_2
GO:0006518	peptide metabolic process	45	5.96026	0.00992643	Q6YTY2, Q5Z6D2, Q84M68, Q84MQ4, Q9AV87, Q84LG6, Q7XIH2, Q6I629, Q6L4F8, Q0E4R7, Q2QXN5, E9KIP2, B9FTH9, B9FJ61, Q9ZST0, Q6Z0N5, Q2QS11, Q0D6B1, Q84PX0, Q6K241, Q7XLG5, Q2QP54, Q6K2P9, Q6AT40, Q6K9T1, Q0J2B5, Q8S5M6, A0A0P0Y3G3, Q6F2U9, Q8GSE9, Q338I8, Q8L4F2, Q69W36, Q5W796, Q5VRX8, Q6Z2Z4, Q851P5, Q2R1C1, Q943W5, Q0J0N6, Q60E59, Q9FE64, P49027	1.46624	0.150764	Cluster_2
GO:0046394	carboxylic acid biosynthetic process	42	5.56291	1.207e-07	Q651F0, Q10S55, Q0JJ42, Q6K969, Q6ZCF0, Q6ZKV8, Q5QNF2, Q8S6N5, Q2QLY5, Q6YYB9, P29250, Q7XMP6, P14656, Q6AV34, Q0J9M3, Q7XS58, Q0DV32, Q6YZH8, Q2RAP0, Q7G794, Q10NW0, Q0DG35, Q851Z6, Q10EK5, Q0E0Z3, Q8LQT7, Q7XU28, Q9LHZ0, Q2QLX5, Q0D4J5, A3BE72, Q69RJ0, Q10C90, Q6YVI0, E3WF37, Q5Z790, Q5NAY4, Q53L28, Q6Z744, Q10MX3, Q10PV5, Q5VNW0	2.4953	2.2013e-05	Cluster_2
GO:0016053	organic acid biosynthetic process	42	5.56291	1.207e-07	Q651F0, Q10S55, Q0JJ42, Q6K969, Q6ZCF0, Q6ZKV8, Q5QNF2, Q8S6N5, Q2QLY5, Q6YYB9, P29250, Q7XMP6, P14656, Q6AV34, Q0J9M3, Q7XS58, Q0DV32, Q6YZH8, Q2RAP0, Q7G794, Q10NW0, Q0DG35, Q851Z6, Q10EK5, Q0E0Z3, Q8LQT7, Q7XU28, Q9LHZ0, Q2QLX5, Q0D4J5, A3BE72, Q69RJ0, Q10C90, Q6YVI0, E3WF37, Q5Z790, Q5NAY4, Q53L28, Q6Z744, Q10MX3, Q10PV5, Q5VNW0	2.4953	2.2013e-05	Cluster_2
GO:0006886	intracellular protein transport	42	5.56291	1.57824e-05	Q5JK67, Q6ZL37, B7EKD0, Q2R9B5, Q7XVN7, Q6I5K0, Q0JF82, Q8GVF5, B7EEW9, Q336P7, Q10PB3, Q8RZX0, Q5ZDB2, Q9LI34, Q2QW51, Q9SDK4, Q9ZWR4, Q0J3D9, Q10NQ3, Q65XV6, Q10CE4, Q84SZ6, Q5JJV3, Q2R0X0, Q10LA0, O04433, Q10DX1, Q5QN03, Q67U13, Q6ZG25, Q9ZWR5, Q6YW27, Q336M3, Q5WAB3, Q2QZ88, B9FDR3, Q0DH67, Q7XZG0, Q2QNM5, Q851Y1, Q7XCR7, Q67WD3	2.06052	0.00107442	Cluster_2
GO:0044712	single-organism catabolic process	42	5.56291	1.57824e-05	Q9FXT8, Q0JJ42, Q75IR2, Q6Z3Y9, Q6I5U8, Q6ZL16, Q69X22, B7E707, Q7XS58, Q0JB40, Q650T8, Q654V6, Q94CN1, Q69T31, A0A0P0WP33, Q0JFH7, I3QD45, Q5ZEL4, Q0D7H6, Q9FWK4, Q75IM9, Q6YZ75, Q7F1K9, S4U008, B9FNQ3, Q84P96, Q84MH2, Q2R1G8, Q10A30, Q2QUG2, Q94LR9, Q7XPV4, E3WF37, Q6Z4E4, Q7XPR2, Q2QMG2, Q6Z1G7, Q8S0I1, Q6Z744, Q6H6B9, B9F3B6, Q336U0	2.06052	0.00107442	Cluster_2
GO:0006412	translation	41	5.43046	0.00248741	Q6YTY2, Q5Z6D2, Q84M68, Q84MQ4, Q9AV87, Q84LG6, Q6I629, Q6L4F8, Q0E4R7, Q2QXN5, E9KIP2, B9FTH9, Q9ZST0, Q6Z0N5, Q2QS11, Q0D6B1, Q84PX0, Q6K241, Q7XLG5, Q2QP54, Q6K2P9, Q6AT40, Q8S5M6, A0A0P0Y3G3, Q6F2U9, Q8GSE9, Q338I8, Q8L4F2, Q69W36, Q5W796, Q5VRX8, Q6Z2Z4, Q851P5, Q2R1C1, Q943W5, Q0J0N6, Q60E59, Q9FE64, P49027	1.62891	0.0603112	Cluster_2
GO:0043043	peptide biosynthetic process	41	5.43046	0.00327448	Q6YTY2, Q5Z6D2, Q84M68, Q84MQ4, Q9AV87, Q84LG6, Q6I629, Q6L4F8, Q0E4R7, Q2QXN5, E9KIP2, B9FTH9, Q9ZST0, Q6Z0N5, Q2QS11, Q0D6B1, Q84PX0, Q6K241, Q7XLG5, Q2QP54, Q6K2P9, Q6AT40, Q8S5M6, A0A0P0Y3G3, Q6F2U9, Q8GSE9, Q338I8, Q8L4F2, Q69W36, Q5W796, Q5VRX8, Q6Z2Z4, Q851P5, Q2R1C1, Q943W5, Q0J0N6, Q60E59, Q9FE64, P49027	1.6043	0.073365	Cluster_2
GO:0032787	monocarboxylic acid metabolic process	39	5.16556	1.25963e-07	Q6H798, Q0JJ42, Q75IR2, Q6ZCF0, Q6ZKV8, Q75KR1, Q5QNF2, Q8S6N5, P29250, B7E707, Q42972, Q0J9M3, Q0JB40, Q0DV32, Q654V6, Q94CN1, Q7G794, A0A0P0WP33, I3QD45, Q5ZEL4, Q10EK5, Q8LQT7, S4U008, B9FNQ3, Q84P96, Q8W250, Q6K8J4, Q10C90, Q2R1G8, Q10A30, Q94LR9, Q7XPV4, Q5Z790, Q6Z1G7, Q10MX3, Q0JJQ7, B9F3B6, Q6YU05, Q10PV5	2.60372	2.2013e-05	Cluster_2
GO:0019637	organophosphate metabolic process	39	5.16556	0.00364079	Q84ZY2, Q5ZCR4, Q7XWP9, Q69X22, Q10MD1, B7E707, Q654V6, Q0IT47, A0A0P0WP33, B7FA34, I3QD45, Q0IMS5, Q339V1, Q6Z2L5, Q338Z4, Q8W317, Q53JH1, Q10PS3, Q6I5V5, Q0DIC9, Q7XKC8, Q93W07, Q8W250, Q7EYK9, Q6K8J4, Q0JBV4, Q8RZA1, Q7G3Y4, Q10A30, Q07661, Q8GTK7, Q6Z8K7, A0A067Y2M2, Q5KQK1, Q6Z1G7, Q0J035, Q6H6B9, Q6YYW3, Q8H2T7	1.61639	0.0805524	Cluster_2
GO:0051186	cofactor metabolic process	35	4.63576	4.49913e-06	Q6H798, Q84ZY2, Q10LR9, Q6ZCF0, Q6ZKV8, Q8S7T9, Q8S6N5, Q7XWP9, Q6ZL16, Q5Z8V9, B7E707, Q7XPL2, Q0JB40, Q654V6, Q5WN02, A0A0P0WP33, Q9AXB0, I3QD45, Q339V1, Q338Z4, Q7XVF8, Q7Y0E6, Q69Y16, Q7EYK9, Q6ZI86, Q0JBV4, Q10A30, A0A0R7VIP9, E3WF37, Q6K6A4, Q6Z1G7, Q0J035, Q10LX6, Q6YYW3, Q75M18	2.38586	0.000551014	Cluster_2
GO:0055086	nucleobase-containing small molecule metabolic process	35	4.63576	6.6984e-06	Q84ZY2, Q7XWP9, Q10MD1, B7E707, Q654V6, A0A0P0WP33, I3QD45, Q0IMS5, Q6Z2L5, Q338Z4, Q8W317, Q7F1K9, Q6I5V5, Q75LS2, Q9LHZ0, Q0DIC9, Q7XKC8, Q93W07, Q7EYK9, Q0JBV4, Q8RZA1, Q84MH2, Q7G3Y4, Q10A30, Q07661, Q8GTK7, Q6Z8K7, Q6Z4E4, A0A067Y2M2, Q6Z1G7, Q0J035, Q8S0I1, Q6Z744, Q6YYW3, Q8H2T7	2.34271	0.000592809	Cluster_2
GO:1901605	alpha-amino acid metabolic process	32	4.23841	1.36804e-07	Q10S55, Q6K969, Q2QLY5, Q6YYB9, Q7XMP6, P14656, Q6AV34, Q7XS58, Q10NW0, Q0DG35, Q851Z6, Q75IM9, Q0E0Z3, Q6YZ75, Q7XU28, Q9LHZ0, Q2QLX5, A3BE72, Q69RJ0, Q93XI4, Q2QUG2, Q6YVI0, E3WF37, Q6Z4E4, Q5NAY4, Q7XPR2, Q2QMG2, Q53L28, Q10MX3, B9F3B6, Q336U0, Q6H4W2	2.94988	2.2013e-05	Cluster_2
GO:0034660	ncRNA metabolic process	31	4.10596	0.00632649	Q2R242, Q0ILZ4, Q8GVF5, Q84T03, Q69T30, B9FTH9, Q650W6, Q2QSR7, Q8LHN4, Q6Z0N5, Q0DM51, Q6YVT3, Q8LHL4, Q2QS11, Q6YPH2, B7ELW5, Q84PX0, Q7XLG5, Q6AT40, Q8S5M6, Q5JLX2, Q6F2U9, Q338I8, Q5VRX8, Q5N820, Q2R1C1, Q943W5, Q0J0N6, Q6F3B7, Q60E59, Q10PA5	1.67294	0.109934	Cluster_2
GO:0044723	single-organism carbohydrate metabolic process	30	3.97351	0.0341885	Q43009, B7E707, Q42972, Q650T8, Q654V6, Q2RAP0, Q75II7, Q69T31, Q2RAZ7, Q7XPW5, A0A0P0WP33, Q8H7S6, Q2RAZ2, I3QD45, Q5Z5B8, Q8GRU7, Q6YX79, Q7X8A1, Q6I683, Q33AE4, Q7EYK9, Q8S1X0, Q5JNJ1, A0A0P0W7K6, Q10A30, Q7Y152, Q6ERD9, Q6Z1G7, Q6ZFH9, Q6H6B9	1.47459	0.361826	Cluster_2
GO:0009117	nucleotide metabolic process	28	3.70861	0.000269675	Q84ZY2, Q7XWP9, Q10MD1, B7E707, Q654V6, A0A0P0WP33, I3QD45, Q0IMS5, Q6Z2L5, Q338Z4, Q8W317, Q6I5V5, Q0DIC9, Q7XKC8, Q93W07, Q7EYK9, Q0JBV4, Q8RZA1, Q7G3Y4, Q10A30, Q07661, Q8GTK7, Q6Z8K7, A0A067Y2M2, Q6Z1G7, Q0J035, Q6YYW3, Q8H2T7	2.15223	0.0119331	Cluster_2
GO:0006753	nucleoside phosphate metabolic process	28	3.70861	0.000544027	Q84ZY2, Q7XWP9, Q10MD1, B7E707, Q654V6, A0A0P0WP33, I3QD45, Q0IMS5, Q6Z2L5, Q338Z4, Q8W317, Q6I5V5, Q0DIC9, Q7XKC8, Q93W07, Q7EYK9, Q0JBV4, Q8RZA1, Q7G3Y4, Q10A30, Q07661, Q8GTK7, Q6Z8K7, A0A067Y2M2, Q6Z1G7, Q0J035, Q6YYW3, Q8H2T7	2.06052	0.0200998	Cluster_2
GO:0022613	ribonucleoprotein complex biogenesis	28	3.70861	0.0208081	Q2R242, Q8LIB1, Q0ILZ4, Q84LG6, Q8GVF5, Q10LH5, Q84T03, Q2QXN5, Q69T30, Q2QTN6, Q336P7, Q650W6, Q2QSR7, Q8LHN4, Q0DM51, Q6YVT3, Q8LHL4, Q6YPH2, B7ELW5, Q6K2P9, Q10Q44, Q5JLX2, Q69W36, Q5N820, Q851P5, Q60E59, Q10PA5, Q8LIM1	1.56992	0.254002	Cluster_2
GO:0008652	cellular amino acid biosynthetic process	27	3.57616	1.21535e-07	Q651F0, Q10S55, Q6K969, Q2QLY5, Q6YYB9, Q7XMP6, P14656, Q6AV34, Q7XS58, Q6YZH8, Q10NW0, Q0DG35, Q851Z6, Q0E0Z3, Q7XU28, Q9LHZ0, Q2QLX5, Q0D4J5, A3BE72, Q69RJ0, Q6YVI0, E3WF37, Q5NAY4, Q53L28, Q6Z744, Q10MX3, Q5VNW0	3.36249	2.2013e-05	Cluster_2
GO:0006732	coenzyme metabolic process	27	3.57616	2.33384e-05	Q6H798, Q84ZY2, Q8S7T9, Q8S6N5, Q7XWP9, B7E707, Q0JB40, Q654V6, Q5WN02, A0A0P0WP33, I3QD45, Q339V1, Q338Z4, Q7XVF8, Q7Y0E6, Q69Y16, Q7EYK9, Q6ZI86, Q0JBV4, Q10A30, A0A0R7VIP9, E3WF37, Q6K6A4, Q6Z1G7, Q0J035, Q6YYW3, Q75M18	2.54327	0.00142445	Cluster_2
GO:0019693	ribose phosphate metabolic process	25	3.31126	0.000176291	Q84ZY2, Q7XWP9, Q10MD1, B7E707, Q654V6, A0A0P0WP33, I3QD45, Q0IMS5, Q6Z2L5, Q8W317, Q6I5V5, Q0DIC9, Q7XKC8, Q93W07, Q7EYK9, Q8RZA1, Q7G3Y4, Q10A30, Q07661, Q8GTK7, Q6Z8K7, A0A067Y2M2, Q6Z1G7, Q0J035, Q8H2T7	2.34634	0.00821737	Cluster_2
GO:1901137	carbohydrate derivative biosynthetic process	24	3.17881	0.0252553	Q6EPQ1, Q5VPH2, Q6I5V5, Q7XKC8, Q6ZLK0, Q10MD1, Q8RZA1, Q0DJC5, Q7G3Y4, Q07661, Q8GTK7, Q5Z8Y4, Q6ESI8, Q6ZDQ1, Q6Z8K7, Q7XPW5, A0A067Y2M2, Q0J035, Q0DH67, Q0IMS5, Q7EYV7, Q6Z2L5, Q6I683, Q941T9	1.61477	0.300013	Cluster_2
GO:0072521	purine-containing compound metabolic process	23	3.04636	0.000361956	Q6I5V5, Q75LS2, Q0DIC9, Q93W07, Q10MD1, B7E707, Q84MH2, Q7G3Y4, Q654V6, Q07661, Q10A30, Q8GTK7, Q6Z8K7, A0A0P0WP33, A0A067Y2M2, Q6Z1G7, Q0J035, I3QD45, Q0IMS5, Q8H2T7, Q6Z2L5, Q8W317, Q7F1K9	2.33641	0.0152466	Cluster_2
GO:0006091	generation of precursor metabolites and energy	23	3.04636	0.00274206	Q53N83, Q6Z411, Q0DIC9, Q69Y16, Q6ZL95, Q42972, B7E707, Q0JBV4, Q6H748, Q5QLS8, Q654V6, Q10A30, P12330, A0A0K0LQZ8, Q6Z8K7, A0A0P0WP33, Q6Z1G7, I3QD45, Q6YYW3, Q84M73, Q94JA2, Q8H2T7, Q8W317	1.99927	0.0638611	Cluster_2
GO:0006790	sulfur compound metabolic process	23	3.04636	0.00496405	Q6H798, Q6ZCF0, Q6ZKV8, Q8S7T9, Q8S6N5, Q9LHZ0, Q2QLX5, Q2QLY5, B7E707, Q7XS58, Q84MN8, Q0JB40, Q654V6, Q0J3L2, A0A0R7VIP9, Q84UI5, E3WF37, Q6Z1G7, Q8LP96, Q339V1, Q75M18, Q2QS20, Q6H4W2	1.90346	0.0997726	Cluster_2
GO:1901607	alpha-amino acid biosynthetic process	22	2.91391	5.05154e-06	Q10S55, Q7XU28, Q6K969, Q9LHZ0, Q2QLX5, Q2QLY5, Q6YYB9, Q69RJ0, A3BE72, Q7XMP6, P14656, Q6AV34, Q7XS58, Q6YVI0, E3WF37, Q10NW0, Q5NAY4, Q53L28, Q0DG35, Q851Z6, Q10MX3, Q0E0Z3	3.20157	0.000551014	Cluster_2
GO:0042254	ribosome biogenesis	22	2.91391	0.0363257	Q2R242, Q0ILZ4, Q5JLX2, Q8GVF5, Q5N820, Q10LH5, Q84T03, Q851P5, Q2QXN5, Q69T30, Q336P7, Q650W6, Q60E59, Q10PA5, Q2QSR7, Q8LHN4, Q8LIM1, Q0DM51, Q6YVT3, Q8LHL4, Q6YPH2, B7ELW5	1.5963	0.366112	Cluster_2
GO:0044282	small molecule catabolic process	21	2.78146	1.90558e-05	S4U008, Q0JJ42, Q75IR2, B9FNQ3, Q84P96, Q0JB40, Q2R1G8, Q94CN1, Q2QUG2, Q94LR9, Q7XPV4, E3WF37, Q6Z4E4, Q7XPR2, Q2QMG2, Q6H6B9, Q5ZEL4, B9F3B6, Q75IM9, Q6YZ75, Q336U0	3.03897	0.00124922	Cluster_2
GO:0055114	oxidation-reduction process	21	2.78146	0.00151852	S4U008, Q75IR2, Q0DIC9, Q84P96, Q69Y16, P29250, Q42972, Q0JBV4, Q5QLS8, Q2R1G8, Q94CN1, Q7G794, A0A0K0LQZ8, Q94LR9, Q6Z8K7, Q6YYW3, Q84M73, Q5ZEL4, Q94JA2, Q8H2T7, Q8W317	2.19345	0.0448553	Cluster_2
GO:0009259	ribonucleotide metabolic process	21	2.78146	0.00151852	Q6I5V5, Q0DIC9, Q7XKC8, Q93W07, Q10MD1, B7E707, Q8RZA1, Q7G3Y4, Q654V6, Q07661, Q10A30, Q8GTK7, Q6Z8K7, A0A0P0WP33, A0A067Y2M2, Q6Z1G7, Q0J035, I3QD45, Q0IMS5, Q8H2T7, Q8W317	2.19345	0.0448553	Cluster_2
GO:0006163	purine nucleotide metabolic process	20	2.64901	0.00156749	Q6I5V5, Q0DIC9, Q93W07, Q10MD1, B7E707, Q7G3Y4, Q654V6, Q07661, Q10A30, Q8GTK7, Q6Z8K7, A0A0P0WP33, A0A067Y2M2, Q6Z1G7, Q0J035, I3QD45, Q0IMS5, Q8H2T7, Q6Z2L5, Q8W317	2.24274	0.0448553	Cluster_2
GO:0046395	carboxylic acid catabolic process	19	2.51656	1.22246e-06	S4U008, Q0JJ42, Q75IR2, Q84P96, Q0JB40, Q2R1G8, Q94CN1, Q2QUG2, Q94LR9, Q7XPV4, E3WF37, Q6Z4E4, Q7XPR2, Q2QMG2, Q5ZEL4, B9F3B6, Q75IM9, Q6YZ75, Q336U0	3.96911	0.000166443	Cluster_2
GO:0016054	organic acid catabolic process	19	2.51656	1.22246e-06	S4U008, Q0JJ42, Q75IR2, Q84P96, Q0JB40, Q2R1G8, Q94CN1, Q2QUG2, Q94LR9, Q7XPV4, E3WF37, Q6Z4E4, Q7XPR2, Q2QMG2, Q5ZEL4, B9F3B6, Q75IM9, Q6YZ75, Q336U0	3.96911	0.000166443	Cluster_2
GO:0009161	ribonucleoside monophosphate metabolic process	19	2.51656	0.000697125	Q6I5V5, Q0DIC9, Q7XKC8, Q93W07, Q10MD1, B7E707, Q8RZA1, Q7G3Y4, Q654V6, Q10A30, Q8GTK7, Q6Z8K7, A0A0P0WP33, A0A067Y2M2, Q6Z1G7, I3QD45, Q8H2T7, Q6Z2L5, Q8W317	2.47321	0.0251165	Cluster_2
GO:0009123	nucleoside monophosphate metabolic process	19	2.51656	0.000931119	Q6I5V5, Q0DIC9, Q7XKC8, Q93W07, Q10MD1, B7E707, Q8RZA1, Q7G3Y4, Q654V6, Q10A30, Q8GTK7, Q6Z8K7, A0A0P0WP33, A0A067Y2M2, Q6Z1G7, I3QD45, Q8H2T7, Q6Z2L5, Q8W317	2.41259	0.0316939	Cluster_2
GO:0009150	purine ribonucleotide metabolic process	19	2.51656	0.00241135	Q6I5V5, Q0DIC9, Q93W07, Q10MD1, B7E707, Q7G3Y4, Q654V6, Q07661, Q10A30, Q8GTK7, Q6Z8K7, A0A0P0WP33, A0A067Y2M2, Q6Z1G7, Q0J035, I3QD45, Q0IMS5, Q8H2T7, Q8W317	2.21698	0.060114	Cluster_2
GO:0072594	establishment of protein localization to organelle	19	2.51656	0.00965565	Q5JK67, B7EKD0, Q6ZL37, Q9ZWR4, Q65XV6, Q10CE4, Q2R9B5, Q7XVN7, Q5JJV3, O04433, Q5QN03, Q67U13, Q6ZG25, Q9ZWR5, B9FDR3, Q2QZ88, Q9LI34, Q851Y1, Q67WD3	1.93767	0.148613	Cluster_2
GO:0009314	response to radiation	19	2.51656	0.0120787	Q53N83, Q6K969, Q6Z411, Q337D7, Q69Y16, Q6ATW6, Q6ZL95, Q6H748, Q7EYF8, Q84UI5, P12330, Q75IP6, Q0D9C4, Q0IMS5, B9F3B6, Q0D6B1, B7EAG0, Q8LSQ2, Q67WD3	1.89296	0.173816	Cluster_2
GO:0006605	protein targeting	19	2.51656	0.0315302	Q5JK67, B7EKD0, Q6ZL37, Q9ZWR4, Q65XV6, Q10CE4, Q2R9B5, Q7XVN7, Q5JJV3, O04433, Q5QN03, Q67U13, Q6ZG25, Q9ZWR5, B9FDR3, Q2QZ88, Q9LI34, Q851Y1, Q67WD3	1.70301	0.344496	Cluster_2
GO:0033365	protein localization to organelle	19	2.51656	0.0321967	Q5JK67, B7EKD0, Q6ZL37, Q9ZWR4, Q65XV6, Q10CE4, Q2R9B5, Q7XVN7, Q5JJV3, O04433, Q5QN03, Q67U13, Q6ZG25, Q9ZWR5, B9FDR3, Q2QZ88, Q9LI34, Q851Y1, Q67WD3	1.69713	0.349621	Cluster_2
GO:1901565	organonitrogen compound catabolic process	18	2.38411	0.000172216	Q0J2B5, Q6ZL16, Q42993, Q7XIH2, Q84MH2, Q2QUG2, E3WF37, Q6Z4E4, Q7XPR2, Q2QMG2, Q8S0I1, Q6Z744, B9F3B6, Q9FWK4, Q75IM9, Q6YZ75, Q7F1K9, Q336U0	2.87818	0.00821737	Cluster_2
GO:0006399	tRNA metabolic process	18	2.38411	0.00248308	Q7XLG5, Q6AT40, Q8S5M6, Q5JLX2, Q6F2U9, Q338I8, Q5VRX8, Q2R1C1, Q69T30, Q943W5, Q0J0N6, B9FTH9, Q6F3B7, Q6Z0N5, Q8LHL4, Q2QS11, B7ELW5, Q84PX0	2.27447	0.0603112	Cluster_2
GO:0009416	response to light stimulus	18	2.38411	0.0175899	Q53N83, Q6K969, Q6Z411, Q337D7, Q69Y16, Q6ATW6, Q6ZL95, Q6H748, Q7EYF8, Q84UI5, P12330, Q0D9C4, Q0IMS5, B9F3B6, Q0D6B1, B7EAG0, Q8LSQ2, Q67WD3	1.85763	0.224745	Cluster_2
GO:1901615	organic hydroxy compound metabolic process	18	2.38411	0.0367653	Q8S7T9, Q5QNF2, Q6K7V6, B9FNQ3, Q10C90, Q6ZD89, Q2R3E2, Q0JFH7, Q6K3D8, Q5Z790, Q6ZFH9, Q6H6B9, Q339V1, Q6YU05, Q10Q42, Q338Z4, Q10EK5, Q69PA8	1.7017	0.366112	Cluster_2
GO:0010498	proteasomal protein catabolic process	18	2.38411	0.0448763	Q9AS33, Q9FXT8, Q9SDD1, Q5VQJ9, Q6H800, Q5SNC0, Q9LST9, Q5Z876, Q9LST7, Q6Z2Z3, Q9LST4, Q6K5H9, Q8S1Y5, Q0D7H6, O82143, Q84QA7, Q651E8, Q60EW3	1.65931	0.397156	Cluster_2
GO:0006631	fatty acid metabolic process	17	2.25166	0.00172102	S4U008, Q0JJ42, Q75IR2, Q8S6N5, Q84P96, P29250, Q0J9M3, Q0JB40, Q2R1G8, Q94CN1, Q7G794, Q94LR9, Q7XPV4, Q5ZEL4, Q10PV5, Q8LQT7, Q10EK5	2.43294	0.0461548	Cluster_2
GO:0051188	cofactor biosynthetic process	17	2.25166	0.00738817	Q6H798, Q10LR9, Q8S6N5, Q7Y0E6, Q69Y16, Q5Z8V9, B7E707, Q6ZI86, Q7XPL2, Q654V6, A0A0R7VIP9, Q6K6A4, Q9AXB0, Q6Z1G7, Q0J035, Q10LX6, Q7XVF8	2.09696	0.120961	Cluster_2
GO:0006364	rRNA processing	17	2.25166	0.0350854	Q2R242, Q0ILZ4, Q5JLX2, Q8GVF5, Q5N820, Q84T03, Q69T30, Q650W6, Q60E59, Q10PA5, Q2QSR7, Q8LHN4, Q0DM51, Q6YVT3, Q8LHL4, Q6YPH2, B7ELW5	1.74747	0.361826	Cluster_2
GO:0006733	oxidoreduction coenzyme metabolic process	16	2.11921	0.00038074	Q84ZY2, Q7XWP9, Q7Y0E6, Q7EYK9, B7E707, Q6ZI86, Q0JBV4, Q654V6, Q10A30, A0A0P0WP33, Q6K6A4, Q6Z1G7, I3QD45, Q6YYW3, Q338Z4, Q7XVF8	2.91872	0.0153161	Cluster_2
GO:0009205	purine ribonucleoside triphosphate metabolic process	16	2.11921	0.00140913	Q0DIC9, Q93W07, B7E707, Q7G3Y4, Q654V6, Q07661, Q10A30, Q8GTK7, Q6Z8K7, A0A0P0WP33, A0A067Y2M2, Q6Z1G7, I3QD45, Q0IMS5, Q8H2T7, Q8W317	2.57427	0.0448553	Cluster_2
GO:0009144	purine nucleoside triphosphate metabolic process	16	2.11921	0.00149935	Q0DIC9, Q93W07, B7E707, Q7G3Y4, Q654V6, Q07661, Q10A30, Q8GTK7, Q6Z8K7, A0A0P0WP33, A0A067Y2M2, Q6Z1G7, I3QD45, Q0IMS5, Q8H2T7, Q8W317	2.55838	0.0448553	Cluster_2
GO:0009199	ribonucleoside triphosphate metabolic process	16	2.11921	0.00269906	Q0DIC9, Q93W07, B7E707, Q7G3Y4, Q654V6, Q07661, Q10A30, Q8GTK7, Q6Z8K7, A0A0P0WP33, A0A067Y2M2, Q6Z1G7, I3QD45, Q0IMS5, Q8H2T7, Q8W317	2.40964	0.0636978	Cluster_2
GO:0009141	nucleoside triphosphate metabolic process	16	2.11921	0.00460093	Q0DIC9, Q93W07, B7E707, Q7G3Y4, Q654V6, Q07661, Q10A30, Q8GTK7, Q6Z8K7, A0A0P0WP33, A0A067Y2M2, Q6Z1G7, I3QD45, Q0IMS5, Q8H2T7, Q8W317	2.27724	0.0958076	Cluster_2
GO:0009167	purine ribonucleoside monophosphate metabolic process	16	2.11921	0.00508835	Q6I5V5, Q0DIC9, Q93W07, Q10MD1, B7E707, Q7G3Y4, Q654V6, Q10A30, Q8GTK7, Q6Z8K7, A0A0P0WP33, A0A067Y2M2, Q6Z1G7, I3QD45, Q8H2T7, Q8W317	2.25249	0.0997726	Cluster_2
GO:0009126	purine nucleoside monophosphate metabolic process	16	2.11921	0.00508835	Q6I5V5, Q0DIC9, Q93W07, Q10MD1, B7E707, Q7G3Y4, Q654V6, Q10A30, Q8GTK7, Q6Z8K7, A0A0P0WP33, A0A067Y2M2, Q6Z1G7, I3QD45, Q8H2T7, Q8W317	2.25249	0.0997726	Cluster_2
GO:0044270	cellular nitrogen compound catabolic process	16	2.11921	0.0161013	Q5JLX2, Q338D5, Q6ZL16, Q53PH9, Q2QXH6, Q84MH2, Q7XS58, Q6ZBS1, Q69T30, Q6Z4E4, Q8S0I1, Q6Z744, Q0D6B1, B7ELW5, Q9FWK4, Q7F1K9	1.97361	0.208024	Cluster_2
GO:0005996	monosaccharide metabolic process	15	1.98675	0.00400072	Q33AE4, Q7EYK9, Q650T8, Q10A30, Q2RAP0, Q2RAZ7, Q7Y152, Q7XPW5, A0A0P0WP33, Q2RAZ2, I3QD45, Q8GRU7, Q6YX79, Q7X8A1, Q6I683	2.39848	0.0874231	Cluster_2
GO:0072330	monocarboxylic acid biosynthetic process	15	1.98675	0.00862871	Q0JJ42, Q6ZCF0, Q6ZKV8, Q5QNF2, Q8S6N5, P29250, Q10C90, Q0J9M3, Q0DV32, Q7G794, Q5Z790, Q10MX3, Q10PV5, Q8LQT7, Q10EK5	2.19522	0.135158	Cluster_2
GO:0044272	sulfur compound biosynthetic process	14	1.8543	0.000370398	Q6H798, Q6ZCF0, Q6ZKV8, Q8S6N5, Q9LHZ0, Q2QLX5, Q2QLY5, B7E707, Q7XS58, Q654V6, Q0J3L2, A0A0R7VIP9, Q84UI5, Q6Z1G7	3.23795	0.0152466	Cluster_2
GO:0046034	ATP metabolic process	14	1.8543	0.00593327	Q0DIC9, Q93W07, B7E707, Q7G3Y4, Q654V6, Q10A30, Q8GTK7, Q6Z8K7, A0A0P0WP33, A0A067Y2M2, Q6Z1G7, I3QD45, Q8H2T7, Q8W317	2.38586	0.105019	Cluster_2
GO:1902580	single-organism cellular localization	14	1.8543	0.0337468	B7EKD0, Q6ZL37, Q9ZWR4, Q65XV6, Q10CE4, Q0JF82, Q5QN03, Q9ZWR5, B9FDR3, Q2QZ88, A0A067Y2M2, Q9LI34, Q67WD3, Q53JH1	1.8987	0.35983	Cluster_2
GO:0006418	tRNA aminoacylation for protein translation	13	1.72185	5.92263e-06	Q7XLG5, Q6AT40, Q8S5M6, Q6F2U9, Q338I8, Q5VRX8, Q2R1C1, Q943W5, Q0J0N6, B9FTH9, Q6Z0N5, Q2QS11, Q84PX0	5.18073	0.000582391	Cluster_2
GO:0043038	amino acid activation	13	1.72185	1.12646e-05	Q7XLG5, Q6AT40, Q8S5M6, Q6F2U9, Q338I8, Q5VRX8, Q2R1C1, Q943W5, Q0J0N6, B9FTH9, Q6Z0N5, Q2QS11, Q84PX0	4.8804	0.000866884	Cluster_2
GO:0043039	tRNA aminoacylation	13	1.72185	1.12646e-05	Q7XLG5, Q6AT40, Q8S5M6, Q6F2U9, Q338I8, Q5VRX8, Q2R1C1, Q943W5, Q0J0N6, B9FTH9, Q6Z0N5, Q2QS11, Q84PX0	4.8804	0.000866884	Cluster_2
GO:0043648	dicarboxylic acid metabolic process	13	1.72185	0.000134975	Q0JJ42, Q0D4J5, Q69RJ0, Q42972, Q5QLS8, Q7XPV4, Q0DG35, Q851Z6, Q0JJQ7, Q6YYW3, B9F3B6, Q94JA2, Q5VNW0	3.82667	0.00702665	Cluster_2
GO:0006913	nucleocytoplasmic transport	13	1.72185	0.000545079	Q6ZL37, Q9ZWR4, Q6ZBS9, B7F8R8, Q8GVF5, Q5QN03, Q9ZWR5, Q336P7, Q5ZDB2, B9FDR3, Q2QZ88, Q9LI34, Q9XJ54	3.30144	0.0200998	Cluster_2
GO:0051169	nuclear transport	13	1.72185	0.000545079	Q6ZL37, Q9ZWR4, Q6ZBS9, B7F8R8, Q8GVF5, Q5QN03, Q9ZWR5, Q336P7, Q5ZDB2, B9FDR3, Q2QZ88, Q9LI34, Q9XJ54	3.30144	0.0200998	Cluster_2
GO:0030258	lipid modification	13	1.72185	0.000840543	S4U008, Q75IR2, Q84P96, P29250, Q2R1G8, Q94CN1, Q7G794, Q0IT47, Q94LR9, Q5KQK1, Q6H6B9, Q5ZEL4, Q53JH1	3.14717	0.0291718	Cluster_2
GO:1901617	organic hydroxy compound biosynthetic process	13	1.72185	0.011424	Q8S7T9, Q5QNF2, Q6K7V6, Q10C90, Q6ZD89, Q2R3E2, Q6K3D8, Q5Z790, Q6H6B9, Q339V1, Q10Q42, Q338Z4, Q69PA8	2.2908	0.168504	Cluster_2
GO:0051128	regulation of cellular component organization	13	1.72185	0.0370249	Q9SDK4, Q9FXT8, Q6YTW6, Q75LS2, Q8S1X0, Q2R2B4, Q67U26, Q0J716, Q8H919, Q6ZGV8, Q84UI5, Q5Z5B8, Q2QNM5	1.93533	0.366112	Cluster_2
GO:1902582	single-organism intracellular transport	13	1.72185	0.0428504	B7EKD0, Q6ZL37, Q9ZWR4, Q65XV6, Q10CE4, Q0JF82, Q5QN03, Q9ZWR5, B9FDR3, Q2QZ88, A0A067Y2M2, Q9LI34, Q67WD3	1.89184	0.396554	Cluster_2
GO:0046390	ribose phosphate biosynthetic process	12	1.5894	0.00480498	Q6I5V5, Q6Z8K7, A0A067Y2M2, Q7XKC8, Q10MD1, Q0J035, Q0IMS5, Q8RZA1, Q7G3Y4, Q6Z2L5, Q07661, Q8GTK7	2.70299	0.0988932	Cluster_2
GO:0046496	nicotinamide nucleotide metabolic process	12	1.5894	0.00512955	Q84ZY2, A0A0P0WP33, Q7XWP9, Q6Z1G7, I3QD45, Q7EYK9, B7E707, Q0JBV4, Q6YYW3, Q338Z4, Q654V6, Q10A30	2.67969	0.0997726	Cluster_2
GO:0019362	pyridine nucleotide metabolic process	12	1.5894	0.00547122	Q84ZY2, A0A0P0WP33, Q7XWP9, Q6Z1G7, I3QD45, Q7EYK9, B7E707, Q0JBV4, Q6YYW3, Q338Z4, Q654V6, Q10A30	2.65678	0.102799	Cluster_2
GO:0072524	pyridine-containing compound metabolic process	12	1.5894	0.00996575	Q84ZY2, A0A0P0WP33, Q7XWP9, Q6Z1G7, I3QD45, Q7EYK9, B7E707, Q0JBV4, Q6YYW3, Q338Z4, Q654V6, Q10A30	2.44759	0.150764	Cluster_2
GO:0009108	coenzyme biosynthetic process	12	1.5894	0.0117551	Q6H798, A0A0R7VIP9, Q8S6N5, Q7Y0E6, Q69Y16, Q6K6A4, Q6Z1G7, Q0J035, B7E707, Q6ZI86, Q654V6, Q7XVF8	2.3911	0.170545	Cluster_2
GO:0009165	nucleotide biosynthetic process	12	1.5894	0.0214444	Q6I5V5, Q6Z8K7, A0A067Y2M2, Q7XKC8, Q10MD1, Q0J035, Q0IMS5, Q8RZA1, Q7G3Y4, Q6Z2L5, Q07661, Q8GTK7	2.18904	0.259976	Cluster_2
GO:1901293	nucleoside phosphate biosynthetic process	12	1.5894	0.0235052	Q6I5V5, Q6Z8K7, A0A067Y2M2, Q7XKC8, Q10MD1, Q0J035, Q0IMS5, Q8RZA1, Q7G3Y4, Q6Z2L5, Q07661, Q8GTK7	2.15864	0.281109	Cluster_2
GO:0009260	ribonucleotide biosynthetic process	11	1.45695	0.00932953	Q6I5V5, Q6Z8K7, A0A067Y2M2, Q7XKC8, Q10MD1, Q0J035, Q0IMS5, Q8RZA1, Q7G3Y4, Q07661, Q8GTK7	2.61413	0.144853	Cluster_2
GO:0017038	protein import	11	1.45695	0.0287224	B7EKD0, Q6ZL37, Q9ZWR4, Q65XV6, Q10CE4, B9FDR3, Q2QZ88, Q9LI34, Q5QN03, Q9ZWR5, Q67WD3	2.19185	0.330121	Cluster_2
GO:0016042	lipid catabolic process	11	1.45695	0.0460888	Q75IR2, S4U008, Q94LR9, Q6Z3Y9, Q0JFH7, Q84P96, Q69X22, Q5ZEL4, Q0JB40, Q2R1G8, Q94CN1	2.02085	0.403848	Cluster_2
GO:0009064	glutamine family amino acid metabolic process	10	1.3245	0.00189409	Q7XU28, Q6YVI0, Q10NW0, Q69RJ0, Q0DG35, Q10MX3, P14656, Q6AV34, B9F3B6, Q93XI4	3.54844	0.050038	Cluster_2
GO:0006090	pyruvate metabolic process	10	1.3245	0.00495086	Q75KR1, A0A0P0WP33, Q6Z1G7, Q6K8J4, I3QD45, Q8W250, B7E707, Q0JJQ7, Q654V6, Q10A30	3.08377	0.0997726	Cluster_2
GO:1901657	glycosyl compound metabolic process	10	1.3245	0.00722292	Q6I5V5, Q9LHZ0, Q7XKC8, Q8S0I1, Q0IMS5, Q8RZA1, Q84MH2, Q6Z2L5, Q650T8, Q07661	2.91052	0.120609	Cluster_2
GO:0006164	purine nucleotide biosynthetic process	10	1.3245	0.00775998	Q6I5V5, Q6Z8K7, A0A067Y2M2, Q10MD1, Q0J035, Q0IMS5, Q7G3Y4, Q6Z2L5, Q07661, Q8GTK7	2.87818	0.12374	Cluster_2
GO:0072522	purine-containing compound biosynthetic process	10	1.3245	0.0116464	Q6I5V5, Q6Z8K7, A0A067Y2M2, Q10MD1, Q0J035, Q0IMS5, Q7G3Y4, Q6Z2L5, Q07661, Q8GTK7	2.6983	0.170364	Cluster_2
GO:0045333	cellular respiration	10	1.3245	0.0422443	A0A0K0LQZ8, Q0DIC9, Q69Y16, Q42972, Q0JBV4, Q6YYW3, Q94JA2, Q8H2T7, Q5QLS8, Q8W317	2.15864	0.396554	Cluster_2
GO:0019318	hexose metabolic process	10	1.3245	0.0422443	Q33AE4, Q7Y152, Q7XPW5, A0A0P0WP33, I3QD45, Q7EYK9, Q6YX79, Q650T8, Q7X8A1, Q10A30	2.15864	0.396554	Cluster_2
GO:0006637	acyl-CoA metabolic process	9	1.19205	8.12358e-05	Q6H798, Q8S7T9, E3WF37, Q8S6N5, Q6Z1G7, B7E707, Q339V1, Q0JB40, Q654V6	6.13507	0.00445269	Cluster_2
GO:0035383	thioester metabolic process	9	1.19205	8.12358e-05	Q6H798, Q8S7T9, E3WF37, Q8S6N5, Q6Z1G7, B7E707, Q339V1, Q0JB40, Q654V6	6.13507	0.00445269	Cluster_2
GO:0009081	branched-chain amino acid metabolic process	9	1.19205	0.000143368	Q6Z4E4, Q2QMG2, Q53L28, Q6YZH8, Q0E0Z3, Q75IM9, Q336U0, Q6YZ75, Q2QUG2	5.68616	0.00725035	Cluster_2
GO:0072329	monocarboxylic acid catabolic process	9	1.19205	0.000240249	Q75IR2, S4U008, Q94LR9, Q84P96, Q5ZEL4, B9F3B6, Q0JB40, Q2R1G8, Q94CN1	5.29847	0.0109036	Cluster_2
GO:0009225	nucleotide-sugar metabolic process	9	1.19205	0.000282477	Q5Z8Y4, Q6EPQ1, Q5VPH2, Q6ZDQ1, Q7XPW5, Q8H8T0, Q6I683, Q941T9, Q7FAY6	5.18073	0.0121947	Cluster_2
GO:0034440	lipid oxidation	9	1.19205	0.000516293	Q7G794, Q75IR2, S4U008, Q94LR9, Q84P96, P29250, Q5ZEL4, Q2R1G8, Q94CN1	4.75781	0.0200998	Cluster_2
GO:1901606	alpha-amino acid catabolic process	9	1.19205	0.00447116	E3WF37, Q6Z4E4, Q7XPR2, Q2QMG2, B9F3B6, Q75IM9, Q336U0, Q6YZ75, Q2QUG2	3.42842	0.0942136	Cluster_2
GO:0009063	cellular amino acid catabolic process	9	1.19205	0.00582213	E3WF37, Q6Z4E4, Q7XPR2, Q2QMG2, B9F3B6, Q75IM9, Q336U0, Q6YZ75, Q2QUG2	3.28356	0.104093	Cluster_2
GO:0006081	cellular aldehyde metabolic process	9	1.19205	0.00633516	Q84ZY2, Q5QNF2, B9FNQ3, Q5Z790, Q7XWP9, Q6K8J4, Q8W250, Q7EYK9, Q42972	3.23795	0.109934	Cluster_2
GO:0009156	ribonucleoside monophosphate biosynthetic process	9	1.19205	0.0126235	Q6I5V5, Q6Z8K7, A0A067Y2M2, Q7XKC8, Q10MD1, Q8RZA1, Q7G3Y4, Q6Z2L5, Q8GTK7	2.87818	0.18019	Cluster_2
GO:0009116	nucleoside metabolic process	9	1.19205	0.0144881	Q6I5V5, Q9LHZ0, Q7XKC8, Q8S0I1, Q0IMS5, Q8RZA1, Q84MH2, Q6Z2L5, Q07661	2.80883	0.189955	Cluster_2
GO:0009152	purine ribonucleotide biosynthetic process	9	1.19205	0.015492	Q6I5V5, Q6Z8K7, A0A067Y2M2, Q10MD1, Q0J035, Q0IMS5, Q7G3Y4, Q07661, Q8GTK7	2.77539	0.201624	Cluster_2
GO:0009124	nucleoside monophosphate biosynthetic process	9	1.19205	0.0176494	Q6I5V5, Q6Z8K7, A0A067Y2M2, Q7XKC8, Q10MD1, Q8RZA1, Q7G3Y4, Q6Z2L5, Q8GTK7	2.71085	0.224745	Cluster_2
GO:0044242	cellular lipid catabolic process	9	1.19205	0.0284484	Q75IR2, S4U008, Q94LR9, Q84P96, Q69X22, Q5ZEL4, Q0JB40, Q2R1G8, Q94CN1	2.48014	0.329109	Cluster_2
GO:0009062	fatty acid catabolic process	8	1.0596	0.000176418	Q75IR2, S4U008, Q94LR9, Q84P96, Q5ZEL4, Q0JB40, Q2R1G8, Q94CN1	6.47591	0.00821737	Cluster_2
GO:0072527	pyrimidine-containing compound metabolic process	8	1.0596	0.00730716	Q0J3L2, Q6Z4E4, Q7XKC8, Q8S0I1, Q6Z744, Q0IMS5, Q8RZA1, Q07661	3.51236	0.120875	Cluster_2
GO:0009555	pollen development	8	1.0596	0.0385108	Q6YZ49, Q5Z8Y4, Q69T31, Q84UI5, Q10PS3, Q8S7T9, Q6Z6S1, Q67U13	2.52718	0.376371	Cluster_2
GO:0006635	fatty acid beta-oxidation	7	0.927152	0.000709506	Q75IR2, S4U008, Q94LR9, Q84P96, Q5ZEL4, Q2R1G8, Q94CN1	6.2526	0.0251165	Cluster_2
GO:0019395	fatty acid oxidation	7	0.927152	0.00122718	Q75IR2, S4U008, Q94LR9, Q84P96, Q5ZEL4, Q2R1G8, Q94CN1	5.66642	0.0402243	Cluster_2
GO:0009226	nucleotide-sugar biosynthetic process	7	0.927152	0.00199341	Q5Z8Y4, Q6EPQ1, Q5VPH2, Q6ZDQ1, Q7XPW5, Q6I683, Q941T9	5.18073	0.0511353	Cluster_2
GO:0009112	nucleobase metabolic process	7	0.927152	0.00307539	Q6I5V5, Q75LS2, Q6Z4E4, Q7XKC8, Q6Z744, Q8RZA1, Q7F1K9	4.77172	0.0706941	Cluster_2
GO:0006606	protein import into nucleus	7	0.927152	0.0057758	Q6ZL37, Q9ZWR4, B9FDR3, Q2QZ88, Q9LI34, Q5QN03, Q9ZWR5	4.21687	0.104093	Cluster_2
GO:0044744	protein targeting to nucleus	7	0.927152	0.0057758	Q6ZL37, Q9ZWR4, B9FDR3, Q2QZ88, Q9LI34, Q5QN03, Q9ZWR5	4.21687	0.104093	Cluster_2
GO:0051170	nuclear import	7	0.927152	0.00647512	Q6ZL37, Q9ZWR4, B9FDR3, Q2QZ88, Q9LI34, Q5QN03, Q9ZWR5	4.12103	0.110202	Cluster_2
GO:1902593	single-organism nuclear import	7	0.927152	0.00647512	Q6ZL37, Q9ZWR4, B9FDR3, Q2QZ88, Q9LI34, Q5QN03, Q9ZWR5	4.12103	0.110202	Cluster_2
GO:0034504	protein localization to nucleus	7	0.927152	0.00805494	Q6ZL37, Q9ZWR4, B9FDR3, Q2QZ88, Q9LI34, Q5QN03, Q9ZWR5	3.94186	0.127297	Cluster_2
GO:0009069	serine family amino acid metabolic process	7	0.927152	0.0387002	Q2QLX5, Q7XPR2, A3BE72, Q851Z6, Q7XMP6, Q7XS58, Q6H4W2	2.78962	0.376371	Cluster_2
GO:0009083	branched-chain amino acid catabolic process	6	0.794702	8.30162e-05	Q6Z4E4, Q2QMG2, Q75IM9, Q336U0, Q6YZ75, Q2QUG2	11.9555	0.00445269	Cluster_2
GO:0006084	acetyl-CoA metabolic process	6	0.794702	0.00157656	Q6H798, E3WF37, Q6Z1G7, B7E707, Q339V1, Q654V6	6.75747	0.0448553	Cluster_2
GO:0009084	glutamine family amino acid biosynthetic process	6	0.794702	0.00709567	Q7XU28, Q6YVI0, Q69RJ0, Q0DG35, P14656, Q6AV34	4.85693	0.119613	Cluster_2
GO:0009206	purine ribonucleoside triphosphate biosynthetic process	6	0.794702	0.0199145	Q6Z8K7, A0A067Y2M2, Q0IMS5, Q7G3Y4, Q07661, Q8GTK7	3.79078	0.246496	Cluster_2
GO:0009145	purine nucleoside triphosphate biosynthetic process	6	0.794702	0.0199145	Q6Z8K7, A0A067Y2M2, Q0IMS5, Q7G3Y4, Q07661, Q8GTK7	3.79078	0.246496	Cluster_2
GO:0010038	response to metal ion	6	0.794702	0.04259	Q67W82, Q9AXB0, Q0D9C4, Q67U26, Q6H563, Q6Z8P2	3.10844	0.396554	Cluster_2
GO:0009201	ribonucleoside triphosphate biosynthetic process	6	0.794702	0.0491213	Q6Z8K7, A0A067Y2M2, Q0IMS5, Q7G3Y4, Q07661, Q8GTK7	2.98888	0.428299	Cluster_2
GO:0071616	acyl-CoA biosynthetic process	5	0.662252	0.00160334	Q6H798, Q8S6N5, Q6Z1G7, B7E707, Q654V6	9.2513	0.0448553	Cluster_2
GO:0035384	thioester biosynthetic process	5	0.662252	0.00160334	Q6H798, Q8S6N5, Q6Z1G7, B7E707, Q654V6	9.2513	0.0448553	Cluster_2
GO:0009768	photosynthesis, light harvesting in photosystem I	5	0.662252	0.00212032	Q53N83, P12330, Q6Z411, Q6ZL95, Q6H748	8.63455	0.0536137	Cluster_2
GO:0006108	malate metabolic process	5	0.662252	0.00532773	Q42972, Q0JJQ7, Q6YYW3, Q94JA2, Q5QLS8	6.81675	0.101399	Cluster_2
GO:0006573	valine metabolic process	5	0.662252	0.00532773	Q6Z4E4, Q53L28, Q0E0Z3, Q336U0, Q2QUG2	6.81675	0.101399	Cluster_2
GO:0042168	heme metabolic process	5	0.662252	0.00774073	Q10LR9, Q9AXB0, Q6ZL16, Q5Z8V9, Q7XPL2	6.16753	0.12374	Cluster_2
GO:0009765	photosynthesis, light harvesting	5	0.662252	0.0107781	Q53N83, P12330, Q6Z411, Q6ZL95, Q6H748	5.63123	0.161672	Cluster_2
GO:0019682	glyceraldehyde-3-phosphate metabolic process	5	0.662252	0.0300968	Q84ZY2, Q7XWP9, Q6K8J4, Q8W250, Q7EYK9	4.17801	0.331694	Cluster_2
GO:0006739	NADP metabolic process	5	0.662252	0.0300968	Q84ZY2, Q7XWP9, Q7EYK9, Q0JBV4, Q338Z4	4.17801	0.331694	Cluster_2
GO:0042542	response to hydrogen peroxide	5	0.662252	0.0300968	Q84UI5, E5D3J5, Q0D9C4, Q0IMS5, B7EAG0	4.17801	0.331694	Cluster_2
GO:0046131	pyrimidine ribonucleoside metabolic process	5	0.662252	0.0300968	Q7XKC8, Q8S0I1, Q0IMS5, Q8RZA1, Q07661	4.17801	0.331694	Cluster_2
GO:0006213	pyrimidine nucleoside metabolic process	5	0.662252	0.0333827	Q7XKC8, Q8S0I1, Q0IMS5, Q8RZA1, Q07661	4.04744	0.358106	Cluster_2
GO:0006541	glutamine metabolic process	5	0.662252	0.0333827	Q10NW0, Q69RJ0, Q0DG35, Q10MX3, P14656	4.04744	0.358106	Cluster_2
GO:0002183	cytoplasmic translational initiation	5	0.662252	0.0368695	Q6K2P9, Q5Z6D2, Q84LG6, Q69W36, Q6Z2Z4	3.92479	0.366112	Cluster_2
GO:0015995	chlorophyll biosynthetic process	5	0.662252	0.0405579	Q10LR9, Q9AXB0, Q10LX6, Q5Z8V9, Q7XPL2	3.80936	0.392281	Cluster_2
GO:1901661	quinone metabolic process	5	0.662252	0.0444481	Q7Y0E6, Q69Y16, Q6K6A4, Q6ZI86, Q7XVF8	3.70052	0.396554	Cluster_2
GO:1901663	quinone biosynthetic process	5	0.662252	0.0444481	Q7Y0E6, Q69Y16, Q6K6A4, Q6ZI86, Q7XVF8	3.70052	0.396554	Cluster_2
GO:0042181	ketone biosynthetic process	5	0.662252	0.0444481	Q7Y0E6, Q69Y16, Q6K6A4, Q6ZI86, Q7XVF8	3.70052	0.396554	Cluster_2
GO:0006782	protoporphyrinogen IX biosynthetic process	4	0.529801	0.00557554	Q10LR9, Q9AXB0, Q5Z8V9, Q7XPL2	10.3615	0.102799	Cluster_2
GO:0046501	protoporphyrinogen IX metabolic process	4	0.529801	0.00557554	Q10LR9, Q9AXB0, Q5Z8V9, Q7XPL2	10.3615	0.102799	Cluster_2
GO:0006085	acetyl-CoA biosynthetic process	4	0.529801	0.00744899	Q6H798, Q6Z1G7, B7E707, Q654V6	9.4195	0.120961	Cluster_2
GO:0042327	positive regulation of phosphorylation	4	0.529801	0.0219144	Q10PS3, Q0DP22, Q6L4F8, P49027	6.47591	0.263868	Cluster_2
GO:0006783	heme biosynthetic process	4	0.529801	0.030171	Q10LR9, Q9AXB0, Q5Z8V9, Q7XPL2	5.75636	0.331694	Cluster_2
GO:0045937	positive regulation of phosphate metabolic process	4	0.529801	0.030171	Q10PS3, Q0DP22, Q6L4F8, P49027	5.75636	0.331694	Cluster_2
GO:0010562	positive regulation of phosphorus metabolic process	4	0.529801	0.030171	Q10PS3, Q0DP22, Q6L4F8, P49027	5.75636	0.331694	Cluster_2
GO:0006206	pyrimidine nucleobase metabolic process	4	0.529801	0.0451846	Q6Z4E4, Q7XKC8, Q6Z744, Q8RZA1	4.93403	0.397894	Cluster_2
GO:1901004	ubiquinone-6 metabolic process	3	0.397351	0.00433307	Q6K6A4, Q6ZI86, Q7XVF8	25.9036	0.0924039	Cluster_2
GO:1901006	ubiquinone-6 biosynthetic process	3	0.397351	0.00433307	Q6K6A4, Q6ZI86, Q7XVF8	25.9036	0.0924039	Cluster_2
GO:1904951	positive regulation of establishment of protein localization	3	0.397351	0.013717	Q9SDK4, Q2QNM5, Q67WD3	15.5422	0.181187	Cluster_2
GO:0090316	positive regulation of intracellular protein transport	3	0.397351	0.013717	Q9SDK4, Q2QNM5, Q67WD3	15.5422	0.181187	Cluster_2
GO:0006552	leucine catabolic process	3	0.397351	0.013717	Q2QMG2, Q75IM9, Q6YZ75	15.5422	0.181187	Cluster_2
GO:0070201	regulation of establishment of protein localization	3	0.397351	0.013717	Q9SDK4, Q2QNM5, Q67WD3	15.5422	0.181187	Cluster_2
GO:0032388	positive regulation of intracellular transport	3	0.397351	0.013717	Q9SDK4, Q2QNM5, Q67WD3	15.5422	0.181187	Cluster_2
GO:1903829	positive regulation of cellular protein localization	3	0.397351	0.013717	Q9SDK4, Q2QNM5, Q67WD3	15.5422	0.181187	Cluster_2
GO:0033157	regulation of intracellular protein transport	3	0.397351	0.013717	Q9SDK4, Q2QNM5, Q67WD3	15.5422	0.181187	Cluster_2
GO:0051223	regulation of protein transport	3	0.397351	0.013717	Q9SDK4, Q2QNM5, Q67WD3	15.5422	0.181187	Cluster_2
GO:0090087	regulation of peptide transport	3	0.397351	0.013717	Q9SDK4, Q2QNM5, Q67WD3	15.5422	0.181187	Cluster_2
GO:0051222	positive regulation of protein transport	3	0.397351	0.013717	Q9SDK4, Q2QNM5, Q67WD3	15.5422	0.181187	Cluster_2
GO:0034308	primary alcohol metabolic process	3	0.397351	0.0200539	Q5QNF2, Q5Z790, Q0JFH7	12.9518	0.246496	Cluster_2
GO:1902074	response to salt	3	0.397351	0.0200539	Q0D9C4, B9F3B6, B7EAG0	12.9518	0.246496	Cluster_2
GO:0006574	valine catabolic process	3	0.397351	0.0200539	Q6Z4E4, Q336U0, Q2QUG2	12.9518	0.246496	Cluster_2
GO:0033356	UDP-L-arabinose metabolic process	3	0.397351	0.0273662	Q5Z8Y4, Q8H8T0, Q7FAY6	11.1016	0.318672	Cluster_2
GO:0006086	acetyl-CoA biosynthetic process from pyruvate	3	0.397351	0.0273662	Q6Z1G7, B7E707, Q654V6	11.1016	0.318672	Cluster_2
GO:0051050	positive regulation of transport	3	0.397351	0.0273662	Q9SDK4, Q2QNM5, Q67WD3	11.1016	0.318672	Cluster_2
GO:0000105	histidine biosynthetic process	3	0.397351	0.0355694	Q10S55, Q10NW0, Q5NAY4	9.71386	0.361826	Cluster_2
GO:0046113	nucleobase catabolic process	3	0.397351	0.0355694	Q6Z4E4, Q6Z744, Q7F1K9	9.71386	0.361826	Cluster_2
GO:0052803	imidazole-containing compound metabolic process	3	0.397351	0.0355694	Q10S55, Q10NW0, Q5NAY4	9.71386	0.361826	Cluster_2
GO:0019673	GDP-mannose metabolic process	3	0.397351	0.0355694	Q5VPH2, Q7XPW5, Q941T9	9.71386	0.361826	Cluster_2
GO:1903827	regulation of cellular protein localization	3	0.397351	0.0355694	Q9SDK4, Q2QNM5, Q67WD3	9.71386	0.361826	Cluster_2
GO:0006547	histidine metabolic process	3	0.397351	0.0355694	Q10S55, Q10NW0, Q5NAY4	9.71386	0.361826	Cluster_2
GO:0032880	regulation of protein localization	3	0.397351	0.0445843	Q9SDK4, Q2QNM5, Q67WD3	8.63455	0.396554	Cluster_2
GO:0072529	pyrimidine-containing compound catabolic process	3	0.397351	0.0445843	Q6Z4E4, Q8S0I1, Q6Z744	8.63455	0.396554	Cluster_2
GO:0071038	nuclear polyadenylation-dependent tRNA catabolic process	3	0.397351	0.0445843	Q69T30, Q5JLX2, B7ELW5	8.63455	0.396554	Cluster_2
GO:0016078	tRNA catabolic process	3	0.397351	0.0445843	Q69T30, Q5JLX2, B7ELW5	8.63455	0.396554	Cluster_2
GO:0043633	polyadenylation-dependent RNA catabolic process	3	0.397351	0.0445843	Q69T30, Q5JLX2, B7ELW5	8.63455	0.396554	Cluster_2
GO:0071029	nuclear ncRNA surveillance	3	0.397351	0.0445843	Q69T30, Q5JLX2, B7ELW5	8.63455	0.396554	Cluster_2
GO:0043634	polyadenylation-dependent ncRNA catabolic process	3	0.397351	0.0445843	Q69T30, Q5JLX2, B7ELW5	8.63455	0.396554	Cluster_2
GO:0071046	nuclear polyadenylation-dependent ncRNA catabolic process	3	0.397351	0.0445843	Q69T30, Q5JLX2, B7ELW5	8.63455	0.396554	Cluster_2
GO:0071035	nuclear polyadenylation-dependent rRNA catabolic process	3	0.397351	0.0445843	Q69T30, Q5JLX2, B7ELW5	8.63455	0.396554	Cluster_2
