# Supplementary material for: Quantitative Proteomic Analysis Deciphers the Molecular Mechanism for Endosperm Nuclear Division in Early Rice Seed Development
Source: Plants (Basel). 2023 Oct 29;12(21):3715. doi: 10.3390/plants12213715 (PMC10650807; doi:10.3390/plants12213715)
Supplement: Supplementary file 1 [file plants-12-03715-s001.zip › Supplementary Table S5. GO enrichment analysis of identified proteins in 1 DAP seeds.xlsx]

## Sheet: Table S5
Supplementary Table S5. GO enrichment analysis of identified proteins in 1 DAP seeds
Term	Name	Count	%	PValue	Genes	Fold Enrichment	FDR	Cluster
GO:0010467	gene expression	125	25.2016	2.55666e-06	Q943F3, Q6I608, Q5VNM3, Q7XTT4, Q0J7U6, Q2QNF3, Q0DIR7, Q688X1, Q6ZD96, Q5WMY3, B7EWY9, P29545, Q33BE1, Q84L14, Q6YS30, Q69LD0, Q0E446, B9FEZ1, P93407, Q6Z5M6, Q2QME5, Q94HF1, Q69MW7, B7F5C0, Q6YY64, Q6AUF5, Q6K4P1, Q6K8U8, Q6H7T1, Q10LR6, Q6ZLP8, Q7XTJ6, B9FXV5, Q8LH97, Q6K8D9, Q6K1W6, Q6ZIA1, Q7XMK8, Q9ARZ9, Q93WM3, Q10P27, Q7XIK5, Q6EUQ7, Q9LWS2, Q8H2J8, Q6Z1C0, Q10PC8, Q0INR5, Q75LR5, Q9AWS9,…	1.45932	0.000144025	Cluster_1
GO:1901566	organonitrogen compound biosynthetic process	120	24.1935	7.32484e-39	Q943F3, A2ZW27, Q6I608, Q6ZG77, Q0JKD0, Q2QNF3, Q0DIR7, Q688X1, Q6ZD96, Q5WMY3, Q7XCS3, B7EWY9, P29545, Q5TKF4, Q84L14, Q9AR38, Q69LD0, Q0E446, B9FEZ1, P93407, Q7XXS4, Q2QME5, Q94HF1, Q6YY64, Q6AUF5, Q10DR8, Q8H4X9, Q6K4P1, Q6K8U8, Q69LA6, Q6H7T1, Q10LR6, Q6ZLP8, Q8LH97, Q851Z6, Q2QT32, Q6K1W6, Q6ZIA1, Q7DNB0, Q9ARZ9, Q93WM3, Q10P27, Q7XIK5, Q6EUQ7, Q6ZD89, V5K4U2, Q9LWS2, Q6Z4A7, Q8H2J8, Q0INR5,…	3.73239	2.16632e-36	Cluster_1
GO:0034645	cellular macromolecule biosynthetic process	111	22.379	6.32384e-06	Q943F3, Q2R482, Q6K9U2, Q84MQ4, Q6H6P8, Q6I608, B7E905, Q5VNM3, Q762A6, Q0J7U6, Q2QNF3, Q109G2, Q0DIR7, Q688X1, Q8GTK0, Q6ZD96, Q5WMY3, Q6L510, P49216, Q0DK10, Q6K8B8, Q8LNL2, B7EWY9, P29545, Q688T8, P51431, Q84L14, P0DKK2, Q9AV77, Q0IQF7, Q69LD0, P35686, Q0JDZ7, Q6YSX0, Q0E446, B9FEZ1, Q6ZIQ1, P56724, P93407, B7EBT7, Q2QME5, Q94HF1, Q69MW7, B9FE55, Q6YY64, Q6AUF5, Q8H5N0, Q6YS69, Q6K4P1, Q10LV9,…	1.48329	0.000299244	Cluster_1
GO:0043603	cellular amide metabolic process	104	20.9677	7.9204e-38	Q943F3, Q8LHD1, Q84MQ4, Q8H8D6, Q6I608, B7E905, Q5VNM3, Q762A6, Q2QNF3, Q109G2, Q0DIR7, Q688X1, Q6ZD96, Q5WMY3, Q6L510, P49216, Q0DK10, Q6K8B8, Q8LNL2, B7EWY9, P29545, P51431, Q84L14, P0DKK2, Q9AV77, Q0IQF7, Q69LD0, P35686, Q0JDZ7, Q2QVC1, Q6YSX0, Q0E446, B9FEZ1, Q6ZIQ1, P56724, P93407, B7EBT7, Q2QME5, Q94HF1, B9FE55, Q6YY64, Q6AUF5, Q8H5N0, Q6YS69, Q6K4P1, Q10LV9, Q8S7Q0, Q6K4T1, Q53JG0, Q6K8U8,…	4.22149	1.87397e-35	Cluster_1
GO:0006518	peptide metabolic process	95	19.1532	1.11648e-36	Q943F3, Q8LHD1, Q84MQ4, Q8H8D6, B7E905, Q6I608, Q762A6, Q2QNF3, Q0DIR7, Q688X1, Q6ZD96, Q5WMY3, Q6L510, P49216, Q0DK10, Q6K8B8, Q8LNL2, B7EWY9, P29545, P51431, Q84L14, P0DKK2, Q0IQF7, Q9AV77, Q69LD0, P35686, Q0JDZ7, Q6YSX0, Q0E446, B9FEZ1, Q6ZIQ1, P56724, P93407, Q2QME5, B7EBT7, Q94HF1, B9FE55, Q6YY64, Q6AUF5, Q8H5N0, Q6YS69, Q6K4P1, Q10LV9, Q8S7Q0, Q6K4T1, Q53JG0, Q6K8U8, Q6H7T1, Q10LR6, Q7XJB4,…	4.51584	2.20133e-34	Cluster_1
GO:0043604	amide biosynthetic process	94	18.9516	2.32795e-39	Q943F3, Q84MQ4, B7E905, Q6I608, Q762A6, Q2QNF3, Q0DIR7, Q688X1, Q6ZD96, Q5WMY3, Q6L510, P49216, Q0DK10, Q6K8B8, Q8LNL2, B7EWY9, P29545, P51431, Q84L14, P0DKK2, Q0IQF7, Q9AV77, Q69LD0, P35686, Q0JDZ7, Q2QVC1, Q6YSX0, Q0E446, B9FEZ1, Q6ZIQ1, P56724, P93407, Q2QME5, B7EBT7, Q94HF1, B9FE55, Q6YY64, Q6AUF5, Q8H5N0, Q6YS69, Q6K4P1, Q10LV9, Q8S7Q0, Q6K4T1, Q53JG0, Q6K8U8, Q6H7T1, Q10LR6, Q7XJB4, Q5SNH7,…	4.92009	9.17988e-37	Cluster_1
GO:0006412	translation	92	18.5484	2.29428e-41	Q943F3, Q84MQ4, B7E905, Q6I608, Q762A6, Q2QNF3, Q0DIR7, Q688X1, Q6ZD96, Q5WMY3, Q6L510, P49216, Q0DK10, Q6K8B8, Q8LNL2, B7EWY9, P29545, P51431, Q84L14, P0DKK2, Q0IQF7, Q9AV77, Q69LD0, P35686, Q0JDZ7, Q6YSX0, Q0E446, B9FEZ1, Q6ZIQ1, P56724, P93407, Q2QME5, B7EBT7, Q94HF1, B9FE55, Q6YY64, Q6AUF5, Q8H5N0, Q6YS69, Q6K4P1, Q10LV9, Q8S7Q0, Q6K4T1, Q53JG0, Q6K8U8, Q6H7T1, Q10LR6, Q7XJB4, Q5SNH7, Q6ZLP8,…	5.33239	2.71414e-38	Cluster_1
GO:0043043	peptide biosynthetic process	92	18.5484	8.23337e-41	Q943F3, Q84MQ4, B7E905, Q6I608, Q762A6, Q2QNF3, Q0DIR7, Q688X1, Q6ZD96, Q5WMY3, Q6L510, P49216, Q0DK10, Q6K8B8, Q8LNL2, B7EWY9, P29545, P51431, Q84L14, P0DKK2, Q0IQF7, Q9AV77, Q69LD0, P35686, Q0JDZ7, Q6YSX0, Q0E446, B9FEZ1, Q6ZIQ1, P56724, P93407, Q2QME5, B7EBT7, Q94HF1, B9FE55, Q6YY64, Q6AUF5, Q8H5N0, Q6YS69, Q6K4P1, Q10LV9, Q8S7Q0, Q6K4T1, Q53JG0, Q6K8U8, Q6H7T1, Q10LR6, Q7XJB4, Q5SNH7, Q6ZLP8,…	5.25185	4.87004e-38	Cluster_1
GO:0019752	carboxylic acid metabolic process	51	10.2823	6.23541e-07	Q852M0, Q0DD43, Q10N79, A2ZW27, Q8S7N6, P29250, Q6ZG77, Q5ZED1, Q0JKD0, Q7XCS3, Q10QW1, Q8LR75, Q7XZH5, P43279, P42862, Q9AUV6, Q2QVC1, Q5JMX9, Q0E4Q5, Q94JJ0, Q6EUF8, Q6Z744, Q8H4X9, A3C4S4, Q8H631, Q69LA6, A3BH68, Q7XTJ3, Q10R10, Q688Q8, B9FLB9, Q6ZHC3, Q851Z6, Q93VT8, Q2QT32, Q10LW8, Q7XVM2, S4TZU3, Q6H703, Q9SDG5, Q93WM3, Q2RB23, A0A0P0V5B4, P17784, Q6Z4A7, Q7XPV4, Q6ZDY8, Q10A14, Q6Z965, Q69…	2.1156	4.91766e-05	Cluster_1
GO:0043436	oxoacid metabolic process	51	10.2823	1.11363e-06	Q852M0, Q0DD43, Q10N79, A2ZW27, Q8S7N6, P29250, Q6ZG77, Q5ZED1, Q0JKD0, Q7XCS3, Q10QW1, Q8LR75, Q7XZH5, P43279, P42862, Q9AUV6, Q2QVC1, Q5JMX9, Q0E4Q5, Q94JJ0, Q6EUF8, Q6Z744, Q8H4X9, A3C4S4, Q8H631, Q69LA6, A3BH68, Q7XTJ3, Q10R10, Q688Q8, B9FLB9, Q6ZHC3, Q851Z6, Q93VT8, Q2QT32, Q10LW8, Q7XVM2, S4TZU3, Q6H703, Q9SDG5, Q93WM3, Q2RB23, A0A0P0V5B4, P17784, Q6Z4A7, Q7XPV4, Q6ZDY8, Q10A14, Q6Z965, Q69…	2.07461	7.39457e-05	Cluster_1
GO:0006082	organic acid metabolic process	51	10.2823	1.18763e-06	Q852M0, Q0DD43, Q10N79, A2ZW27, Q8S7N6, P29250, Q6ZG77, Q5ZED1, Q0JKD0, Q7XCS3, Q10QW1, Q8LR75, Q7XZH5, P43279, P42862, Q9AUV6, Q2QVC1, Q5JMX9, Q0E4Q5, Q94JJ0, Q6EUF8, Q6Z744, Q8H4X9, A3C4S4, Q8H631, Q69LA6, A3BH68, Q7XTJ3, Q10R10, Q688Q8, B9FLB9, Q6ZHC3, Q851Z6, Q93VT8, Q2QT32, Q10LW8, Q7XVM2, S4TZU3, Q6H703, Q9SDG5, Q93WM3, Q2RB23, A0A0P0V5B4, P17784, Q6Z4A7, Q7XPV4, Q6ZDY8, Q10A14, Q6Z965, Q69…	2.07015	7.39457e-05	Cluster_1
GO:0044085	cellular component biogenesis (Cellular component organization-GO:0071840)	48	9.67742	0.00150367	Q6K8U8, Q6H7T1, Q10QR1, Q10NP6, Q5W708, Q6I608, Q7XTT4, Q6H5D1, Q0ITS8, Q69L77, Q688X1, Q109G2, Q0DHL4, Q6ZD96, Q0DFV9, B7EWY9, Q7XMK8, Q5VND6, Q6YS30, Q0IQF7, Q0JDZ7, Q53WK4, Q851P9, B9FEZ1, Q5VMJ3, Q0D3Z9, Q7G8Y3, B7EBT7, Q6Z1C0, Q2QME5, Q94HF1, Q69MW7, Q0JAC6, B5BQV2, Q6YY64, Q6YS69, Q8LIM1, P40978, P0DKK7, Q6K4P1, Q6I5Z8, Q10LV9, Q0JCK5, Q8S7Q0, Q53JG0	1.58978	0.0258932	Cluster_1
GO:0022613	ribonucleoprotein complex biogenesis	37	7.45968	6.12509e-09	Q6K8U8, Q6H7T1, Q10NP6, Q6I608, Q7XTT4, Q6H5D1, Q0ITS8, Q69L77, Q688X1, Q109G2, Q6ZD96, Q0DFV9, B7EWY9, Q7XMK8, Q6YS30, Q0IQF7, Q0JDZ7, B9FEZ1, B7EBT7, Q6Z1C0, Q2QME5, Q94HF1, Q0JAC6, B5BQV2, Q6YY64, Q6YS69, Q8LIM1, P40978, P0DKK7, Q6K4P1, Q6I5Z8, Q10LV9, Q8S7Q0, Q53JG0	3.02651	7.24598e-07	Cluster_1
GO:0044265	cellular macromolecule catabolic process	32	6.45161	0.00904444	Q10RP0, Q5Z6P9, Q10CD7, Q5ZA32, Q6ZJ18, Q5VNM3, Q6Z7B0, Q7Y140, Q6H7I9, B9FM64, Q6Z875, P46466, A0A0P0WGF4, B7FAL5, Q6ZKC1, Q5JK78, Q9ARZ9, Q5VPF1, P51431, B7F961, Q6H547, Q5VMN4, Q7XV86, P52428, Q7XE16, Q6Z5M6, Q9LSU0, Q10PC8, Q6K7A3, Q7XU95, Q6Z921, Q0JCK5	1.61025	0.0972688	Cluster_1
GO:0033554	cellular response to stress	31	6.25	0.00177187	Q10RP0, Q852M0, Q6K826, Q2R482, Q5Z6P9, Q6K9U2, Q10SR3, Q53LQ0, Q9SDD6, Q6Z7B0, Q9AV81, Q84TA1, Q6KAJ4, B9G4B3, Q7Y140, Q0J0U8, B9FM64, Q2QX93, Q6ZKC1, E0X6U7, Q69QD5, Q6L509, Q69Y99, Q7XV86, P93407, Q53NM9, Q7XE16, Q2QMG7, Q10H93, Q10NA9, Q5JKB0	1.82477	0.0291128	Cluster_1
GO:0006457	protein folding	30	6.04839	7.24609e-13	Q5Z9N8, Q6K826, Q10SR3, Q53LQ0, Q6Z7B0, Q84TA1, B9G4B3, Q7Y140, Q6K8D4, Q0J0U8, E0X6U7, Q69QD5, Q6L509, P0DO03, Q84PD0, Q69Y99, A3C0C6, Q7XV86, Q6YUA7, Q53NM9, Q6F3B0, Q10NA9, Q0IN14, B9FK56, Q75HJ3, Q7F1F2, Q6Z0G0	5.17677	1.07152e-10	Cluster_1
GO:0043933	macromolecular complex subunit organization	30	6.04839	0.00152405	Q6H7T1, Q10NP6, Q0ITS8, Q69L77, Q688X1, Q109G2, Q0DHL4, B7EWY9, Q7XMK8, Q5VND6, Q53WK4, Q851P9, B9FEZ1, Q6ZIQ1, Q5VMJ3, Q0D3Z9, Q7G8Y3, B7EBT7, Q2QME5, Q94HF1, B9FE55, Q69MW7, Q6YY64, Q6YS69, P40978, Q6K4P1, Q10LV9, Q8S7Q0, Q53JG0	1.86773	0.0258932	Cluster_1
GO:0022607	cellular component assembly	30	6.04839	0.0106914	Q6H7T1, Q10NP6, Q5W708, Q0ITS8, Q69L77, Q688X1, Q109G2, Q0DHL4, B7EWY9, Q7XMK8, Q5VND6, Q53WK4, Q851P9, B9FEZ1, Q5VMJ3, Q0D3Z9, Q7G8Y3, B7EBT7, Q2QME5, Q94HF1, Q69MW7, Q6YY64, Q6YS69, P40978, Q6K4P1, Q10LV9, Q0JCK5, Q8S7Q0, Q53JG0	1.62423	0.109982	Cluster_1
GO:0044283	small molecule biosynthetic process	29	5.84677	0.00127144	Q69LA6, Q0DD43, Q10N79, A2ZW27, Q688Q8, P29250, Q6ZG77, O64437, Q5ZED1, Q0JKD0, Q7XCS3, Q851Z6, Q10QW1, Q8LR75, Q93VT8, Q2QT32, Q7XZH5, P42862, Q6ZIK0, Q9AUV6, Q2QVC1, Q2RB23, P17784, Q6Z4A7, Q7XXS4, Q6Z965, Q6Z744, Q69K00, A3C4S4	1.91595	0.0235017	Cluster_1
GO:1901135	carbohydrate derivative metabolic process	29	5.84677	0.00806546	Q0DD43, A3BH68, Q7XTJ3, Q8S7N6, Q0JLH6, Q65XA2, Q0DZE5, Q8LR75, A0A0P0WPJ2, Q5JNC6, P42862, Q7DNB0, Q5TKF4, Q6H703, Q9AUV6, V5K4U2, A0A0P0V5B4, P17784, Q5N7W3, Q6H4M9, Q94JJ0, Q6ZDQ1, Q10N92, Q6ZDY8, Q8H4X9, Q69K00, Q10DR8, Q10M57, Q7XC37	1.67829	0.0883467	Cluster_1
GO:0042254	ribosome biogenesis	27	5.44355	3.01365e-06	B7EWY9, Q6K8U8, Q6H7T1, Q6YS30, Q0IQF7, Q6I608, Q0JDZ7, Q7XTT4, Q6H5D1, B9FEZ1, Q0ITS8, B7EBT7, Q6Z1C0, Q69L77, Q0JAC6, B5BQV2, Q6ZD96, Q6YY64, Q0DFV9, Q8LIM1, P40978, P0DKK7, Q6I5Z8, Q53JG0	2.8581	0.000155007	Cluster_1
GO:0065003	macromolecular complex assembly	27	5.44355	0.00145946	Q6H7T1, Q10NP6, Q0ITS8, Q69L77, Q688X1, Q109G2, Q0DHL4, B7EWY9, Q7XMK8, Q5VND6, Q53WK4, Q851P9, B9FEZ1, Q5VMJ3, Q0D3Z9, B7EBT7, Q2QME5, Q94HF1, Q69MW7, Q6YY64, Q6YS69, P40978, Q6K4P1, Q10LV9, Q8S7Q0, Q53JG0	1.95468	0.0257694	Cluster_1
GO:0030163	protein catabolic process	27	5.44355	0.0170877	Q10RP0, Q5Z6P9, Q10CD7, Q6ZJ18, Q6Z7B0, Q7Y140, Q6H7I9, B9FM64, Q6Z875, P46466, A0A0P0WGF4, Q6ZKC1, Q5JK78, Q9ARZ9, Q5VPF1, P51431, P0DKK0, B7F961, Q5VMN4, Q7XV86, P52428, Q7XE16, Q9LSU0, Q6K7A3, Q7XU95, Q6Z921, Q0JCK5	1.61447	0.157928	Cluster_1
GO:0034622	cellular macromolecular complex assembly	26	5.24194	0.000923055	Q6H7T1, Q10NP6, Q0ITS8, Q69L77, Q688X1, Q109G2, B7EWY9, Q7XMK8, Q5VND6, Q53WK4, Q851P9, B9FEZ1, Q5VMJ3, Q0D3Z9, B7EBT7, Q2QME5, Q94HF1, Q69MW7, Q6YY64, Q6YS69, P40978, Q6K4P1, Q10LV9, Q8S7Q0, Q53JG0	2.05555	0.0179012	Cluster_1
GO:0044712	single-organism catabolic process	26	5.24194	0.0035416	Q10RP0, Q852M0, Q0DD43, A3BH68, Q7XTJ3, Q0DWH1, Q8S7N6, Q6Z7B0, B9FLB9, Q7Y140, Q8LR75, Q2QT32, P42862, Q10LW8, Q7XVM2, Q6H703, Q5JLP6, Q7XV86, P17784, Q5JMX9, Q94JJ0, Q7XE16, Q7XPV4, Q6Z744, Q69K00, Q8H631	1.86089	0.0450507	Cluster_1
GO:0051603	proteolysis involved in cellular protein catabolic process	26	5.24194	0.0181252	Q10RP0, Q5Z6P9, Q10CD7, Q6ZJ18, Q6Z7B0, Q7Y140, Q6H7I9, B9FM64, Q6Z875, P46466, A0A0P0WGF4, Q6ZKC1, Q5JK78, Q9ARZ9, Q5VPF1, P51431, B7F961, Q5VMN4, Q7XV86, P52428, Q7XE16, Q9LSU0, Q6K7A3, Q7XU95, Q6Z921, Q0JCK5	1.62405	0.166218	Cluster_1
GO:0044257	cellular protein catabolic process	26	5.24194	0.0188453	Q10RP0, Q5Z6P9, Q10CD7, Q6ZJ18, Q6Z7B0, Q7Y140, Q6H7I9, B9FM64, Q6Z875, P46466, A0A0P0WGF4, Q6ZKC1, Q5JK78, Q9ARZ9, Q5VPF1, P51431, B7F961, Q5VMN4, Q7XV86, P52428, Q7XE16, Q9LSU0, Q6K7A3, Q7XU95, Q6Z921, Q0JCK5	1.6187	0.169419	Cluster_1
GO:0019637	organophosphate metabolic process	26	5.24194	0.0256207	Q69LA6, Q0DD43, A3BH68, Q7XTJ3, Q8S7N6, O64437, Q0JLH6, B7FA34, Q0DZE5, Q8LR75, Q5JNC6, P42862, Q7DNB0, Q5TKF4, Q6H703, V5K4U2, A0A0P0V5B4, P17784, Q6H4M9, Q94JJ0, Q6ZDY8, Q8H4X9, Q69K00, Q10DR8, Q10M57, Q7XC37	1.57208	0.20903	Cluster_1
GO:0055086	nucleobase-containing small molecule metabolic process	23	4.6371	0.00063194	Q7DNB0, A3BH68, Q0DD43, Q5TKF4, Q7XTJ3, Q6H703, Q8S7N6, V5K4U2, A0A0P0V5B4, P17784, Q6H4M9, Q0JLH6, Q94JJ0, Q6ZDY8, Q0DZE5, Q6Z744, Q8LR75, Q8H4X9, Q69K00, Q10DR8, Q10M57, Q7XC37, P42862	2.24594	0.0126709	Cluster_1
GO:0006520	cellular amino acid metabolic process	23	4.6371	0.00160469	Q852M0, Q7XVM2, Q69LA6, Q10N79, Q10R10, Q93WM3, A2ZW27, Q688Q8, Q6ZG77, Q2QVC1, A0A0P0V5B4, Q2RB23, Q6Z4A7, Q5JMX9, B9FLB9, Q0JKD0, Q10A14, Q6ZHC3, Q7XCS3, Q6Z744, Q851Z6, Q8H4X9, Q2QT32	2.08938	0.0267373	Cluster_1
GO:0002181	cytoplasmic translation	22	4.43548	6.24687e-15	Q6K8U8, Q5SNH7, Q6I608, Q6YSX0, Q762A6, Q6ZIQ1, Q2QME5, Q94HF1, Q2QNF3, B9FE55, Q688X1, Q6YY64, Q6L510, Q6YS69, Q8H8S1, Q6K4P1, Q10LV9, Q8S7Q0, Q6K1W6, Q6ZIA1	9.55621	1.05572e-12	Cluster_1
GO:0009259	ribonucleotide metabolic process	22	4.43548	2.67998e-06	Q7DNB0, A3BH68, Q0DD43, Q5TKF4, Q7XTJ3, Q6H703, Q8S7N6, V5K4U2, A0A0P0V5B4, P17784, Q6H4M9, Q0JLH6, Q94JJ0, Q6ZDY8, Q0DZE5, Q8LR75, Q8H4X9, Q69K00, Q10DR8, Q10M57, Q7XC37, P42862	3.35238	0.00014411	Cluster_1
GO:0019693	ribose phosphate metabolic process	22	4.43548	1.41318e-05	Q7DNB0, A3BH68, Q0DD43, Q5TKF4, Q7XTJ3, Q6H703, Q8S7N6, V5K4U2, A0A0P0V5B4, P17784, Q6H4M9, Q0JLH6, Q94JJ0, Q6ZDY8, Q0DZE5, Q8LR75, Q8H4X9, Q69K00, Q10DR8, Q10M57, Q7XC37, P42862	3.01228	0.000573473	Cluster_1
GO:0009117	nucleotide metabolic process	22	4.43548	0.000248231	Q7DNB0, A3BH68, Q0DD43, Q5TKF4, Q7XTJ3, Q6H703, Q8S7N6, V5K4U2, A0A0P0V5B4, P17784, Q6H4M9, Q0JLH6, Q94JJ0, Q6ZDY8, Q0DZE5, Q8LR75, Q8H4X9, Q69K00, Q10DR8, Q10M57, Q7XC37, P42862	2.46703	0.00554071	Cluster_1
GO:0006753	nucleoside phosphate metabolic process	22	4.43548	0.000442248	Q7DNB0, A3BH68, Q0DD43, Q5TKF4, Q7XTJ3, Q6H703, Q8S7N6, V5K4U2, A0A0P0V5B4, P17784, Q6H4M9, Q0JLH6, Q94JJ0, Q6ZDY8, Q0DZE5, Q8LR75, Q8H4X9, Q69K00, Q10DR8, Q10M57, Q7XC37, P42862	2.3619	0.00902033	Cluster_1
GO:0032787	monocarboxylic acid metabolic process	22	4.43548	0.00153214	A3BH68, Q0DD43, Q10R10, Q7XTJ3, Q6H703, Q8S7N6, P29250, P17784, Q94JJ0, Q5ZED1, Q7XPV4, Q6Z965, Q10QW1, Q8LR75, Q69K00, Q93VT8, Q8H631, Q7XZH5, P43279, P42862, Q7XAL3, Q10LW8	2.14276	0.0258932	Cluster_1
GO:0009150	purine ribonucleotide metabolic process	21	4.23387	1.79127e-06	Q7DNB0, A3BH68, Q0DD43, Q5TKF4, Q7XTJ3, Q6H703, Q8S7N6, V5K4U2, P17784, Q6H4M9, Q0JLH6, Q94JJ0, Q6ZDY8, Q0DZE5, Q8LR75, Q8H4X9, Q69K00, Q10DR8, Q10M57, Q7XC37, P42862	3.57477	0.000105953	Cluster_1
GO:0006163	purine nucleotide metabolic process	21	4.23387	3.32551e-06	Q7DNB0, A3BH68, Q0DD43, Q5TKF4, Q7XTJ3, Q6H703, Q8S7N6, V5K4U2, P17784, Q6H4M9, Q0JLH6, Q94JJ0, Q6ZDY8, Q0DZE5, Q8LR75, Q8H4X9, Q69K00, Q10DR8, Q10M57, Q7XC37, P42862	3.4355	0.00016392	Cluster_1
GO:0072521	purine-containing compound metabolic process	21	4.23387	1.45428e-05	Q7DNB0, A3BH68, Q0DD43, Q5TKF4, Q7XTJ3, Q6H703, Q8S7N6, V5K4U2, P17784, Q6H4M9, Q0JLH6, Q94JJ0, Q6ZDY8, Q0DZE5, Q8LR75, Q8H4X9, Q69K00, Q10DR8, Q10M57, Q7XC37, P42862	3.11215	0.000573473	Cluster_1
GO:0006091	generation of precursor metabolites and energy	21	4.23387	0.000130322	Q5N760, Q7XVM2, Q688T8, A3BH68, Q0DD43, S4TZU3, Q7XTJ3, Q6H703, Q9SDG5, Q8S7N6, Q6H6P8, Q69T99, Q10MD5, P17784, Q6H4M9, Q94JJ0, Q6ZDY8, Q6EUF8, Q8LR75, Q69K00, P42862	2.66309	0.00308341	Cluster_1
GO:0022618	ribonucleoprotein complex assembly	20	4.03226	2.90621e-07	B7EWY9, Q7XMK8, Q6H7T1, Q10NP6, B9FEZ1, Q0ITS8, B7EBT7, Q2QME5, Q94HF1, Q69L77, Q688X1, Q109G2, Q6YY64, Q6YS69, P40978, Q6K4P1, Q10LV9, Q8S7Q0, Q53JG0	4.19894	2.45575e-05	Cluster_1
GO:0071826	ribonucleoprotein complex subunit organization	20	4.03226	7.29619e-07	B7EWY9, Q7XMK8, Q6H7T1, Q10NP6, B9FEZ1, Q0ITS8, B7EBT7, Q2QME5, Q94HF1, Q69L77, Q688X1, Q109G2, Q6YY64, Q6YS69, P40978, Q6K4P1, Q10LV9, Q8S7Q0, Q53JG0	3.95712	5.39462e-05	Cluster_1
GO:0046394	carboxylic acid biosynthetic process	20	4.03226	0.0225894	Q10N79, Q9AUV6, A2ZW27, Q688Q8, P29250, Q6ZG77, Q2QVC1, Q2RB23, Q6Z4A7, Q5ZED1, Q0JKD0, Q6Z965, Q7XCS3, Q6Z744, Q851Z6, Q10QW1, Q93VT8, Q2QT32, A3C4S4, Q7XZH5	1.73351	0.185578	Cluster_1
GO:0016053	organic acid biosynthetic process	20	4.03226	0.0225894	Q10N79, Q9AUV6, A2ZW27, Q688Q8, P29250, Q6ZG77, Q2QVC1, Q2RB23, Q6Z4A7, Q5ZED1, Q0JKD0, Q6Z965, Q7XCS3, Q6Z744, Q851Z6, Q10QW1, Q93VT8, Q2QT32, A3C4S4, Q7XZH5	1.73351	0.185578	Cluster_1
GO:0051186	cofactor metabolic process	19	3.83065	0.0125351	Q7XVM2, Q69LA6, A3BH68, Q0DD43, S4TZU3, Q7XTJ3, Q9AR38, Q6H703, Q8S7N6, B7EKA4, P17784, Q8W3D9, Q94JJ0, A0A0R7VIP9, Q8LR75, Q69K00, Q93VT8, Q2QT32, P42862	1.88952	0.120561	Cluster_1
GO:0010498	proteasomal protein catabolic process	18	3.62903	0.00131326	Q5JK78, Q10RP0, Q5VPF1, B7F961, Q5Z6P9, Q5VMN4, Q7XV86, Q6Z7B0, P52428, Q7XE16, Q7Y140, Q9LSU0, Q6Z921, B9FM64, Q6Z875, P46466, Q0JCK5, Q6ZKC1	2.42074	0.0235393	Cluster_1
GO:1901605	alpha-amino acid metabolic process	18	3.62903	0.00131326	Q852M0, Q7XVM2, Q10N79, Q10R10, A2ZW27, Q688Q8, Q6ZG77, Q2QVC1, A0A0P0V5B4, Q2RB23, Q6Z4A7, Q5JMX9, B9FLB9, Q0JKD0, Q7XCS3, Q851Z6, Q8H4X9, Q2QT32	2.42074	0.0235393	Cluster_1
GO:0009199	ribonucleoside triphosphate metabolic process	17	3.42742	1.29827e-05	Q7DNB0, A3BH68, Q0DD43, Q5TKF4, Q7XTJ3, Q6H703, Q8S7N6, A0A0P0V5B4, P17784, Q6H4M9, Q0JLH6, Q94JJ0, Q6ZDY8, Q8LR75, Q69K00, Q7XC37, P42862	3.7351	0.000548519	Cluster_1
GO:0009141	nucleoside triphosphate metabolic process	17	3.42742	2.62893e-05	Q7DNB0, A3BH68, Q0DD43, Q5TKF4, Q7XTJ3, Q6H703, Q8S7N6, A0A0P0V5B4, P17784, Q6H4M9, Q0JLH6, Q94JJ0, Q6ZDY8, Q8LR75, Q69K00, Q7XC37, P42862	3.52988	0.00094243	Cluster_1
GO:0009167	purine ribonucleoside monophosphate metabolic process	17	3.42742	3.00772e-05	Q7DNB0, A3BH68, Q0DD43, Q7XTJ3, Q6H703, Q8S7N6, V5K4U2, P17784, Q6H4M9, Q0JLH6, Q94JJ0, Q6ZDY8, Q0DZE5, Q8LR75, Q8H4X9, Q69K00, P42862	3.49151	0.00101661	Cluster_1
GO:0009126	purine nucleoside monophosphate metabolic process	17	3.42742	3.00772e-05	Q7DNB0, A3BH68, Q0DD43, Q7XTJ3, Q6H703, Q8S7N6, V5K4U2, P17784, Q6H4M9, Q0JLH6, Q94JJ0, Q6ZDY8, Q0DZE5, Q8LR75, Q8H4X9, Q69K00, P42862	3.49151	0.00101661	Cluster_1
GO:0009161	ribonucleoside monophosphate metabolic process	17	3.42742	7.75373e-05	Q7DNB0, A3BH68, Q0DD43, Q7XTJ3, Q6H703, Q8S7N6, V5K4U2, P17784, Q6H4M9, Q0JLH6, Q94JJ0, Q6ZDY8, Q0DZE5, Q8LR75, Q8H4X9, Q69K00, P42862	3.22833	0.00217373	Cluster_1
GO:0009123	nucleoside monophosphate metabolic process	17	3.42742	0.000103949	Q7DNB0, A3BH68, Q0DD43, Q7XTJ3, Q6H703, Q8S7N6, V5K4U2, P17784, Q6H4M9, Q0JLH6, Q94JJ0, Q6ZDY8, Q0DZE5, Q8LR75, Q8H4X9, Q69K00, P42862	3.1492	0.00267329	Cluster_1
GO:0006732	coenzyme metabolic process	17	3.42742	0.00266886	Q7XVM2, Q69LA6, A3BH68, Q0DD43, S4TZU3, Q7XTJ3, Q6H703, Q8S7N6, B7EKA4, P17784, Q94JJ0, A0A0R7VIP9, Q8LR75, Q69K00, Q93VT8, Q2QT32, P42862	2.33614	0.0343181	Cluster_1
GO:0061077	chaperone-mediated protein folding	16	3.22581	2.21604e-09	Q6K826, Q69QD5, Q6L509, Q10SR3, P0DO03, Q69Y99, A3C0C6, Q6Z7B0, Q53NM9, Q84TA1, B9G4B3, Q10NA9, Q6K8D4, Q7F1F2	7.55809	2.91286e-07	Cluster_1
GO:0009205	purine ribonucleoside triphosphate metabolic process	16	3.22581	2.37118e-05	Q7DNB0, A3BH68, Q0DD43, Q5TKF4, Q7XTJ3, Q6H703, Q8S7N6, P17784, Q6H4M9, Q0JLH6, Q94JJ0, Q6ZDY8, Q8LR75, Q69K00, Q7XC37, P42862	3.75557	0.000904872	Cluster_1
GO:0009144	purine nucleoside triphosphate metabolic process	16	3.22581	2.55147e-05	Q7DNB0, A3BH68, Q0DD43, Q5TKF4, Q7XTJ3, Q6H703, Q8S7N6, P17784, Q6H4M9, Q0JLH6, Q94JJ0, Q6ZDY8, Q8LR75, Q69K00, Q7XC37, P42862	3.73239	0.00094243	Cluster_1
GO:0055114	oxidation-reduction process	15	3.02419	0.00625208	Q5N760, Q7XVM2, Q688T8, S4TZU3, Q9SDG5, Q0DWH1, P29250, Q6H6P8, Q69T99, Q10MD5, Q6Z4A7, Q6H4M9, Q6ZDY8, Q6EUF8, Q8H631	2.28571	0.0732299	Cluster_1
GO:0006790	sulfur compound metabolic process	15	3.02419	0.0385901	Q7XVM2, Q8LHD1, S4TZU3, Q7XTJ3, Q8H8D6, B7EKA4, Q9ZRI7, Q84MN8, Q2RB23, Q6Z4A7, Q7XXS4, A0A0R7VIP9, Q7XCS3, Q93VT8, Q10M57	1.81104	0.283553	Cluster_1
GO:0046034	ATP metabolic process	14	2.82258	0.000195894	Q7DNB0, A3BH68, Q0DD43, Q7XTJ3, Q6H703, Q8S7N6, P17784, Q6H4M9, Q0JLH6, Q94JJ0, Q6ZDY8, Q8LR75, Q69K00, P42862	3.4807	0.00447299	Cluster_1
GO:0006979	response to oxidative stress	14	2.82258	0.0360148	Q6K826, Q5QNM7, Q69QD5, Q0JB49, Q654S1, Q69Y99, Q9SDD6, Q7XSU8, P93407, Q7XSU2, Q6Z965, Q9LDL0, Q7XPY0, Q7X8H7	1.8828	0.271373	Cluster_1
GO:0051085	chaperone mediated protein folding requiring cofactor	13	2.62097	1.21041e-08	Q53NM9, Q84TA1, B9G4B3, Q6K826, Q69QD5, Q6L509, Q10NA9, Q10SR3, P0DO03, Q69Y99, Q6Z7B0	9.0977	1.19326e-06	Cluster_1
GO:0051084	'de novo' posttranslational protein folding	13	2.62097	1.21041e-08	Q53NM9, Q84TA1, B9G4B3, Q6K826, Q69QD5, Q6L509, Q10NA9, Q10SR3, P0DO03, Q69Y99, Q6Z7B0	9.0977	1.19326e-06	Cluster_1
GO:0006458	'de novo' protein folding	13	2.62097	3.50741e-08	Q53NM9, Q84TA1, B9G4B3, Q6K826, Q69QD5, Q6L509, Q10NA9, Q10SR3, P0DO03, Q69Y99, Q6Z7B0	8.32671	3.19174e-06	Cluster_1
GO:0042273	ribosomal large subunit biogenesis	13	2.62097	8.13201e-06	B7EWY9, Q0ITS8, Q6K8U8, B7EBT7, Q69L77, Q0JAC6, Q6YY64, Q0DFV9, Q6I608, P0DKK7, Q6I5Z8, Q53JG0	5.11746	0.000370006	Cluster_1
GO:0070925	organelle assembly	13	2.62097	0.000993567	B7EWY9, Q0ITS8, Q7XMK8, B7EBT7, Q6H7T1, Q69L77, Q109G2, Q6YY64, P40978, Q0JCK5, B9FEZ1, Q53JG0	3.10934	0.0189579	Cluster_1
GO:0072593	reactive oxygen species metabolic process	13	2.62097	0.00260691	Q6K826, Q5QNM7, Q69QD5, Q654S1, Q69Y99, Q9SDD6, Q7XSU8, P93407, B9FLB9, Q7XSU2, Q9LDL0, Q7XPY0, Q7X8H7	2.77557	0.0340233	Cluster_1
GO:0006364	rRNA processing	13	2.62097	0.0356336	Q6Z1C0, Q6H7T1, Q69L77, Q0JAC6, Q6YS30, Q0IQF7, Q0DFV9, Q0JDZ7, Q7XTT4, P0DKK7, Q6H5D1, Q6I5Z8	1.94951	0.270221	Cluster_1
GO:0043161	proteasome-mediated ubiquitin-dependent protein catabolic process	13	2.62097	0.0437977	Q5JK78, Q10RP0, B7F961, Q5Z6P9, Q7XV86, Q6Z7B0, Q7XE16, Q7Y140, Q6Z921, Q6Z875, P46466, Q0JCK5, Q6ZKC1	1.88952	0.317869	Cluster_1
GO:0006090	pyruvate metabolic process	12	2.41935	1.2354e-05	Q94JJ0, A3BH68, Q0DD43, Q7XTJ3, Q6H703, Q8S7N6, Q8LR75, Q69K00, P17784, P43279, P42862, Q7XAL3	5.39864	0.000541288	Cluster_1
GO:0044282	small molecule catabolic process	12	2.41935	0.0080037	B9FLB9, Q852M0, Q7XVM2, Q7XPV4, Q0DWH1, Q5JLP6, Q8LR75, Q69K00, Q8H631, Q2QT32, Q5JMX9, Q10LW8	2.53344	0.0883467	Cluster_1
GO:0009266	response to temperature stimulus	12	2.41935	0.0223698	E0X6U7, Q10RI7, Q6F3B0, P0DO03, Q0DWH1, Q6ESR4, Q0J0U8, Q84PD0, Q10QW1, Q5N7W3	2.18022	0.185578	Cluster_1
GO:0008652	cellular amino acid biosynthetic process	12	2.41935	0.0223698	Q10N79, Q0JKD0, A2ZW27, Q688Q8, Q6ZG77, Q7XCS3, Q6Z744, Q851Z6, Q2QVC1, Q2QT32, Q2RB23, Q6Z4A7	2.18022	0.185578	Cluster_1
GO:0072524	pyridine-containing compound metabolic process	11	2.21774	0.00196848	Q94JJ0, Q69LA6, A3BH68, Q0DD43, Q7XTJ3, Q6H703, Q8S7N6, Q8LR75, Q69K00, P17784, P42862	3.27319	0.0299058	Cluster_1
GO:1901607	alpha-amino acid biosynthetic process	11	2.21774	0.0198397	Q10N79, Q0JKD0, A2ZW27, Q688Q8, Q6ZG77, Q7XCS3, Q851Z6, Q2QVC1, Q2QT32, Q2RB23, Q6Z4A7	2.33536	0.171316	Cluster_1
GO:0042026	protein refolding	10	2.01613	1.16474e-06	Q53NM9, Q84TA1, B9G4B3, Q6L509, Q10NA9, Q10SR3, P0DO03, Q6Z7B0	8.99773	7.39457e-05	Cluster_1
GO:0046031	ADP metabolic process	10	2.01613	4.31183e-05	Q94JJ0, A3BH68, Q0DD43, Q7XTJ3, Q6H703, Q8S7N6, Q8LR75, Q69K00, P17784, P42862	5.90476	0.00127523	Cluster_1
GO:0006757	ATP generation from ADP	10	2.01613	4.31183e-05	Q94JJ0, A3BH68, Q0DD43, Q7XTJ3, Q6H703, Q8S7N6, Q8LR75, Q69K00, P17784, P42862	5.90476	0.00127523	Cluster_1
GO:0009135	purine nucleoside diphosphate metabolic process	10	2.01613	4.31183e-05	Q94JJ0, A3BH68, Q0DD43, Q7XTJ3, Q6H703, Q8S7N6, Q8LR75, Q69K00, P17784, P42862	5.90476	0.00127523	Cluster_1
GO:0006096	glycolytic process	10	2.01613	4.31183e-05	Q94JJ0, A3BH68, Q0DD43, Q7XTJ3, Q6H703, Q8S7N6, Q8LR75, Q69K00, P17784, P42862	5.90476	0.00127523	Cluster_1
GO:0009179	purine ribonucleoside diphosphate metabolic process	10	2.01613	4.31183e-05	Q94JJ0, A3BH68, Q0DD43, Q7XTJ3, Q6H703, Q8S7N6, Q8LR75, Q69K00, P17784, P42862	5.90476	0.00127523	Cluster_1
GO:0006165	nucleoside diphosphate phosphorylation	10	2.01613	5.53225e-05	Q94JJ0, A3BH68, Q0DD43, Q7XTJ3, Q6H703, Q8S7N6, Q8LR75, Q69K00, P17784, P42862	5.72583	0.00159626	Cluster_1
GO:0046939	nucleotide phosphorylation	10	2.01613	7.90114e-05	Q94JJ0, A3BH68, Q0DD43, Q7XTJ3, Q6H703, Q8S7N6, Q8LR75, Q69K00, P17784, P42862	5.47688	0.00217373	Cluster_1
GO:0009185	ribonucleoside diphosphate metabolic process	10	2.01613	8.85914e-05	Q94JJ0, A3BH68, Q0DD43, Q7XTJ3, Q6H703, Q8S7N6, Q8LR75, Q69K00, P17784, P42862	5.39864	0.00236397	Cluster_1
GO:0042255	ribosome assembly	10	2.01613	0.00012337	Q0ITS8, B7EWY9, B7EBT7, Q6H7T1, Q69L77, Q6YY64, P40978, B9FEZ1, Q53JG0	5.17677	0.0029785	Cluster_1
GO:0009132	nucleoside diphosphate metabolic process	10	2.01613	0.000432671	Q94JJ0, A3BH68, Q0DD43, Q7XTJ3, Q6H703, Q8S7N6, Q8LR75, Q69K00, P17784, P42862	4.39424	0.00897982	Cluster_1
GO:0044724	single-organism carbohydrate catabolic process	10	2.01613	0.00221822	Q94JJ0, A3BH68, Q0DD43, Q7XTJ3, Q6H703, Q8S7N6, Q8LR75, Q69K00, P17784, P42862	3.49912	0.0318448	Cluster_1
GO:0046496	nicotinamide nucleotide metabolic process	10	2.01613	0.00359942	Q94JJ0, A3BH68, Q0DD43, Q7XTJ3, Q6H703, Q8S7N6, Q8LR75, Q69K00, P17784, P42862	3.2578	0.045299	Cluster_1
GO:0019362	pyridine nucleotide metabolic process	10	2.01613	0.00381116	Q94JJ0, A3BH68, Q0DD43, Q7XTJ3, Q6H703, Q8S7N6, Q8LR75, Q69K00, P17784, P42862	3.22995	0.047459	Cluster_1
GO:0015980	energy derivation by oxidation of organic compounds	10	2.01613	0.00956625	Q7XVM2, Q688T8, S4TZU3, Q9SDG5, Q6ZDY8, Q6EUF8, Q6H6P8, Q69T99, Q10MD5, Q6H4M9	2.79929	0.100786	Cluster_1
GO:0006733	oxidoreduction coenzyme metabolic process	10	2.01613	0.0130387	Q94JJ0, A3BH68, Q0DD43, Q7XTJ3, Q6H703, Q8S7N6, Q8LR75, Q69K00, P17784, P42862	2.6613	0.124063	Cluster_1
GO:0006417	regulation of translation	10	2.01613	0.0494833	Q7XMK8, Q2QME5, Q94HF1, Q84L14, Q109G2, Q69LD0, Q5VNM3, B9FXV5, B7FAL5, P93407	2.09947	0.352643	Cluster_1
GO:0035967	cellular response to topologically incorrect protein	9	1.81452	8.99227e-05	Q7XE16, Q53NM9, Q10RP0, Q84TA1, B9G4B3, Q6L509, Q10NA9, Q10SR3, Q6Z7B0	6.18389	0.00236397	Cluster_1
GO:0035966	response to topologically incorrect protein	9	1.81452	0.000116563	Q7XE16, Q53NM9, Q10RP0, Q84TA1, B9G4B3, Q6L509, Q10NA9, Q10SR3, Q6Z7B0	5.96691	0.00293392	Cluster_1
GO:0009064	glutamine family amino acid metabolic process	9	1.81452	0.000657477	B9FLB9, Q852M0, Q10N79, Q10R10, Q0JKD0, Q688Q8, Q8H4X9, Q2QVC1, A0A0P0V5B4	4.6591	0.0129633	Cluster_1
GO:0043648	dicarboxylic acid metabolic process	9	1.81452	0.00223425	B9FLB9, Q852M0, Q10R10, Q0JKD0, Q7XPV4, Q6ZG77, Q851Z6, Q2QT32, P43279	3.86493	0.0318448	Cluster_1
GO:0009260	ribonucleotide biosynthetic process	9	1.81452	0.00821149	Q0JLH6, Q7DNB0, Q5TKF4, Q0DZE5, V5K4U2, Q8H4X9, Q10DR8, A0A0P0V5B4, Q7XC37	3.12031	0.089121	Cluster_1
GO:0046390	ribose phosphate biosynthetic process	9	1.81452	0.0111697	Q0JLH6, Q7DNB0, Q5TKF4, Q0DZE5, V5K4U2, Q8H4X9, Q10DR8, A0A0P0V5B4, Q7XC37	2.95751	0.112938	Cluster_1
GO:0009408	response to heat	9	1.81452	0.0123117	E0X6U7, Q10RI7, Q6F3B0, P0DO03, Q0DWH1, Q0J0U8, Q84PD0	2.90696	0.119383	Cluster_1
GO:0009165	nucleotide biosynthetic process	9	1.81452	0.0346432	Q0JLH6, Q7DNB0, Q5TKF4, Q0DZE5, V5K4U2, Q8H4X9, Q10DR8, A0A0P0V5B4, Q7XC37	2.39517	0.264406	Cluster_1
GO:1901293	nucleoside phosphate biosynthetic process	9	1.81452	0.037167	Q0JLH6, Q7DNB0, Q5TKF4, Q0DZE5, V5K4U2, Q8H4X9, Q10DR8, A0A0P0V5B4, Q7XC37	2.3619	0.278034	Cluster_1
GO:0006413	translational initiation	8	1.6129	0.000119718	Q7Y1V2, Q2QME5, Q94HF1, Q688X1, Q6YS69, Q6K4P1, Q10LV9, Q8S7Q0	7.03078	0.00295055	Cluster_1
GO:0009152	purine ribonucleotide biosynthetic process	8	1.6129	0.00669665	Q0JLH6, Q7DNB0, Q5TKF4, Q0DZE5, V5K4U2, Q8H4X9, Q10DR8, Q7XC37	3.59909	0.0754489	Cluster_1
GO:0006164	purine nucleotide biosynthetic process	8	1.6129	0.00966633	Q0JLH6, Q7DNB0, Q5TKF4, Q0DZE5, V5K4U2, Q8H4X9, Q10DR8, Q7XC37	3.35915	0.100786	Cluster_1
GO:0050658	RNA transport	8	1.6129	0.0121182	Q7XMK8, Q10RI7, Q5Z4E0, Q109G2, B5BQV2, Q10N90, Q5VNM3, B7FAL5	3.21621	0.118478	Cluster_1
GO:0051236	establishment of RNA localization	8	1.6129	0.0121182	Q7XMK8, Q10RI7, Q5Z4E0, Q109G2, B5BQV2, Q10N90, Q5VNM3, B7FAL5	3.21621	0.118478	Cluster_1
GO:0050657	nucleic acid transport	8	1.6129	0.0121182	Q7XMK8, Q10RI7, Q5Z4E0, Q109G2, B5BQV2, Q10N90, Q5VNM3, B7FAL5	3.21621	0.118478	Cluster_1
GO:0072522	purine-containing compound biosynthetic process	8	1.6129	0.0134994	Q0JLH6, Q7DNB0, Q5TKF4, Q0DZE5, V5K4U2, Q8H4X9, Q10DR8, Q7XC37	3.1492	0.126745	Cluster_1
GO:0006403	RNA localization	8	1.6129	0.0192231	Q7XMK8, Q10RI7, Q5Z4E0, Q109G2, B5BQV2, Q10N90, Q5VNM3, B7FAL5	2.93518	0.169419	Cluster_1
GO:0044272	sulfur compound biosynthetic process	8	1.6129	0.0288304	A0A0R7VIP9, Q7XTJ3, Q7XCS3, B7EKA4, Q93VT8, Q2RB23, Q6Z4A7, Q7XXS4	2.69932	0.230449	Cluster_1
GO:0015931	nucleobase-containing compound transport	8	1.6129	0.0288304	Q7XMK8, Q10RI7, Q5Z4E0, Q109G2, B5BQV2, Q10N90, Q5VNM3, B7FAL5	2.69932	0.230449	Cluster_1
GO:0002183	cytoplasmic translational initiation	7	1.41129	0.000196615	Q2QME5, Q94HF1, Q688X1, Q6YS69, Q6K4P1, Q10LV9, Q8S7Q0	8.01616	0.00447299	Cluster_1
GO:0034620	cellular response to unfolded protein	7	1.41129	0.000275605	Q53NM9, Q84TA1, B9G4B3, Q6L509, Q10NA9, Q10SR3, Q6Z7B0	7.55809	0.00603779	Cluster_1
GO:0006986	response to unfolded protein	7	1.41129	0.000377577	Q53NM9, Q84TA1, B9G4B3, Q6L509, Q10NA9, Q10SR3, Q6Z7B0	7.14954	0.00797632	Cluster_1
GO:0006006	glucose metabolic process	7	1.41129	0.00261717	Q0DD43, Q6H703, Q9AUQ4, Q8LR75, Q69K00, P17784, P42862	4.99119	0.0340233	Cluster_1
GO:0006081	cellular aldehyde metabolic process	7	1.41129	0.0117459	Q69LA6, Q0DWH1, Q5JLP6, Q8LR75, Q69K00, Q53NG8, Q10LW8	3.67407	0.117757	Cluster_1
GO:0042274	ribosomal small subunit biogenesis	7	1.41129	0.0189849	Q6H7T1, Q0IQF7, Q0JDZ7, P40978, B9FEZ1	3.30666	0.169419	Cluster_1
GO:0034976	response to endoplasmic reticulum stress	7	1.41129	0.0223456	Q7XE16, Q10RP0, Q7Y140, Q53LQ0, B9FM64, Q7XV86, Q6Z7B0	3.18715	0.185578	Cluster_1
GO:0001732	formation of cytoplasmic translation initiation complex	6	1.20968	0.000283338	Q94HF1, Q688X1, Q6YS69, Q6K4P1, Q10LV9, Q8S7Q0	9.85838	0.00609434	Cluster_1
GO:0000027	ribosomal large subunit assembly	6	1.20968	0.00120311	Q0ITS8, B7EWY9, B7EBT7, Q69L77, Q6YY64, Q53JG0	7.31428	0.0225918	Cluster_1
GO:0046364	monosaccharide biosynthetic process	6	1.20968	0.00427863	Q0DD43, Q8LR75, Q69K00, A3C4S4, P17784, P42862	5.53031	0.0516492	Cluster_1
GO:0005982	starch metabolic process	6	1.20968	0.0169944	Q688T8, Q8GTK0, Q6H6P8, Q10SY1, Q0J9Z0, Q69T99	3.97794	0.157928	Cluster_1
GO:0072350	tricarboxylic acid metabolic process	6	1.20968	0.0194767	Q7XVM2, S4TZU3, Q9SDG5, Q6ZDY8, Q6EUF8, Q2QVC1	3.8431	0.169419	Cluster_1
GO:0051028	mRNA transport	6	1.20968	0.0221859	Q7XMK8, Q10RI7, Q109G2, Q10N90, Q5VNM3, B7FAL5	3.71709	0.185578	Cluster_1
GO:0006094	gluconeogenesis	5	1.00806	0.0045063	Q0DD43, Q8LR75, Q69K00, P17784, P42862	7.26739	0.0533095	Cluster_1
GO:0019319	hexose biosynthetic process	5	1.00806	0.0045063	Q0DD43, Q8LR75, Q69K00, P17784, P42862	7.26739	0.0533095	Cluster_1
GO:0019252	starch biosynthetic process	5	1.00806	0.0131089	Q688T8, Q8GTK0, Q6H6P8, Q0J9Z0, Q69T99	5.39864	0.124063	Cluster_1
GO:0030433	ubiquitin-dependent ERAD pathway	5	1.00806	0.0304102	Q7XE16, Q10RP0, Q7Y140, Q7XV86, Q6Z7B0	4.19894	0.241445	Cluster_1
GO:0009070	serine family amino acid biosynthetic process	5	1.00806	0.0326367	Q7XCS3, Q851Z6, Q2QT32, Q2RB23, Q6Z4A7	4.10766	0.250738	Cluster_1
GO:0009163	nucleoside biosynthetic process	5	1.00806	0.0326367	Q5TKF4, Q0DZE5, Q8H4X9, A0A0P0V5B4, Q7XC37	4.10766	0.250738	Cluster_1
GO:0042455	ribonucleoside biosynthetic process	5	1.00806	0.0326367	Q5TKF4, Q0DZE5, Q8H4X9, A0A0P0V5B4, Q7XC37	4.10766	0.250738	Cluster_1
GO:1901659	glycosyl compound biosynthetic process	5	1.00806	0.0373689	Q5TKF4, Q0DZE5, Q8H4X9, A0A0P0V5B4, Q7XC37	3.93651	0.278034	Cluster_1
GO:0034599	cellular response to oxidative stress	5	1.00806	0.0424747	Q69QD5, Q6K826, Q69Y99, Q9SDD6, P93407	3.77905	0.31017	Cluster_1
GO:0009201	ribonucleoside triphosphate biosynthetic process	5	1.00806	0.0479543	Q0JLH6, Q7DNB0, Q5TKF4, A0A0P0V5B4, Q7XC37	3.6337	0.343818	Cluster_1
GO:0071450	cellular response to oxygen radical	4	0.806452	0.00256978	Q69QD5, Q6K826, Q69Y99, P93407	13.742	0.0340233	Cluster_1
GO:0006801	superoxide metabolic process	4	0.806452	0.00256978	Q69QD5, Q6K826, Q69Y99, P93407	13.742	0.0340233	Cluster_1
GO:0071451	cellular response to superoxide	4	0.806452	0.00256978	Q69QD5, Q6K826, Q69Y99, P93407	13.742	0.0340233	Cluster_1
GO:0019430	removal of superoxide radicals	4	0.806452	0.00256978	Q69QD5, Q6K826, Q69Y99, P93407	13.742	0.0340233	Cluster_1
GO:0000303	response to superoxide	4	0.806452	0.00256978	Q69QD5, Q6K826, Q69Y99, P93407	13.742	0.0340233	Cluster_1
GO:0000305	response to oxygen radical	4	0.806452	0.00256978	Q69QD5, Q6K826, Q69Y99, P93407	13.742	0.0340233	Cluster_1
GO:0034614	cellular response to reactive oxygen species	4	0.806452	0.00655236	Q69QD5, Q6K826, Q69Y99, P93407	10.0775	0.0749546	Cluster_1
GO:0098869	cellular oxidant detoxification	4	0.806452	0.00790856	Q69QD5, Q6K826, Q69Y99, P93407	9.44761	0.0882625	Cluster_1
GO:1990748	cellular detoxification	4	0.806452	0.0110836	Q69QD5, Q6K826, Q69Y99, P93407	8.39788	0.112938	Cluster_1
GO:0042451	purine nucleoside biosynthetic process	4	0.806452	0.019356	Q5TKF4, Q0DZE5, Q8H4X9, Q7XC37	6.87099	0.169419	Cluster_1
GO:0098754	detoxification	4	0.806452	0.019356	Q69QD5, Q6K826, Q69Y99, P93407	6.87099	0.169419	Cluster_1
GO:0046129	purine ribonucleoside biosynthetic process	4	0.806452	0.019356	Q5TKF4, Q0DZE5, Q8H4X9, Q7XC37	6.87099	0.169419	Cluster_1
GO:1901033	positive regulation of response to reactive oxygen species	3	0.604839	0.00204765	Q69QD5, Q6K826, Q69Y99	37.7905	0.0299058	Cluster_1
GO:1901671	positive regulation of superoxide dismutase activity	3	0.604839	0.00204765	Q69QD5, Q6K826, Q69Y99	37.7905	0.0299058	Cluster_1
GO:1900409	positive regulation of cellular response to oxidative stress	3	0.604839	0.00204765	Q69QD5, Q6K826, Q69Y99	37.7905	0.0299058	Cluster_1
GO:1902884	positive regulation of response to oxidative stress	3	0.604839	0.00204765	Q69QD5, Q6K826, Q69Y99	37.7905	0.0299058	Cluster_1
GO:1900407	regulation of cellular response to oxidative stress	3	0.604839	0.00204765	Q69QD5, Q6K826, Q69Y99	37.7905	0.0299058	Cluster_1
GO:1901668	regulation of superoxide dismutase activity	3	0.604839	0.00204765	Q69QD5, Q6K826, Q69Y99	37.7905	0.0299058	Cluster_1
GO:1904833	positive regulation of removal of superoxide radicals	3	0.604839	0.00204765	Q69QD5, Q6K826, Q69Y99	37.7905	0.0299058	Cluster_1
GO:2000121	regulation of removal of superoxide radicals	3	0.604839	0.00204765	Q69QD5, Q6K826, Q69Y99	37.7905	0.0299058	Cluster_1
GO:0090322	regulation of superoxide metabolic process	3	0.604839	0.00402377	Q69QD5, Q6K826, Q69Y99	28.3428	0.0490734	Cluster_1
GO:2000379	positive regulation of reactive oxygen species metabolic process	3	0.604839	0.00402377	Q69QD5, Q6K826, Q69Y99	28.3428	0.0490734	Cluster_1
GO:0051353	positive regulation of oxidoreductase activity	3	0.604839	0.00658941	Q69QD5, Q6K826, Q69Y99	22.6743	0.0749546	Cluster_1
GO:1901031	regulation of response to reactive oxygen species	3	0.604839	0.00658941	Q69QD5, Q6K826, Q69Y99	22.6743	0.0749546	Cluster_1
GO:0051341	regulation of oxidoreductase activity	3	0.604839	0.00971225	Q69QD5, Q6K826, Q69Y99	18.8952	0.100786	Cluster_1
GO:1902882	regulation of response to oxidative stress	3	0.604839	0.00971225	Q69QD5, Q6K826, Q69Y99	18.8952	0.100786	Cluster_1
GO:1901070	guanosine-containing compound biosynthetic process	3	0.604839	0.0221197	Q5TKF4, Q8H4X9, Q7XC37	12.5968	0.185578	Cluster_1
GO:0005978	glycogen biosynthetic process	3	0.604839	0.0271731	Q688T8, Q6H6P8, Q69T99	11.3371	0.220176	Cluster_1
GO:0016584	nucleosome positioning	3	0.604839	0.0326405	Q7G8Y3, Q69MW7, Q851P9	10.3065	0.250738	Cluster_1
GO:0010224	response to UV-B	3	0.604839	0.0326405	Q69SU2, Q7XRB6, P93407	10.3065	0.250738	Cluster_1
GO:0000727	double-strand break repair via break-induced replication	3	0.604839	0.0384966	Q6KAJ4, Q2R482, Q5JKB0	9.44761	0.283553	Cluster_1
GO:2000377	regulation of reactive oxygen species metabolic process	3	0.604839	0.0447173	Q69QD5, Q6K826, Q69Y99	8.72087	0.322564	Cluster_1
GO:0006082	organic acid metabolic process	94	13.467	1.11003e-19	Q10P35, Q6H798, Q67VM2, Q40731, Q2R480, A0A0N7KEB1, O04226, B7E707, Q6ZL94, Q0J9M3, Q6YZH8, Q94CN1, Q7G794, Q10QF5, B9FTH9, Q0JMH0, Q851K9, B7FA99, Q6AVG6, Q9FWK4, Q0E0Z3, Q10EK5, Q7XLG5, V5K4S9, Q7X7N2, Q2QLX5, Q6Z398, Q84P96, Q6AT43, Q6H6I1, Q338I8, Q0JBV4, Q2R1G8, Q0DY86, Q6K3Z3, Q7Y096, Q94LR9, E3WF37, Q0JDA2, Q5Z790, Q06967, Q7F8R1, Q53L28, Q10MX3, Q6YYW3, Q0JJQ7, B9F3B6, Q336U0, Q6K969, Q9L…	2.76629	1.87684e-16	Cluster_2
GO:0043436	oxoacid metabolic process	93	13.3238	3.21929e-19	Q10P35, Q6H798, Q67VM2, Q40731, Q2R480, A0A0N7KEB1, O04226, B7E707, Q6ZL94, Q0J9M3, Q6YZH8, Q94CN1, Q7G794, Q10QF5, B9FTH9, Q0JMH0, Q851K9, B7FA99, Q6AVG6, Q0E0Z3, Q10EK5, Q7XLG5, V5K4S9, Q7X7N2, Q2QLX5, Q6Z398, Q84P96, Q6AT43, Q6H6I1, Q338I8, Q0JBV4, Q2R1G8, Q0DY86, Q6K3Z3, Q7Y096, Q94LR9, E3WF37, Q0JDA2, Q5Z790, Q06967, Q7F8R1, Q53L28, Q10MX3, Q6YYW3, Q0JJQ7, B9F3B6, Q336U0, Q6K969, Q9LD61, Q8S…	2.74276	1.87684e-16	Cluster_2
GO:1901566	organonitrogen compound biosynthetic process	93	13.3238	7.17912e-12	Q67VM2, Q6YTY2, Q9AV87, Q5Z8V9, Q84LG6, O04226, Q7XPL2, Q6YZH8, Q7XKF3, Q84UI5, Q10QF5, B9FTH9, Q9SMB1, Q851K9, Q8H921, Q0IMS5, Q69K55, Q69UI8, Q0E0Z3, Q7XLG5, V5K4S9, Q7X7N2, Q6K2P9, Q8GVZ0, Q2QLX5, A0A0P0Y3G3, Q6AT43, Q338I8, Q5W796, Q8RZA1, Q6Z3A3, Q2R4A1, Q7G3Y4, Q338M7, Q07661, Q0DY86, Q7Y096, Q6Z8K7, E3WF37, Q06967, Q60E59, Q7EYV4, Q53L28, Q10MX3, Q84NW1, Q10LJ0, Q10LR9, Q6K969, Q9SDJ2, Q85…	2.09714	3.13907e-09	Cluster_2
GO:0019752	carboxylic acid metabolic process	92	13.1805	2.94136e-19	Q10P35, Q6H798, Q67VM2, Q40731, Q2R480, A0A0N7KEB1, O04226, B7E707, Q6ZL94, Q0J9M3, Q6YZH8, Q94CN1, Q7G794, Q10QF5, B9FTH9, Q0JMH0, Q851K9, B7FA99, Q6AVG6, Q0E0Z3, Q10EK5, Q7XLG5, V5K4S9, Q7X7N2, Q2QLX5, Q6Z398, Q84P96, Q6AT43, Q338I8, Q0JBV4, Q2R1G8, Q0DY86, Q6K3Z3, Q7Y096, Q94LR9, E3WF37, Q0JDA2, Q5Z790, Q06967, Q7F8R1, Q53L28, Q10MX3, Q6YYW3, Q0JJQ7, B9F3B6, Q336U0, Q6K969, Q9LD61, Q8S6N5, Q10…	2.76687	1.87684e-16	Cluster_2
GO:0006793	phosphorus metabolic process	72	10.3152	0.000138228	Q10P35, Q6H798, Q2R480, Q7XTL6, Q69NG5, Q08480, P53683, Q6K4K9, B7E707, Q75HX3, Q0IT47, Q7XDE0, P92683, Q8H921, Q6AVG6, Q0IMS5, Q69K55, Q7FAY6, Q8W3J0, Q8GVZ0, Q6Z398, Q0DJC3, Q0JBV4, Q8RZA1, Q8HCQ3, Q2QTC2, Q7G3Y4, B7E5N1, Q07661, Q6Z4G3, Q6Z8K7, E3WF37, Q0DP22, Q5Z9Z1, Q6YYW3, Q8H2T7, Q8H8T0, Q7XDP2, Q84NW1, Q6L4R9, Q9LD61, Q8S6N5, Q10MD1, Q6ZFT5, Q5Z755, Q0JKB4, Q5Z8Y4, Q9XHX4, A0A0P0WBF4, I3Q…	1.56436	0.00350379	Cluster_2
GO:0005975	carbohydrate metabolic process	67	9.59885	1.08435e-05	Q10P35, Q2R480, Q43009, Q69NG5, Q42993, F2ZBU6, B7E707, Q6Z8F4, Q75I94, B7ETJ0, Q8LQ92, Q5NAT0, Q0INM3, Q8H7S6, Q653F8, Q8W3J0, Q6ASW3, P31924, Q6Z398, Q7XR26, Q2QTC2, Q53MA8, Q94ED2, A0A067Y1U2, Q5WMR0, Q0J3T7, Q6ERD9, Q7F8R1, I3QD34, Q6Z3M0, Q6YYW3, Q0JGK4, Q5Z6G7, Q7XXR4, Q53MQ1, Q688M5, Q2RAP0, I3QD82, Q8H822, Q0J0Q3, I3QD45, Q5Z5B8, Q8LHN3, Q94JA2, Q8LQ33, Q84YK7, Q33AE4, Q8RU06, Q7XHZ2, Q7E…	1.73504	0.000462566	Cluster_2
GO:0006796	phosphate-containing compound metabolic process	62	8.88252	0.00500373	Q10P35, Q2R480, Q7XTL6, Q69NG5, Q08480, P53683, Q6K4K9, B7E707, Q75HX3, Q0IT47, Q7XDE0, P92683, Q8H921, Q6AVG6, Q0IMS5, Q69K55, Q8GVZ0, Q6Z398, Q0DJC3, Q0JBV4, Q8RZA1, Q8HCQ3, Q2QTC2, Q7G3Y4, B7E5N1, Q07661, Q6Z8K7, Q0DP22, Q5Z9Z1, Q6YYW3, Q8H2T7, Q7XDP2, Q84NW1, Q6L4R9, Q9LD61, Q10MD1, Q6ZFT5, Q5Z755, Q0JKB4, Q9XHX4, A0A0P0WBF4, I3QD45, Q8LPZ7, Q9LDN2, Q8H386, Q10PS3, Q93W07, Q6EUQ1, Q7EYK9, Q67…	1.41086	0.0741654	Cluster_2
GO:0044085	cellular component biogenesis (Cellular component organization-GO:0071840)	57	8.16619	0.0135158	Q2R242, Q6ZGL4, Q6ZJ16, B9FMJ3, Q6I605, Q84LG6, Q8GVF5, Q10LH5, Q2QTN6, Q2R3J0, O49068, Q0DM51, Q69K55, Q7FAY6, Q5J6J5, Q653F8, Q6K2P9, E5D3J5, Q5N820, Q2R4A1, Q6Z4G3, Q0JBZ2, Q5N749, Q60E59, Q10PA5, Q8H8T0, Q5Z6G7, Q5QMH1, Q9FXT8, Q75L11, Q93W16, Q0JF82, I3QD82, Q8GVI0, Q650W6, Q2QSR7, Q651Y5, Q8H625, Q8LHN4, Q69MX3, Q943L2, Q5N9F1, Q941T9, Q9SDK4, Q75HS3, Q10Q44, Q8RU06, Q7F7I7, Q5JLX2, Q69W36,…	1.3687	0.140111	Cluster_2
GO:1901135	carbohydrate derivative metabolic process	54	7.73639	3.46249e-08	Q10P35, Q2R480, Q69NG5, Q42993, B7E707, P92683, Q8H921, Q6AVG6, Q0IMS5, Q69K55, B9FH05, Q7FAY6, Q8W3J0, Q6K959, Q6Z398, Q0DJC3, Q8RZA1, Q0DJC5, Q8HCQ3, Q84MH2, Q7G3Y4, Q07661, Q6Z4G3, Q5WMR0, Q6Z8K7, I3QD34, Q5QNA3, Q8H2T7, Q8H8T0, Q84NW1, Q9LD61, Q688M5, Q10MD1, Q6ZFT5, Q0JKB4, Q5Z8Y4, A0A0P0WBF4, I3QD45, Q9LDN2, Q8H3U7, Q941T9, Q5VPH2, Q9LHZ0, Q93W07, Q7EYK9, Q67W57, Q67WR2, Q8GTK7, A0A2H4N016,…	2.26569	5.04658e-06	Cluster_2
GO:0051641	cellular localization	54	7.73639	8.57845e-06	Q6H7R1, Q6ZJR5, Q0JCM0, Q8L5K0, Q2R9B5, Q9MAX6, Q8GVF5, Q69IN8, Q5ZDB2, Q2R3J0, Q7EY69, Q9XJ54, Q9ZWR4, Q10NQ3, B9ET10, Q10LA0, Q5QN03, Q9ZWR5, Q69PQ1, Q6YW27, Q69R01, Q336M3, Q5WAB3, Q6YVE2, Q6K6G8, Q06967, Q7XZG0, Q851W1, Q7XCR7, Q6ZL37, Q0DIY4, Q2R2W2, Q2QP84, Q93W16, B9FS74, Q0JF82, B9F3M7, Q0JKB4, B7EEW9, Q8RZX0, Q9LI34, Q9SDK4, Q10CE4, Q7F7I7, Q5JLX2, Q2R0X0, Q5N842, Q10DX1, Q67W57, Q6ZG25,…	1.89436	0.000394834	Cluster_2
GO:0033036	macromolecule localization	54	7.73639	0.00233294	Q6ZGL4, Q0JCM0, Q2R9B5, Q9MAX6, Q8GVF5, Q69IN8, Q5ZDB2, Q2R3J0, Q6ZLM6, Q7EY69, Q9XJ54, Q9ZWR4, Q10NQ3, B9ET10, Q10LA0, Q5QN03, Q9ZWR5, Q69PQ1, Q6YW27, Q69R01, Q336M3, Q5WAB3, Q6YVE2, Q6K6G8, Q7XHP7, Q06967, Q7XZG0, Q851W1, Q10P53, Q7XCR7, Q6ZL37, Q10LJ0, Q2R2W2, Q2QP84, Q93W16, Q0JF82, B9F3M7, Q10QD5, B7EEW9, Q8RZX0, Q9LI34, Q9SDK4, Q10CE4, Q7F7I7, Q5JLX2, Q2R0X0, Q5N842, Q10DX1, Q6ZG25, Q5SMT0,…	1.51278	0.0388601	Cluster_2
GO:0008104	protein localization	52	7.44986	0.000120946	Q6ZGL4, Q0JCM0, Q2R9B5, Q9MAX6, Q8GVF5, Q69IN8, Q5ZDB2, Q2R3J0, Q6ZLM6, Q7EY69, Q9XJ54, Q9ZWR4, Q10NQ3, B9ET10, Q10LA0, Q5QN03, Q9ZWR5, Q69PQ1, Q6YW27, Q69R01, Q336M3, Q5WAB3, Q6YVE2, Q6K6G8, Q7XHP7, Q06967, Q7XZG0, Q851W1, Q10P53, Q7XCR7, Q6ZL37, Q2R2W2, Q2QP84, Q93W16, Q0JF82, B9F3M7, Q10QD5, B7EEW9, Q8RZX0, Q9LI34, Q9SDK4, Q10CE4, Q7F7I7, Q2R0X0, Q5N842, Q10DX1, Q6ZG25, Q5SMT0, B9F6B2, Q2QZ88,…	1.73956	0.00315723	Cluster_2
GO:0071705	nitrogen compound transport	49	7.02006	0.00954259	Q6ZGL4, Q2R9B5, Q9MAX6, Q8GVF5, Q69IN8, Q5ZDB2, Q2R3J0, Q6ZLM6, Q7EY69, Q9XJ54, Q9ZWR4, Q10NQ3, Q10LA0, Q5QN03, Q9ZWR5, Q69PQ1, Q6YW27, Q336M3, Q5WAB3, Q6YVE2, Q6K6G8, Q7XHP7, Q7XZG0, Q851W1, Q10P53, Q7XCR7, Q6ZL37, Q10LJ0, Q2QP84, Q93W16, Q0DY33, Q0JF82, B9F3M7, Q10QD5, B7EEW9, Q8RZX0, Q9LI34, Q9SDK4, Q10CE4, Q7F7I7, Q2R0X0, Q5N842, Q10DX1, Q6ZG25, Q5SMT0, B9F6B2, Q2QZ88, B9FDR3, Q2QNM5	1.43891	0.115903	Cluster_2
GO:0009057	macromolecule catabolic process	49	7.02006	0.0183899	Q9SDD1, Q2R9B5, Q42993, F2ZBU6, Q69VS3, Q8LQ92, Q5NAT0, Q7EZY9, Q84QA7, Q5SNC0, Q7GCH3, Q33AW7, Q6ZBS1, Q9SXQ6, Q8W425, Q94ED2, Q8W423, A0A067Y1U2, Q8S1Y5, Q50LH5, I3QD34, Q5QNA3, Q8W426, Q10LJ0, Q9FXT8, Q53MQ1, Q688M5, Q7XIH2, Q5Z876, Q5W724, Q9LST7, Q5TKG0, Q9LST4, Q10MU6, Q0D6B1, Q8LQ33, Q9AS33, Q6ZJ47, B7FAD8, Q10Q05, Q5VQJ9, Q5JLX2, A0A0P0W7K6, Q7X5X9, Q6Z2E1, A0A0P0XAH7, Q6PL11, Q7XBR2, Q65…	1.38403	0.177701	Cluster_2
GO:0045184	establishment of protein localization	48	6.87679	0.000180728	Q6ZL37, Q6ZGL4, Q2QP84, Q2R9B5, Q9MAX6, Q93W16, Q0JF82, Q8GVF5, B9F3M7, Q10QD5, B7EEW9, Q69IN8, Q8RZX0, Q5ZDB2, Q2R3J0, Q9LI34, Q6ZLM6, Q7EY69, Q9XJ54, Q9SDK4, Q9ZWR4, Q10NQ3, Q10CE4, Q7F7I7, B9ET10, Q2R0X0, Q10LA0, Q5N842, Q10DX1, Q5QN03, Q6ZG25, Q9ZWR5, Q69PQ1, Q5SMT0, Q6YW27, Q336M3, B9F6B2, Q5WAB3, Q6YVE2, Q2QZ88, Q6K6G8, Q7XHP7, B9FDR3, Q7XZG0, Q2QNM5, Q851W1, Q10P53, Q7XCR7	1.75817	0.00445203	Cluster_2
GO:0015031	protein transport	47	6.73352	0.000269861	Q6ZL37, Q6ZGL4, Q2QP84, Q2R9B5, Q9MAX6, Q93W16, Q0JF82, Q8GVF5, B9F3M7, Q10QD5, B7EEW9, Q69IN8, Q8RZX0, Q5ZDB2, Q2R3J0, Q9LI34, Q6ZLM6, Q7EY69, Q9XJ54, Q9SDK4, Q9ZWR4, Q10NQ3, Q10CE4, Q7F7I7, Q2R0X0, Q10LA0, Q5N842, Q10DX1, Q5QN03, Q6ZG25, Q9ZWR5, Q69PQ1, Q5SMT0, Q6YW27, Q336M3, B9F6B2, Q5WAB3, Q6YVE2, Q2QZ88, Q6K6G8, Q7XHP7, B9FDR3, Q7XZG0, Q2QNM5, Q851W1, Q10P53, Q7XCR7	1.74015	0.00612969	Cluster_2
GO:0015833	peptide transport	47	6.73352	0.000465287	Q6ZL37, Q6ZGL4, Q2QP84, Q2R9B5, Q9MAX6, Q93W16, Q0JF82, Q8GVF5, B9F3M7, Q10QD5, B7EEW9, Q69IN8, Q8RZX0, Q5ZDB2, Q2R3J0, Q9LI34, Q6ZLM6, Q7EY69, Q9XJ54, Q9SDK4, Q9ZWR4, Q10NQ3, Q10CE4, Q7F7I7, Q2R0X0, Q10LA0, Q5N842, Q10DX1, Q5QN03, Q6ZG25, Q9ZWR5, Q69PQ1, Q5SMT0, Q6YW27, Q336M3, B9F6B2, Q5WAB3, Q6YVE2, Q2QZ88, Q6K6G8, Q7XHP7, B9FDR3, Q7XZG0, Q2QNM5, Q851W1, Q10P53, Q7XCR7	1.69883	0.0101723	Cluster_2
GO:0042886	amide transport	47	6.73352	0.000604486	Q6ZL37, Q6ZGL4, Q2QP84, Q2R9B5, Q9MAX6, Q93W16, Q0JF82, Q8GVF5, B9F3M7, Q10QD5, B7EEW9, Q69IN8, Q8RZX0, Q5ZDB2, Q2R3J0, Q9LI34, Q6ZLM6, Q7EY69, Q9XJ54, Q9SDK4, Q9ZWR4, Q10NQ3, Q10CE4, Q7F7I7, Q2R0X0, Q10LA0, Q5N842, Q10DX1, Q5QN03, Q6ZG25, Q9ZWR5, Q69PQ1, Q5SMT0, Q6YW27, Q336M3, B9F6B2, Q5WAB3, Q6YVE2, Q2QZ88, Q6K6G8, Q7XHP7, B9FDR3, Q7XZG0, Q2QNM5, Q851W1, Q10P53, Q7XCR7	1.67671	0.0128932	Cluster_2
GO:0043603	cellular amide metabolic process	47	6.73352	0.0214065	Q10LJ0, Q6YTY2, Q851Y8, Q84M68, Q9AV87, Q84LG6, Q7XIH2, B9FTH9, B9FJ61, Q8GVI0, Q10QF5, Q851K9, Q9ZST0, Q69UI8, Q2QS11, Q0D6B1, Q7XEQ3, Q7XLG5, V5K4S9, Q7X7N2, Q6K2P9, Q65WT5, O22386, Q75LS2, Q6K9T1, Q0E4G1, A0A0P0Y3G3, Q338I8, Q69W36, Q5W796, Q5VRX8, Q6Z3A3, Q6Z2Z4, Q2R4A1, Q851P5, Q338M7, Q0JCA4, Q0J5V5, Q60E59, Q0DP22, Q7EYV4, Q8LR62, Q10MX3, P49027, Q0JJ25, Q0DJU1, Q10RX2	1.38315	0.193989	Cluster_2
GO:0044283	small molecule biosynthetic process	46	6.59026	9.5493e-07	Q7XXR4, Q67VM2, Q6K969, Q40731, Q8S6N5, A0A0N7KEB1, Q2QLY5, Q9XEA8, O04226, Q7XMP6, P14656, Q0J9M3, Q6YZH8, P14655, Q2RAP0, Q8H3I6, Q7G794, Q7XR61, Q10NW0, Q8H921, Q0DG35, Q10EK5, Q0E0Z3, Q84TA3, V5K4S9, Q7XU28, Q6ZFI6, Q6K7V6, Q9LHZ0, Q2QLX5, Q7XUK6, Q6AT43, Q69RJ0, Q6ZI86, Q84MF1, Q0DY86, Q7Y096, Q0IX96, E3WF37, Q2QMK8, Q5Z790, Q6K6A4, Q5N725, Q53L28, Q6H6B9, Q10MX3	2.20334	7.22159e-05	Cluster_2
GO:0019637	organophosphate metabolic process	46	6.59026	9.90617e-06	Q10P35, Q2R480, Q69NG5, Q08480, Q9LD61, Q10MD1, B7E707, Q6ZFT5, Q0JKB4, Q9XHX4, Q0IT47, A0A0P0WBF4, P92683, Q8H921, I3QD45, Q6AVG6, Q0IMS5, Q9LDN2, Q69K55, Q10PS3, Q8GVZ0, Q6Z398, Q93W07, Q7EYK9, Q0DJC3, Q0JBV4, Q8RZA1, Q8HCQ3, Q67W57, Q7G3Y4, A0A2H4N016, Q07661, Q8GTK7, B7FA07, Q6Z8K7, Q2QMK8, Q5N725, Q6Z1G7, Q0J035, Q6H6B9, Q6YYW3, Q10M94, Q8H2T7, Q7XDP2, Q0JQ41, Q84NW1	2.0165	0.000444254	Cluster_2
GO:0006520	cellular amino acid metabolic process	45	6.44699	1.94007e-10	Q67VM2, Q6K969, Q9LD61, Q2QLY5, Q9XEA8, O04226, Q7XMP6, P14656, Q6YZH8, P14655, B9FTH9, Q10QF5, Q7XR61, Q0IM09, Q10NW0, B7FA99, Q851K9, Q0DG35, Q2QS11, Q6Z8P2, Q0E0Z3, Q7XLG5, V5K4S9, Q7X7N2, Q7XU28, Q6ZFI6, Q9LHZ0, Q2QLX5, Q6AT43, Q69RJ0, Q338I8, Q5VRX8, Q0DY86, Q7Y096, Q0IX96, E3WF37, Q6Z4E4, Q06967, Q7XPR2, Q53L28, Q10MX3, B9F3B6, Q6ZIF9, Q10RX2, Q336U0	2.96373	5.65532e-08	Cluster_2
GO:0070727	cellular macromolecule localization	45	6.44699	1.80056e-05	Q6ZL37, Q2R2W2, Q2QP84, Q0JCM0, Q2R9B5, Q93W16, Q0JF82, Q8GVF5, B9F3M7, B7EEW9, Q69IN8, Q8RZX0, Q5ZDB2, Q2R3J0, Q9LI34, Q7EY69, Q9SDK4, Q9ZWR4, Q10NQ3, Q10CE4, Q7F7I7, Q5JLX2, B9ET10, Q2R0X0, Q10LA0, Q5N842, Q10DX1, Q5QN03, Q6ZG25, Q9ZWR5, Q69PQ1, Q5SMT0, Q69R01, Q6YW27, Q336M3, Q5WAB3, Q6YVE2, Q2QZ88, Q6K6G8, B9FDR3, Q06967, Q7XZG0, Q2QNM5, Q851W1, Q7XCR7	1.98857	0.000700725	Cluster_2
GO:0051649	establishment of localization in cell	45	6.44699	0.00010412	Q6ZL37, Q0DIY4, Q2QP84, Q2R9B5, Q9MAX6, Q93W16, B9FS74, Q0JF82, Q8GVF5, B9F3M7, Q0JKB4, B7EEW9, Q69IN8, Q8RZX0, Q5ZDB2, Q2R3J0, Q9LI34, Q7EY69, Q9XJ54, Q9SDK4, Q9ZWR4, Q10NQ3, Q10CE4, Q7F7I7, Q2R0X0, Q10LA0, Q5N842, Q10DX1, Q67W57, Q5QN03, Q6ZG25, Q9ZWR5, Q69PQ1, Q5SMT0, Q6YW27, Q336M3, Q5WAB3, Q6YVE2, Q2QZ88, Q6K6G8, B9FDR3, Q7XZG0, Q2QNM5, Q851W1, Q7XCR7	1.84568	0.00275919	Cluster_2
GO:0034613	cellular protein localization	44	6.30372	2.70774e-05	Q6ZL37, Q2R2W2, Q2QP84, Q0JCM0, Q2R9B5, Q93W16, Q0JF82, Q8GVF5, B9F3M7, B7EEW9, Q69IN8, Q8RZX0, Q5ZDB2, Q2R3J0, Q9LI34, Q7EY69, Q9SDK4, Q9ZWR4, Q10NQ3, Q10CE4, Q7F7I7, B9ET10, Q2R0X0, Q10LA0, Q5N842, Q10DX1, Q5QN03, Q6ZG25, Q9ZWR5, Q69PQ1, Q5SMT0, Q69R01, Q6YW27, Q336M3, Q5WAB3, Q6YVE2, Q2QZ88, Q6K6G8, B9FDR3, Q06967, Q7XZG0, Q2QNM5, Q851W1, Q7XCR7	1.97302	0.000893555	Cluster_2
GO:0046907	intracellular transport	44	6.30372	6.91159e-05	Q6ZL37, Q0DIY4, Q2QP84, Q2R9B5, Q9MAX6, Q93W16, Q0JF82, Q8GVF5, B9F3M7, Q0JKB4, B7EEW9, Q69IN8, Q8RZX0, Q5ZDB2, Q2R3J0, Q9LI34, Q7EY69, Q9XJ54, Q9SDK4, Q9ZWR4, Q10NQ3, Q10CE4, Q7F7I7, Q2R0X0, Q10LA0, Q5N842, Q10DX1, Q67W57, Q5QN03, Q6ZG25, Q9ZWR5, Q69PQ1, Q5SMT0, Q6YW27, Q336M3, Q5WAB3, Q6YVE2, Q2QZ88, Q6K6G8, B9FDR3, Q7XZG0, Q2QNM5, Q851W1, Q7XCR7	1.89546	0.00194974	Cluster_2
GO:0055086	nucleobase-containing small molecule metabolic process	43	6.16046	2.29222e-10	Q10P35, Q2R480, Q69NG5, Q08480, Q9LD61, Q10MD1, B7E707, Q6ZFT5, Q0JKB4, Q9XHX4, P92683, Q8H921, I3QD45, Q0IMS5, Q9LDN2, Q8H3U7, Q69K55, Q75LS2, Q9LHZ0, Q6Z398, Q93W07, Q7EYK9, Q0DJC3, Q0JBV4, Q8RZA1, Q8HCQ3, Q67W57, Q84MH2, Q7G3Y4, A0A2H4N016, Q07661, Q8GTK7, B7FA07, Q6Z8K7, Q6Z4E4, Q5N725, Q6Z1G7, Q0J035, Q6YYW3, Q10M94, Q8H2T7, Q7XDP2, Q84NW1	3.04423	5.72727e-08	Cluster_2
GO:0006508	proteolysis	41	5.87393	0.0154806	Q9FXT8, Q9SDD1, Q2R9B5, Q6EPN8, Q7XIH2, Q5Z876, Q9LST7, Q5W724, Q69VS3, Q5TKG0, Q9LST4, B9FJ61, Q69MX3, Q7EZY9, Q10MU6, Q84QA7, Q9AS33, Q6ZKM2, Q6ZJ47, B7FAD8, Q10Q05, Q6K9T1, Q5VQJ9, Q5SNC0, Q655S1, Q7X5X9, Q7GCH3, B9G207, Q10QG2, Q33AW7, Q8W425, Q8W423, Q8S1Y5, A0A0P0XAH7, Q0J5V5, Q6PL11, Q50LH5, Q7XBR2, Q5QNA3, Q651E8, Q8W426	1.4532	0.154718	Cluster_2
GO:0006518	peptide metabolic process	40	5.73066	0.03677	Q10LJ0, Q6YTY2, Q851Y8, Q84M68, Q9AV87, Q84LG6, Q7XIH2, B9FTH9, B9FJ61, Q8GVI0, Q10QF5, Q851K9, Q9ZST0, Q69UI8, Q2QS11, Q0D6B1, Q7XEQ3, Q7XLG5, Q6K2P9, Q65WT5, O22386, Q6K9T1, A0A0P0Y3G3, Q338I8, Q69W36, Q5W796, Q5VRX8, Q6Z3A3, Q6Z2Z4, Q2R4A1, Q851P5, Q338M7, Q0J5V5, Q60E59, Q7EYV4, Q8LR62, P49027, Q0JJ25, Q0DJU1, Q10RX2	1.37852	0.282123	Cluster_2
GO:0006886	intracellular protein transport	39	5.58739	4.94608e-05	Q6ZL37, Q2QP84, Q2R9B5, Q93W16, Q0JF82, Q8GVF5, B9F3M7, B7EEW9, Q69IN8, Q8RZX0, Q5ZDB2, Q2R3J0, Q9LI34, Q7EY69, Q9SDK4, Q9ZWR4, Q10NQ3, Q10CE4, Q7F7I7, Q2R0X0, Q10LA0, Q5N842, Q10DX1, Q5QN03, Q6ZG25, Q9ZWR5, Q69PQ1, Q5SMT0, Q6YW27, Q336M3, Q5WAB3, Q6YVE2, Q2QZ88, Q6K6G8, B9FDR3, Q7XZG0, Q2QNM5, Q851W1, Q7XCR7	2.02372	0.0014915	Cluster_2
GO:0006091	generation of precursor metabolites and energy	38	5.44413	6.1638e-11	Q10P35, Q53N83, Q10S34, Q6ZL95, B7E707, Q6ZL94, Q6YWJ7, Q7XV11, Q5JLS6, Q9XHX4, A0A0K0LQZ8, Q6ZF30, P92683, I3QD45, I3QD65, Q94JA2, I3QD41, Q8LQ33, Q8H4V1, Q6Z411, Q6ZCC4, Q6Z398, Q0DJC3, Q0JBV4, Q6H748, Q8HCQ3, Q5QLS8, A0A2H4N016, B7FA07, P12330, Q6Z8K7, Q0JDA2, Q7F8R1, Q5N725, Q6Z1G7, Q6YYW3, Q8H2T7, Q6F361	3.49371	2.1561e-08	Cluster_2
GO:0009117	nucleotide metabolic process	38	5.44413	2.05889e-09	Q10P35, Q2R480, Q69NG5, Q08480, Q9LD61, Q10MD1, B7E707, Q6ZFT5, Q0JKB4, Q9XHX4, P92683, Q8H921, I3QD45, Q0IMS5, Q9LDN2, Q69K55, Q6Z398, Q93W07, Q7EYK9, Q0DJC3, Q0JBV4, Q8RZA1, Q8HCQ3, Q67W57, Q7G3Y4, A0A2H4N016, Q07661, Q8GTK7, B7FA07, Q6Z8K7, Q5N725, Q6Z1G7, Q0J035, Q6YYW3, Q10M94, Q8H2T7, Q7XDP2, Q84NW1	3.0894	4.00111e-07	Cluster_2
GO:0006753	nucleoside phosphate metabolic process	38	5.44413	6.78985e-09	Q10P35, Q2R480, Q69NG5, Q08480, Q9LD61, Q10MD1, B7E707, Q6ZFT5, Q0JKB4, Q9XHX4, P92683, Q8H921, I3QD45, Q0IMS5, Q9LDN2, Q69K55, Q6Z398, Q93W07, Q7EYK9, Q0DJC3, Q0JBV4, Q8RZA1, Q8HCQ3, Q67W57, Q7G3Y4, A0A2H4N016, Q07661, Q8GTK7, B7FA07, Q6Z8K7, Q5N725, Q6Z1G7, Q0J035, Q6YYW3, Q10M94, Q8H2T7, Q7XDP2, Q84NW1	2.95775	1.10208e-06	Cluster_2
GO:0043604	amide biosynthetic process	38	5.44413	0.0218981	Q10LJ0, Q6YTY2, Q851Y8, Q84M68, Q9AV87, Q84LG6, B9FTH9, Q8GVI0, Q10QF5, Q851K9, Q9ZST0, Q69UI8, Q2QS11, Q0D6B1, Q7XEQ3, Q7XLG5, V5K4S9, Q7X7N2, Q6K2P9, Q65WT5, O22386, Q75LS2, A0A0P0Y3G3, Q338I8, Q69W36, Q5W796, Q5VRX8, Q6Z3A3, Q6Z2Z4, Q2R4A1, Q851P5, Q338M7, Q60E59, Q7EYV4, Q10MX3, P49027, Q0DJU1, Q10RX2	1.442	0.197421	Cluster_2
GO:0046394	carboxylic acid biosynthetic process	37	5.30086	4.11063e-06	Q67VM2, Q6K969, Q40731, Q8S6N5, A0A0N7KEB1, Q2QLY5, Q9XEA8, O04226, Q7XMP6, P14656, Q0J9M3, Q6YZH8, P14655, Q2RAP0, Q8H3I6, Q7G794, Q7XR61, Q10NW0, Q0DG35, Q10EK5, Q0E0Z3, Q84TA3, V5K4S9, Q7XU28, Q6ZFI6, Q9LHZ0, Q2QLX5, Q6AT43, Q69RJ0, Q84MF1, Q0DY86, Q7Y096, Q0IX96, E3WF37, Q5Z790, Q53L28, Q10MX3	2.32507	0.000211456	Cluster_2
GO:0016053	organic acid biosynthetic process	37	5.30086	4.11063e-06	Q67VM2, Q6K969, Q40731, Q8S6N5, A0A0N7KEB1, Q2QLY5, Q9XEA8, O04226, Q7XMP6, P14656, Q0J9M3, Q6YZH8, P14655, Q2RAP0, Q8H3I6, Q7G794, Q7XR61, Q10NW0, Q0DG35, Q10EK5, Q0E0Z3, Q84TA3, V5K4S9, Q7XU28, Q6ZFI6, Q9LHZ0, Q2QLX5, Q6AT43, Q69RJ0, Q84MF1, Q0DY86, Q7Y096, Q0IX96, E3WF37, Q5Z790, Q53L28, Q10MX3	2.32507	0.000211456	Cluster_2
GO:0044712	single-organism catabolic process	37	5.30086	0.000227421	Q10P35, Q6ZGL4, Q9FXT8, Q2R480, Q6Z3Y9, Q53MQ1, F2ZBU6, B7E707, Q69VS3, Q94CN1, Q0JMH0, I3QD45, Q8H3U7, Q8LQ33, Q9FWK4, Q6ASW3, B9FNQ3, Q84P96, Q6Z398, Q84MH2, Q2R1G8, A0A2H4N016, B7FA07, Q6K3Z3, Q94LR9, E3WF37, Q6Z4E4, Q7XPR2, Q5N725, Q6Z1G7, Q6H6B9, Q69JW7, Q5QNA3, B9F3B6, Q7XDP2, Q6ZIF9, Q336U0	1.91994	0.00530347	Cluster_2
GO:0043933	macromolecular complex subunit organization	37	5.30086	0.00280365	Q5QMH1, Q9FXT8, B9FMJ3, Q6I605, Q6K4U8, Q93W16, Q84LG6, Q0JF82, Q8GVF5, I3QD82, Q8GVI0, Q2QTN6, Q8H625, O49068, Q69MX3, Q943L2, Q69K55, Q5N9F1, Q9SDK4, Q6K2P9, Q75HS3, E5D3J5, Q10Q44, Q69W36, Q2R4A1, Q5QN03, Q0J716, Q851P5, Q0JBZ2, Q6YVE2, Q5N749, Q10L72, Q2QNM5, Q69JW2, Q0DJU1, Q7XHR1, Q84TB3	1.67006	0.044987	Cluster_2
GO:0044723	single-organism carbohydrate metabolic process	36	5.15759	0.000456996	Q7XXR4, Q10P35, Q2R480, Q43009, Q53MQ1, F2ZBU6, B7E707, Q6Z8F4, Q2RAP0, I3QD82, Q8H7S6, I3QD45, Q5Z5B8, Q8LQ33, Q653F8, Q8W3J0, Q33AE4, Q6ASW3, P31924, Q6Z398, Q7EYK9, Q8S1X0, A0A0P0W7K6, Q7XR26, A0A2H4N016, B7FA07, Q7Y152, Q6YY47, Q6ERD9, Q5N725, Q6Z1G7, Q6ZFH9, Q6H6B9, Q0JGK4, Q69JW7, Q10M94	1.8716	0.0101175	Cluster_2
GO:0022607	cellular component assembly	36	5.15759	0.0343483	Q5QMH1, Q6ZGL4, Q9FXT8, Q6I605, Q75L11, Q93W16, Q84LG6, Q0JF82, Q8GVF5, I3QD82, Q8GVI0, Q2QTN6, Q8H625, O49068, Q69MX3, Q943L2, Q69K55, Q5N9F1, Q5J6J5, Q9SDK4, Q6K2P9, Q75HS3, E5D3J5, Q10Q44, Q8RU06, Q69W36, Q2R4A1, Q0J716, Q851P5, Q0JBZ2, Q5N749, Q10L72, Q2QNM5, Q69JW2, Q0DJU1, Q7XHR1	1.41308	0.270227	Cluster_2
GO:0051186	cofactor metabolic process	35	5.01433	1.29674e-06	Q10P35, Q6H798, Q10LR9, Q9SDJ2, Q2R480, Q69NG5, Q8S6N5, Q5Z8V9, B7E707, Q7XPL2, Q7XKF3, Q9XHX4, Q9AXB0, Q8H921, I3QD45, Q69K55, Q69XJ4, Q8GVZ0, Q0E4G1, Q6Z398, Q7EYK9, Q6ZI86, Q0JBV4, A0A2H4N016, B7FA07, E3WF37, Q2QMK8, Q6K6A4, Q5N725, Q6Z1G7, Q0J035, Q6YYW3, Q10M94, Q53RM0, Q75M18	2.52351	8.72308e-05	Cluster_2
GO:0009628	response to abiotic stimulus	35	5.01433	0.0367776	Q10LJ0, Q53N83, Q6K969, Q2R480, Q6ZL95, Q0DY33, Q6YWJ7, Q7XV11, Q7EYF8, Q75GT3, Q84UI5, Q0D840, Q6ZF30, Q0IMS5, I3QD65, Q69K55, I3QD41, Q0D6B1, Q9FWK4, Q33AE4, Q69XJ4, E5D3J5, Q6K959, Q6Z411, Q6K7V6, Q0JQA4, Q75M01, Q75LD9, Q6H748, P12330, Q10L72, Q75IP6, Q84PW3, Q0D9C4, B9F3B6	1.41436	0.282123	Cluster_2
GO:0043043	peptide biosynthetic process	34	4.87106	0.0421865	Q10LJ0, Q6YTY2, Q851Y8, Q84M68, Q9AV87, Q84LG6, B9FTH9, Q8GVI0, Q10QF5, Q851K9, Q9ZST0, Q69UI8, Q2QS11, Q0D6B1, Q7XEQ3, Q7XLG5, Q6K2P9, Q65WT5, O22386, A0A0P0Y3G3, Q338I8, Q69W36, Q5W796, Q5VRX8, Q6Z3A3, Q6Z2Z4, Q2R4A1, Q851P5, Q338M7, Q60E59, Q7EYV4, P49027, Q0DJU1, Q10RX2	1.40715	0.310018	Cluster_2
GO:0019693	ribose phosphate metabolic process	33	4.72779	6.93134e-09	Q10P35, Q2R480, Q69NG5, Q9LD61, Q10MD1, B7E707, Q6ZFT5, Q0JKB4, P92683, Q8H921, I3QD45, Q0IMS5, Q9LDN2, Q69K55, Q6Z398, Q93W07, Q7EYK9, Q0DJC3, Q8RZA1, Q8HCQ3, Q67W57, Q7G3Y4, A0A2H4N016, Q07661, Q8GTK7, B7FA07, Q6Z8K7, Q5N725, Q6Z1G7, Q0J035, Q10M94, Q8H2T7, Q84NW1	3.27586	1.10208e-06	Cluster_2
GO:0032787	monocarboxylic acid metabolic process	33	4.72779	1.44061e-05	Q10P35, Q6H798, Q40731, Q2R480, Q8S6N5, A0A0N7KEB1, B7E707, Q0J9M3, Q94CN1, Q8H3I6, Q7G794, Q0JMH0, I3QD45, Q6AVG6, Q10EK5, Q84TA3, V5K4S9, B9FNQ3, Q337E9, Q84P96, Q6Z398, Q84MF1, Q2R1G8, A0A2H4N016, B7FA07, Q6K3Z3, Q94LR9, Q5Z790, Q5N725, Q6Z1G7, Q10MX3, Q0JJQ7, B9F3B6	2.33025	0.000599911	Cluster_2
GO:0033554	cellular response to stress	33	4.72779	0.0452492	Q6ZGL4, Q9FXT8, Q6F353, Q9LD61, Q0JD42, Q9FR35, Q5Z876, Q2R2B4, Q69VS3, Q75GT3, Q84UI5, P0C0L0, Q6ZLM6, Q9FXM3, Q10MU6, Q67IX6, Q9LRE6, Q5WA72, Q5VND0, Q5VQJ9, Q0DHC4, Q5JKH1, B9FXQ5, Q9SXQ6, Q7XRX1, A0A0P0XQ11, Q06967, A0A0P0XAH7, P55142, Q75IP6, Q0D9C4, Q5QNA3, Q8W0I1	1.40831	0.328385	Cluster_2
GO:1901605	alpha-amino acid metabolic process	32	4.58453	3.85769e-08	Q67VM2, Q6K969, Q2QLY5, Q9XEA8, O04226, Q7XMP6, P14656, P14655, Q7XR61, Q0IM09, Q10NW0, Q0DG35, Q0E0Z3, V5K4S9, Q7X7N2, Q7XU28, Q6ZFI6, Q9LHZ0, Q2QLX5, Q69RJ0, Q0DY86, Q7Y096, Q0IX96, E3WF37, Q6Z4E4, Q06967, Q7XPR2, Q53L28, Q10MX3, B9F3B6, Q6ZIF9, Q336U0	3.12007	5.19008e-06	Cluster_2
GO:0065003	macromolecular complex assembly	32	4.58453	0.00517491	Q5QMH1, Q9FXT8, Q6I605, Q93W16, Q84LG6, Q0JF82, Q8GVF5, I3QD82, Q8GVI0, Q2QTN6, Q8H625, O49068, Q69MX3, Q943L2, Q69K55, Q5N9F1, Q9SDK4, Q6K2P9, Q75HS3, E5D3J5, Q10Q44, Q69W36, Q2R4A1, Q0J716, Q851P5, Q0JBZ2, Q5N749, Q10L72, Q2QNM5, Q69JW2, Q0DJU1, Q7XHR1	1.67958	0.0760581	Cluster_2
GO:0072521	purine-containing compound metabolic process	29	4.15473	1.93993e-07	Q10P35, Q08480, Q10MD1, B7E707, Q6ZFT5, Q0JKB4, P92683, I3QD45, Q0IMS5, Q8H3U7, Q69K55, Q75LS2, Q6Z398, Q93W07, Q0DJC3, Q8HCQ3, Q67W57, Q84MH2, Q7G3Y4, A0A2H4N016, Q07661, Q8GTK7, B7FA07, Q6Z8K7, Q5N725, Q6Z1G7, Q0J035, Q8H2T7, Q84NW1	3.11586	1.78576e-05	Cluster_2
GO:0009259	ribonucleotide metabolic process	28	4.01146	3.83766e-07	Q10P35, Q9LD61, Q10MD1, B7E707, Q0JKB4, P92683, Q8H921, I3QD45, Q0IMS5, Q9LDN2, Q69K55, Q6Z398, Q93W07, Q0DJC3, Q8RZA1, Q8HCQ3, Q67W57, Q7G3Y4, A0A2H4N016, Q07661, Q8GTK7, B7FA07, Q6Z8K7, Q5N725, Q6Z1G7, Q0J035, Q8H2T7, Q84NW1	3.09333	3.05094e-05	Cluster_2
GO:0055114	oxidation-reduction process	28	4.01146	3.83766e-07	Q10S34, Q6ZL94, Q94CN1, Q5JLS6, Q9XHX4, Q7G794, A0A0K0LQZ8, Q0JMH0, P92683, Q94JA2, Q8LQ33, Q8H4V1, Q69XJ4, Q6ZCC4, Q84P96, Q0DJC3, Q0JBV4, Q8HCQ3, Q5QLS8, Q2R1G8, Q6K3Z3, Q94LR9, Q6Z8K7, Q0JDA2, Q7F8R1, Q6YYW3, Q8H2T7, Q6F361	3.09333	3.05094e-05	Cluster_2
GO:0022613	ribonucleoprotein complex biogenesis	27	3.86819	0.018829	Q5QMH1, Q2R242, Q6ZJ16, Q84LG6, Q8GVF5, Q10LH5, Q8GVI0, Q2QTN6, Q650W6, Q2R3J0, Q2QSR7, Q8LHN4, Q69MX3, Q0DM51, Q5N9F1, Q6K2P9, Q75HS3, Q10Q44, Q7F7I7, Q5JLX2, Q69W36, Q5N820, Q2R4A1, Q851P5, Q60E59, Q10PA5, Q0DJU1	1.60119	0.180945	Cluster_2
GO:0008652	cellular amino acid biosynthetic process	26	3.72493	1.57436e-07	Q67VM2, Q6K969, Q2QLY5, Q9XEA8, O04226, Q7XMP6, P14656, Q6YZH8, P14655, Q7XR61, Q10NW0, Q0DG35, Q0E0Z3, V5K4S9, Q7XU28, Q6ZFI6, Q9LHZ0, Q2QLX5, Q6AT43, Q69RJ0, Q0DY86, Q7Y096, Q0IX96, E3WF37, Q53L28, Q10MX3	3.42476	1.52975e-05	Cluster_2
GO:0006163	purine nucleotide metabolic process	26	3.72493	1.15688e-06	Q10P35, Q08480, Q10MD1, B7E707, Q6ZFT5, Q0JKB4, P92683, I3QD45, Q0IMS5, Q69K55, Q6Z398, Q93W07, Q0DJC3, Q8HCQ3, Q67W57, Q7G3Y4, A0A2H4N016, Q07661, Q8GTK7, B7FA07, Q6Z8K7, Q5N725, Q6Z1G7, Q0J035, Q8H2T7, Q84NW1	3.08377	8.09352e-05	Cluster_2
GO:0006732	coenzyme metabolic process	26	3.72493	2.54118e-05	Q10P35, Q6H798, Q2R480, Q69NG5, Q8S6N5, B7E707, Q9XHX4, Q8H921, I3QD45, Q69K55, Q0E4G1, Q6Z398, Q7EYK9, Q6ZI86, Q0JBV4, A0A2H4N016, B7FA07, E3WF37, Q2QMK8, Q6K6A4, Q5N725, Q6Z1G7, Q0J035, Q6YYW3, Q10M94, Q75M18	2.59036	0.000854717	Cluster_2
GO:0034622	cellular macromolecular complex assembly	26	3.72493	0.0440584	Q5QMH1, Q9FXT8, Q6I605, Q84LG6, Q0JF82, Q8GVF5, Q8GVI0, Q2QTN6, Q8H625, O49068, Q69MX3, Q943L2, Q5N9F1, Q6K2P9, Q75HS3, Q10Q44, Q69W36, Q2R4A1, Q0J716, Q851P5, Q0JBZ2, Q5N749, Q10L72, Q69JW2, Q0DJU1, Q7XHR1	1.49027	0.322419	Cluster_2
GO:0044262	cellular carbohydrate metabolic process	25	3.58166	0.00628104	Q7XXR4, Q2R480, Q43009, F2ZBU6, I3QD82, Q5NAT0, Q8LQ92, Q8H7S6, Q5Z5B8, Q8LQ33, Q653F8, Q33AE4, Q6ASW3, P31924, Q8S1X0, A0A0P0W7K6, Q7XR26, Q2QTC2, Q6YY47, A0A067Y1U2, Q6ERD9, Q6ZFH9, Q6H6B9, Q0JGK4, Q5Z6G7	1.80726	0.0900454	Cluster_2
GO:1901137	carbohydrate derivative biosynthetic process	25	3.58166	0.00749744	Q9LD61, Q10MD1, Q6ZFT5, Q0JKB4, Q5Z8Y4, Q8H921, Q0IMS5, Q9LDN2, Q8H3U7, Q69K55, Q941T9, Q8W3J0, Q5VPH2, Q6K959, Q8RZA1, Q0DJC5, Q67W57, Q7G3Y4, Q67WR2, Q07661, Q8GTK7, Q6Z8K7, Q0J035, Q5QNA3, Q84NW1	1.7791	0.10261	Cluster_2
GO:1901607	alpha-amino acid biosynthetic process	24	3.4384	1.32037e-07	V5K4S9, Q7XU28, Q67VM2, Q6K969, Q6ZFI6, Q9LHZ0, Q2QLX5, Q2QLY5, O04226, Q69RJ0, Q9XEA8, Q7XMP6, P14656, P14655, Q0DY86, Q7Y096, Q7XR61, Q0IX96, E3WF37, Q10NW0, Q53L28, Q0DG35, Q10MX3, Q0E0Z3	3.69412	1.44333e-05	Cluster_2
GO:0009161	ribonucleoside monophosphate metabolic process	24	3.4384	9.90956e-07	Q10P35, Q9LD61, Q6Z398, Q93W07, Q10MD1, B7E707, Q0DJC3, Q8RZA1, Q8HCQ3, Q67W57, Q7G3Y4, Q0JKB4, A0A2H4N016, Q8GTK7, B7FA07, Q6Z8K7, P92683, Q5N725, Q6Z1G7, Q8H921, I3QD45, Q9LDN2, Q8H2T7, Q84NW1	3.30429	7.22159e-05	Cluster_2
GO:0009123	nucleoside monophosphate metabolic process	24	3.4384	1.53078e-06	Q10P35, Q9LD61, Q6Z398, Q93W07, Q10MD1, B7E707, Q0DJC3, Q8RZA1, Q8HCQ3, Q67W57, Q7G3Y4, Q0JKB4, A0A2H4N016, Q8GTK7, B7FA07, Q6Z8K7, P92683, Q5N725, Q6Z1G7, Q8H921, I3QD45, Q9LDN2, Q8H2T7, Q84NW1	3.2233	9.84244e-05	Cluster_2
GO:0009150	purine ribonucleotide metabolic process	24	3.4384	6.50046e-06	Q10P35, Q6Z398, Q93W07, Q10MD1, B7E707, Q0DJC3, Q8HCQ3, Q67W57, Q7G3Y4, Q0JKB4, A0A2H4N016, Q07661, Q8GTK7, B7FA07, Q6Z8K7, P92683, Q5N725, Q6Z1G7, Q0J035, I3QD45, Q0IMS5, Q69K55, Q8H2T7, Q84NW1	2.96195	0.000315814	Cluster_2
GO:0016052	carbohydrate catabolic process	23	3.29513	0.000699335	Q10P35, Q6ASW3, Q2R480, Q53MQ1, Q6Z398, Q688M5, Q42993, F2ZBU6, B7E707, A0A0P0W7K6, A0A2H4N016, B7FA07, Q6Z2E1, A0A067Y1U2, Q94ED2, Q5NAT0, Q8LQ92, Q5N725, Q6Z1G7, I3QD34, I3QD45, Q69JW7, Q8LQ33	2.2267	0.0142225	Cluster_2
GO:0009141	nucleoside triphosphate metabolic process	22	3.15186	3.00511e-06	Q10P35, Q6Z398, Q93W07, B7E707, Q0DJC3, Q8HCQ3, Q67W57, Q7G3Y4, Q0JKB4, A0A2H4N016, Q07661, Q8GTK7, B7FA07, Q6Z8K7, P92683, Q5N725, Q6Z1G7, I3QD45, Q0IMS5, Q8H2T7, Q7XDP2, Q84NW1	3.31186	0.000164248	Cluster_2
GO:0009205	purine ribonucleoside triphosphate metabolic process	21	3.0086	1.63196e-06	Q10P35, Q6Z398, Q93W07, B7E707, Q0DJC3, Q8HCQ3, Q67W57, Q7G3Y4, Q0JKB4, A0A2H4N016, Q07661, Q8GTK7, B7FA07, Q6Z8K7, P92683, Q5N725, Q6Z1G7, I3QD45, Q0IMS5, Q8H2T7, Q84NW1	3.57366	9.84244e-05	Cluster_2
GO:0009144	purine nucleoside triphosphate metabolic process	21	3.0086	1.79991e-06	Q10P35, Q6Z398, Q93W07, B7E707, Q0DJC3, Q8HCQ3, Q67W57, Q7G3Y4, Q0JKB4, A0A2H4N016, Q07661, Q8GTK7, B7FA07, Q6Z8K7, P92683, Q5N725, Q6Z1G7, I3QD45, Q0IMS5, Q8H2T7, Q84NW1	3.5516	0.000104935	Cluster_2
GO:0009199	ribonucleoside triphosphate metabolic process	21	3.0086	4.57993e-06	Q10P35, Q6Z398, Q93W07, B7E707, Q0DJC3, Q8HCQ3, Q67W57, Q7G3Y4, Q0JKB4, A0A2H4N016, Q07661, Q8GTK7, B7FA07, Q6Z8K7, P92683, Q5N725, Q6Z1G7, I3QD45, Q0IMS5, Q8H2T7, Q84NW1	3.34511	0.000228866	Cluster_2
GO:0015979	photosynthesis	21	3.0086	9.11129e-05	Q53N83, Q69XJ4, Q9SDJ2, Q6Z411, Q6ZL95, Q6Z8F4, Q6H748, Q6YWJ7, Q7XV11, Q7XKF3, Q6ZK86, Q8S7H8, P12330, A0A0K0LQZ8, Q6Z8K7, Q2QTJ1, Q6ZF30, I3QD65, Q0DG05, I3QD41, Q53RM0	2.72682	0.00245164	Cluster_2
GO:0009314	response to radiation	21	3.0086	0.00136791	Q10LJ0, Q53N83, Q69XJ4, Q6K969, Q6Z411, Q0JQA4, Q6ZL95, Q6H748, Q6YWJ7, Q7EYF8, Q7XV11, Q84UI5, P12330, Q6ZF30, Q75IP6, Q0D9C4, I3QD65, Q0IMS5, B9F3B6, I3QD41, Q0D6B1	2.21292	0.0251839	Cluster_2
GO:0090407	organophosphate biosynthetic process	21	3.0086	0.00746221	Q10PS3, Q8GVZ0, Q9LD61, Q10MD1, Q6ZFT5, Q8RZA1, Q67W57, Q7G3Y4, Q0JKB4, Q07661, Q8GTK7, Q6Z8K7, Q2QMK8, Q8H921, Q0J035, Q6AVG6, Q0IMS5, Q9LDN2, Q69K55, Q0JQ41, Q84NW1	1.90516	0.10261	Cluster_2
GO:0009167	purine ribonucleoside monophosphate metabolic process	20	2.86533	4.2758e-05	Q10P35, Q6Z398, Q93W07, Q10MD1, B7E707, Q0DJC3, Q8HCQ3, Q67W57, Q7G3Y4, Q0JKB4, A0A2H4N016, Q8GTK7, B7FA07, Q6Z8K7, P92683, Q5N725, Q6Z1G7, I3QD45, Q8H2T7, Q84NW1	2.97805	0.001312	Cluster_2
GO:0009126	purine nucleoside monophosphate metabolic process	20	2.86533	4.2758e-05	Q10P35, Q6Z398, Q93W07, Q10MD1, B7E707, Q0DJC3, Q8HCQ3, Q67W57, Q7G3Y4, Q0JKB4, A0A2H4N016, Q8GTK7, B7FA07, Q6Z8K7, P92683, Q5N725, Q6Z1G7, I3QD45, Q8H2T7, Q84NW1	2.97805	0.001312	Cluster_2
GO:0009416	response to light stimulus	20	2.86533	0.00214495	Q10LJ0, Q53N83, Q69XJ4, Q6K969, Q6Z411, Q0JQA4, Q6ZL95, Q6H748, Q6YWJ7, Q7EYF8, Q7XV11, Q84UI5, P12330, Q6ZF30, Q0D9C4, I3QD65, Q0IMS5, B9F3B6, I3QD41, Q0D6B1	2.18311	0.0363791	Cluster_2
GO:0015980	energy derivation by oxidation of organic compounds	19	2.72206	1.93394e-06	Q8H4V1, Q6ZCC4, Q10S34, Q0DJC3, Q6ZL94, Q0JBV4, Q8HCQ3, Q5QLS8, Q5JLS6, Q9XHX4, A0A0K0LQZ8, Q0JDA2, P92683, Q7F8R1, Q6YYW3, Q94JA2, Q8H2T7, Q8LQ33, Q6F361	3.85603	0.000109112	Cluster_2
GO:0046034	ATP metabolic process	19	2.72206	1.05891e-05	Q10P35, Q6Z398, Q93W07, B7E707, Q0DJC3, Q8HCQ3, Q67W57, Q7G3Y4, Q0JKB4, A0A2H4N016, Q8GTK7, B7FA07, Q6Z8K7, P92683, Q5N725, Q6Z1G7, I3QD45, Q8H2T7, Q84NW1	3.42476	0.000462566	Cluster_2
GO:0071822	protein complex subunit organization	19	2.72206	0.0196557	Q9SDK4, Q9FXT8, E5D3J5, B9FMJ3, Q6I605, Q93W16, Q5QN03, Q0J716, Q0JBZ2, I3QD82, Q6YVE2, Q5N749, Q10L72, Q8H625, O49068, Q2QNM5, Q69K55, Q7XHR1, Q84TB3	1.79505	0.185814	Cluster_2
GO:0045333	cellular respiration	18	2.5788	1.58763e-06	Q8H4V1, Q6ZCC4, Q10S34, Q0DJC3, Q6ZL94, Q0JBV4, Q8HCQ3, Q5QLS8, Q5JLS6, Q9XHX4, A0A0K0LQZ8, Q0JDA2, P92683, Q7F8R1, Q6YYW3, Q94JA2, Q8H2T7, Q6F361	4.10971	9.84244e-05	Cluster_2
GO:0051188	cofactor biosynthetic process	18	2.5788	0.00178086	Q6H798, Q10LR9, Q8GVZ0, Q9SDJ2, Q8S6N5, Q5Z8V9, B7E707, Q6ZI86, Q7XPL2, Q7XKF3, Q2QMK8, Q6K6A4, Q9AXB0, Q6Z1G7, Q8H921, Q0J035, Q69K55, Q53RM0	2.34841	0.0317829	Cluster_2
GO:0006733	oxidoreduction coenzyme metabolic process	17	2.43553	5.99281e-05	Q10P35, Q2R480, Q69NG5, Q6Z398, Q7EYK9, B7E707, Q6ZI86, Q0JBV4, A0A2H4N016, Q9XHX4, B7FA07, Q5N725, Q6K6A4, Q6Z1G7, I3QD45, Q10M94, Q6YYW3	3.28005	0.0017469	Cluster_2
GO:0044282	small molecule catabolic process	17	2.43553	0.000854488	Q6ASW3, Q2R480, B9FNQ3, Q84P96, Q2R1G8, Q94CN1, Q6K3Z3, Q94LR9, E3WF37, Q0JMH0, Q6Z4E4, Q7XPR2, Q6H6B9, Q69JW7, B9F3B6, Q6ZIF9, Q336U0	2.60205	0.0171782	Cluster_2
GO:0046390	ribose phosphate biosynthetic process	16	2.29226	1.80289e-05	Q9LD61, Q10MD1, Q6ZFT5, Q8RZA1, Q67W57, Q7G3Y4, Q0JKB4, Q07661, Q8GTK7, Q6Z8K7, Q8H921, Q0J035, Q0IMS5, Q9LDN2, Q69K55, Q84NW1	3.81191	0.000700725	Cluster_2
GO:0072524	pyridine-containing compound metabolic process	16	2.29226	5.87867e-05	Q10P35, Q2R480, Q69NG5, Q6Z398, Q7EYK9, B7E707, Q0JBV4, A0A2H4N016, Q9XHX4, B7FA07, Q2QMK8, Q5N725, Q6Z1G7, I3QD45, Q10M94, Q6YYW3	3.45173	0.00174268	Cluster_2
GO:0009165	nucleotide biosynthetic process	16	2.29226	0.000209093	Q9LD61, Q10MD1, Q6ZFT5, Q8RZA1, Q67W57, Q7G3Y4, Q0JKB4, Q07661, Q8GTK7, Q6Z8K7, Q8H921, Q0J035, Q0IMS5, Q9LDN2, Q69K55, Q84NW1	3.08711	0.00494195	Cluster_2
GO:1901293	nucleoside phosphate biosynthetic process	16	2.29226	0.000243966	Q9LD61, Q10MD1, Q6ZFT5, Q8RZA1, Q67W57, Q7G3Y4, Q0JKB4, Q07661, Q8GTK7, Q6Z8K7, Q8H921, Q0J035, Q0IMS5, Q9LDN2, Q69K55, Q84NW1	3.04423	0.00561443	Cluster_2
GO:0006913	nucleocytoplasmic transport	15	2.149	1.90303e-05	Q6ZL37, Q9ZWR4, Q7F7I7, Q8GVF5, Q5QN03, Q9ZWR5, Q5ZDB2, Q6YVE2, B9FDR3, Q2QZ88, Q6K6G8, Q2R3J0, Q9LI34, Q7EY69, Q9XJ54	4.02913	0.000701659	Cluster_2
GO:0051169	nuclear transport	15	2.149	1.90303e-05	Q6ZL37, Q9ZWR4, Q7F7I7, Q8GVF5, Q5QN03, Q9ZWR5, Q5ZDB2, Q6YVE2, B9FDR3, Q2QZ88, Q6K6G8, Q2R3J0, Q9LI34, Q7EY69, Q9XJ54	4.02913	0.000701659	Cluster_2
GO:0009260	ribonucleotide biosynthetic process	15	2.149	4.06451e-05	Q9LD61, Q10MD1, Q8RZA1, Q67W57, Q7G3Y4, Q0JKB4, Q07661, Q8GTK7, Q6Z8K7, Q8H921, Q0J035, Q0IMS5, Q9LDN2, Q69K55, Q84NW1	3.77038	0.00129251	Cluster_2
GO:0046496	nicotinamide nucleotide metabolic process	15	2.149	8.13076e-05	Q10P35, Q2R480, Q69NG5, Q6Z398, Q7EYK9, B7E707, Q0JBV4, A0A2H4N016, Q9XHX4, B7FA07, Q5N725, Q6Z1G7, I3QD45, Q10M94, Q6YYW3	3.54285	0.00225725	Cluster_2
GO:0019362	pyridine nucleotide metabolic process	15	2.149	8.93395e-05	Q10P35, Q2R480, Q69NG5, Q6Z398, Q7EYK9, B7E707, Q0JBV4, A0A2H4N016, Q9XHX4, B7FA07, Q5N725, Q6Z1G7, I3QD45, Q10M94, Q6YYW3	3.51257	0.00244148	Cluster_2
GO:1901565	organonitrogen compound catabolic process	15	2.149	0.00241789	Q69XJ4, Q688M5, Q42993, Q7XIH2, Q84MH2, E3WF37, Q6Z4E4, Q7XPR2, Q0J5V5, I3QD34, B9F3B6, Q8H3U7, Q6ZIF9, Q9FWK4, Q336U0	2.53686	0.0395223	Cluster_2
GO:0006631	fatty acid metabolic process	15	2.149	0.00651042	Q40731, Q8S6N5, Q84P96, A0A0N7KEB1, Q0J9M3, Q84MF1, Q2R1G8, Q94CN1, Q8H3I6, Q7G794, Q6K3Z3, Q94LR9, Q0JMH0, Q10EK5, Q84TA3	2.27056	0.0910939	Cluster_2
GO:0071826	ribonucleoprotein complex subunit organization	15	2.149	0.0102425	Q5QMH1, Q6K2P9, Q75HS3, Q10Q44, Q6K4U8, Q84LG6, Q8GVF5, Q69W36, Q2R4A1, Q851P5, Q8GVI0, Q2QTN6, Q69MX3, Q0DJU1, Q5N9F1	2.15168	0.1227	Cluster_2
GO:0006101	citrate metabolic process	14	2.00573	4.82754e-08	Q8H4V1, Q6ZCC4, Q10S34, Q6ZL94, Q0JBV4, Q5QLS8, Q5JLS6, Q9XHX4, Q0JDA2, Q2R339, Q7F8R1, Q6YYW3, Q94JA2, Q6F361	7.10321	6.03097e-06	Cluster_2
GO:0072350	tricarboxylic acid metabolic process	14	2.00573	1.49212e-07	Q8H4V1, Q6ZCC4, Q10S34, Q6ZL94, Q0JBV4, Q5QLS8, Q5JLS6, Q9XHX4, Q0JDA2, Q2R339, Q7F8R1, Q6YYW3, Q94JA2, Q6F361	6.50124	1.52975e-05	Cluster_2
GO:0044724	single-organism carbohydrate catabolic process	14	2.00573	0.000148994	Q10P35, Q6ASW3, Q2R480, Q53MQ1, Q6Z398, F2ZBU6, B7E707, A0A2H4N016, B7FA07, Q5N725, Q6Z1G7, I3QD45, Q69JW7, Q8LQ33	3.5516	0.00372273	Cluster_2
GO:0051128	regulation of cellular component organization	14	2.00573	0.0112724	Q9SDK4, Q9FXT8, Q75LS2, Q93W16, Q8H9E4, Q8S1X0, Q2R2B4, Q0J716, Q84UI5, Q10L72, Q5Z5B8, Q2QNM5, Q69K55, Q5J6J5	2.20444	0.132319	Cluster_2
GO:1902582	single-organism intracellular transport	14	2.00573	0.0134419	Q6ZL37, Q9ZWR4, Q10CE4, Q7F7I7, Q0JF82, Q67W57, Q5QN03, Q0JKB4, Q9ZWR5, Q6YVE2, B9FDR3, Q2QZ88, Q6K6G8, Q9LI34	2.1549	0.140111	Cluster_2
GO:0022618	ribonucleoprotein complex assembly	14	2.00573	0.0146405	Q5QMH1, Q6K2P9, Q75HS3, Q10Q44, Q84LG6, Q8GVF5, Q69W36, Q2R4A1, Q851P5, Q8GVI0, Q2QTN6, Q69MX3, Q0DJU1, Q5N9F1	2.13096	0.148012	Cluster_2
GO:1902580	single-organism cellular localization	14	2.00573	0.0227501	Q6ZL37, Q9ZWR4, Q10CE4, Q7F7I7, Q0JF82, Q67W57, Q5QN03, Q0JKB4, Q9ZWR5, Q6YVE2, B9FDR3, Q2QZ88, Q6K6G8, Q9LI34	2.00824	0.204051	Cluster_2
GO:0006099	tricarboxylic acid cycle	13	1.86246	3.28416e-07	Q8H4V1, Q6ZCC4, Q10S34, Q6ZL94, Q0JBV4, Q5QLS8, Q5JLS6, Q9XHX4, Q0JDA2, Q7F8R1, Q6YYW3, Q94JA2, Q6F361	6.72028	2.872e-05	Cluster_2
GO:0009060	aerobic respiration	13	1.86246	1.78197e-05	Q8H4V1, Q6ZCC4, Q10S34, Q6ZL94, Q0JBV4, Q5QLS8, Q5JLS6, Q9XHX4, Q0JDA2, Q7F8R1, Q6YYW3, Q94JA2, Q6F361	4.68651	0.000700725	Cluster_2
GO:0072522	purine-containing compound biosynthetic process	13	1.86246	0.000185488	Q10MD1, Q6ZFT5, Q67W57, Q7G3Y4, Q0JKB4, Q07661, Q8GTK7, Q6Z8K7, Q0J035, Q0IMS5, Q8H3U7, Q69K55, Q84NW1	3.71016	0.00447569	Cluster_2
GO:0046395	carboxylic acid catabolic process	13	1.86246	0.00188751	Q2R480, Q84P96, Q2R1G8, Q94CN1, Q6K3Z3, Q94LR9, E3WF37, Q0JMH0, Q6Z4E4, Q7XPR2, B9F3B6, Q6ZIF9, Q336U0	2.87238	0.0330126	Cluster_2
GO:0016054	organic acid catabolic process	13	1.86246	0.00188751	Q2R480, Q84P96, Q2R1G8, Q94CN1, Q6K3Z3, Q94LR9, E3WF37, Q0JMH0, Q6Z4E4, Q7XPR2, B9F3B6, Q6ZIF9, Q336U0	2.87238	0.0330126	Cluster_2
GO:0009064	glutamine family amino acid metabolic process	12	1.7192	6.20064e-05	V5K4S9, Q7X7N2, Q7XU28, Q0IX96, Q10NW0, O04226, Q69RJ0, Q0DG35, Q10MX3, P14656, B9F3B6, P14655	4.50379	0.00177785	Cluster_2
GO:0006164	purine nucleotide biosynthetic process	12	1.7192	0.000415475	Q6Z8K7, Q10MD1, Q0J035, Q6ZFT5, Q0IMS5, Q69K55, Q67W57, Q7G3Y4, Q84NW1, Q0JKB4, Q07661, Q8GTK7	3.65308	0.00931623	Cluster_2
GO:0005996	monosaccharide metabolic process	12	1.7192	0.0349179	Q33AE4, Q7Y152, Q6Z398, Q5N725, F2ZBU6, I3QD45, Q7EYK9, Q10M94, Q69JW7, A0A2H4N016, Q2RAP0, Q8W3J0	2.02949	0.270227	Cluster_2
GO:0009156	ribonucleoside monophosphate biosynthetic process	11	1.57593	0.000694989	Q6Z8K7, Q9LD61, Q10MD1, Q8H921, Q9LDN2, Q8RZA1, Q67W57, Q7G3Y4, Q84NW1, Q0JKB4, Q8GTK7	3.72073	0.0142225	Cluster_2
GO:0009152	purine ribonucleotide biosynthetic process	11	1.57593	0.000926982	Q6Z8K7, Q10MD1, Q0J035, Q0IMS5, Q69K55, Q67W57, Q7G3Y4, Q84NW1, Q0JKB4, Q07661, Q8GTK7	3.58784	0.0180143	Cluster_2
GO:0006090	pyruvate metabolic process	11	1.57593	0.000926982	B7FA07, Q10P35, Q337E9, Q6Z398, Q5N725, Q6Z1G7, I3QD45, Q6AVG6, B7E707, Q0JJQ7, A0A2H4N016	3.58784	0.0180143	Cluster_2
GO:0009124	nucleoside monophosphate biosynthetic process	11	1.57593	0.00111432	Q6Z8K7, Q9LD61, Q10MD1, Q8H921, Q9LDN2, Q8RZA1, Q67W57, Q7G3Y4, Q84NW1, Q0JKB4, Q8GTK7	3.50441	0.020747	Cluster_2
GO:0019684	photosynthesis, light reaction	11	1.57593	0.00202806	Q53N83, P12330, Q6Z8K7, Q6Z411, Q6ZF30, Q6ZL95, I3QD65, Q6H748, Q6YWJ7, I3QD41, Q7XV11	3.24063	0.0351195	Cluster_2
GO:0044272	sulfur compound biosynthetic process	11	1.57593	0.00771373	Q6H798, Q84UI5, Q7XR61, Q8S6N5, Q9LHZ0, Q2QLX5, Q2QLY5, Q6Z1G7, Q9XEA8, B7E707, Q6Z3A3	2.69088	0.103779	Cluster_2
GO:0017038	protein import	11	1.57593	0.0204524	Q6ZL37, Q9ZWR4, Q10CE4, Q6YVE2, Q7F7I7, B9FDR3, Q2QZ88, Q6K6G8, Q9LI34, Q5QN03, Q9ZWR5	2.3183	0.187977	Cluster_2
GO:0009768	photosynthesis, light harvesting in photosystem I	10	1.43266	4.34389e-10	Q53N83, P12330, Q6Z411, Q6ZF30, Q6ZL95, I3QD65, Q6H748, Q6YWJ7, I3QD41, Q7XV11	18.2654	9.49683e-08	Cluster_2
GO:0009765	photosynthesis, light harvesting	10	1.43266	5.4608e-08	Q53N83, P12330, Q6Z411, Q6ZF30, Q6ZL95, I3QD65, Q6H748, Q6YWJ7, I3QD41, Q7XV11	11.9122	6.36729e-06	Cluster_2
GO:0018298	protein-chromophore linkage	10	1.43266	6.68365e-06	Q53N83, P12330, Q6Z411, Q6ZF30, Q6ZL95, I3QD65, Q6H748, Q6YWJ7, I3QD41, Q7XV11	7.21002	0.000315938	Cluster_2
GO:0044744	protein targeting to nucleus	10	1.43266	1.96577e-05	Q6ZL37, Q9ZWR4, Q6YVE2, Q7F7I7, B9FDR3, Q2QZ88, Q6K6G8, Q9LI34, Q5QN03, Q9ZWR5	6.37165	0.000701659	Cluster_2
GO:0006606	protein import into nucleus	10	1.43266	1.96577e-05	Q6ZL37, Q9ZWR4, Q6YVE2, Q7F7I7, B9FDR3, Q2QZ88, Q6K6G8, Q9LI34, Q5QN03, Q9ZWR5	6.37165	0.000701659	Cluster_2
GO:0051170	nuclear import	10	1.43266	2.39241e-05	Q6ZL37, Q9ZWR4, Q6YVE2, Q7F7I7, B9FDR3, Q2QZ88, Q6K6G8, Q9LI34, Q5QN03, Q9ZWR5	6.22684	0.000820455	Cluster_2
GO:1902593	single-organism nuclear import	10	1.43266	2.39241e-05	Q6ZL37, Q9ZWR4, Q6YVE2, Q7F7I7, B9FDR3, Q2QZ88, Q6K6G8, Q9LI34, Q5QN03, Q9ZWR5	6.22684	0.000820455	Cluster_2
GO:0034504	protein localization to nucleus	10	1.43266	3.4846e-05	Q6ZL37, Q9ZWR4, Q6YVE2, Q7F7I7, B9FDR3, Q2QZ88, Q6K6G8, Q9LI34, Q5QN03, Q9ZWR5	5.9561	0.00112862	Cluster_2
GO:0051640	organelle localization	10	1.43266	0.0106592	Q69PQ1, Q6H7R1, Q9SDK4, Q6ZJR5, Q7F7I7, B9FS74, Q93W16, Q2R3J0, Q2QNM5, Q8GVF5	2.73981	0.125966	Cluster_2
GO:0019318	hexose metabolic process	10	1.43266	0.0312095	Q33AE4, Q7Y152, Q6Z398, Q5N725, F2ZBU6, I3QD45, Q7EYK9, Q10M94, Q69JW7, A0A2H4N016	2.28317	0.256269	Cluster_2
GO:0009108	coenzyme biosynthetic process	10	1.43266	0.0480856	Q6H798, Q8S6N5, Q2QMK8, Q6K6A4, Q6Z1G7, Q8H921, Q0J035, B7E707, Q6ZI86, Q69K55	2.10754	0.345543	Cluster_2
GO:0006778	porphyrin-containing compound metabolic process	9	1.2894	0.00216319	Q10LR9, Q69XJ4, Q8GVZ0, Q9SDJ2, Q9AXB0, Q5Z8V9, Q7XPL2, Q53RM0, Q7XKF3	3.85285	0.0363791	Cluster_2
GO:0033013	tetrapyrrole metabolic process	9	1.2894	0.00238996	Q10LR9, Q69XJ4, Q8GVZ0, Q9SDJ2, Q9AXB0, Q5Z8V9, Q7XPL2, Q53RM0, Q7XKF3	3.79358	0.0394343	Cluster_2
GO:0009116	nucleoside metabolic process	9	1.2894	0.0105967	Q9LD61, Q9LHZ0, Q6ZFT5, Q0IMS5, Q8H3U7, Q9LDN2, Q8RZA1, Q84MH2, Q07661	2.97088	0.125966	Cluster_2
GO:0002181	cytoplasmic translation	9	1.2894	0.0138519	Q6K2P9, Q8GVI0, Q65WT5, Q84LG6, Q69W36, Q5W796, Q69UI8, Q6Z2Z4, Q0DJU1	2.83428	0.142511	Cluster_2
GO:0043648	dicarboxylic acid metabolic process	9	1.2894	0.0147684	Q337E9, Q69RJ0, Q0DG35, Q0JJQ7, Q6YYW3, B9F3B6, Q94JA2, Q5QLS8, Q6F361	2.80208	0.148448	Cluster_2
GO:1901657	glycosyl compound metabolic process	9	1.2894	0.0157282	Q9LD61, Q9LHZ0, Q6ZFT5, Q0IMS5, Q8H3U7, Q9LDN2, Q8RZA1, Q84MH2, Q07661	2.77059	0.154958	Cluster_2
GO:0042440	pigment metabolic process	9	1.2894	0.0212129	Q10LR9, Q69XJ4, Q8GVZ0, Q9SDJ2, Q9AXB0, Q5Z8V9, Q7XPL2, Q53RM0, Q7XKF3	2.62322	0.193237	Cluster_2
GO:0030258	lipid modification	9	1.2894	0.0415209	Q7G794, Q0IT47, Q6K3Z3, Q94LR9, Q0JMH0, Q84P96, Q6H6B9, Q2R1G8, Q94CN1	2.30451	0.306414	Cluster_2
GO:0006541	glutamine metabolic process	8	1.14613	0.000124494	V5K4S9, Q0IX96, Q10NW0, Q69RJ0, Q0DG35, Q10MX3, P14656, P14655	6.84952	0.00320206	Cluster_2
GO:0015995	chlorophyll biosynthetic process	8	1.14613	0.000186807	Q10LR9, Q8GVZ0, Q9SDJ2, Q9AXB0, Q5Z8V9, Q7XPL2, Q53RM0, Q7XKF3	6.44661	0.00447569	Cluster_2
GO:0009206	purine ribonucleoside triphosphate biosynthetic process	8	1.14613	0.000626293	Q6Z8K7, Q0IMS5, Q67W57, Q7G3Y4, Q84NW1, Q0JKB4, Q07661, Q8GTK7	5.34597	0.0130403	Cluster_2
GO:0009145	purine nucleoside triphosphate biosynthetic process	8	1.14613	0.000626293	Q6Z8K7, Q0IMS5, Q67W57, Q7G3Y4, Q84NW1, Q0JKB4, Q07661, Q8GTK7	5.34597	0.0130403	Cluster_2
GO:0072329	monocarboxylic acid catabolic process	8	1.14613	0.000971584	Q6K3Z3, Q94LR9, Q2R480, Q0JMH0, Q84P96, B9F3B6, Q2R1G8, Q94CN1	4.98147	0.0186736	Cluster_2
GO:0006779	porphyrin-containing compound biosynthetic process	8	1.14613	0.00111505	Q10LR9, Q8GVZ0, Q9SDJ2, Q9AXB0, Q5Z8V9, Q7XPL2, Q53RM0, Q7XKF3	4.87077	0.020747	Cluster_2
GO:0009225	nucleotide-sugar metabolic process	8	1.14613	0.00111505	Q6Z4G3, Q5Z8Y4, Q5VPH2, Q8H8T0, Q67WR2, Q941T9, Q7FAY6, Q8W3J0	4.87077	0.020747	Cluster_2
GO:0033014	tetrapyrrole biosynthetic process	8	1.14613	0.00164696	Q10LR9, Q8GVZ0, Q9SDJ2, Q9AXB0, Q5Z8V9, Q7XPL2, Q53RM0, Q7XKF3	4.56635	0.0296963	Cluster_2
GO:0015994	chlorophyll metabolic process	8	1.14613	0.00209882	Q10LR9, Q8GVZ0, Q9SDJ2, Q9AXB0, Q5Z8V9, Q7XPL2, Q53RM0, Q7XKF3	4.38369	0.0359886	Cluster_2
GO:0009201	ribonucleoside triphosphate biosynthetic process	8	1.14613	0.00264095	Q6Z8K7, Q0IMS5, Q67W57, Q7G3Y4, Q84NW1, Q0JKB4, Q07661, Q8GTK7	4.21509	0.0427687	Cluster_2
GO:0006006	glucose metabolic process	8	1.14613	0.00294937	Q33AE4, Q5N725, F2ZBU6, I3QD45, Q7EYK9, Q10M94, Q69JW7, A0A2H4N016	4.13556	0.046895	Cluster_2
GO:0009142	nucleoside triphosphate biosynthetic process	8	1.14613	0.00404151	Q6Z8K7, Q0IMS5, Q67W57, Q7G3Y4, Q84NW1, Q0JKB4, Q07661, Q8GTK7	3.91401	0.0631125	Cluster_2
GO:0009179	purine ribonucleoside diphosphate metabolic process	8	1.14613	0.00844477	B7FA07, Q10P35, Q6Z398, Q5N725, Q6Z1G7, I3QD45, B7E707, A0A2H4N016	3.42476	0.106258	Cluster_2
GO:0006096	glycolytic process	8	1.14613	0.00844477	B7FA07, Q10P35, Q6Z398, Q5N725, Q6Z1G7, I3QD45, B7E707, A0A2H4N016	3.42476	0.106258	Cluster_2
GO:0046031	ADP metabolic process	8	1.14613	0.00844477	B7FA07, Q10P35, Q6Z398, Q5N725, Q6Z1G7, I3QD45, B7E707, A0A2H4N016	3.42476	0.106258	Cluster_2
GO:0009135	purine nucleoside diphosphate metabolic process	8	1.14613	0.00844477	B7FA07, Q10P35, Q6Z398, Q5N725, Q6Z1G7, I3QD45, B7E707, A0A2H4N016	3.42476	0.106258	Cluster_2
GO:0006757	ATP generation from ADP	8	1.14613	0.00844477	B7FA07, Q10P35, Q6Z398, Q5N725, Q6Z1G7, I3QD45, B7E707, A0A2H4N016	3.42476	0.106258	Cluster_2
GO:0006418	tRNA aminoacylation for protein translation	8	1.14613	0.00917553	Q7XLG5, Q10QF5, B9FTH9, Q851K9, Q338I8, Q5VRX8, Q2QS11, Q10RX2	3.37207	0.112224	Cluster_2
GO:0006165	nucleoside diphosphate phosphorylation	8	1.14613	0.00995153	B7FA07, Q10P35, Q6Z398, Q5N725, Q6Z1G7, I3QD45, B7E707, A0A2H4N016	3.32098	0.120036	Cluster_2
GO:0043039	tRNA aminoacylation	8	1.14613	0.0125663	Q7XLG5, Q10QF5, B9FTH9, Q851K9, Q338I8, Q5VRX8, Q2QS11, Q10RX2	3.17659	0.134837	Cluster_2
GO:0044275	cellular carbohydrate catabolic process	8	1.14613	0.0125663	Q6ASW3, A0A067Y1U2, Q5NAT0, Q2R480, Q8LQ92, F2ZBU6, A0A0P0W7K6, Q8LQ33	3.17659	0.134837	Cluster_2
GO:0046939	nucleotide phosphorylation	8	1.14613	0.0125663	B7FA07, Q10P35, Q6Z398, Q5N725, Q6Z1G7, I3QD45, B7E707, A0A2H4N016	3.17659	0.134837	Cluster_2
GO:0043038	amino acid activation	8	1.14613	0.0125663	Q7XLG5, Q10QF5, B9FTH9, Q851K9, Q338I8, Q5VRX8, Q2QS11, Q10RX2	3.17659	0.134837	Cluster_2
GO:0009185	ribonucleoside diphosphate metabolic process	8	1.14613	0.0135384	B7FA07, Q10P35, Q6Z398, Q5N725, Q6Z1G7, I3QD45, B7E707, A0A2H4N016	3.13121	0.140111	Cluster_2
GO:0006081	cellular aldehyde metabolic process	8	1.14613	0.0156424	Q2R480, Q69NG5, B9FNQ3, Q5Z790, Q2QMK8, Q7EYK9, Q6AVG6, Q10M94	3.04423	0.154958	Cluster_2
GO:0051656	establishment of organelle localization	8	1.14613	0.0192186	Q69PQ1, Q9SDK4, Q7F7I7, B9FS74, Q93W16, Q2R3J0, Q2QNM5, Q8GVF5	2.92246	0.183679	Cluster_2
GO:0046148	pigment biosynthetic process	8	1.14613	0.0205281	Q10LR9, Q8GVZ0, Q9SDJ2, Q9AXB0, Q5Z8V9, Q7XPL2, Q53RM0, Q7XKF3	2.88401	0.187977	Cluster_2
GO:0009620	response to fungus	8	1.14613	0.023331	Q6ZGL4, Q6K969, Q84UI5, Q688M5, Q42993, I3QD34, P49027, Q10EK5	2.81006	0.208193	Cluster_2
GO:0009132	nucleoside diphosphate metabolic process	8	1.14613	0.0371601	B7FA07, Q10P35, Q6Z398, Q5N725, Q6Z1G7, I3QD45, B7E707, A0A2H4N016	2.54866	0.283812	Cluster_2
GO:0009084	glutamine family amino acid biosynthetic process	7	1.00287	0.000917197	Q7XU28, Q0IX96, O04226, Q69RJ0, Q0DG35, P14656, P14655	5.99333	0.0180143	Cluster_2
GO:0009081	branched-chain amino acid metabolic process	7	1.00287	0.00345148	Q7Y096, Q6Z4E4, Q6AT43, Q53L28, Q6YZH8, Q0E0Z3, Q336U0	4.67772	0.0543841	Cluster_2
GO:0006413	translational initiation	7	1.00287	0.00440192	Q6K2P9, Q8GVI0, Q84LG6, Q69W36, Q6Z2Z4, Q0DJU1, Q338M7	4.46015	0.0681324	Cluster_2
GO:0034440	lipid oxidation	7	1.00287	0.00840852	Q7G794, Q6K3Z3, Q94LR9, Q0JMH0, Q84P96, Q2R1G8, Q94CN1	3.91401	0.106258	Cluster_2
GO:0009067	aspartate family amino acid biosynthetic process	7	1.00287	0.0133428	V5K4S9, Q6K969, Q7XR61, E3WF37, Q9LHZ0, Q2QLY5, Q10MX3	3.5516	0.140111	Cluster_2
GO:0009251	glucan catabolic process	7	1.00287	0.0145299	A0A067Y1U2, Q94ED2, Q5NAT0, Q8LQ92, F2ZBU6, A0A0P0W7K6, Q8LQ33	3.48703	0.147749	Cluster_2
GO:0051049	regulation of transport	7	1.00287	0.0145299	Q9SDK4, Q7XHP7, Q75IQ4, Q93W16, Q10L72, Q40648, Q2QNM5	3.48703	0.147749	Cluster_2
GO:0044087	regulation of cellular component biogenesis	7	1.00287	0.0249448	Q9SDK4, Q9FXT8, Q93W16, Q10L72, Q2QNM5, Q5J6J5, Q0J716	3.09333	0.214414	Cluster_2
GO:0009066	aspartate family amino acid metabolic process	7	1.00287	0.028648	V5K4S9, Q6K969, Q7XR61, E3WF37, Q9LHZ0, Q2QLY5, Q10MX3	2.99666	0.239739	Cluster_2
GO:1902600	hydrogen ion transmembrane transport	7	1.00287	0.032696	Q6Z8K7, Q93W07, Q67W57, Q7G3Y4, Q84NW1, Q0JKB4, Q8GTK7	2.90586	0.26112	Cluster_2
GO:0009168	purine ribonucleoside monophosphate biosynthetic process	7	1.00287	0.032696	Q6Z8K7, Q10MD1, Q67W57, Q7G3Y4, Q84NW1, Q0JKB4, Q8GTK7	2.90586	0.26112	Cluster_2
GO:0009127	purine nucleoside monophosphate biosynthetic process	7	1.00287	0.032696	Q6Z8K7, Q10MD1, Q67W57, Q7G3Y4, Q84NW1, Q0JKB4, Q8GTK7	2.90586	0.26112	Cluster_2
GO:0006818	hydrogen transport	7	1.00287	0.0348522	Q6Z8K7, Q93W07, Q67W57, Q7G3Y4, Q84NW1, Q0JKB4, Q8GTK7	2.86249	0.270227	Cluster_2
GO:0009119	ribonucleoside metabolic process	7	1.00287	0.0348522	Q9LD61, Q0IMS5, Q8H3U7, Q9LDN2, Q8RZA1, Q84MH2, Q07661	2.86249	0.270227	Cluster_2
GO:0015992	proton transport	7	1.00287	0.0348522	Q6Z8K7, Q93W07, Q67W57, Q7G3Y4, Q84NW1, Q0JKB4, Q8GTK7	2.86249	0.270227	Cluster_2
GO:0005984	disaccharide metabolic process	7	1.00287	0.044382	I3QD82, Q43009, P31924, Q6ERD9, Q8H7S6, F2ZBU6, Q0JGK4	2.70122	0.323434	Cluster_2
GO:0006108	malate metabolic process	6	0.859599	0.000478641	Q337E9, Q0JJQ7, Q6YYW3, Q94JA2, Q5QLS8, Q6F361	8.65202	0.0103351	Cluster_2
GO:0006739	NADP metabolic process	6	0.859599	0.00487936	Q9XHX4, Q2R480, Q69NG5, Q7EYK9, Q10M94, Q0JBV4	5.30285	0.0729402	Cluster_2
GO:0019395	fatty acid oxidation	6	0.859599	0.00561309	Q6K3Z3, Q94LR9, Q0JMH0, Q84P96, Q2R1G8, Q94CN1	5.13714	0.0811347	Cluster_2
GO:0009062	fatty acid catabolic process	6	0.859599	0.00561309	Q6K3Z3, Q94LR9, Q0JMH0, Q84P96, Q2R1G8, Q94CN1	5.13714	0.0811347	Cluster_2
GO:0002183	cytoplasmic translational initiation	6	0.859599	0.00642133	Q6K2P9, Q8GVI0, Q84LG6, Q69W36, Q6Z2Z4, Q0DJU1	4.98147	0.0905718	Cluster_2
GO:0015985	energy coupled proton transport, down electrochemical gradient	6	0.859599	0.0082761	Q6Z8K7, Q67W57, Q7G3Y4, Q84NW1, Q0JKB4, Q8GTK7	4.69681	0.106258	Cluster_2
GO:0015986	ATP synthesis coupled proton transport	6	0.859599	0.0082761	Q6Z8K7, Q67W57, Q7G3Y4, Q84NW1, Q0JKB4, Q8GTK7	4.69681	0.106258	Cluster_2
GO:0006754	ATP biosynthetic process	6	0.859599	0.0082761	Q6Z8K7, Q67W57, Q7G3Y4, Q84NW1, Q0JKB4, Q8GTK7	4.69681	0.106258	Cluster_2
GO:0043254	regulation of protein complex assembly	6	0.859599	0.0176291	Q9SDK4, Q9FXT8, Q93W16, Q10L72, Q2QNM5, Q0J716	3.91401	0.172253	Cluster_2
GO:0009163	nucleoside biosynthetic process	6	0.859599	0.025254	Q9LD61, Q0IMS5, Q8H3U7, Q9LDN2, Q8RZA1, Q07661	3.57366	0.214414	Cluster_2
GO:0042455	ribonucleoside biosynthetic process	6	0.859599	0.025254	Q9LD61, Q0IMS5, Q8H3U7, Q9LDN2, Q8RZA1, Q07661	3.57366	0.214414	Cluster_2
GO:1901659	glycosyl compound biosynthetic process	6	0.859599	0.0297501	Q9LD61, Q0IMS5, Q8H3U7, Q9LDN2, Q8RZA1, Q07661	3.42476	0.247776	Cluster_2
GO:0044247	cellular polysaccharide catabolic process	6	0.859599	0.0321753	A0A067Y1U2, Q5NAT0, Q8LQ92, F2ZBU6, A0A0P0W7K6, Q8LQ33	3.35487	0.260531	Cluster_2
GO:0042168	heme metabolic process	5	0.716332	0.00635961	Q10LR9, Q69XJ4, Q9AXB0, Q5Z8V9, Q7XPL2	6.52335	0.0904306	Cluster_2
GO:0001732	formation of cytoplasmic translation initiation complex	5	0.716332	0.00888436	Q6K2P9, Q8GVI0, Q84LG6, Q69W36, Q0DJU1	5.9561	0.109428	Cluster_2
GO:0019400	alditol metabolic process	5	0.716332	0.00888436	Q7XXR4, Q6ASW3, Q6YY47, Q6ZFH9, Q7XR26	5.9561	0.109428	Cluster_2
GO:0006071	glycerol metabolic process	5	0.716332	0.00888436	Q7XXR4, Q6ASW3, Q6YY47, Q6ZFH9, Q7XR26	5.9561	0.109428	Cluster_2
GO:0009082	branched-chain amino acid biosynthetic process	5	0.716332	0.0178091	Q7Y096, Q6AT43, Q53L28, Q6YZH8, Q0E0Z3	4.89251	0.173046	Cluster_2
GO:0046132	pyrimidine ribonucleoside biosynthetic process	5	0.716332	0.0200794	Q9LD61, Q0IMS5, Q9LDN2, Q8RZA1, Q07661	4.72381	0.185814	Cluster_2
GO:0046134	pyrimidine nucleoside biosynthetic process	5	0.716332	0.0200794	Q9LD61, Q0IMS5, Q9LDN2, Q8RZA1, Q07661	4.72381	0.185814	Cluster_2
GO:0006635	fatty acid beta-oxidation	5	0.716332	0.0200794	Q6K3Z3, Q94LR9, Q84P96, Q2R1G8, Q94CN1	4.72381	0.185814	Cluster_2
GO:0009218	pyrimidine ribonucleotide metabolic process	5	0.716332	0.0200794	Q9LD61, Q0IMS5, Q9LDN2, Q8RZA1, Q07661	4.72381	0.185814	Cluster_2
GO:0009220	pyrimidine ribonucleotide biosynthetic process	5	0.716332	0.0200794	Q9LD61, Q0IMS5, Q9LDN2, Q8RZA1, Q07661	4.72381	0.185814	Cluster_2
GO:0019682	glyceraldehyde-3-phosphate metabolic process	5	0.716332	0.0251333	Q2R480, Q69NG5, Q7EYK9, Q6AVG6, Q10M94	4.41904	0.214414	Cluster_2
GO:0046131	pyrimidine ribonucleoside metabolic process	5	0.716332	0.0251333	Q9LD61, Q0IMS5, Q9LDN2, Q8RZA1, Q07661	4.41904	0.214414	Cluster_2
GO:0006213	pyrimidine nucleoside metabolic process	5	0.716332	0.0279219	Q9LD61, Q0IMS5, Q9LDN2, Q8RZA1, Q07661	4.28095	0.234785	Cluster_2
GO:0051156	glucose 6-phosphate metabolic process	5	0.716332	0.0340314	Q2R480, Q69NG5, Q6Z398, Q7EYK9, Q10M94	4.02913	0.270227	Cluster_2
GO:0009226	nucleotide-sugar biosynthetic process	5	0.716332	0.0373547	Q5Z8Y4, Q5VPH2, Q67WR2, Q941T9, Q8W3J0	3.91401	0.284058	Cluster_2
GO:0006221	pyrimidine nucleotide biosynthetic process	5	0.716332	0.0408578	Q9LD61, Q0IMS5, Q9LDN2, Q8RZA1, Q07661	3.80529	0.302798	Cluster_2
GO:0006637	acyl-CoA metabolic process	5	0.716332	0.0484037	Q6H798, E3WF37, Q8S6N5, Q6Z1G7, B7E707	3.60501	0.345543	Cluster_2
GO:0035383	thioester metabolic process	5	0.716332	0.0484037	Q6H798, E3WF37, Q8S6N5, Q6Z1G7, B7E707	3.60501	0.345543	Cluster_2
GO:0009112	nucleobase metabolic process	5	0.716332	0.0484037	Q9LD61, Q75LS2, Q6Z4E4, Q9LDN2, Q8RZA1	3.60501	0.345543	Cluster_2
GO:0033356	UDP-L-arabinose metabolic process	4	0.573066	0.0015075	Q6Z4G3, Q5Z8Y4, Q8H8T0, Q7FAY6	15.656	0.0274648	Cluster_2
GO:0006782	protoporphyrinogen IX biosynthetic process	4	0.573066	0.00476229	Q10LR9, Q9AXB0, Q5Z8V9, Q7XPL2	10.9592	0.0718039	Cluster_2
GO:0046501	protoporphyrinogen IX metabolic process	4	0.573066	0.00476229	Q10LR9, Q9AXB0, Q5Z8V9, Q7XPL2	10.9592	0.0718039	Cluster_2
GO:0032527	protein exit from endoplasmic reticulum	4	0.573066	0.00476229	Q9SDK4, Q2QP84, Q93W16, Q2QNM5	10.9592	0.0718039	Cluster_2
GO:0071616	acyl-CoA biosynthetic process	4	0.573066	0.0129613	Q6H798, Q8S6N5, Q6Z1G7, B7E707	7.82802	0.13739	Cluster_2
GO:0035384	thioester biosynthetic process	4	0.573066	0.0129613	Q6H798, Q8S6N5, Q6Z1G7, B7E707	7.82802	0.13739	Cluster_2
GO:0006903	vesicle targeting	4	0.573066	0.0157705	Q69PQ1, Q9SDK4, Q93W16, Q2QNM5	7.30615	0.154958	Cluster_2
GO:0006783	heme biosynthetic process	4	0.573066	0.0260929	Q10LR9, Q9AXB0, Q5Z8V9, Q7XPL2	6.08846	0.220467	Cluster_2
GO:0006573	valine metabolic process	4	0.573066	0.0301674	Q6Z4E4, Q53L28, Q0E0Z3, Q336U0	5.76802	0.248881	Cluster_2
GO:0060627	regulation of vesicle-mediated transport	4	0.573066	0.0301674	Q9SDK4, Q7XHP7, Q93W16, Q2QNM5	5.76802	0.248881	Cluster_2
GO:0006098	pentose-phosphate shunt	4	0.573066	0.034556	Q2R480, Q69NG5, Q7EYK9, Q10M94	5.47962	0.270227	Cluster_2
GO:0031109	microtubule polymerization or depolymerization	4	0.573066	0.0392554	Q0JBZ2, B9FMJ3, Q5N749, O49068	5.21868	0.294668	Cluster_2
GO:0001558	regulation of cell growth	4	0.573066	0.0392554	Q84UI5, Q75LS2, Q10L72, Q69K55	5.21868	0.294668	Cluster_2
GO:0006206	pyrimidine nucleobase metabolic process	4	0.573066	0.0392554	Q9LD61, Q6Z4E4, Q9LDN2, Q8RZA1	5.21868	0.294668	Cluster_2
GO:0006084	acetyl-CoA metabolic process	4	0.573066	0.0495676	Q6H798, E3WF37, Q6Z1G7, B7E707	4.76488	0.349572	Cluster_2
GO:0070863	positive regulation of protein exit from endoplasmic reticulum	3	0.429799	0.00756816	Q9SDK4, Q93W16, Q2QNM5	20.5486	0.10261	Cluster_2
GO:0070861	regulation of protein exit from endoplasmic reticulum	3	0.429799	0.00756816	Q9SDK4, Q93W16, Q2QNM5	20.5486	0.10261	Cluster_2
GO:0090316	positive regulation of intracellular protein transport	3	0.429799	0.0123103	Q9SDK4, Q93W16, Q2QNM5	16.4388	0.134837	Cluster_2
GO:0032388	positive regulation of intracellular transport	3	0.429799	0.0123103	Q9SDK4, Q93W16, Q2QNM5	16.4388	0.134837	Cluster_2
GO:0006542	glutamine biosynthetic process	3	0.429799	0.0123103	Q0IX96, P14656, P14655	16.4388	0.134837	Cluster_2
GO:0033157	regulation of intracellular protein transport	3	0.429799	0.0123103	Q9SDK4, Q93W16, Q2QNM5	16.4388	0.134837	Cluster_2
GO:0051223	regulation of protein transport	3	0.429799	0.0123103	Q9SDK4, Q93W16, Q2QNM5	16.4388	0.134837	Cluster_2
GO:1903829	positive regulation of cellular protein localization	3	0.429799	0.0123103	Q9SDK4, Q93W16, Q2QNM5	16.4388	0.134837	Cluster_2
GO:1904951	positive regulation of establishment of protein localization	3	0.429799	0.0123103	Q9SDK4, Q93W16, Q2QNM5	16.4388	0.134837	Cluster_2
GO:0070201	regulation of establishment of protein localization	3	0.429799	0.0123103	Q9SDK4, Q93W16, Q2QNM5	16.4388	0.134837	Cluster_2
GO:0090087	regulation of peptide transport	3	0.429799	0.0123103	Q9SDK4, Q93W16, Q2QNM5	16.4388	0.134837	Cluster_2
GO:0051222	positive regulation of protein transport	3	0.429799	0.0123103	Q9SDK4, Q93W16, Q2QNM5	16.4388	0.134837	Cluster_2
GO:0044205	'de novo' UMP biosynthetic process	3	0.429799	0.0246288	Q9LD61, Q9LDN2, Q8RZA1	11.742	0.214308	Cluster_2
GO:0048209	regulation of vesicle targeting, to, from or within Golgi	3	0.429799	0.0246288	Q9SDK4, Q93W16, Q2QNM5	11.742	0.214308	Cluster_2
GO:0090113	regulation of ER to Golgi vesicle-mediated transport by GTP hydrolysis	3	0.429799	0.0246288	Q9SDK4, Q93W16, Q2QNM5	11.742	0.214308	Cluster_2
GO:0003400	regulation of COPII vesicle coating	3	0.429799	0.0246288	Q9SDK4, Q93W16, Q2QNM5	11.742	0.214308	Cluster_2
GO:0051050	positive regulation of transport	3	0.429799	0.0246288	Q9SDK4, Q93W16, Q2QNM5	11.742	0.214308	Cluster_2
GO:1903827	regulation of cellular protein localization	3	0.429799	0.0320561	Q9SDK4, Q93W16, Q2QNM5	10.2743	0.260531	Cluster_2
GO:0000338	protein deneddylation	3	0.429799	0.0320561	Q6ZKM2, Q6ZJ47, Q10QG2	10.2743	0.260531	Cluster_2
GO:0060628	regulation of ER to Golgi vesicle-mediated transport	3	0.429799	0.0402362	Q9SDK4, Q93W16, Q2QNM5	9.13269	0.29946	Cluster_2
GO:0032880	regulation of protein localization	3	0.429799	0.0402362	Q9SDK4, Q93W16, Q2QNM5	9.13269	0.29946	Cluster_2
GO:0006207	'de novo' pyrimidine nucleobase biosynthetic process	3	0.429799	0.0491047	Q9LD61, Q9LDN2, Q8RZA1	8.21942	0.347709	Cluster_2
GO:0009051	pentose-phosphate shunt, oxidative branch	3	0.429799	0.0491047	Q2R480, Q69NG5, Q7EYK9	8.21942	0.347709	Cluster_2
