# Supplementary material for: Quantitative Proteomic Analysis Deciphers the Molecular Mechanism for Endosperm Nuclear Division in Early Rice Seed Development
Source: Plants (Basel). 2023 Oct 29;12(21):3715. doi: 10.3390/plants12213715 (PMC10650807; doi:10.3390/plants12213715)
Supplement: Supplementary file 1 [file plants-12-03715-s001.zip › Supplementary Table S6. List of differentially expressed proteins in WT seeds at 0 and 1 DAP.xlsx]

## Sheet: Table S6
Supplementary Table S6. List of differentially expressed proteins in WT seeds at 0 and 1 DAP
Locus IDs (MSU v6)	Uniprot IDs	KEGG IDs	Protein name	MapMan function	Subcellular localization prediction	WT_0 DAP rep_1	WT_0 DAP rep_2	WT_0 DAP rep_3	WT_1 DAP rep_1	WT_1 DAP rep_2	WT_1 DAP rep_3	Cluster	FC_WT_1 DAP vs 0 DAP	Unique peptides	Sequence coverage [%]	Mol. weight [kDa]	Q-value	Score	MS/MS count	Zscore WT_bf rep_1	Zscore WT_bf rep_2	Zscore WT_bf rep_3	Zscore WT_1daf rep_1	Zscore WT_1daf rep_2	Zscore WT_1daf rep_3
LOC_Os02g46990.1	Q6Z8F7	osa:4330409	AAA-type ATPase family protein, putative	protein.degradation.AAA type	Mitochondria	25.2133	25.3148	24.3556	23.7557	23.7442	24.1154	Cluster_1	-2.12791	4	13.1	71.267	0	17.277	17	1.14418	1.28991	-0.0874181	-0.948854	-0.965427	-0.432392
LOC_Os12g19040.1	Q2QTN6	-	Uncharacterized protein	not assigned.unknown	Nucleus	27.0097	26.8494	26.5465	25.8603	25.9014	26.3669	Cluster_1	-1.69226	9	24.4	62.318	0	43.241	42	1.23376	0.897001	0.260729	-1.18076	-1.0943	-0.11643
LOC_Os07g08960.1	Q7XI13	osa:4342599	RNA recognition motif containing protein	RNA.RNA binding	Nucleus	26.5511	26.045	26.6342	25.8127	25.7988	25.8062	Cluster_1	-1.52013	4	15.9	33.25	0	14.937	19	1.14315	-0.162538	1.35775	-0.761913	-0.797705	-0.778749
LOC_Os12g13950.1	B9GCK2	-	POLA2 - Putative DNA polymerase alpha complex subunit	DNA.synthesis/chromatin structure	Nucleus	23.0406	23.2199	23.621	22.6524	22.4987	22.681	Cluster_1	-1.60565	4	11.1	69.34	0	7.2455	8	0.208628	0.632371	1.57983	-0.708456	-1.07149	-0.640885
LOC_Os11g19210.1	Q53MQ1	osa:4350320	beta-D-xylosidase, putative	cell wall.degradation.mannan-xylose-arabinose-fucose	Chloroplast membrane	24.8629	24.7446	25.7716	23.2171	24.0643	23.6384	Cluster_1	-2.80197	2	8.2	83.437	0	13.511	22	0.517071	0.389583	1.49639	-1.25673	-0.34369	-0.802624
LOC_Os10g35540.1	Q8W3F6	osa:4349019	hydrolase, alpha/beta fold family domain containing protein;LOC_Os10g35530.2 LOC_Os10g35530.2	misc.misc2	Cytosol	25.7251	26.5007	27.3129	24.256	24.9935	24.6632	Cluster_1	-3.6689	4	34.1	36.386	0	14.62	14	0.128441	0.79308	1.48903	-1.1305	-0.498526	-0.78152
LOC_Os03g16110.3	P48489	-	Ser/Thr phosphatase family protein, putative;LOC_Os03g16110.2 LOC_Os03g16110.2	protein.postranslational modification	Nucleus	26.7358	26.9508	27.3871	25.8711	26.028	26.0496	Cluster_1	-2.05865	6	62.1	36.166	0	74.108	108	0.379852	0.7317	1.44561	-1.03534	-0.778603	-0.743221
LOC_Os03g19510.1	Q50LH5	osa:4332615	OsClp4 - Putative Clp protease homologue	protein.degradation.serine protease	Chloroplast	25.6909	25.7664	27.0926	23.4777	24.0388	23.7925	Cluster_1	-5.32819	3	10.6	30.396	0	7.4348	11	0.501666	0.554663	1.486	-1.05246	-0.658458	-0.831415
LOC_Os04g57400.1	Q7XR61	osa:4337347	methylthioribose kinase, putative	amino acid metabolism.misc	Cytosol	26.3022	26.1872	26.5477	24.9143	25.6938	25.3585	Cluster_1	-2.03285	8	45.3	48.413	0	68.009	72	0.750771	0.566465	1.14436	-1.47456	-0.224773	-0.76226
LOC_Os06g45660.1	B9FQE2	-	histidine triad family protein, putative	protein.postranslational modification	Mitochondria	26.6851	26.3472	26.8118	25.6217	25.9877	26.0009	Cluster_1	-1.67553	4	28.5	19.357	0	16.771	24	0.970916	0.229817	1.24864	-1.36123	-0.558556	-0.529586
LOC_Os08g21660.1	Q6YS69	osa:4345234	WD domain, G-beta repeat domain containing protein;LOC_Os08g21660.2 LOC_Os08g21660.2	hormone metabolism.brassinosteroid.signal transduction.other	Cytosol	27.5313	27.2018	27.5478	26.252	26.879	26.8473	Cluster_1	-1.70238	2	53.7	36.378	0	65.231	22	0.992475	0.322482	1.02601	-1.60879	-0.333888	-0.398288
LOC_Os08g29370.2	Q6YW78	-	peptidyl-prolyl cis-trans isomerase, chloroplast precursor, putative;LOC_Os08g29370.1 LOC_Os08g29370.1	protein.folding	Chloroplast	24.2082	23.7808	24.2022	23.4315	23.4391	23.1037	Cluster_1	-1.66899	2	8.9	46.481	0	6.1901	17	1.1421	0.192217	1.12884	-0.583842	-0.56708	-1.31223
LOC_Os03g01610.1	I3QD42	osa:4331323	expansin precursor, putative;LOC_Os03g01650.1 LOC_Os03g01650.1	cell wall.modification	Plasma membrane	28.065	27.216	28.192	25.9646	25.4669	23.933	Cluster_1	-6.51084	4	15.4	28.626	0	11.247	19	0.959569	0.447905	1.03612	-0.30637	-0.606356	-1.53086
LOC_Os03g06940.2	Q10RB3	-	beta-galactosidase, putative;LOC_Os03g06940.1 LOC_Os03g06940.1	misc.gluco-, galacto- and mannosidases.beta-galactosidase	Lysosome	25.4487	24.7559	25.4295	24.0636	24.23	23.0739	Cluster_1	-2.68003	5	10.6	90.185	0	30.178	14	1.04401	0.281411	1.02282	-0.480649	-0.297517	-1.57008
LOC_Os03g25450.1	Q10KT9	osa:4332935	h/ACA ribonucleocomplex subunit 4, putative	DNA.synthesis/chromatin structure	Nucleus	26.3623	25.5185	25.6598	23.6192	24.2379	23.1305	Cluster_1	-4.54526	3	34.5	64.808	0	13.381	22	1.25672	0.597123	0.707584	-0.887672	-0.404014	-1.26974
LOC_Os01g49190.1	Q0JKB4	osa:4324151	ATP synthase, putative	mitochondrial electron transport / ATP synthesis.F1-ATPase	Mitochondrial membrane	28.956	28.4234	28.636	27.8449	27.8851	27.7464	Cluster_1	-1.7979	3	68.8	59.462	0	23.64	94	1.42718	0.352557	0.781508	-0.814614	-0.733413	-1.01322
LOC_Os05g46360.1	Q5TKP8	osa:4339472	possible lysine decarboxylase domain containing protein;LOC_Os05g46360.2 LOC_Os05g46360.2	amino acid metabolism.degradation.aspartate family.lysine	Nucleus	25.6502	25.3827	25.3578	24.4666	24.4989	24.2035	Cluster_1	-2.1051	3	19.7	23.838	0	14.89	13	1.19441	0.752839	0.711823	-0.759337	-0.706092	-1.19364
LOC_Os12g17900.1	Q2QU07	osa:9269482	armadillo/beta-catenin repeat family protein, putative	protein.degradation.ubiquitin.E3.RING	Golgi	25.3726	24.9792	24.9589	24.3471	24.2683	23.9415	Cluster_1	-1.88943	3	4.7	87.923	0	7.9687	6	1.3448	0.618171	0.580601	-0.549645	-0.69505	-1.29888
LOC_Os01g48280.1	Q8W0I1	osa:4325905	ubiquitin-conjugating enzyme, putative;LOC_Os01g48280.2 LOC_Os01g48280.2	protein.degradation.ubiquitin.E2	Nucleus	27.7612	27.0742	26.9519	26.3524	26.1336	26.1056	Cluster_1	-2.09256	6	61.4	17.16	0	21.447	58	1.58422	0.528943	0.341171	-0.579743	-0.915777	-0.958813
LOC_Os06g36520.1	Q5Z916	osa:4341304	GDSL-like lipase/acylhydrolase, putative	misc.GDSL-motif lipase	Extracellular	26.1801	25.1462	25.0012	24.1488	24.0472	23.174	Cluster_1	-3.14378	4	13.8	43.46	0	13.643	21	1.49145	0.505465	0.367124	-0.445855	-0.542669	-1.37551
LOC_Os03g10370.1	Q10QD5	osa:4331969	ADP-ribosylation factor, putative	protein.targeting.secretory pathway.unspecified	Plasma membrane	24.8499	25.4269	25.0813	24.1983	24.2719	23.6972	Cluster_1	-2.09007	5	36.4	20.709	0	15.682	19	0.40851	1.30735	0.768954	-0.606265	-0.491714	-1.38684
LOC_Os07g07260.1	Q8LI89	osa:4342490	glutamine-dependent NAD, putative;LOC_Os07g07260.2 LOC_Os07g07260.2	misc.nitrilases, *nitrile lyases, berberine bridge enzymes, reticuline oxidases, troponine reductases	Chloroplast	25.4218	26.1532	25.4831	24.638	24.662	23.6458	Cluster_1	-2.58617	4	6.9	82.077	0	14.143	14	0.481779	1.31855	0.551975	-0.414907	-0.387421	-1.54997
LOC_Os11g37640.1	Q2R1Y6	osa:4350802	ADP-ribosylation factor, putative	protein.targeting.secretory pathway.unspecified	Golgi	25.0323	25.2463	25.0888	23.792	24.1383	23.0443	Cluster_1	-2.75922	3	17.4	20.334	0	8.9206	10	0.730086	0.973429	0.794365	-0.680452	-0.286678	-1.53075
LOC_Os01g53520.1	Q8S2K0	osa:4327874	reticulon domain containing protein, putative;LOC_Os01g53520.2 LOC_Os01g53520.2	stress.biotic	ER membrane	26.3006	26.4425	26.216	25.5947	25.7847	25.1626	Cluster_1	-1.74798	5	24.5	28.284	0	16.906	51	0.78229	1.07149	0.609853	-0.656681	-0.269354	-1.5376
LOC_Os01g58740.2	Q8S2G5	osa:4327964	glycerol-3-phosphate dehydrogenase, putative;LOC_Os01g58740.1 LOC_Os01g58740.1	lipid metabolism.glyceral metabolism.Glycerol-3-phosphate dehydrogenase (NAD+)	Cytosol	25.2249	25.4266	25.0818	23.9828	24.3657	23.3943	Cluster_1	-2.51431	4	14.8	51.583	0	7.8699	17	0.807774	1.06025	0.628799	-0.746524	-0.267327	-1.48298
LOC_Os09g34300.1	B9G4L3	-	Inositol 1, 3, 4-trisphosphate 5/6-kinase, putative	signaling.phosphinositides.inositol-1,3,4-trisphosphate 5/6-kinase	Plasma membrane	25.5683	25.5674	25.3533	24.3586	24.529	23.7228	Cluster_1	-2.45018	7	21.2	60.8	0	15.359	22	0.943467	0.942285	0.661138	-0.64525	-0.42148	-1.48016
LOC_Os05g33100.1	Q688M9	osa:4338716	endo-1,3;1,4-beta-D-glucanase precursor, putative	misc.misc2	Cytosol	27.1217	27.0752	26.9915	26.4841	26.5625	26.1376	Cluster_1	-1.5889	8	49.6	25.769	0	50.838	60	0.99455	0.876891	0.665025	-0.619259	-0.420854	-1.49635
LOC_Os01g72430.1	Q941Z0	osa:4325400	NADPH quinone oxidoreductase, putative	not assigned.unknown	Mitochondria	25.7942	25.9192	25.4908	23.9377	24.1631	22.6214	Cluster_1	-4.47117	4	43.7	21.324	0	22.803	29	0.874887	0.970843	0.641957	-0.550096	-0.377106	-1.56048
LOC_Os03g14520.1	Q10P28	osa:4332256	nucleotide-sensitive chloride conductance regulator containing protein	transport.unspecified anions	Plasma membrane	25.4661	25.5017	25.411	24.467	24.6424	23.8619	Cluster_1	-2.1975	3	22.4	25.391	0	12.006	5	0.85159	0.904461	0.769941	-0.62966	-0.369623	-1.52671
LOC_Os03g24060.1	Q10L89	osa:9266461	tetratricopeptide repeat containing protein, putative;LOC_Os05g31770.1 LOC_Os05g31770.1	cell.division	Mitochondrial membrane	25.594	25.487	25.4538	24.6377	24.5345	23.8437	Cluster_1	-2.25468	2	11	19.095	0	13.758	10	0.956116	0.803104	0.75564	-0.410754	-0.55833	-1.54578
LOC_Os12g25630.1	Q2QS20	osa:4352143	sulfite oxidase, putative	S-assimilation.sulfite oxidase	Mitochondria	24.8773	24.6925	24.6564	24.1674	24.1484	23.603	Cluster_1	-1.70424	2	11.8	44.381	0	7.9815	13	1.09787	0.707483	0.631353	-0.401456	-0.441757	-1.59349
LOC_Os09g07460.1	Q6ZXK6	osa:4346503	kelch repeat protein, putative	hormone metabolism.jasmonate.induced-regulated-responsive-activated	Nucleus	26.0705	26.2785	26.0075	25.1851	24.8515	24.3719	Cluster_1	-2.48979	7	31.3	34.425	0	36.115	25	0.790746	1.06054	0.709038	-0.357648	-0.790359	-1.41232
LOC_Os04g31070.1	Q40731	osa:4335627	acyl-desaturase, chloroplast precursor, putative	lipid metabolism.FA synthesis and FA elongation.ACP desaturase	Chloroplast	26.2475	26.641	26.3016	24.7707	24.3508	23.8243	Cluster_1	-4.23229	7	25.9	44.341	0	34.323	54	0.751384	1.08299	0.796945	-0.493257	-0.84713	-1.29093
LOC_Os02g51430.1	A3ABD6	osa:9268086	SEC6, putative;LOC_Os02g51430.2 LOC_Os02g51430.2	not assigned.unknown	Cytosol	25.1506	25.3662	25.1484	24.3473	24.1402	23.7136	Cluster_1	-2.22641	6	13.1	85.499	0	17.047	50	0.756305	1.07837	0.753002	-0.443891	-0.753169	-1.39061
LOC_Os03g02610.1	Q10SM5	-	glycosyl hydrolases family 16 protein, protein	cell wall.modification	Cytosol	25.6548	25.9414	25.742	23.8991	23.727	22.5955	Cluster_1	-5.17737	5	26.6	32.945	0	37.466	14	0.770631	0.978676	0.833886	-0.503976	-0.628883	-1.45033
LOC_Os01g23590.1	A0A0P0V256	-	suppressor of Mek, putative;LOC_Os01g23590.3 LOC_Os01g23590.3	not assigned.unknown	Nucleus	25.1559	25.0918	24.8514	24.4641	24.3066	23.9119	Cluster_1	-1.74774	2	3.6	101.09	0	6.2735	12	1.07893	0.94732	0.453978	-0.341182	-0.664421	-1.47463
LOC_Os05g51180.1	Q6L561	osa:4339782	hyaluronan/mRNA binding family domain containing protein	RNA.RNA binding	Nucleus	27.6005	27.6756	27.5028	26.9991	26.9526	26.557	Cluster_1	-1.68966	5	27.7	41.028	0	48.401	52	0.866427	1.03496	0.647005	-0.483918	-0.588206	-1.47627
LOC_Os12g02370.4	Q2QYK6	-	chalcone--flavonone isomerase, putative;LOC_Os12g02370.2 LOC_Os12g02370.2	secondary metabolism.flavonoids.chalcones	Cytosol	26.6202	26.7466	26.6827	25.5943	25.1279	24.0782	Cluster_1	-3.3629	1	50.6	19.275	0	47.418	55	0.753391	0.870747	0.811429	-0.198646	-0.63142	-1.6055
LOC_Os07g37550.1	Q6ZF30	osa:4343604	chlorophyll A-B binding protein, putative	PS.lightreaction.photosystem II.LHC-II	Chloroplast membrane	26.8669	26.9479	26.8032	25.4029	25.1168	23.8809	Cluster_1	-4.20606	7	49.6	28.778	0	47.83	90	0.827065	0.892093	0.775903	-0.347969	-0.57755	-1.56954
LOC_Os01g67126.1	Q8L4L4	osa:9271934	ribosomal L18p/L5e family protein, putative	not assigned.unknown	Nucleus	29.7185	29.7491	29.6825	29.2887	29.1445	28.8609	Cluster_1	-1.53546	3	56.5	34.334	0	224.28	451	0.849298	0.932701	0.751041	-0.323877	-0.717543	-1.49162
LOC_Os03g56300.1	Q7XZW1	osa:4334276	4Fe-4S binding domain containing protein	mitochondrial electron transport / ATP synthesis.NADH-DH.localisation not clear	Mitochondria	25.5909	25.6417	25.3532	24.6462	24.299	23.6957	Cluster_1	-2.4879	3	19.3	25.539	0	9.3767	9	0.913545	0.978048	0.61188	-0.28543	-0.726184	-1.49186
LOC_Os03g12290.1	P14654	osa:4332108	glutamine synthetase, catalytic domain containing protein	N-metabolism.ammonia metabolism.glutamine synthase	Cytosol	28.097	28.1904	27.9923	27.3621	27.3886	27.0884	Cluster_1	-1.75752	6	40.6	39.258	0	56.145	46	0.888439	1.09054	0.661843	-0.701971	-0.644589	-1.29426
LOC_Os07g39070.1	Q0D564	osa:4343714	5-formyltetrahydrofolate cyclo-ligase, putative	not assigned.unknown	Mitochondria	25.0606	25.27	25.0032	24.141	24.1391	23.8209	Cluster_1	-2.11048	1	7.8	30.975	0	4.5224	14	0.802636	1.14696	0.708315	-0.709462	-0.712523	-1.23593
LOC_Os10g39440.1	Q336W8	-	transporter family protein, putative;LOC_Os10g39440.2 LOC_Os10g39440.2	transport.sugars	Plasma membrane	27.6093	27.9376	27.6749	26.9239	27.0821	26.7648	Cluster_1	-1.76171	12	26.1	78.898	0	70.516	231	0.58778	1.28408	0.726819	-0.865659	-0.530091	-1.20293
LOC_Os05g01970.5	Q65XW4	osa:4337588	NAD dependent epimerase/dehydratase family protein, putative;LOC_Os05g01970.4 LOC_Os05g01970.4	protein.degradation	Mitochondria	27.9008	28.1533	27.9819	27.45	27.4492	27.2982	Cluster_1	-1.52923	9	49.8	31.274	0	54.158	104	0.55815	1.27983	0.789835	-0.730546	-0.732798	-1.16447
LOC_Os05g13950.1	Q0DJU1	osa:4338152	eukaryotic translation initiation factor 3 subunit E-interacting protein, putative;LOC_Os05g13950.2 LOC_Os05g13950.2	not assigned.unknown	Cytosol	27.1035	27.4511	27.1776	26.4472	26.663	26.1533	Cluster_1	-1.76896	19	51	61.328	0	139.12	141	0.549778	1.25534	0.700175	-0.782193	-0.344225	-1.37888
LOC_Os01g71630.4	Q5JKJ6	-	Uncharacterized protein;LOC_Os01g71630.2 LOC_Os01g71630.2	not assigned.unknown	Nucleus	26.9787	27.0077	27.0184	25.6706	25.8222	25.1036	Cluster_1	-2.76927	20	49.7	49.156	0	62.772	88	0.847548	0.882135	0.894819	-0.709991	-0.529449	-1.38506
LOC_Os04g30780.1	Q7XMI6	osa:4335611	eukaryotic translation initiation factor 3 subunit H, putative;LOC_Os04g30780.2 LOC_Os04g30780.2	protein.synthesis.initiation	Nucleus	28.0428	28.0077	28.1148	27.2468	27.3616	27.0241	Cluster_1	-1.7953	13	43.2	39.156	0	87.163	132	0.860532	0.786893	1.01172	-0.810857	-0.569805	-1.27849
LOC_Os09g14670.1	A0A0P0XLG1	osa:4346699	phosphoenolpyruvate carboxylase, putative	not assigned.unknown	Cytosol	27.8792	27.7707	27.757	26.0715	26.1228	25.2815	Cluster_1	-3.93672	11	40.3	110.47	0	46.041	65	0.947879	0.851375	0.839153	-0.660411	-0.614745	-1.36325
LOC_Os05g47470.2	Q5KQD2	osa:4339509	VIP1 protein, putative;LOC_Os05g47470.1 LOC_Os05g47470.1	not assigned.unknown	Nucleus membrane	26.0235	25.7634	25.9537	24.016	24.1451	23.2919	Cluster_1	-4.27477	2	15.6	21.685	0	60.458	6	0.975245	0.756206	0.916448	-0.715589	-0.606853	-1.32546
LOC_Os08g41250.2	Q6ZK21	osa:4346082	signal recognition particle receptor subunit beta, putative;LOC_Os08g41250.1 LOC_Os08g41250.1	protein.targeting.secretory pathway.unspecified	ER membrane	26.7895	26.5941	26.5569	24.7542	25.0134	24.0116	Cluster_1	-4.1518	6	34.8	28.307	0	44.187	32	0.995713	0.829287	0.797613	-0.737013	-0.51635	-1.36925
LOC_Os09g23350.1	Q6ERD9	-	trehalose synthase, putative	minor CHO metabolism.trehalose.TPS	Cytosol	26.2822	26.0355	25.9109	24.2131	24.5335	23.7759	Cluster_1	-3.73739	13	22.7	99.444	0	43.767	61	1.07545	0.846143	0.730307	-0.847768	-0.549968	-1.25416
LOC_Os01g68750.1	Q8RZX0	osa:4324331	adaptin, putative	cell.vesicle transport	Golgi	26.6591	26.6473	26.582	25.9576	26.0077	25.7679	Cluster_1	-1.64536	14	19.5	103.79	0	71.845	80	0.966223	0.93701	0.774781	-0.777134	-0.652504	-1.24838
LOC_Os03g13770.1	Q10PA8	osa:4332207	tubulin, putative	not assigned.unknown	Mitochondria	26.1637	26.09	25.8528	24.0116	24.1985	23.4464	Cluster_1	-4.43826	3	11.9	62.59	0	16.473	7	0.996241	0.935233	0.738786	-0.78567	-0.63091	-1.25368
LOC_Os09g25640.2	Q69QI6	osa:4347105	5-nucleotidase domain-containing protein, putative;LOC_Os09g25640.1 LOC_Os09g25640.1	not assigned.unknown	Cytosol	25.5658	25.803	25.6939	23.9185	24.0775	23.6343	Cluster_1	-3.50838	6	19.2	59.894	0	27.014	21	0.779925	1.01604	0.907427	-0.859598	-0.701372	-1.14242
LOC_Os07g12650.2	Q8H2J8	osa:4342771	ribosomal L7Ae, putative;LOC_Os07g12650.3 LOC_Os07g12650.3	not assigned.unknown	Cytosol	28.7652	29.0369	28.9591	27.4017	27.4592	27.1297	Cluster_1	-3.01088	2	74.6	14.779	0	74.196	15	0.725093	1.03295	0.944778	-0.819912	-0.754754	-1.12816
LOC_Os02g10640.1	Q9FXT8	osa:4328642	26S protease regulatory subunit, putative	protein.degradation.ubiquitin.proteasom	Mitochondria	28.0379	28.1271	28.1319	27.1529	27.4005	26.9722	Cluster_1	-1.89706	4	56	44.586	0	148.39	203	0.763477	0.933325	0.94259	-0.92233	-0.450678	-1.26638
LOC_Os03g53650.3	Q9XEA8	osa:4334101	cysteine synthase, putative;LOC_Os03g53650.2 LOC_Os03g53650.2	amino acid metabolism.synthesis.serine-glycine-cysteine group.cysteine.OASTL	Cytosol	29.1616	29.3089	29.285	28.4933	28.5802	28.3402	Cluster_1	-1.7178	10	72.9	34.306	0	192.11	278	0.686133	1.02306	0.968531	-0.842152	-0.643332	-1.19224
LOC_Os07g49330.1	Q6Z3Y9	osa:4344391	phospholipase C, putative;LOC_Os07g49330.3 LOC_Os07g49330.3	signaling.phosphinositides.phosphoinositide phospholipase C	Plasma membrane	26.0877	26.1865	26.2491	24.1932	24.6503	24.0508	Cluster_1	-3.67141	13	31.4	67.782	0	33.588	43	0.812531	0.90678	0.96656	-0.995381	-0.559197	-1.13129
LOC_Os06g50000.1	Q5Z7T4	osa:4342058	LYR motif containing protein, putative;LOC_Os06g50000.2 LOC_Os06g50000.2	not assigned.unknown	Mitochondrial membrane	26.4278	26.6148	26.3901	24.0312	24.5111	23.6795	Cluster_1	-5.2914	4	42.5	13.186	0	13.994	13	0.856592	0.995687	0.828578	-0.925401	-0.568583	-1.18687
LOC_Os05g36290.2	Q75HX0	osa:4338914	actin, putative;LOC_Os05g36290.1 LOC_Os05g36290.1	cell.organisation	Cytoskeleton	26.0648	25.9517	25.8796	23.8413	24.0432	23.4875	Cluster_1	-4.51506	5	41.4	40.437	0	15.939	10	0.984219	0.89045	0.830654	-0.859782	-0.692346	-1.15319
LOC_Os04g42000.1	Q7XUK6	osa:4336286	6,7-dimethyl-8-ribityllumazine synthase, chloroplast precursor, putative	Co-factor and vitamine metabolism	Cytosol	26.7256	26.7341	26.7269	26.0015	26.1307	25.945	Cluster_1	-1.62807	6	35.7	22.471	0	29.99	138	0.893458	0.915407	0.896795	-0.964088	-0.632545	-1.10903
LOC_Os04g58280.2	Q7XKE6	-	stem-specific TSJT1, putative;LOC_Os04g58280.1 LOC_Os04g58280.1	hormone metabolism.auxin.induced-regulated-responsive-activated	Nucleus	27.6051	27.7056	27.4224	24.1408	24.7601	23.6271	Cluster_1	-10.5686	5	37.7	16.154	0	19.479	45	0.909807	0.962716	0.813604	-0.913905	-0.587888	-1.18433
LOC_Os11g31770.1	Q2R3J0	osa:4350599	Uncharacterized protein;LOC_Os11g31770.3 LOC_Os11g31770.3	not assigned.unknown	Nucleus	26.0719	25.9755	26.0414	25.4462	25.6285	25.2381	Cluster_1	-1.50733	11	17.4	113.58	0	70.491	64	0.971007	0.694314	0.883557	-0.824794	-0.301737	-1.42235
LOC_Os12g35890.1	Q2QP28	osa:4352447	FAD dependent oxidoreductase domain containing protein	amino acid metabolism.synthesis.serine-glycine-cysteine group.glycine.sarcosine oxidase	Chloroplast	29.6874	29.3417	29.5011	27.9559	28.349	27.6843	Cluster_1	-2.8554	10	53.6	44.041	0	67.113	144	1.08304	0.682233	0.867029	-0.924394	-0.468685	-1.23922
LOC_Os08g14230.1	Q0J716	osa:4345036	villin, putative	cell.organisation	Cytoskeleton	27.6754	27.545	27.7301	26.8574	27.0899	26.7689	Cluster_1	-1.67568	14	29.9	72.23	0	50.034	92	0.934544	0.627949	1.06321	-0.987985	-0.441562	-1.19616
LOC_Os09g07510.1	Q6K4K9	osa:4346507	HEAT repeat family protein, putative;LOC_Os09g07510.2 LOC_Os09g07510.2	protein.postranslational modification	Golgi	29.5851	29.4587	29.5023	28.6128	28.7796	28.4854	Cluster_1	-1.85246	20	53	65.7	0	212.64	346	1.0337	0.77969	0.867337	-0.919942	-0.584748	-1.17603
LOC_Os05g27920.1	Q5W6R5	osa:4338483	phox domain-containing protein, putative	protein.targeting.secretory pathway.vacuole	Endosomal membrane	24.9634	25.0752	25.1659	24.1644	24.4603	23.4345	Cluster_1	-2.06834	6	21.9	58.985	0	20.642	17	0.628557	0.79601	0.931926	-0.568718	-0.125355	-1.66242
LOC_Os01g62650.1	Q0JHT2	osa:4327511	pumilio-family RNA binding protein, putative;LOC_Os01g62650.2 LOC_Os01g62650.2	not assigned.unknown	Nucleus	26.7412	26.8516	26.9866	26.0179	25.9655	24.8966	Cluster_1	-2.35081	11	19.4	114.43	0	83.118	66	0.631215	0.771131	0.942261	-0.285662	-0.352036	-1.70691
LOC_Os03g30950.1	Q84MF1	osa:4333144	acyl-desaturase, chloroplast precursor, putative	lipid metabolism.FA synthesis and FA elongation.ACP desaturase	Chloroplast	27.2719	27.3681	27.9823	24.8647	25.2487	22.6172	Cluster_1	-9.83048	10	35.4	45.365	0	45.955	93	0.678981	0.726348	1.02862	-0.505631	-0.316669	-1.61165
LOC_Os10g21324.1	A0A0K0LQZ8	-	cytochrome b6, putative;LOC_Os04g16846.1 LOC_Os04g16846.1	PS.lightreaction.cytochrome b6/f.cytochrome b6 (CYB6)	ER membrane	27.4852	27.7292	28.0994	26.5578	26.6259	25.6501	Cluster_1	-2.81548	4	23.3	26.013	0	16.478	71	0.506836	0.775298	1.18258	-0.513651	-0.438688	-1.51237
LOC_Os02g45070.2	B9F1L3	-	PINHEAD, putative;LOC_Os02g45070.1 LOC_Os02g45070.1	development.unspecified	Nucleus	27.0169	26.934	27.0749	26.4002	26.2171	25.7707	Cluster_1	-1.83949	6	21.7	118.64	0	51.342	92	0.852803	0.695047	0.963211	-0.321328	-0.669924	-1.51981
LOC_Os03g52690.4	Q84R32	osa:4334035	CBS domain containing membrane protein, putative;LOC_Os03g52690.3 LOC_Os03g52690.3	not assigned.unknown	Mitochondria	30.3075	30.2992	30.4306	29.8569	29.8244	29.5393	Cluster_1	-1.52157	8	58.5	22.307	0	136.43	299	0.749935	0.726475	1.09909	-0.527618	-0.619858	-1.42802
LOC_Os10g27050.1	A3C4N5	osa:4348601	OsPP2Ac-4 - Phosphatase 2A isoform 4 belonging to family 2	protein.postranslational modification	Nucleus	26.7984	26.9553	27.0653	24.3953	23.8489	22.7244	Cluster_1	-9.73676	1	35.4	35.625	0	19.566	25	0.798399	0.881894	0.94043	-0.480293	-0.771041	-1.36939
LOC_Os09g37000.1	Q8W426	osa:4347735	26S proteasome non-ATPase regulatory subunit 3, putative;LOC_Os09g37000.2 LOC_Os09g37000.2	protein.degradation.ubiquitin.proteasom	Cytosol	28.0826	28.0395	28.154	27.2679	27.224	26.9037	Cluster_1	-1.94552	8	47.8	54.98	0	105.41	181	0.868396	0.788834	1.00022	-0.634744	-0.715854	-1.30685
LOC_Os05g36260.1	Q75HX3	osa:4338911	soluble inorganic pyrophosphatase, putative	nucleotide metabolism.phosphotransfer and pyrophosphatases.misc	Cytosol	26.7689	26.7521	26.8038	25.182	24.7132	24.3487	Cluster_1	-4.07547	1	24.1	25.47	0	5.2424	17	0.882675	0.867999	0.913254	-0.507692	-0.918431	-1.23781
LOC_Os05g27940.1	Q8LJU5	osa:4338485	40S ribosomal S7, putative	protein.synthesis.ribosomal protein.eukaryotic.40S subunit.S7	Nucleus	29.6621	29.6777	29.6958	29.141	29.025	28.8661	Cluster_1	-1.58868	6	45.8	22.307	0	61.845	141	0.843988	0.885293	0.933489	-0.541222	-0.849661	-1.27189
LOC_Os03g29770.1	Q852G4	-	EF hand family protein	signaling.calcium	Cytosol	27.9552	27.8601	27.9238	27.2109	27.0433	26.8282	Cluster_1	-1.84747	5	73.4	16.528	0	67.716	64	0.968171	0.778212	0.905405	-0.517819	-0.852251	-1.28172
LOC_Os05g06980.1	A0A0P0WIK5	osa:9272304	Uncharacterized protein	not assigned.unknown	Nucleus	25.1191	24.899	24.9984	23.8053	23.5568	23.0725	Cluster_1	-2.88255	4	11.6	74.235	0	20.182	10	1.00615	0.753692	0.867715	-0.50074	-0.785699	-1.34112
LOC_Os01g66500.1	Q5N821	osa:4324899	phosphoribosylformylglycinamidine synthase, putative	nucleotide metabolism.synthesis.purine.FGAR amidotransferase	Plasma membrane	26.8146	26.6768	26.9418	26.3348	26.1393	25.8579	Cluster_1	-1.62496	30	34.6	154.39	0	175.75	160	0.840334	0.513026	1.14255	-0.299509	-0.763956	-1.43244
LOC_Os05g45080.1	Q65X86	osa:4339386	anthocyanidin 5,3-O-glucosyltransferase, putative	misc.UDP glucosyl and glucoronyl transferases	Mitochondria	24.8159	24.8476	25.1212	24.4169	23.937	23.4555	Cluster_1	-1.98857	3	10.6	52.344	0	11.164	9	0.607352	0.657616	1.0908	-0.0244044	-0.784492	-1.54687
LOC_Os12g18630.1	Q2QTT0	-	Uncharacterized protein	development.unspecified	Chloroplast membrane	25.0601	25.3457	25.722	22.7878	24.0586	23.0359	Cluster_1	-4.23347	3	8.8	48.069	0	16.464	19	0.587	0.818208	1.12287	-1.25259	-0.223779	-1.05171
LOC_Os10g42420.1	Q7XBX2	osa:4349482	GTPase-activating protein, putative	development.unspecified	Golgi membrane	26.001	26.0594	26.1006	22.8687	24.6221	22.812	Cluster_1	-6.14499	2	10.6	43.992	0	11.752	6	0.797725	0.834824	0.860933	-1.19008	-0.0773408	-1.22606
LOC_Os10g41030.1	Q8SB96	-	agenet domain containing protein, putative;LOC_Os10g41030.2 LOC_Os10g41030.2	not assigned.unknown	Nucleus	26.5915	26.5859	26.6512	25.6996	26.1723	25.8172	Cluster_1	-1.63939	17	12	217.18	0	61.247	72	0.803954	0.790714	0.945652	-1.31412	-0.19151	-1.03469
LOC_Os09g03600.1	Q6K272	osa:4346428	immunoglobulin/major histocompatibility complex, putative	not assigned.unknown	Nucleus	25.0779	25.0954	25.1093	23.5171	24.3635	23.6465	Cluster_1	-2.38146	7	12.6	90.326	0	19.831	18	0.819541	0.842999	0.861683	-1.27866	-0.140847	-1.10472
LOC_Os06g06790.1	Q5WA72	osa:4340223	OsPDIL1-5 disulfide isomerase PDIL1-5	redox.thioredoxin	ER	26.4109	26.4155	26.5558	25.6782	26.0206	25.6456	Cluster_1	-1.60139	12	38.3	59.032	0	91.884	68	0.728212	0.739733	1.0922	-1.11289	-0.252557	-1.19469
LOC_Os02g34530.1	Q0E0I1	osa:4329624	OsPDIL5-3 disulfide isomerase PDIL5-3	redox.thioredoxin	ER membrane	25.6746	25.8145	25.6678	23.6818	24.7908	23.8256	Cluster_1	-3.07279	4	17.6	47.103	0	17.055	14	0.791504	0.936209	0.784468	-1.26929	-0.122368	-1.12053
LOC_Os03g12030.1	Q10PV5	osa:4332090	3-ketoacyl-CoA synthase, putative	lipid metabolism.FA synthesis and FA elongation.beta ketoacyl CoA synthase	Plasma membrane	25.7816	25.6689	25.9195	23.4962	24.7417	23.4103	Cluster_1	-3.75108	4	12.3	55.786	0	10.479	24	0.822798	0.724726	0.942885	-1.1666	-0.0824413	-1.24136
LOC_Os11g03890.1	Q2RAY1	osa:4349693	RNA recognition motif containing protein, putative;LOC_Os12g03710.1 LOC_Os12g03710.1	RNA.RNA binding	Cytosol	26.1849	26.1233	26.0498	24.2968	25.1649	23.9386	Cluster_1	-3.1439	4	21.1	32.998	0	15.355	13	0.900813	0.838586	0.764379	-1.00626	-0.129406	-1.36811
LOC_Os10g42110.1	Q8S7N5	osa:4349455	kinase family protein, putative	protein.postranslational modification.kinase.receptor like cytoplasmatic kinase VII	Plasma membrane	26.4588	26.0006	25.7249	23.3499	24.8701	23.2635	Cluster_1	-4.70317	9	23	56.199	0	24.379	23	1.10483	0.770491	0.569323	-1.16362	-0.0543988	-1.22662
LOC_Os08g23150.1	B9G099	-	indole-3-glycerol phosphate synthase, chloroplast precursor, putative	amino acid metabolism.synthesis.aromatic aa.tryptophan.indole-3-glycerol phosphate synthase	Chloroplast	25.9653	25.9252	25.9011	25.1343	25.4741	24.8806	Cluster_1	-1.70235	8	27.9	41.925	0	24.861	55	0.907635	0.820767	0.768379	-0.894443	-0.1576	-1.44474
LOC_Os07g42420.1	Q8H3I6	osa:4343906	3-oxoacyl-synthase, putative	lipid metabolism.FA synthesis and FA elongation.ketoacyl ACP synthase	Mitochondria	27.7094	27.6642	27.445	24.7239	26.1245	24.0466	Cluster_1	-6.23858	11	38.5	54.536	0	73.602	93	0.891654	0.863304	0.726038	-0.977977	-0.10091	-1.40211
LOC_Os08g12520.1	Q0J781	osa:4344963	Uncharacterized protein	not assigned.unknown	Extracellular	25.7017	25.7914	25.698	24.1886	25.0414	23.8404	Cluster_1	-2.59111	4	23	24.82	0	17.497	19	0.775655	0.881412	0.771319	-1.00769	-0.0025654	-1.41813
LOC_Os06g06980.1	Q9XJ19	osa:4340240	caffeoyl-CoA O-methyltransferase, putative	secondary metabolism.phenylpropanoids.lignin biosynthesis.CCoAOMT	Cytosol	27.4798	27.6632	27.8132	25.7168	26.6922	25.3087	Cluster_1	-3.35462	6	45	28.847	0	52.285	68	0.659837	0.832568	0.97375	-1.0001	-0.0817215	-1.38433
LOC_Os02g20410.1	Q6K2Y3	osa:4329117	GTP binding protein, putative	signaling.G-proteins	Nucleus	26.4679	26.4979	26.6328	25.426	26.0426	25.2241	Cluster_1	-1.95707	23	28.7	121.91	0	95.251	118	0.70159	0.751743	0.977468	-1.04154	-0.0100197	-1.37924
LOC_Os03g44900.1	Q7XZZ2	-	CCR4-NOT transcription factor, putative;LOC_Os03g44900.2 LOC_Os03g44900.2	RNA.regulation of transcription.putative transcription regulator	Nucleus	25.1966	25.067	25.3319	23.7129	24.5223	23.34	Cluster_1	-2.53163	4	11.6	93.99	0	20.839	11	0.803244	0.647422	0.965915	-0.980466	-0.00737865	-1.42874
LOC_Os03g18380.3	Q10MU6	osa:4332529	ubiquitin-activating enzyme, putative;LOC_Os03g18380.2 LOC_Os03g18380.2	protein.degradation.ubiquitin.E1	Chloroplast	25.6786	25.7332	25.1598	23.7253	24.3811	23.457	Cluster_1	-3.18081	10	23.7	117.45	0	27.829	31	1.0064	1.06198	0.478712	-0.980443	-0.313374	-1.25328
LOC_Os09g39430.1	Q0IZI6	osa:4347890	GDSL-like lipase/acylhydrolase, putative	misc.GDSL-motif lipase	Plasma membrane	25.6511	25.4785	24.9167	23.515	24.5388	23.3536	Cluster_1	-2.9206	2	11	41.322	0	7.4962	11	1.10833	0.930457	0.351563	-1.09304	-0.0379074	-1.2594
LOC_Os02g11750.1	A3A4D8	osa:4328686	RNA recognition motif containing protein, putative;LOC_Os02g11750.3 LOC_Os02g11750.3	RNA.RNA binding	Nucleus	25.93	26.5718	25.9083	24.6009	25.4237	24.7584	Cluster_1	-2.31181	8	32.5	40.058	0	32.513	26	0.526127	1.37497	0.4975	-1.23169	-0.14344	-1.02347
LOC_Os05g06500.1	Q75M01	osa:4337867	universal stress domain containing protein, putative	stress.abiotic.cold	Chloroplast	27.0509	27.3782	27.1307	26.0411	26.6553	26.1447	Cluster_1	-1.8742	8	74.9	18.004	0	42.816	91	0.578343	1.17465	0.72359	-1.26145	-0.142475	-1.07266
LOC_Os04g56210.1	Q0J9F2	osa:4337260	polyprenyl synthetase, putative	secondary metabolism.isoprenoids.mevalonate pathway.farnesyl pyrophosphate synthetase	Cytosol	24.9682	25.1277	25.0435	24.1713	24.6281	24.3601	Cluster_1	-1.58001	2	5.1	45.319	0	5.3454	5	0.640806	1.0469	0.832556	-1.38801	-0.225054	-0.907195
LOC_Os03g62250.1	Q851N5	osa:4334721	zinc finger, C3HC4 type domain containing protein;LOC_Os03g62260.1 LOC_Os03g62260.1	misc.oxidases - copper, flavone etc.	Mitochondrial membrane	24.4892	25.192	24.9286	23.8407	24.3267	23.7615	Cluster_1	-1.85787	6	19.9	77.9	0	23.241	23	0.115504	1.34368	0.883297	-1.01777	-0.168558	-1.15615
LOC_Os01g72340.1	Q5JKZ9	osa:4325748	beta-galactosidase, putative;LOC_Os01g72340.2 LOC_Os01g72340.2	misc.gluco-, galacto- and mannosidases	Lysosome	27.2187	27.5314	27.4124	26.5406	26.8096	26.6967	Cluster_1	-1.63039	21	26.6	126.24	0	122.17	130	0.45056	1.21695	0.925256	-1.21151	-0.552322	-0.82893
LOC_Os02g38820.1	Q6K5H8	osa:4329888	Uncharacterized protein	protein.degradation	Mitochondria	25.2677	25.9026	25.4854	23.8314	24.6869	24.22	Cluster_1	-2.47221	2	11.7	29.77	0	8.1652	5	0.465754	1.26788	0.740838	-1.34878	-0.267953	-0.857742
LOC_Os08g38086.4	Q6ZCV7	osa:4345893	heat shock protein, putative;LOC_Os08g38086.3 LOC_Os08g38086.3	stress.abiotic.heat	Cytosol	24.9469	25.1719	24.8346	23.6279	23.2975	23.9071	Cluster_1	-2.59127	3	48.9	79.359	0	33.412	13	0.827831	1.11468	0.684648	-0.853924	-1.27525	-0.497986
LOC_Os07g37250.1	Q84PB7	osa:4343584	THYLAKOID FORMATION1, chloroplast precursor, putative	not assigned.unknown	Chloroplast membrane	25.9431	26.1719	26.1139	23.8595	23.0541	24.2813	Cluster_1	-5.07935	2	10.1	32.099	0	15.502	6	0.772304	0.942345	0.899226	-0.776261	-1.37484	-0.462775
LOC_Os07g36465.1	C7J582	-	vacuolar ATP synthase subunit H, putative	transport.p- and v-ATPases.H+-transporting two-sector ATPase	Vacuole	26.6415	26.6449	26.6373	24.26	23.4946	24.7776	Cluster_1	-5.51672	6	61.3	12.82	0	31.611	16	0.873996	0.876339	0.870961	-0.815219	-1.35804	-0.448038
LOC_Os06g13030.1	Q67VC7	osa:4340605	OsLIM - LIM domain protein, putative actin-binding and transcription factor;LOC_Os06g13030.2 LOC_Os06g13030.2	development.unspecified	Cytoskeleton	25.5328	25.6727	25.2659	23.2961	22.6165	23.8073	Cluster_1	-4.75848	9	16.8	140.45	0	34.261	21	0.901032	1.00897	0.695042	-0.825044	-1.34943	-0.430563
LOC_Os06g06770.1	Q5WA74	osa:4340221	OsPOP11 - Putative Prolyl Oligopeptidase homologue	not assigned.unknown	Mitochondria	25.8225	26.1128	26.0061	24.2768	23.1949	24.6729	Cluster_1	-3.8164	3	10.5	46.962	0	10.728	32	0.692256	0.940965	0.849531	-0.631756	-1.55853	-0.292469
LOC_Os04g16450.1	Q7XLR1	osa:4335226	aquaporin protein, putative	transport.Major Intrinsic Proteins.PIP	Plasma membrane	28.4958	28.485	28.4706	27.6454	27.4189	27.8449	Cluster_1	-1.79928	3	22.3	36.5	0	28.09	56	0.90133	0.879013	0.849235	-0.857949	-1.32646	-0.445173
LOC_Os05g22260.1	Q75HS3	osa:4338298	crooked neck, putative;LOC_Os05g22260.2 LOC_Os05g22260.2	cell.cycle	Nucleus	25.4774	25.6322	25.3746	24.179	23.7118	24.3851	Cluster_1	-2.64413	6	11.2	86.122	0	16.439	15	0.851998	1.04478	0.723885	-0.765096	-1.34707	-0.508499
LOC_Os09g33790.1	A0A0P0XQ11	osa:4347552	snRK1-interacting 1, putative	not assigned.unknown	Mitochondria	25.3138	25.3358	25.2429	24.2716	24.0121	24.6442	Cluster_1	-1.98367	2	26.9	20.027	0	8.945	13	0.88283	0.920831	0.760085	-0.919765	-1.36864	-0.275343
LOC_Os03g36290.1	Q94GJ7	-	retrotransposon protein, putative, Ty3-gypsy subclass;LOC_Os09g01120.1 LOC_Os09g01120.1	RNA.transcription	Nucleus	25.3764	25.2993	25.3411	23.6419	22.9757	24.2175	Cluster_1	-3.31086	2	1.4	130.15	0.0010718	2.4456	7	0.87933	0.804111	0.844874	-0.813331	-1.46341	-0.251571
LOC_Os07g22640.1	Q7XAL6	osa:4342997	lipid binding protein, putative;LOC_Os07g22640.3 LOC_Os07g22640.3	signaling.calcium	Mitochondrial membrane	26.4555	26.5418	26.0366	24.0868	23.518	25.1499	Cluster_1	-4.26662	5	15.9	55.377	0	24.831	27	0.909892	0.977779	0.580601	-0.952278	-1.39948	-0.116516
LOC_Os01g63270.1	Q8LQ33	osa:4324810	alpha-glucan phosphorylast isozyme, putative;LOC_Os01g63270.2 LOC_Os01g63270.2	major CHO metabolism.degradation.starch.starch phosphorylase	Cytosol	28.3803	28.5317	28.4439	27.7071	27.5992	27.9871	Cluster_1	-1.61053	29	50.3	94.47	0	222.43	317	0.679955	1.05826	0.838798	-1.00223	-1.27202	-0.302763
LOC_Os08g30790.3	Q6ZIV7	osa:4345499	hypersensitive-induced response protein, putative;LOC_Os08g30790.2 LOC_Os08g30790.2	not assigned.unknown	Plasma membrane	25.4736	25.726	25.7233	24.1193	23.7619	24.4289	Cluster_1	-2.90311	3	24.3	31.379	0	12.027	15	0.688902	0.978002	0.974843	-0.862279	-1.27172	-0.50775
LOC_Os05g51450.1	Q6L4S1	osa:4339792	OsClp8 - Putative Clp protease homologue	protein.degradation.serine protease	Chloroplast	26.3804	26.6767	26.6371	23.9408	23.6397	24.8271	Cluster_1	-5.38466	3	13.7	42.748	0	38.884	20	0.740983	0.954114	0.925671	-1.01391	-1.23048	-0.376384
LOC_Os06g04020.1	Q9SNN5	osa:4340005	histone H1, putative	DNA.synthesis/chromatin structure.histone	Nucleus	26.3122	26.5756	26.6984	23.915	23.67	24.6153	Cluster_1	-5.5096	6	34.2	25.18	0	21.888	31	0.730169	0.91974	1.00817	-0.995244	-1.17164	-0.491203
LOC_Os10g31820.1	Q0IX96	osa:4348794	fluG, putative;LOC_Os10g31820.2 LOC_Os10g31820.2	N-metabolism.ammonia metabolism.glutamine synthase	Chloroplast	26.8152	26.6486	26.8091	25.4993	25.0129	26.1581	Cluster_1	-2.29878	14	27.7	93.717	0	71.189	55	0.87284	0.651811	0.864718	-0.872689	-1.51788	0.00120261
LOC_Os08g39430.1	Q6ZK86	osa:4345971	thylakoid lumenal 19 kDa protein, chloroplast precursor, putative	PS.lightreaction.photosystem II.PSII polypeptide subunits	Chloroplast membrane	25.4509	25.5685	25.6141	23.7487	23.0125	24.5669	Cluster_1	-3.40686	1	14	25.51	0	11.84	23	0.726913	0.835063	0.877017	-0.838131	-1.51502	-0.0858463
LOC_Os05g44340.1	Q6F2Y7	osa:4339343	heat shock 101, putative	stress.abiotic.heat	Cytosol	24.9725	25.0439	24.9643	24.3288	24.0566	24.7025	Cluster_1	-1.54863	6	14	100.9	0	61.346	16	0.730953	0.908162	0.710442	-0.86717	-1.54291	0.0605242
LOC_Os03g46330.1	Q75H95	-	pattern formation EMB30, putative	development.unspecified	Plasma membrane	25.1338	25.3207	25.2902	24.1969	24.0114	24.6983	Cluster_1	-1.92656	5	7.7	132.26	0	20.373	38	0.63095	0.959785	0.90604	-1.01757	-1.3439	-0.135314
LOC_Os03g11470.1	Q0DU12	-	DEAD/DEAH box helicase domain containing protein	DNA.synthesis/chromatin structure	Nucleus	25.6642	25.8868	25.8586	24.3743	23.3051	24.9509	Cluster_1	-3.01695	7	9	129.14	0	25.807	28	0.642908	0.860458	0.83291	-0.61821	-1.66355	-0.0545218
LOC_Os01g69900.1	A3A121	-	CBS domain-containing protein, putative	not assigned.unknown	Nucleus membrane	25.3545	25.3982	25.477	24.0885	23.5885	24.8057	Cluster_1	-2.37672	2	4.7	59.165	0	6.0685	6	0.723149	0.778707	0.878866	-0.88555	-1.52099	0.0258137
LOC_Os02g04050.1	Q6Z6I4	-	chromosome segregation protein, putative	cell.division	Nucleus	25.667	25.7758	26.0434	24.7421	24.5284	25.3465	Cluster_1	-1.94046	6	15	79.786	0	27.699	35	0.526398	0.707359	1.15248	-1.01207	-1.36748	-0.00668359
LOC_Os04g46310.1	Q5CAF8	-	HEAT repeat family protein, putative	not assigned.unknown	Nucleus	24.7235	24.7915	24.8803	23.316	23.8003	24.2098	Cluster_1	-2.03223	6	5.1	239.89	0	11.162	19	0.693343	0.801334	0.942309	-1.54175	-0.772784	-0.122448
LOC_Os10g35250.1	Q8LNU2	osa:4348999	vacuolar protein-sorting bro1, putative	not assigned.unknown	Endosome	27.0605	26.8054	27.1347	22.7689	24.1111	25.7275	Cluster_1	-6.95342	7	12.8	97.206	0	20.949	21	0.810922	0.669121	0.852117	-1.57409	-0.828193	0.0701221
LOC_Os02g01960.1	Q6Z901	osa:4328037	tetratricopeptide repeat domain containing protein	cell.organisation	Microtuble	24.9177	25.1632	25.1747	22.5407	23.335	24.0584	Cluster_1	-3.41975	8	17.9	64.944	0	22.984	13	0.66147	0.887213	0.897761	-1.52406	-0.793746	-0.12864
LOC_Os02g41860.3	Q6K215	osa:4330049	aquaporin protein, putative;LOC_Os02g41860.2 LOC_Os02g41860.2	transport.Major Intrinsic Proteins.PIP	Plasma membrane	27.1613	27.2058	27.1425	25.9692	26.2762	26.7288	Cluster_1	-1.79643	5	25.5	28.328	0	39.664	81	0.792116	0.877414	0.756199	-1.48893	-0.901494	-0.0353018
LOC_Os02g03000.2	B9F267	osa:4328130	division protein, putative	stress.abiotic.heat	Chloroplast membrane	24.5828	24.698	24.4863	23.7617	23.8144	24.2266	Cluster_1	-1.57445	4	12.5	85.016	0	25.302	27	0.805375	1.0941	0.563399	-1.25356	-1.1215	-0.0878173
LOC_Os02g29480.1	Q6K925	osa:4329411	RNA-binding protein-like, putative	protein.targeting.nucleus	Nucleus	27.1122	27.3122	27.0054	25.7352	25.7618	26.5199	Cluster_1	-2.20011	7	31.5	50.879	0	76.787	79	0.778302	1.06776	0.623741	-1.21469	-1.17617	-0.0789462
LOC_Os08g41830.1	Q8LP96	osa:4346125	sulfite oxidase, putative	S-assimilation.sulfite oxidase	Mitochondria	25.7462	25.2917	25.83	23.9697	24.0863	24.8475	Cluster_1	-2.49921	8	30.5	43.779	0	19.191	28	0.974011	0.409576	1.07818	-1.23225	-1.0874	-0.142108
LOC_Os05g18770.1	Q7XXP5	osa:4338258	Sad1 / UNC-like C-terminal domain containing protein, putative	not assigned.unknown	Nucleus membrane	25.968	25.7016	25.6638	23.8562	24.0068	24.7724	Cluster_1	-2.96079	5	16.3	50.342	0	27.192	16	1.05982	0.76971	0.728492	-1.23992	-1.0759	-0.2422
LOC_Os08g39550.1	Q6Z3T9	osa:4345978	polygalacturonase inhibitor 2 precursor, putative	stress.biotic.PR-proteins	Extracellular	26.8123	26.2627	26.4375	23.3531	23.5514	24.9967	Cluster_1	-5.80429	9	42.9	38.792	0	41.839	66	1.0431	0.679529	0.795189	-1.24549	-1.11428	-0.158043
LOC_Os01g17180.1	Q0JNL8	osa:4326902	proteasome subunit, putative;LOC_Os01g17180.2 LOC_Os01g17180.2	signaling.light.COP9 signalosome	Nucleus	27.3841	27.3535	27.3743	26.0573	26.2726	26.9681	Cluster_1	-1.91586	8	26	51.414	0	37.074	38	0.810058	0.758764	0.793683	-1.4178	-1.05621	0.111497
LOC_Os05g06330.1	Q5WMY1	osa:4337851	nifU, putative	protein.assembly and cofactor ligation	Mitochondria	25.2649	25.1344	25.2269	23.8825	24.0176	24.7693	Cluster_1	-1.98017	5	23.2	29.734	0	10.361	6	0.885284	0.674837	0.823951	-1.34398	-1.12617	0.0860845
LOC_Os04g01530.1	B9FD10	-	adenylate kinase, putative	nucleotide metabolism.phosphotransfer and pyrophosphatases.uridylate kinase	Nucleus	25.1519	25.2439	25.2577	23.852	23.7589	24.6263	Cluster_1	-2.20193	3	16.2	30.622	0	18.004	11	0.725913	0.858459	0.878413	-1.14828	-1.28254	-0.0319608
LOC_Os08g43370.1	Q6Z9C3	-	6-phosphogluconolactonase, putative	OPP.oxidative PP.6-phosphogluconolactonase	Chloroplast	27.4417	27.6279	27.5072	24.1435	24.1863	26.2713	Cluster_1	-6.31412	4	22.9	44.945	0	17.129	30	0.755735	0.868705	0.795446	-1.24566	-1.21973	0.0455051
LOC_Os08g34150.1	Q6Z9F9	osa:4345681	OsTIL-2 Temperature-induced lipocalin-2	transport.misc	Cytosol	27.2953	27.3683	27.3767	25.813	25.8195	26.5592	Cluster_1	-2.43319	4	27.4	20.586	0	19.214	38	0.782664	0.879534	0.89077	-1.18393	-1.17521	-0.193822
LOC_Os05g39160.2	B9FJK3	-	Uncharacterized protein;LOC_Os05g39160.1 LOC_Os05g39160.1	not assigned.unknown	Chloroplast	25.7666	25.6787	25.7501	24.3066	24.3177	25.0825	Cluster_1	-2.23904	7	27.9	48.414	0	56.192	37	0.884176	0.758134	0.860579	-1.21071	-1.19481	-0.097369
LOC_Os02g42040.1	Q6H470	osa:4330058	MIF4G domain containing protein, putative	protein.synthesis.misc	Cytosol	25.8805	25.9452	26.0616	23.5466	23.6719	24.6944	Cluster_1	-3.97636	6	8.4	124.61	0	57.385	26	0.786007	0.84159	0.941733	-1.22146	-1.11366	-0.23421
LOC_Os05g05320.1	Q6ASS1	-	PPR repeat domain containing protein, putative;LOC_Os05g05320.2 LOC_Os05g05320.2	not assigned.unknown	Mitochondria	26.6174	26.5429	26.5182	25.0507	25.0988	25.7634	Cluster_1	-2.38696	12	36.3	50.914	0	38.924	51	0.935272	0.833671	0.799941	-1.20231	-1.13664	-0.229943
LOC_Os12g07820.1	P0C0L1	osa:4351663	OsAPx6 - Stromal Ascorbate Peroxidase encoding gene 5,8	redox.ascorbate and glutathione.ascorbate	Chloroplast	28.0446	28.2096	28.2319	26.9703	27.1534	27.0346	Cluster_1	-2.15731	4	37.9	33.501	0	34.769	48	0.712327	0.981009	1.01738	-1.03801	-0.739579	-0.933124
LOC_Os03g04240.1	Q8H8D8	osa:4331533	glutathione S-transferase, putative	misc.glutathione S transferases	Nucleus	26.1244	26.5378	26.3522	22.7885	23.8521	22.9466	Cluster_1	-8.83004	4	34.2	25.657	0	18.206	13	0.769588	1.00395	0.898746	-1.12164	-0.518656	-1.03199
LOC_Os10g17280.1	Q7G3Y4	osa:4348305	ATP synthase gamma chain, putative	mitochondrial electron transport / ATP synthesis.F1-ATPase	Mitochondrial membrane	29.6898	29.9841	29.8379	28.5388	28.8206	28.6837	Cluster_1	-2.22875	13	54	35.26	0	189.27	240	0.666315	1.12181	0.895473	-1.11467	-0.678578	-0.890359
LOC_Os11g20790.1	Q08480	osa:107276068	adenylate kinase, putative	nucleotide metabolism.phosphotransfer and pyrophosphatases.adenylate kinase	Mitochondria	27.9248	28.1383	28.0716	25.9901	26.2587	26.275	Cluster_1	-3.65612	5	42.4	26.675	0	77.821	102	0.790043	0.996926	0.932267	-1.08525	-0.824855	-0.809129
LOC_Os07g15880.1	Q7EYR6	osa:4342874	mitochondrial prohibitin complex 2, putative	mitochondrial electron transport / ATP synthesis.NADH-DH.complex I	Mitochondrial membrane	28.7247	29.0611	29.0025	26.1843	26.5362	26.6651	Cluster_1	-5.53102	5	46.4	31.954	0	90.141	157	0.753644	1	0.957148	-1.10686	-0.849135	-0.754796
LOC_Os07g09300.1	A3BHE3	-	retrotransposon protein, putative, unclassified	not assigned.unknown	Plasma membrane	25.4671	25.728	25.4701	23.6276	24.0141	23.9638	Cluster_1	-3.21893	3	1.6	275.92	0	6.1215	5	0.805208	1.08329	0.808355	-1.15576	-0.743772	-0.797323
LOC_Os06g36700.1	Q5Z907	osa:4341310	T-complex protein, putative	protein.folding	Cytosol	30.0025	30.1304	30.0032	29.3523	29.4866	29.4431	Cluster_1	-1.53478	23	57.9	59.131	0	181.68	302	0.772754	1.14405	0.774697	-1.11498	-0.725147	-0.85137
LOC_Os01g74660.1	Q84SE2	osa:4327820	dihydroflavonol-4-reductase, putative	misc.alcohol dehydrogenases	Cytosol	25.4537	25.694	25.5569	24.492	24.716	24.7144	Cluster_1	-1.90182	6	29.1	35.155	0	19.714	38	0.67148	1.13345	0.869879	-1.17779	-0.746995	-0.750017
LOC_Os01g01060.1	Q93VC6	osa:4326457	40S ribosomal S5, putative	protein.synthesis.ribosomal protein.eukaryotic.40S subunit.S5	Cytosol	30.2276	30.3811	30.2756	29.2557	29.4698	29.4384	Cluster_1	-1.87492	3	40	22.226	0	74.566	211	0.76552	1.06991	0.860813	-1.16093	-0.736554	-0.798761
LOC_Os01g32080.1	Q0JMH0	osa:4324491	thiamine pyrophosphate enzyme, C-terminal TPP binding domain containing protein;LOC_Os01g32080.2 LOC_Os01g32080.2	fermentation.PDC	Peroxisome	28.035	28.108	28.0219	27.2069	27.4064	27.3517	Cluster_1	-1.66241	18	47.1	60.825	0	71.79	151	0.849709	1.02885	0.817673	-1.18	-0.691058	-0.825174
LOC_Os05g46620.1	Q65X46	osa:4339491	chaperone dnaJ 10, putative	stress.abiotic.heat	ER	25.5678	25.8263	25.7207	23.2611	24.0708	24.172	Cluster_1	-3.65614	4	13.9	37.903	0	15.462	20	0.742285	0.982675	0.884484	-1.40329	-0.650136	-0.556018
LOC_Os01g74280.1	Q5JL23	osa:4326407	TGD2, putative	protein.targeting.chloroplast	Chloroplast membrane	24.8318	24.9269	24.8956	23.3908	23.8	23.8844	Cluster_1	-2.28637	3	10.8	40.219	0	32.578	7	0.805066	0.945936	0.899614	-1.3293	-0.723104	-0.598216
LOC_Os04g50990.1	Q0JAI2	osa:4336856	L11 domain containing ribosomal protein, putative;LOC_Os02g47140.2 LOC_Os02g47140.2	protein.synthesis.ribosomal protein.eukaryotic.60S subunit.L12	Mitochondria	30.5725	30.7652	30.6368	29.2948	29.879	29.7539	Cluster_1	-2.02177	8	59.6	17.747	0	106.82	192	0.712412	1.03762	0.820805	-1.44387	-0.457902	-0.669062
LOC_Os05g15140.3	Q60EV1	osa:4338189	Uncharacterized protein;LOC_Os05g15140.2 LOC_Os05g15140.2	protein.targeting.nucleus	Nucleus membrane	24.6583	24.9518	25.0505	23.4091	24.0317	23.9208	Cluster_1	-2.14308	2	8.1	59.261	0	5.8204	9	0.49369	0.944596	1.09626	-1.42587	-0.469119	-0.639557
LOC_Os05g01820.1	I3QD60	osa:4337583	cytochrome b5-like Heme/Steroid binding domain containing protein	redox.ascorbate and glutathione	Nucleus membrane	28.717	28.7288	28.9294	27.2016	27.7698	27.6606	Cluster_1	-2.37471	3	52.6	15.282	0	107.47	62	0.769633	0.786111	1.06732	-1.35417	-0.557935	-0.710958
LOC_Os03g06740.1	Q8S5T1	osa:4331719	glutathione reductase, putative	redox.ascorbate and glutathione.glutathione	Mitochondria	26.723	26.9133	26.8805	25.9695	26.2115	26.2484	Cluster_1	-1.61979	14	38.4	60.252	0	53.104	100	0.582505	1.06044	0.978104	-1.30973	-0.701943	-0.609373
LOC_Os02g58300.1	Q6K9T5	osa:4331241	Uncharacterized protein	hormone metabolism.salicylic acid.synthesis-degradation	Mitochondria	25.8756	26.1631	26.1678	23.8723	24.5455	24.5151	Cluster_1	-3.3819	5	20.6	45.748	0	17.828	22	0.687098	0.975119	0.979805	-1.32022	-0.645674	-0.67613
LOC_Os02g53180.2	Q6ZHG2	-	1-aminocyclopropane-1-carboxylate oxidase protein, putative;LOC_Os02g53180.3 LOC_Os02g53180.3	hormone metabolism.ethylene.synthesis-degradation	Cytosol	28.2568	28.3189	28.5227	24.8165	26.2557	25.6397	Cluster_1	-6.9428	9	50.2	35.779	0	59.406	95	0.805143	0.843956	0.971297	-1.34473	-0.44534	-0.830329
LOC_Os01g56150.1	Q5ZAM8	osa:4325498	OsProCP1 - Putative Lysosomal Pro-x Carboxypeptidase homologue	protein.degradation	Plasma membrane	25.6838	25.9629	26.0039	24.6644	25.0465	24.9413	Cluster_1	-1.99922	9	22.2	57.399	0	47.344	96	0.524325	1.01202	1.08378	-1.25728	-0.589493	-0.773355
LOC_Os02g04260.1	Q6Z0Z1	osa:4328226	Uncharacterized protein	not assigned.unknown	Chloroplast	26.0604	26.4772	26.6958	23.2323	24.2414	24.0635	Cluster_1	-5.91917	6	28.2	35.68	0	64.253	17	0.638251	0.923716	1.07339	-1.29859	-0.607469	-0.729295
LOC_Os04g48940.3	Q0JAT1	-	uncharacterized mscS family protein, putative;LOC_Os04g48940.2 LOC_Os04g48940.2	not assigned.unknown	Plasma membrane	25.7809	26.0836	26.2353	23.8171	24.3242	24.7972	Cluster_1	-3.2953	4	18.2	53.196	0	18.082	29	0.606172	0.908074	1.05937	-1.35224	-0.84656	-0.374817
LOC_Os08g27840.1	Q8H4V1	osa:4345387	phosphoenolpyruvate carboxylase, putative	not assigned.unknown	Cytosol	28.3898	28.4059	28.4854	27.578	27.6826	27.8642	Cluster_1	-1.64579	3	55.4	110.05	0	255.02	527	0.794476	0.834115	1.03028	-1.20749	-0.949638	-0.501744
LOC_Os12g08280.1	B9GC71	-	inositol-1-monophosphatase, putative	nucleotide metabolism.degradation	Chloroplast	26.3708	26.649	26.6895	25.3831	25.4948	25.6339	Cluster_1	-2.0933	12	53.9	37.48	0	50.975	79	0.55719	1.02142	1.08909	-1.09087	-0.90447	-0.672352
LOC_Os09g25390.1	Q69P64	osa:4347089	phospholipase D, putative	lipid metabolism.lipid degradation.lysophospholipases.phospholipase D	Plasma membrane	25.4156	26.1559	26.2311	23.7887	24.0781	24.4814	Cluster_1	-3.52627	7	13.7	89.963	0	26.299	17	0.368723	1.06784	1.13884	-1.16762	-0.894324	-0.513457
LOC_Os02g52140.1	Q6Z7V3	osa:4330785	RNA recognition motif containing protein, putative;LOC_Os02g52140.2 LOC_Os02g52140.2	RNA.processing	Nucleus	26.3845	27.0698	26.7588	23.6375	23.7716	24.3267	Cluster_1	-7.08991	4	30.6	24.392	0	15.916	22	0.670773	1.10451	0.907635	-1.06798	-0.983146	-0.63179
LOC_Os03g14450.1	Q10P35	osa:4332253	enolase, putative;LOC_Os03g14450.2 LOC_Os03g14450.2	glycolysis.cytosolic branch.enolase	Cytosol	30.822	30.9678	30.9948	30.0013	30.1147	30.2368	Cluster_1	-1.75391	8	68.3	47.972	0	323.31	333	0.658782	0.979984	1.03934	-1.14892	-0.899093	-0.630099
LOC_Os08g20270.1	Q69LQ9	osa:4345209	MEMO1, putative;LOC_Os08g20270.2 LOC_Os08g20270.2	not assigned.unknown	Mitochondria	25.3201	25.4106	25.3787	23.0994	23.2849	23.5441	Cluster_1	-4.17084	4	23.2	33.547	0	12.901	12	0.861796	0.941376	0.913348	-1.09013	-0.927122	-0.699271
LOC_Os08g04460.1	Q6ZKI0	osa:4344633	NADPH-dependent FMN reductase domain containing protein;LOC_Os08g04460.2 LOC_Os08g04460.2	lipid metabolism.''exotics'' (steroids, squalene etc)	Cytosol	28.0208	28.0912	28.0038	26.7756	26.7442	27.0188	Cluster_1	-2.28532	6	52.7	21.589	0	44.004	131	0.875512	0.982088	0.849782	-1.00938	-1.05685	-0.641151
LOC_Os07g01870.1	Q7F225	osa:4342219	ribosomal L13, putative	protein.synthesis.ribosomal protein.eukaryotic.60S subunit.L13A	Cytosol	27.976	28.2507	27.8717	23.7501	23.7294	24.3518	Cluster_1	-17.0186	5	28.6	23.672	0	13.173	25	0.881773	1.00367	0.83551	-0.992913	-1.00206	-0.725982
LOC_Os03g04260.1	Q8H8E0	osa:4331535	glutathione S-transferase, putative	misc.glutathione S transferases	Chloroplast	27.4247	27.5032	27.4881	24.9094	24.9949	25.3585	Cluster_1	-5.22139	9	58.5	24.989	0	35.18	33	0.870687	0.930418	0.91888	-1.0422	-0.977139	-0.700649
LOC_Os05g45050.1	Q65X89	osa:4339382	reticulon domain containing protein, putative;LOC_Os05g45050.2 LOC_Os05g45050.2	stress.biotic	ER membrane	25.412	25.3316	25.4544	23.5331	23.5112	23.896	Cluster_1	-3.36965	4	21.9	28.258	0	12.107	6	0.916046	0.83323	0.959752	-1.02009	-1.04274	-0.646199
LOC_Os01g72250.1	Q8RZA1	osa:4325740	uridine 5-monophosphate synthase, putative	nucleotide metabolism.synthesis.pyrimidine.orotate phosphoribosyltransferase	Chloroplast	27.0331	27.0037	26.8994	25.4884	25.4687	25.8561	Cluster_1	-2.59247	5	30.5	50.806	0	29.761	66	0.967293	0.928943	0.792958	-1.04768	-1.07345	-0.568062
LOC_Os02g57760.1	Q6K9X3	osa:4331197	O-methyltransferase, putative	misc.O-methyl transferases	Chloroplast	26.9179	26.7242	26.6918	23.2138	23.2466	24.2478	Cluster_1	-9.2443	5	27.7	38.647	0	18.425	18	0.97011	0.862374	0.844368	-1.09006	-1.07184	-0.514959
LOC_Os12g27102.1	B9GD11	-	glycerophosphoryl diester phosphodiesterase family protein, putative;LOC_Os12g27102.3 LOC_Os12g27102.3	lipid metabolism.lipid degradation.lysophospholipases.glycerophosphodiester phosphodiesterase	Extracellular	26.6206	26.7502	26.3345	23.4518	23.9109	24.4173	Cluster_1	-6.24084	7	16.8	76.86	0	36.027	63	0.924645	1.01194	0.731958	-1.20931	-0.90011	-0.559126
LOC_Os07g43390.1	F2ZBU6	osa:4343975	4-alpha-glucanotransferase, chloroplast precursor, putative	major CHO metabolism.degradation.starch.D enzyme	Chloroplast	27.9771	28.0862	27.8542	26.8696	26.9159	27.0449	Cluster_1	-2.04065	19	45.3	66.284	0	113.24	236	0.908687	1.09971	0.693509	-1.02993	-0.948861	-0.723116
LOC_Os06g02220.1	Q9LHZ0	osa:4339898	MTA/SAH nucleosidase, putative	amino acid metabolism.synthesis.aspartate family.methionine	Cytosol	26.0106	26.0641	25.8377	24.9536	24.9431	25.2424	Cluster_1	-1.89796	3	24.3	27.456	0	17.017	46	0.959837	1.06225	0.629342	-1.06115	-1.08126	-0.509024
LOC_Os03g20100.1	Q10MB2	osa:4332652	S1 RNA binding domain containing protein	protein.synthesis.ribosomal protein.prokaryotic.unknown organellar.30S subunit.S1	Cytosol	28.3823	28.4875	28.1664	26.2063	26.32	26.7895	Cluster_1	-3.74967	9	46.3	43.309	0	36.39	36	0.927647	1.02613	0.725372	-1.11068	-1.00414	-0.564334
LOC_Os03g39610.1	I3QD65	osa:4333359	chlorophyll A-B binding protein, putative;LOC_Os03g39610.2 LOC_Os03g39610.2	PS.lightreaction.photosystem II.LHC-II	Chloroplast membrane	29.043	29.1005	28.8629	27.0702	27.2285	27.5884	Cluster_1	-3.26349	6	56.3	28.495	0	40.148	128	0.938301	0.998701	0.74929	-1.13209	-0.965974	-0.588224
LOC_Os11g04730.1	Q2RAP1	-	DNA-directed RNA polymerases I, II, and III subunit RPABC1, putative	RNA.transcription	Nucleus	25.4293	25.4898	25.3331	23.557	23.7148	24.3763	Cluster_1	-2.89731	2	41	26.059	0	21.153	17	0.879687	0.947982	0.771113	-1.23392	-1.05585	-0.309011
LOC_Os07g09400.1	Q69S66	osa:4342624	RNA ligase isoform 1, putative	protein.synthesis.elongation	Mitochondria	26.2169	26.3448	26.2633	25.4556	25.5346	25.7484	Cluster_1	-1.61938	18	22.3	128.52	0	62.675	78	0.733386	1.0573	0.850874	-1.1944	-0.994274	-0.452884
LOC_Os06g36400.1	Q5Z7F8	osa:4341300	HAD superfamily phosphatase, putative	misc.acid and other phosphatases	Chloroplast	25.4988	25.5744	25.6531	23.1014	23.1952	24.0517	Cluster_1	-4.36505	1	7.6	28.255	0	11.098	18	0.814103	0.876478	0.941424	-1.16458	-1.08715	-0.38028
LOC_Os01g14810.3	Q5NBD6	-	5-nucleotidase domain-containing protein, putative;LOC_Os01g14810.2 LOC_Os01g14810.2	not assigned.unknown	Nucleus	24.9623	25.3296	25.0616	23.7364	23.9754	24.2787	Cluster_1	-2.175	4	10.2	65.763	0	15.606	18	0.624138	1.19025	0.777233	-1.26521	-0.896908	-0.429503
LOC_Os04g42930.1	P55142	-	OsGrx_C2.2 - glutaredoxin subgroup I;LOC_Os04g42930.2 LOC_Os04g42930.2	redox.glutaredoxins	Cytosol	29.1399	29.2535	29.1364	27.2525	27.5001	28.0659	Cluster_1	-2.96989	6	63.8	13.281	0	132.27	150	0.831066	0.957219	0.827163	-1.26449	-0.989631	-0.361326
LOC_Os01g25880.1	Q94DR2	osa:4326028	dephospho-CoA kinase, putative	not assigned.unknown	Peroxisome	26.0312	26.1884	26.109	24.2279	24.34	24.7438	Cluster_1	-3.18731	2	11.7	25.671	0	6.0862	9	0.812069	0.98048	0.895419	-1.12024	-1.0002	-0.56753
LOC_Os01g47330.1	O22386	osa:9271252	ribosomal L7/L12 C-terminal domain containing protein;LOC_Os05g49320.1 LOC_Os05g49320.1	protein.synthesis.ribosomal protein.prokaryotic.chloroplast.50S subunit.L12	Chloroplast	25.8582	26.1644	25.9186	23.6418	23.8887	24.4267	Cluster_1	-3.98531	4	40	18.59	0	21.93	19	0.776978	1.04887	0.830632	-1.19088	-0.971594	-0.494006
LOC_Os01g41710.1	I3QD41	osa:4324599	chlorophyll A-B binding protein, putative	PS.lightreaction.photosystem II.LHC-II	Chloroplast membrane	29.582	29.6118	29.5606	27.507	27.6905	28.1568	Cluster_1	-3.48239	3	57.9	27.552	0	57.05	89	0.889585	0.919179	0.868372	-1.16779	-0.985848	-0.523499
LOC_Os08g43540.1	Q6YT00	osa:4346245	peptidase, T1 family, putative	protein.degradation.ubiquitin.proteasom	Nucleus	29.9481	29.9249	29.909	28.4724	28.656	28.9021	Cluster_1	-2.37928	4	32.6	35.374	0	57.183	103	0.924879	0.891712	0.868889	-1.18782	-0.924993	-0.572666
LOC_Os03g61630.2	Q851A2	osa:4334673	WD domain, G-beta repeat domain containing protein;LOC_Os03g61630.1 LOC_Os03g61630.1	protein.targeting.secretory pathway.plasma membrane	ER	28.3972	28.2352	28.3388	27.3959	27.6022	27.8035	Cluster_1	-1.65086	6	28.6	32.072	0	19.366	43	1.03639	0.65045	0.897412	-1.34882	-0.857508	-0.377924
LOC_Os03g63670.2	Q84T85	osa:4334819	Uncharacterized protein;LOC_Os03g63670.1 LOC_Os03g63670.1	not assigned.unknown	Nucleus	25.4393	25.3475	25.4223	23.4374	23.8274	24.1538	Cluster_1	-3.02476	5	9.8	105.58	0	22.95	13	0.923203	0.821694	0.904469	-1.29101	-0.859698	-0.498657
LOC_Os05g06430.2	A0A067Y3P4	osa:4337858	OsPDIL2-1 disulfide isomerase PDIL2-1;LOC_Os05g06430.1 LOC_Os05g06430.1	redox.thioredoxin	ER	28.6876	28.6933	28.6066	27.9011	28.0283	28.2236	Cluster_1	-1.52784	9	50.3	39.912	0	108.3	178	0.940673	0.957057	0.710489	-1.29565	-0.933996	-0.378569
LOC_Os12g06020.1	Q2QXH6	osa:4351547	mRNA-decapping enzyme, putative;LOC_Os11g05650.1 LOC_Os11g05650.1	RNA.processing	Cytosol	25.9265	25.8707	25.7661	23.1924	23.6672	24.353	Cluster_1	-4.33771	2	10.7	40.238	0	9.3037	11	0.928275	0.882469	0.796545	-1.31671	-0.926845	-0.363735
LOC_Os12g28270.2	Q2QRA2	osa:4352197	amidohydrolase, putative;LOC_Os12g28270.1 LOC_Os12g28270.1	not assigned.unknown	Cytosol	28.2485	28.2028	28.357	27.1066	27.3976	27.4437	Cluster_1	-1.93649	13	42.5	51.298	0	120.74	69	0.848426	0.763296	1.05049	-1.27717	-0.735422	-0.649625
LOC_Os04g57530.1	Q7XR48	osa:9266435	transcription factor, putative	RNA.regulation of transcription.Trihelix, Triple-Helix transcription factor family	Nucleus	25.1292	25.1644	25.2031	23.9608	24.3155	24.2412	Cluster_1	-1.99044	2	11	41.437	0	6.7091	8	0.825917	0.889137	0.95864	-1.27118	-0.634605	-0.76791
LOC_Os02g03470.1	B9F287	osa:4328161	tetratricopeptide repeat containing protein, putative	not assigned.unknown	ER membrane	27.2927	27.2341	27.3952	23.7189	24.4576	24.2634	Cluster_1	-8.94268	5	23.2	34.276	0	50.599	18	0.895324	0.861786	0.953908	-1.14828	-0.725861	-0.836882
LOC_Os02g44630.1	B7SDI4	osa:4330248	aquaporin protein, putative;LOC_Os02g44630.2 LOC_Os02g44630.2	transport.Major Intrinsic Proteins.PIP	Plasma membrane	29.1964	29.1178	29.167	27.3216	27.8085	27.7478	Cluster_1	-2.89683	4	22.8	30.759	0	22.826	66	0.936805	0.845104	0.902543	-1.2498	-0.681947	-0.752706
LOC_Os11g11020.1	Q2R8U1	osa:4350082	DAG protein, chloroplast precursor, putative	development.unspecified	Mitochondria	27.5402	27.4815	27.6201	23.6274	24.0838	24.4694	Cluster_1	-11.2126	2	8.6	40.708	0	8.5275	22	0.900199	0.869774	0.941643	-1.12823	-0.891655	-0.691731
LOC_Os08g33390.1	Q6ZKB8	osa:4345636	Regulator of chromosome condensation domain containing protein	cell.division	Cytosol	27.3541	27.493	27.4436	23.6477	24.4578	24.9072	Cluster_1	-8.53062	8	43.3	41.731	0	38.919	22	0.843984	0.923733	0.895412	-1.28376	-0.818661	-0.560704
LOC_Os03g50290.3	Q06967	osa:4333880	14-3-3 protein, putative;LOC_Os03g50290.2 LOC_Os03g50290.2	signaling.14-3-3 proteins	Nucleus	30.0879	30.097	30.111	28.3761	28.7206	28.8799	Cluster_1	-2.71274	11	70.8	29.177	0	270.86	380	0.88066	0.891928	0.909318	-1.24509	-0.817335	-0.619479
LOC_Os02g56840.1	Q6K3E9	osa:4331110	OsFBX70 - F-box domain containing protein	cell.organisation	Chloroplast	26.7827	26.6274	26.8099	23.4506	23.7923	24.1721	Cluster_1	-7.6478	8	36	33.431	0	34.194	25	0.929408	0.833851	0.946167	-1.12125	-0.910945	-0.677232
LOC_Os01g12650.1	Q9AWY7	osa:4326742	reticulon domain containing protein, putative	stress.biotic	ER membrane	26.6462	26.5544	26.5548	23.9931	24.4892	24.5723	Cluster_1	-4.70315	4	23.3	30.538	0	16.674	12	0.950061	0.876015	0.876346	-1.18993	-0.789751	-0.722738
LOC_Os01g60650.1	Q5QM65	osa:4327612	non-green plastid inner envelope membrane protein, putative	not assigned.unknown	Mitochondrial membrane	29.721	29.7886	29.5635	24.1216	25.4318	25.4886	Cluster_1	-25.5813	6	19.5	35.522	0	100.47	38	0.907813	0.933728	0.847426	-1.23835	-0.736188	-0.714424
LOC_Os10g33680.1	Q7XDE0	osa:4348893	serine/threonine-phosphatase 2A regulatory subunit B subunitbeta, putative	protein.postranslational modification	Nucleus	26.9171	26.8198	26.936	26.1587	26.2362	26.325	Cluster_1	-1.57023	17	42.1	61.904	0	159.52	119	0.969774	0.701562	1.02187	-1.12192	-0.908024	-0.663264
LOC_Os10g19880.1	Q339Q0	osa:9269624	alpha-1,2-fucosidase, putative	not assigned.unknown	Cytosol	25.1558	25.0976	25.312	23.7121	23.9482	24.1366	Cluster_1	-2.38853	5	11	94.074	0	21.54	27	0.845099	0.762487	1.06679	-1.20403	-0.868835	-0.601512
LOC_Os05g48630.2	Q0DG05	osa:4339593	Uncharacterized protein	PS.lightreaction.photosystem I.PSI polypeptide subunits	Chloroplast membrane	25.5361	25.3098	25.5604	23.6768	24.0408	24.2113	Cluster_1	-2.81368	2	31	15.043	0	17.322	26	0.968443	0.699076	0.997424	-1.24482	-0.811582	-0.608543
LOC_Os01g53930.1	Q8LQ68	osa:4326547	hexokinase, putative	major CHO metabolism.degradation.sucrose.hexokinase	Chloroplast membrane	27.9694	27.8777	28.0586	27.0847	27.201	27.3053	Cluster_1	-1.70716	18	64	55.12	0	142.76	234	0.894738	0.682343	1.10112	-1.15263	-0.883492	-0.642078
LOC_Os10g39410.1	Q7XUC9	osa:4327457	Core histone H2A/H2B/H3/H4 domain containing protein, putative;LOC_Os09g38020.1 LOC_Os09g38020.1	DNA.synthesis/chromatin structure.histone	Nucleus	29.1581	28.9555	29.0671	27.1386	27.4714	27.6991	Cluster_1	-3.08205	5	50.5	11.409	0	28.835	155	1.00048	0.777661	0.90036	-1.22029	-0.854282	-0.603936
LOC_Os12g19470.1	Q2QTJ1	osa:4352021	ribulose bisphosphate carboxylase small chain, chloroplast precursor, putative;LOC_Os12g19470.2 LOC_Os12g19470.2	PS.calvin cycle.rubisco small subunit	Chloroplast	30.4637	30.4865	30.6107	29.8062	30.0174	29.826	Cluster_1	-1.55521	8	46.2	19.639	0	79.67	249	0.727339	0.790676	1.13539	-1.09818	-0.511793	-1.04343
LOC_Os02g49420.1	Q6Z347	osa:4330588	fasciclin-like arabinogalactan precursor protein, putative	cell wall.cell wall proteins.AGPs.AGP	Plasma membrane	30.4383	30.4215	30.5343	29.764	30.0032	29.7718	Cluster_1	-1.53513	6	31.2	27.495	0	120.56	219	0.804378	0.756712	1.07745	-1.1137	-0.433359	-1.09148
LOC_Os05g46270.1	Q9SXQ6	osa:4339464	FEN1A - Putative flap endonuclease protein	DNA.synthesis/chromatin structure	Mitochondria	25.8981	25.8023	26.1841	24.0518	24.6833	24.3618	Cluster_1	-3.02279	4	18.6	38.393	0	12.906	30	0.811262	0.705517	1.12721	-1.22796	-0.530467	-0.885557
LOC_Os11g34450.1	Q2R2W2	osa:4350697	14-3-3 protein, putative	signaling.14-3-3 proteins	Cytosol	30.9496	30.863	30.5213	28.0261	28.6703	28.6542	Cluster_1	-5.02036	11	61.5	29.261	0	213.27	113	1.02424	0.957892	0.695801	-1.21792	-0.72385	-0.73617
LOC_Os02g08410.1	Q6H819	osa:4328508	chorismate mutase, chloroplast precursor, putative;LOC_Os02g08410.2 LOC_Os02g08410.2	amino acid metabolism.synthesis.aromatic aa.phenylalanine and tyrosine.chorismate mutase	Cytosol	26.4989	25.9996	25.9668	23.3662	24.2382	24.0236	Cluster_1	-4.8536	2	14.1	28.646	0	7.442	8	1.14566	0.760007	0.73469	-1.27384	-0.600381	-0.766129
LOC_Os03g53190.2	Q84MP7	osa:4334071	Core histone H2A/H2B/H3/H4 domain containing protein, putative;LOC_Os03g53190.1 LOC_Os03g53190.1	DNA.synthesis/chromatin structure.histone	Nucleus	29.2627	29.0416	29.1506	28.1086	28.3048	28.2599	Cluster_1	-1.90153	3	40.1	14.459	0	18.589	67	1.11212	0.684186	0.895146	-1.1213	-0.741633	-0.828517
LOC_Os01g23620.1	Q93W16	osa:4326797	miro, putative	signaling.G-proteins	ER	27.7849	27.6583	27.6366	26.1958	26.4757	26.4148	Cluster_1	-2.51608	3	55.4	21.984	0	42.914	87	1.02778	0.855843	0.826505	-1.12909	-0.74916	-0.831874
LOC_Os02g51750.1	Q6Z6A7	osa:4330759	annexin, putative;LOC_Os02g51750.2 LOC_Os02g51750.2	cell.organisation	Mitochondria	28.2622	28.0379	28.1109	26.0262	26.4362	26.2203	Cluster_1	-3.75665	8	36	35.554	0	93.124	93	1.02228	0.810019	0.879108	-1.09443	-0.706295	-0.910688
LOC_Os09g32532.2	Q0J0Q8	osa:4347488	60S ribosomal L32, putative;LOC_Os09g32532.1 LOC_Os09g32532.1	protein.synthesis.ribosomal protein.eukaryotic.60S subunit.L32	Cytosol	27.9364	27.741	27.8565	26.8595	27.1428	26.8962	Cluster_1	-1.83845	1	47.4	15.674	0	19.96	74	1.07298	0.678306	0.911619	-1.10322	-0.5307	-1.02899
LOC_Os06g43850.1	Q67W57	osa:4341660	ATP synthase F1, delta subunit family protein, putative	mitochondrial electron transport / ATP synthesis.F1-ATPase	Mitochondria	27.3644	26.9652	27.2844	23.8981	24.9084	24.306	Cluster_1	-7.12943	6	29.8	25.065	0	71.545	63	0.991154	0.740224	0.940862	-1.18792	-0.552821	-0.931497
LOC_Os08g38820.2	Q9XGQ5	osa:4345930	transmembrane 9 superfamily member, putative;LOC_Os08g38820.1 LOC_Os08g38820.1	DNA.unspecified	Endosomal membrane	26.7131	26.3205	26.5631	23.664	24.7624	24.0408	Cluster_1	-5.19257	4	15.6	74.533	0	14.957	12	1.01079	0.720962	0.90005	-1.24033	-0.429362	-0.962114
LOC_Os02g11040.1	B9F3X8	-	Uncharacterized protein;LOC_Os02g11040.2 LOC_Os02g11040.2	not assigned.unknown	Plasma membrane	28.8948	28.8886	28.7661	27.4383	27.7468	27.4865	Cluster_1	-2.4497	9	38.5	40.143	0	134.76	249	0.96389	0.955165	0.784386	-1.067	-0.636761	-0.999676
LOC_Os07g09340.1	Q8L6I2	osa:4342621	plasma membrane ATPase, putative	transport.p- and v-ATPases	Plasma membrane	30.9941	30.9278	30.9239	29.8676	30.1575	29.9362	Cluster_1	-1.9473	21	50.1	105.44	0	313.21	678	0.982088	0.858308	0.85105	-1.1202	-0.579141	-0.992107
LOC_Os05g28200.1	Q5W6H5	osa:4338498	prenyltransferase, putative;LOC_Os05g28200.2 LOC_Os05g28200.2	tetrapyrrole synthesis.chlorophyll synthase	Chloroplast membrane	26.3402	26.2987	26.2103	23.7102	24.7869	23.6891	Cluster_1	-4.6623	2	8.5	40.578	0	30.33	21	0.911987	0.879547	0.810522	-1.14214	-0.301256	-1.15866
LOC_Os06g41730.2	Q69XV5	osa:4341551	ARID/BRIGHT DNA-binding domain-containing protein, putative;LOC_Os06g41730.1 LOC_Os06g41730.1	RNA.regulation of transcription.AT-rich interaction domain containing transcription factor family	Nucleus	26.0157	25.992	25.7038	23.9478	24.5285	24.0257	Cluster_1	-3.33228	2	7.8	50.459	0	7.799	15	1.0022	0.977927	0.683304	-1.11228	-0.518518	-1.03263
LOC_Os09g35970.1	Q69NG5	osa:4347654	6-phosphogluconolactonase, putative	OPP.oxidative PP.6-phosphogluconolactonase	Chloroplast	27.2583	27.2996	26.9725	22.908	25.1473	24.5009	Cluster_1	-7.95245	6	32.1	34.496	0	43.142	37	0.877764	0.900788	0.718701	-1.54334	-0.297084	-0.656831
LOC_Os08g37320.1	Q7XXS0	osa:4345839	Uncharacterized protein	mitochondrial electron transport / ATP synthesis.F1-ATPase	Mitochondrial membrane	24.9676	25.3427	25.3657	22.505	24.1296	23.3783	Cluster_1	-3.70035	4	27.8	19.725	0	17.01	14	0.589765	0.912195	0.931943	-1.52703	-0.130538	-0.776334
LOC_Os07g37156.1	Q6Z418	osa:4343578	Uncharacterized protein	not assigned.unknown	Plasma membrane	24.8218	24.8045	24.7601	23.3217	24.111	23.8564	Cluster_1	-2.04545	2	7.5	33.917	0	5.4462	9	0.874259	0.846418	0.774877	-1.54307	-0.271134	-0.68135
LOC_Os07g37140.1	Q0D5J1	osa:4343576	Uncharacterized protein	protein.degradation.ubiquitin.E3.RING	Nucleus	25.6741	25.7334	25.6478	23.6666	24.5638	24.3861	Cluster_1	-2.78873	6	14.9	74.807	0	45.332	14	0.842728	0.911347	0.812414	-1.47866	-0.441182	-0.646643
LOC_Os05g43360.1	Q6L4W7	osa:4339271	NADH dehydrogenase flavo2, mitochondrial precursor, putative	mitochondrial electron transport / ATP synthesis.NADH-DH.localisation not clear	Mitochondria	27.1925	27.1457	27.0249	25.2475	26.0997	25.8632	Cluster_1	-2.6103	6	29.2	30.055	0	24.175	58	0.943365	0.885496	0.736213	-1.45948	-0.406681	-0.698913
LOC_Os04g39270.1	Q7XJW1	-	indole-3-glycerol phosphate synthase, chloroplast precursor, putative	amino acid metabolism.synthesis.aromatic aa.tryptophan.indole-3-glycerol phosphate synthase	Chloroplast	25.4267	25.4885	25.2911	23.1738	24.7469	23.8079	Cluster_1	-2.81393	4	15.3	44.93	0	21.303	27	0.802419	0.866745	0.661244	-1.54264	0.0947936	-0.882565
LOC_Os01g15010.1	Q9SDK4	osa:4327708	miro, putative	signaling.G-proteins	ER	28.3717	28.3556	28.2889	27.2845	27.8092	27.7275	Cluster_1	-1.66054	5	61.7	21.944	0	38.612	136	0.90722	0.870639	0.718697	-1.56593	-0.372448	-0.55818
LOC_Os02g02560.1	Q6ZGL5	osa:4328091	UTP--glucose-1-phosphate uridylyltransferase, putative	not assigned.unknown	Cytosol	25.1987	25.1556	25.2185	22.7178	23.7994	23.572	Cluster_1	-3.55011	5	34.9	51.612	0	20.21	17	0.866021	0.825471	0.884549	-1.46496	-0.448744	-0.662333
LOC_Os11g10980.1	Q2R8U5	osa:4350078	pyruvate kinase, putative	lipid metabolism.FA synthesis and FA elongation.pyruvate kinase	Mitochondria	25.9025	26.057	25.7388	22.8533	24.553	23.3145	Cluster_1	-5.01353	4	15.7	57.173	0	19.287	9	0.836705	0.94757	0.719205	-1.35136	-0.131697	-1.02042
LOC_Os06g30750.2	Q656J2	osa:4341121	reticulon domain containing protein, putative;LOC_Os06g30750.1 LOC_Os06g30750.1	stress.biotic	ER membrane	26.4913	26.4805	26.2896	23.5553	24.7554	24.2243	Cluster_1	-4.73101	4	22.1	24.72	0	24.582	33	0.925665	0.917286	0.769004	-1.35452	-0.422485	-0.834948
LOC_Os02g05830.1	Q67IU5	osa:4328326	ribulose bisphosphate carboxylase small chain, chloroplast precursor, putative	PS.calvin cycle.rubisco small subunit	Chloroplast	27.1212	27.0412	27.0108	24.6205	25.6965	24.9272	Cluster_1	-3.93496	7	29.1	26.111	0	21.808	66	0.923744	0.853513	0.826807	-1.27291	-0.327703	-1.00345
LOC_Os05g23720.1	Q0DJC0	osa:4338353	mitochondrial carrier protein, putative	transport.metabolite transporters at the mitochondrial membrane	Mitochondrial membrane	29.3617	29.1695	29.0505	28.2252	28.6662	28.3383	Cluster_1	-1.72189	7	29.7	40.977	0	38.379	194	1.20661	0.792352	0.53583	-1.24298	-0.292529	-0.999286
LOC_Os01g60080.1	Q942J6	osa:4327488	monocopper oxidase, putative	misc.oxidases - copper, flavone etc.	Extracellular	25.7442	25.3424	25.2472	23.6936	23.9731	24.4522	Cluster_1	-2.64807	1	4.3	61.658	0	4.6358	10	1.21624	0.728501	0.612985	-1.27256	-0.933315	-0.351857
LOC_Os10g35960.1	Q337E9	osa:4349051	NAD-dependent malic enzyme, mitochondrial precursor, putative;LOC_Os10g35960.2 LOC_Os10g35960.2	TCA / org. transformation.other organic acid transformaitons.malic	Mitochondria	28.655	28.4725	28.4695	27.5664	27.5764	27.8294	Cluster_1	-1.83395	26	55.8	68.279	0	140.86	221	1.13607	0.76608	0.759944	-1.07197	-1.05157	-0.538558
LOC_Os07g31540.1	Q69VS3	-	ubiquitin family protein, putative	protein.synthesis.initiation	Nucleus	25.6105	25.1853	25.1573	24.0545	23.8037	24.3144	Cluster_1	-2.39524	7	10.8	102.83	0	24.716	33	1.26972	0.684675	0.646275	-0.871109	-1.2161	-0.513459
LOC_Os01g41310.1	Q8LQV5	osa:4325955	OsFBX18 - F-box domain containing protein	not assigned.unknown	Plasma membrane	25.1754	24.978	24.9738	24.1726	23.99	24.34	Cluster_1	-1.83384	5	16.5	52.511	0	18.36	19	1.14729	0.750376	0.741848	-0.869588	-1.23697	-0.532952
LOC_Os04g46620.1	Q7FAT6	osa:4336600	T-complex protein, putative	protein.folding	Cytosol	29.3462	29.0236	28.9558	28.1042	28.1006	28.2664	Cluster_1	-1.93383	20	54.7	59.232	0	132.72	328	1.31893	0.722531	0.597055	-0.977286	-0.983859	-0.677371
LOC_Os07g23720.1	A0A0P0X601	-	B4-BTB4 - Bric-a-Brac, Tramtrack, Broad Complex BTB domain with B4 subfamily conserved sequence	transport.potassium	Plasma membrane	25.2908	24.353	24.6853	22.5953	22.6636	23.0865	Cluster_1	-3.98497	4	20.6	49.837	0	9.1111	31	1.31968	0.500976	0.791093	-1.03338	-0.973784	-0.604576
LOC_Os02g21460.2	B9F5B9	-	uncharacterized yqjG, putative;LOC_Os02g21460.1 LOC_Os02g21460.1	misc.glutathione S transferases	Mitochondria	27.8827	27.5219	27.7359	26.7246	27.0828	27.0755	Cluster_1	-1.68475	7	30.8	36.991	0	34.512	50	1.22017	0.413169	0.891809	-1.37058	-0.569092	-0.585477
LOC_Os04g32020.1	A0A0P0W9W2	osa:4335673	2-oxoglutarate dehydrogenase E1 component, mitochondrial precursor, putative;LOC_Os04g32020.2 LOC_Os04g32020.2	TCA / org. transformation.TCA.2-oxoglutarate dehydrogenase	Mitochondria	28.9082	28.6825	28.8196	28.0157	28.1258	28.1906	Cluster_1	-1.6164	26	45.1	103.25	0	223.04	331	1.15617	0.577712	0.929044	-1.13106	-0.84893	-0.682939
LOC_Os03g21560.1	Q10LV7	osa:4332745	photosystem II 11 kD protein, putative	PS.lightreaction.photosystem II.PSII polypeptide subunits	Chloroplast	26.2097	26.2745	25.936	22.8155	23.9458	24.366	Cluster_1	-5.39256	3	19.4	17.653	0	7.487	8	0.899116	0.944435	0.7076	-1.47557	-0.684756	-0.390829
LOC_Os12g44150.1	Q8L6I1	osa:4352910	plasma membrane ATPase, putative;LOC_Os12g44150.2 LOC_Os12g44150.2	transport.p- and v-ATPases	Plasma membrane	28.1089	28.263	28.1216	24.5808	26.2702	26.45	Cluster_1	-5.26886	11	42.8	105.42	0	104.28	108	0.779127	0.88415	0.787818	-1.62551	-0.474055	-0.351531
LOC_Os10g32730.1	Q8H921	osa:4348834	haloacid dehalogenase-like hydrolase domain-containing 1A, putative;LOC_Os10g32730.2 LOC_Os10g32730.2	Co-factor and vitamine metabolism.riboflavin	Chloroplast	26.4726	25.8948	25.8883	22.9134	24.0508	24.6138	Cluster_1	-4.67801	3	19.1	43.633	0	11.947	19	1.10859	0.681665	0.676853	-1.52132	-0.680923	-0.264864
LOC_Os04g46460.2	Q7XU28	osa:4336590	amino acid kinase, putative;LOC_Os04g46460.1 LOC_Os04g46460.1	amino acid metabolism.synthesis.glutamate family.arginine.acetylglutamate kinase	Chloroplast	26.7802	26.6794	26.8429	25.4108	26.15	26.1826	Cluster_1	-1.80629	1	26.5	35.173	0	29.839	56	0.805622	0.620675	0.920645	-1.70619	-0.350243	-0.29051
LOC_Os01g13760.1	Q9FTT4	osa:4326364	dnaJ domain containing protein	stress.abiotic.heat	Cytosol	25.049	25.0362	24.9634	24.0403	24.4155	24.6437	Cluster_1	-1.56882	4	18.6	38.538	0	8.0419	17	0.881549	0.849963	0.670432	-1.60462	-0.679983	-0.117339
LOC_Os01g31690.1	Q943W1	osa:4324479	oxygen-evolving enhancer 1, chloroplast precursor, putative;LOC_Os01g31690.2 LOC_Os01g31690.2	PS.lightreaction.photosystem II.PSII polypeptide subunits	Chloroplast	29.3999	29.2607	29.2683	28.0132	28.6262	28.7897	Cluster_1	-1.78172	15	60.1	34.861	0	156.2	264	0.961825	0.697568	0.712083	-1.66932	-0.506153	-0.196006
LOC_Os01g11880.1	Q0JPK7	osa:4324581	DJ-1 family protein, putative	Co-factor and vitamine metabolism.thiamine	Chloroplast	25.3153	25.3681	24.895	23.2289	24.13	24.2185	Cluster_1	-2.52048	7	27.6	45.305	0	27.464	23	0.95691	1.0209	0.447393	-1.57244	-0.479999	-0.372767
LOC_Os01g50760.1	O04882	osa:4324245	polyprenyl synthetase, putative	secondary metabolism.isoprenoids.mevalonate pathway.farnesyl pyrophosphate synthetase	Cytosol	25.8273	25.8225	25.2929	23.4775	24.4639	24.7335	Cluster_1	-2.68065	6	33.1	40.676	0	20.298	18	0.984082	0.978853	0.393875	-1.61121	-0.521692	-0.223909
LOC_Os04g36700.1	Q7X5X9	osa:4335951	proteasome subunit, putative;LOC_Os03g37950.3 LOC_Os03g37950.3	protein.degradation.ubiquitin.proteasom	Cytosol	29.2237	28.8755	28.995	28.4604	28.2593	28.3838	Cluster_1	-1.58401	20	66.1	47.596	0	170.54	286	1.35893	0.456078	0.765852	-0.620328	-1.14168	-0.818849
LOC_Os02g14770.3	Q6EUD7	osa:4328859	phosphoenolpyruvate carboxylase, putative;LOC_Os02g14770.2 LOC_Os02g14770.2	not assigned.unknown	Cytosol	29.0368	28.7496	28.9882	28.4216	28.1414	28.3654	Cluster_1	-1.53199	26	50.9	109.93	0	320.45	317	1.1556	0.364722	1.02179	-0.538509	-1.31029	-0.693312
LOC_Os02g27470.1	Q6K6G8	-	importin-7, putative	protein.targeting.nucleus	Nucleus	25.6289	24.7574	25.4068	23.891	23.695	23.7432	Cluster_1	-2.80493	5	13.9	77.051	0	23.677	30	1.27965	0.273592	1.02325	-0.726511	-0.952791	-0.897196
LOC_Os09g07830.1	Q6K3Z3	osa:4346520	acetyl-CoA acetyltransferase, cytosolic, putative;LOC_Os09g07830.2 LOC_Os09g07830.2	secondary metabolism.isoprenoids.mevalonate pathway.acetyl-CoA C-acyltransferase	Chloroplast	29.8021	29.6417	29.9977	29.2882	29.0494	29.1695	Cluster_1	-1.56351	13	49.1	41.024	0	175.15	259	0.821155	0.397195	1.33803	-0.537109	-1.16836	-0.850915
LOC_Os12g29550.1	Q2QQX3	osa:4352213	Uncharacterized protein	transport.misc	Nucleus membrane	25.46	25.1996	25.4603	24.6538	24.0128	24.2456	Cluster_1	-2.0983	5	15.3	59.323	0	24.989	16	0.989734	0.574863	0.99008	-0.294488	-1.3155	-0.944694
LOC_Os03g57220.2	Q10CE4	-	hydroxyacid oxidase 1, putative;LOC_Os03g57220.1 LOC_Os03g57220.1	PS.photorespiration.glycolate oxydase	Peroxisome	24.1896	24.1815	24.5393	23.7768	23.2099	23.547	Cluster_1	-1.73177	3	32.5	40.383	0	16.076	46	0.579274	0.562519	1.29667	-0.26792	-1.43114	-0.739397
LOC_Os04g53230.1	Q7XPR2	osa:4337051	aminomethyltransferase, putative	amino acid metabolism.degradation.serine-glycine-cysteine group.glycine	Mitochondria	25.8666	25.7346	25.9753	25.4355	25.0182	25.1624	Cluster_1	-1.57293	10	38.5	43.968	0	80.33	101	0.858223	0.519599	1.13727	-0.247876	-1.31867	-0.948551
LOC_Os06g11800.1	Q67VZ1	osa:4340522	annexin, putative	cell.organisation	Mitochondria	27.711	27.6435	27.8519	26.8471	25.8741	26.1022	Cluster_1	-2.75293	11	38.5	35.72	0	44.701	65	0.816069	0.738064	0.979009	-0.182495	-1.30716	-1.04349
LOC_Os05g51420.7	Q6L4S3	osa:4339791	hypersensitive-induced response protein, putative;LOC_Os05g51420.6 LOC_Os05g51420.6	not assigned.unknown	Mitochondrial membrane	25.9039	25.6693	26.0429	24.5476	23.3916	23.4099	Cluster_1	-4.2546	5	34.4	31.621	0	10.917	25	0.879217	0.687569	0.992715	-0.228693	-1.17287	-1.15794
LOC_Os04g39610.1	Q7XR26	osa:4336129	glycerophosphoryl diester phosphodiesterase family protein, putative;LOC_Os04g39610.2 LOC_Os04g39610.2	lipid metabolism.lipid degradation.lysophospholipases.glycerophosphodiester phosphodiesterase	Plasma membrane	27.8245	27.7234	27.9493	27.0839	26.7081	26.6188	Cluster_1	-2.04036	13	21.8	81.088	0	40.268	109	0.859851	0.688191	1.07164	-0.397427	-1.03533	-1.18692
LOC_Os02g05870.1	Q67IU3	osa:4328328	Uncharacterized protein	not assigned.unknown	Plasma membrane	25.6197	25.2278	25.8444	24.6658	23.622	23.4573	Cluster_1	-3.13607	4	21	31.293	0	24.948	18	0.868803	0.481986	1.09052	-0.0727073	-1.10304	-1.26557
LOC_Os02g57450.2	Q6K9Q5	osa:4331166	Ser/Thr phosphatase family protein, putative;LOC_Os02g57450.1 LOC_Os02g57450.1	protein.postranslational modification	Nucleus	25.4252	25.3523	25.615	24.6967	24.1849	24.1831	Cluster_1	-2.15737	5	36.7	35.832	0	15.515	12	0.803772	0.690138	1.09977	-0.331777	-1.12958	-1.13232
LOC_Os05g51490.1	Q6L4R9	osa:4339795	SIT4 phosphatase-associated domain containing protein;LOC_Os05g51490.2 LOC_Os05g51490.2	metal handling.binding, chelation and storage	Nucleus	27.039	27.0512	26.6092	25.8137	25.7985	26.1067	Cluster_1	-1.99107	7	23.8	85.126	0	63.173	68	1.10119	1.12229	0.356952	-1.02046	-1.04678	-0.513186
LOC_Os01g69130.2	Q5JJJ5	-	dynamin family protein, putative;LOC_Os01g69130.1 LOC_Os01g69130.1	misc.dynamin	Nucleus	28.4328	28.3223	28.1053	27.4588	27.413	27.5999	Cluster_1	-1.73651	20	42.2	86.26	0	100.87	194	1.20149	0.957444	0.478346	-0.949249	-1.05031	-0.637721
LOC_Os02g37150.1	Q6EPV2	osa:4329794	Uncharacterized protein	not assigned.unknown	Cytosol	26.3302	26.3798	25.929	24.7203	24.6361	24.9065	Cluster_1	-2.74861	3	21.6	25.544	0	8.4627	12	1.0339	1.09443	0.543927	-0.932288	-1.03506	-0.704916
LOC_Os07g45090.1	Q8H2T7	osa:4344095	NADH-ubiquinone oxidoreductase 51 kDa subunit, mitochondrial precursor, putative;LOC_Os07g45090.2 LOC_Os07g45090.2	mitochondrial electron transport / ATP synthesis.NADH-DH.localisation not clear	Mitochondrial membrane	27.41	27.4975	27.3173	26.7233	26.6775	26.7723	Cluster_1	-1.6065	15	43.3	55.26	0	104.11	170	0.904174	1.13457	0.660248	-0.902518	-1.02295	-0.773525
LOC_Os04g40850.1	Q8W425	osa:4336206	26S proteasome non-ATPase regulatory subunit 6, putative	protein.degradation.ubiquitin.proteasom	Cytosol	27.7874	27.773	27.2159	26.2591	26	26.1318	Cluster_1	-2.75455	7	43.7	44.084	0	55.499	94	1.11483	1.0975	0.426872	-0.72471	-1.03656	-0.877936
LOC_Os02g13140.1	Q6Z8B5	osa:4328771	xaa-Pro dipeptidase, putative	protein.degradation.metalloprotease	Cytosol	26.8567	26.7905	26.2522	24.0059	23.474	23.8185	Cluster_1	-7.29561	4	9.7	56.307	0	16.686	19	1.03995	0.998413	0.660538	-0.749173	-1.08297	-0.866758
LOC_Os04g38410.1	Q7XV11	osa:4336028	chlorophyll A-B binding protein, putative	PS.lightreaction.photosystem II.LHC-II	Chloroplast membrane	28.2343	28.2179	27.7367	25.5302	24.898	25.585	Cluster_1	-6.61264	8	44.4	27.06	0	48.41	110	1.00746	0.996691	0.680606	-0.768531	-1.18371	-0.732521
LOC_Os11g32260.2	H2KW82	-	lysosomal alpha-mannosidase precursor, putative;LOC_Os11g32260.1 LOC_Os11g32260.1	misc.gluco-, galacto- and mannosidases.alpha-mannosidase	Cytosol	28.4589	28.266	28.2276	27.3255	27.4141	27.2963	Cluster_1	-1.96183	28	40.5	114	0	251.97	375	1.1628	0.805389	0.734217	-0.937481	-0.773333	-0.991592
LOC_Os03g18180.1	Q10MW8	osa:4332513	ranBP1 domain containing protein	signaling.G-proteins	Nucleus	26.4553	26.0467	25.688	24.5387	24.36	24.2962	Cluster_1	-3.17125	5	40.7	23.429	0	29.529	11	1.29288	0.861487	0.482709	-0.730737	-0.919519	-0.986817
LOC_Os11g26910.1	Q6PL11	osa:9270098	SKP1-like 1B, putative	protein.degradation.ubiquitin.E3.SCF.SKP	Nucleus	28.125	27.9118	27.8046	27.1291	27.0459	27.0833	Cluster_1	-1.81629	5	43.9	19.068	0	78.635	88	1.2584	0.817343	0.59564	-0.8016	-0.973581	-0.896199
LOC_Os02g57110.1	Q6K6B3	osa:4331137	GDSL-like lipase/acylhydrolase, putative;LOC_Os02g57110.2 LOC_Os02g57110.2	misc.GDSL-motif lipase	Extracellular	28.0188	28.1825	27.6209	27.0303	26.5524	26.8727	Cluster_1	-2.1769	9	43.4	40.293	0	36.009	43	0.969158	1.21747	0.36593	-0.529594	-1.25431	-0.768658
LOC_Os11g14300.1	Q0ITJ6	-	la domain containing protein	RNA.RNA binding	Nucleus	24.9503	25.0641	24.6079	23.8771	24.0019	23.8292	Cluster_1	-1.96072	4	21.4	37.245	0	8.6802	8	1.01112	1.21593	0.394972	-0.920169	-0.69557	-1.00629
LOC_Os08g30884.1	A0A0P0XFQ5	-	elongation factor Ts, putative	not assigned.unknown	Mitochondria	28.3308	28.394	28.0118	27.3593	27.227	27.1203	Cluster_1	-2.01395	9	33.1	40.013	0	52.768	48	1.02979	1.14006	0.473233	-0.66517	-0.895875	-1.08204
LOC_Os08g23180.1	Q8H3S1	osa:4345261	fasciclin-like arabinogalactan 8 precursor, putative	cell wall.cell wall proteins.AGPs.AGP	Golgi membrane	30.1236	30.2126	29.9642	29.497	29.4024	29.3287	Cluster_1	-1.61412	11	36.6	43.653	0	108.67	247	0.945132	1.17306	0.536583	-0.660364	-0.902811	-1.0916
LOC_Os04g58880.1	Q7XPT8	-	exo70 exocyst complex subunit, putative	cell.vesicle transport	Nucleus	25.5148	25.8177	24.9913	24.4079	23.9063	23.7173	Cluster_1	-2.69589	4	7.9	71.549	0	13.944	13	0.92019	1.27353	0.309625	-0.370931	-0.955946	-1.17647
LOC_Os07g36254.1	Q8GVY2	osa:4343529	60S ribosomal L38, putative;LOC_Os11g24610.2 LOC_Os11g24610.2	not assigned.unknown	Cytosol	28.2802	28.3874	28.0223	27.7544	27.5033	27.4721	Cluster_1	-1.57282	3	44.9	8.0355	0	10.55	28	0.967678	1.24284	0.305465	-0.382303	-1.02679	-1.10689
LOC_Os09g24230.1	A3BYP4	osa:4347017	haloacid dehalogenase-like hydrolase family protein, putative	not assigned.unknown	Cytosol	25.8282	26.5425	26.7292	24.4675	24.5732	24.3606	Cluster_1	-3.731	3	18.3	27.512	0	23.144	11	0.379062	1.03734	1.20943	-0.874905	-0.777499	-0.973426
LOC_Os08g44020.3	Q0J3T7	osa:4346274	rhamnogalacturonate lyase, putative;LOC_Os08g44020.2 LOC_Os08g44020.2	cell wall.degradation.pectate lyases and polygalacturonases	Extracellular	25.2967	25.6257	25.5082	24.7224	24.7579	24.6291	Cluster_1	-1.70968	14	37.1	73.694	0	55.5	75	0.471201	1.22095	0.953222	-0.837794	-0.757066	-1.05051
LOC_Os03g18690.1	Q8W422	osa:4332553	26S protease regulatory subunit 4, putative	protein.degradation.ubiquitin.proteasom	Cytosol	26.0062	26.2669	26.3254	25.6072	25.5333	25.5142	Cluster_1	-1.56691	2	48.2	49.714	0	6.2559	20	0.35119	1.05162	1.2091	-0.721128	-0.919789	-0.970987
LOC_Os02g05880.1	B9F2S6	-	RNA polymerase Rpb1, domain 2 family protein	RNA.transcription	Nucleus	26.9978	27.3756	27.303	26.674	26.6242	26.5789	Cluster_1	-1.51545	39	29.7	221.77	0	149.49	168	0.204302	1.27342	1.06789	-0.711904	-0.852711	-0.980996
LOC_Os02g34460.1	P0DKK9	osa:4329619	40S ribosomal S10, putative;LOC_Os04g35090.1 LOC_Os04g35090.1	not assigned.unknown	Nucleus	29.0555	29.3255	29.3351	28.6084	28.5559	28.331	Cluster_1	-1.67052	3	27.9	20.263	0	28.501	71	0.43673	1.06765	1.09013	-0.607764	-0.730637	-1.25611
LOC_Os04g59494.1	B9FDR3	osa:4337505	transportin-2, putative;LOC_Os04g59494.4 LOC_Os04g59494.4	protein.targeting.nucleus	Nucleus	26.626	26.6216	26.8297	26.0747	25.8244	25.7975	Cluster_1	-1.73334	9	10.9	119.21	0	72.217	53	0.73164	0.721752	1.18256	-0.489235	-1.04356	-1.10315
LOC_Os05g39990.1	Q0DHB7	osa:4339106	expansin precursor, putative	cell wall.modification	Chloroplast membrane	28.109	28.1636	28.403	27.279	27.153	27.0072	Cluster_1	-2.11229	3	24	25.884	0	44.114	94	0.699311	0.789389	1.18494	-0.672145	-0.880336	-1.12115
LOC_Os02g25060.1	Q6ETC4	osa:4329259	NTMC2Type1.2 protein, putative;LOC_Os02g25060.2 LOC_Os02g25060.2	signaling.calcium	ER membrane	25.083	25.1514	25.3228	24.7011	24.5382	24.3844	Cluster_1	-1.56318	8	24.2	61.026	0	31.744	28	0.585115	0.767475	1.22423	-0.432719	-0.867035	-1.27706
LOC_Os08g02550.1	Q6ZJ47	osa:4344535	proteasome subunit, putative	signaling.light.COP9 signalosome	Nucleus	26.7024	26.9441	27.1539	25.9255	25.5263	25.2934	Cluster_1	-2.55222	11	44.8	47.706	0	84.15	85	0.569743	0.879395	1.14812	-0.425454	-0.936768	-1.23504
LOC_Os11g38900.1	Q2R1K5	osa:4350865	histone-lysine N-methyltransferase, H3 lysine-9 specific SUVH1, putative	RNA.regulation of transcription.SET-domain transcriptional regulator family	Nucleus	27.7407	27.8887	28.1826	27.301	27.215	27.1487	Cluster_1	-1.64234	14	30.4	89.214	0	111.12	108	0.384108	0.736492	1.43666	-0.663187	-0.868048	-1.02602
LOC_Os06g05350.1	Q5VP52	osa:4340109	whirly transcription factor domain containing protein	RNA.regulation of transcription.putative transcription regulator	Plasma membrane	25.8703	25.8684	26.3053	25.3588	25.3065	25.2938	Cluster_1	-1.61888	5	25	30.161	0	24.995	30	0.491737	0.487066	1.54433	-0.746343	-0.873015	-0.903778
LOC_Os08g02420.1	Q84VG0	osa:4344525	OsCML7 - Calmodulin-related calcium sensor protein	signaling.calcium	Cytosol	27.239	27.2503	27.4793	26.7754	26.7279	26.6206	Cluster_1	-1.53145	9	69.6	16.683	0	49.392	81	0.636677	0.668975	1.32106	-0.683498	-0.818756	-1.12445
LOC_Os01g21820.1	Q657P0	-	pretranslocase subunit secA, chloroplast precursor, putative	protein.targeting.chloroplast	Chloroplast membrane	26.0509	25.819	26.196	23.6409	23.6289	24.4076	Cluster_1	-4.37567	10	14.3	113.68	0	34.048	25	0.906815	0.714545	1.02718	-1.09148	-1.10138	-0.455683
LOC_Os07g37240.1	Q6Z411	osa:4343583	chlorophyll A-B binding protein, putative	PS.lightreaction.photosystem II.LHC-II	Chloroplast membrane	29.0095	28.9418	29.132	27.9047	27.8826	28.1674	Cluster_1	-2.06034	8	46.2	31.349	0	87.471	166	0.862902	0.74673	1.073	-1.03173	-1.06963	-0.581278
LOC_Os08g15080.1	Q6YW21	-	proline rich 3, putative	RNA.RNA binding	Plasma membrane	25.9123	25.1509	25.9449	23.2651	22.8364	23.7579	Cluster_1	-5.21584	5	21.2	35.24	0	16.384	29	1.0491	0.492251	1.07299	-0.8871	-1.20063	-0.526603
LOC_Os10g35520.1	Q8W3F4	osa:4349016	hydrolase, alpha/beta fold family domain containing protein	misc.misc2	Mitochondria	27.2468	26.8669	27.3541	25.227	25.119	25.5116	Cluster_1	-3.65544	6	36.5	35.879	0	23.459	87	0.981837	0.618258	1.08447	-0.951174	-1.05459	-0.67881
LOC_Os12g06890.1	B9GC18	-	OsNucAP3 - Putative Nucleoporin Autopeptidase homologue;LOC_Os12g06870.1 LOC_Os12g06870.1	protein.targeting.nucleus	Nucleus	25.6319	25.2245	26.1303	23.9552	24.2999	24.2339	Cluster_1	-2.82693	4	6.7	96.582	0	12.719	13	0.819647	0.355412	1.38769	-1.09105	-0.698221	-0.773479
LOC_Os11g05050.1	Q2RAK8	osa:4349769	stem-specific TSJT1, putative	hormone metabolism.auxin.induced-regulated-responsive-activated	Extracellular	27.1389	27.1429	27.3545	26.5803	26.633	26.6568	Cluster_1	-1.50391	5	38.4	25.128	0	104.31	70	0.664791	0.676808	1.31286	-1.01417	-0.855894	-0.784394
LOC_Os02g47600.2	B7E5N1	osa:4330457	soluble inorganic pyrophosphatase, putative;LOC_Os02g47600.1 LOC_Os02g47600.1	nucleotide metabolism.phosphotransfer and pyrophosphatases.misc	Cytosol	28.9804	28.9534	29.5423	27.4878	27.398	27.4196	Cluster_1	-3.30251	5	65.9	24.16	0	45.104	102	0.706316	0.67844	1.28708	-0.836124	-0.929025	-0.906684
LOC_Os04g52130.1	Q7XPL2	osa:4336951	coproporphyrinogen III oxidase, chloroplast precursor, putative;LOC_Os04g52130.2 LOC_Os04g52130.2	tetrapyrrole synthesis.coproporphyrinogen III oxidase	Chloroplast	27.3689	27.4637	27.6613	26.7643	26.7474	26.9193	Cluster_1	-1.61056	10	29.3	43.871	0	42.441	80	0.546597	0.787894	1.29092	-0.992304	-1.0354	-0.597703
LOC_Os12g01530.2	Q8L5K0	osa:4351264	ferritin-1, chloroplast precursor, putative;LOC_Os12g01530.1 LOC_Os12g01530.1	metal handling.binding, chelation and storage	Chloroplast	28.117	28.0608	28.3153	27.0578	27.1512	27.0457	Cluster_1	-2.11326	11	35.7	28.166	0	70.86	144	0.822811	0.72891	1.15425	-0.947353	-0.791159	-0.967457
LOC_Os07g23880.1	A0A0P0X5N3	-	glycosyl hydrolase, family 31, putative	misc.gluco-, galacto- and mannosidases.alpha-galactosidase	Chloroplast	27.5875	27.565	27.7386	26.875	26.9304	26.9716	Cluster_1	-1.62979	23	30.6	116.24	0	198.41	163	0.78994	0.732529	1.17566	-1.02869	-0.887228	-0.782207
LOC_Os04g44560.1	Q7XKI6	osa:4336463	Uncharacterized protein	not assigned.unknown	Mitochondrial membrane	26.6814	26.6085	26.8608	25.5247	25.7061	25.6706	Cluster_1	-2.11857	8	34.3	37.508	0	59.006	60	0.840632	0.719597	1.13865	-1.08088	-0.779479	-0.838515
LOC_Os03g02540.1	Q10SN3	osa:4331403	proteasome subunit, putative	signaling.light.COP9 signalosome	Mitochondria	25.788	25.7796	26.2071	23.5825	23.6309	23.8733	Cluster_1	-4.6892	8	20.6	49.829	0	20.827	12	0.791887	0.785052	1.13132	-0.994334	-0.955121	-0.758799
LOC_Os04g34100.1	Q0JDA2	osa:4335816	Uncharacterized protein	not assigned.unknown	Mitochondrial membrane	28.2692	28.2263	28.3653	27.6901	27.7008	27.6615	Cluster_1	-1.5187	8	53.7	24.583	0	55.273	105	0.850587	0.722061	1.13884	-0.885995	-0.85375	-0.971746
LOC_Os10g35870.1	Q9FVZ7	osa:4349046	cytochrome b5-like Heme/Steroid binding domain containing protein	redox.ascorbate and glutathione	ER membrane	27.2686	27.1284	27.3215	26.2921	26.2186	26.319	Cluster_1	-1.94926	7	58.6	24.634	0	48.519	107	0.95933	0.69594	1.05876	-0.875475	-1.01361	-0.824945
LOC_Os03g05740.1	Q10RN9	osa:4331646	ras-related protein, putative;LOC_Os10g30520.1 LOC_Os10g30520.1	signaling.G-proteins	Chloroplast	26.316	25.6908	26.5485	24.0861	24.1739	24.2747	Cluster_1	-4.01903	3	25.1	21.648	0	22.186	20	0.998562	0.448125	1.20318	-0.964413	-0.887093	-0.798363
LOC_Os01g12070.1	Q5NAT0	osa:4324643	endoglucanase precursor, putative	misc.gluco-, galacto- and mannosidases.endoglucanase	Extracellular	27.2201	26.6221	27.3408	24.2982	24.6141	24.8135	Cluster_1	-5.60116	11	28.4	68.407	0	43.504	75	1.00658	0.577239	1.09322	-1.09126	-0.864489	-0.721295
LOC_Os02g42290.1	Q6H7I9	osa:4330071	OsClp3 - Putative Clp protease homologue;LOC_Os02g42290.3 LOC_Os02g42290.3	protein.degradation.serine protease	Chloroplast	28.6598	28.4568	28.8029	27.5551	27.5442	27.604	Cluster_1	-2.10241	4	30.5	31.96	0	37.763	96	0.930192	0.590543	1.16953	-0.917971	-0.936153	-0.836145
LOC_Os02g03860.1	Q6ZG90	osa:4328196	mitochondrial ATP synthase precursor, putative	mitochondrial electron transport / ATP synthesis.F1-ATPase	Mitochondria	27.6026	26.8369	27.8786	24.7366	23.7707	24.5732	Cluster_1	-8.45149	9	37.5	27.34	0	35.377	49	0.972219	0.535028	1.12976	-0.664072	-1.21554	-0.757401
LOC_Os06g07160.1	Q5VRG1	-	Uncharacterized protein	protein.targeting.mitochondria	Mitochondrial membrane	25.3671	25.2238	25.4484	23.9504	23.249	23.7075	Cluster_1	-3.27343	3	11.9	37.529	0	13.251	8	0.906468	0.758226	0.990667	-0.559409	-1.28519	-0.810759
LOC_Os12g07150.2	Q2QX53	osa:4351613	amidase family protein, putative;LOC_Os12g07150.1 LOC_Os12g07150.1	misc.nitrilases, *nitrile lyases, berberine bridge enzymes, reticuline oxidases, troponine reductases	Chloroplast membrane	24.8456	24.6693	24.8246	23.6113	22.9238	23.4327	Cluster_1	-2.7458	3	9.7	59.72	0	7.9428	9	0.955132	0.743146	0.929981	-0.528904	-1.35562	-0.743731
LOC_Os09g33986.2	Q9LST4	osa:4347573	peptidase, T1 family, putative;LOC_Os09g33986.1 LOC_Os09g33986.1	protein.degradation.ubiquitin.proteasom	Nucleus	28.5223	28.4937	28.5402	27.8618	27.533	27.6728	Cluster_1	-1.77712	11	56.8	27.734	0	125.33	212	0.896994	0.835495	0.935266	-0.519241	-1.22419	-0.924326
LOC_Os08g14580.1	Q7XXR4	osa:4345048	haloacid dehalogenase-like hydrolase domain-containing 1A, putative	N-metabolism.ammonia metabolism.unspecified	Cytosol	24.9671	24.9147	25.0768	24.159	23.8685	24.0043	Cluster_1	-1.96644	2	18.8	26.302	0	5.1976	14	0.86046	0.764256	1.06176	-0.623025	-1.15643	-0.907022
LOC_Os06g22960.1	Q5Z6F0	osa:4340941	aquaporin protein, putative	transport.Major Intrinsic Proteins.TIP	Vacuolar membrane	29.9904	29.9617	30.1102	29.5304	29.2156	29.3938	Cluster_1	-1.55924	4	24.2	25.014	0	32.674	72	0.787466	0.709574	1.1129	-0.461505	-1.31605	-0.832391
LOC_Os06g03660.2	B7E4S0	osa:4339973	peroxisomal biogenesis factor 11, putative;LOC_Os06g03660.1 LOC_Os06g03660.1	protein.targeting.peroxisomes	Peroxisomal membrane	25.5934	25.5521	25.7212	24.3407	23.8092	24.0738	Cluster_1	-2.92342	2	10.7	25.888	0	6.2539	26	0.860263	0.812563	1.00792	-0.586283	-1.19997	-0.894495
LOC_Os03g14580.1	Q10P22	osa:4332261	Uncharacterized protein	not assigned.unknown	Nucleus	25.4815	25.3212	25.5289	24.1782	23.7218	23.9921	Cluster_1	-2.78913	3	18.6	35.166	0	12.666	7	0.941037	0.746988	0.998334	-0.636262	-1.18862	-0.861478
LOC_Os01g18640.2	Q9LGZ2	osa:4325155	aminotransferase, putative;LOC_Os01g18640.1 LOC_Os01g18640.1	RNA.regulation of transcription.unclassified	Chloroplast	26.4984	26.4744	26.5829	25.8206	25.5111	25.6922	Cluster_1	-1.79495	11	40.3	51.993	0	68.491	107	0.847784	0.79705	1.02605	-0.582244	-1.23535	-0.853292
LOC_Os01g74480.1	Q94CS6	osa:4324306	cupin domain containing protein	development.storage proteins	Chloroplast	26.8215	26.8162	26.9422	23.8044	22.6392	23.2419	Cluster_1	-12.393	9	48	40.264	0	117.74	33	0.87837	0.87572	0.938026	-0.61277	-1.1886	-0.890742
LOC_Os01g55350.1	Q5JLS6	-	phosphoenolpyruvate carboxylase, putative	not assigned.unknown	Cytosol	27.4785	27.2284	27.2686	26.4936	26.1536	26.3948	Cluster_1	-1.96947	12	35.6	105.31	0	54.522	78	1.16053	0.708541	0.781129	-0.619107	-1.2335	-0.797592
LOC_Os08g37490.1	Q84J55	osa:4345850	14-3-3 protein, putative	signaling.14-3-3 proteins	Chloroplast	26.6269	26.3169	26.3362	24.6042	24.1066	24.5231	Cluster_1	-4.04275	5	51.9	29	0	42.918	21	1.07647	0.800253	0.817394	-0.726103	-1.16962	-0.798393
LOC_Os04g43922.1	Q7XUA1	osa:4336421	exosome complex exonuclease rrp4, putative	DNA.unspecified	Nucleus	25.0269	24.949	25.2699	24.013	23.7258	24.1693	Cluster_1	-2.16231	3	19.4	35.513	0	28.232	7	0.789789	0.667111	1.17265	-0.807767	-1.26029	-0.561486
LOC_Os02g53330.2	Q6ZHE5	osa:4330881	1-aminocyclopropane-1-carboxylate deaminase, putative;LOC_Os02g53330.1 LOC_Os02g53330.1	hormone metabolism.ethylene.synthesis-degradation	Mitochondria	26.2695	26.2775	26.5396	25.7699	25.5706	25.7588	Cluster_1	-1.58276	6	23.5	45.494	0	21.066	32	0.624136	0.644844	1.33058	-0.683107	-1.20434	-0.712113
LOC_Os08g13690.1	Q6YYR2	osa:4345009	60S ribosomal L7, putative	protein.synthesis.ribosomal protein.eukaryotic.60S subunit.L7	Mitochondria	29.9487	29.9622	30.0941	29.4436	29.2787	29.4453	Cluster_1	-1.52887	4	46.5	28.453	0	65.745	176	0.734758	0.774162	1.15673	-0.730652	-1.20917	-0.725837
LOC_Os02g18410.1	Q6K4S7	osa:4329036	salt stress root RS1, putative	signaling.phosphinositides	Plasma membrane	26.029	26.0563	26.4535	24.1101	23.2482	24.3369	Cluster_1	-4.86092	2	12.5	24.048	0	8.0866	13	0.755802	0.776643	1.07991	-0.70915	-1.36718	-0.536023
LOC_Os11g44810.1	Q2QZU5	osa:4351088	auxin-repressed protein, putative;LOC_Os11g44810.3 LOC_Os11g44810.3	hormone metabolism.auxin.induced-regulated-responsive-activated	Nucleus	26.6756	26.9016	27.1606	24.6044	23.6161	24.6286	Cluster_1	-6.18849	2	35.2	13.573	0	23.51	18	0.721503	0.872809	1.04617	-0.665019	-1.32663	-0.648828
LOC_Os12g37360.1	Q2QNM5	osa:4352510	miro, putative	signaling.G-proteins	ER	25.1084	25.0767	25.3614	24.2867	23.7055	24.3754	Cluster_1	-2.08446	2	55.4	22.029	0	9.1918	16	0.721541	0.671337	1.12174	-0.57854	-1.49789	-0.43819
LOC_Os03g20300.3	Q10M94	osa:4332659	glucose-6-phosphate 1-dehydrogenase, chloroplast precursor, putative;LOC_Os03g20300.2 LOC_Os03g20300.2	OPP.oxidative PP.G6PD	Cytosol	27.607	27.6583	27.8038	27.0887	26.6071	27.1291	Cluster_1	-1.67951	21	53.2	62.839	0	136.89	162	0.642186	0.755284	1.07607	-0.500277	-1.56198	-0.411289
LOC_Os12g01200.3	Q2QYY2	osa:4351245	senescence-induced receptor-like serine/threonine-kinase precursor, putative;LOC_Os12g01200.2 LOC_Os12g01200.2	signaling.receptor kinases.misc	Plasma membrane	25.4909	25.3133	25.6115	23.6728	22.8334	23.9034	Cluster_1	-4.0056	9	13.2	101.94	0	24.706	15	0.881762	0.728178	0.985954	-0.689848	-1.41549	-0.490556
LOC_Os01g21070.1	Q8LQ92	osa:4327286	endoglucanase, putative	misc.gluco-, galacto- and mannosidases.endoglucanase	Extracellular	25.8222	26.1561	26.3232	24.4553	24.3827	24.4711	Cluster_1	-3.16923	3	15.8	54.426	0	15.028	38	0.597908	0.958446	1.13894	-0.877978	-0.956374	-0.860938
LOC_Os04g58640.1	Q0J8X2	-	cleavage and polyadenylation specificity factor subunit 5, putative	not assigned.unknown	Nucleus	26.7009	26.7953	26.9618	25.7053	25.6516	25.7472	Cluster_1	-2.17042	5	31.2	23.174	0	21.564	86	0.712073	0.864502	1.13365	-0.89699	-0.983865	-0.829367
LOC_Os04g38870.5	Q0JCM0	osa:4336066	14-3-3 protein, putative;LOC_Os04g38870.4 LOC_Os04g38870.4	signaling.14-3-3 proteins	Cytosol	26.5936	26.5588	26.8115	23.8807	23.2435	24.3077	Cluster_1	-7.18005	2	56.5	29.863	0	36.216	15	0.852492	0.830671	0.988973	-0.846812	-1.24596	-0.57936
LOC_Os02g14110.1	Q6EUS6	-	aminotransferase, classes I and II, domain containing protein	amino acid metabolism.synthesis.central amino acid metabolism.aspartate.aspartate aminotransferase	Mitochondria	27.8092	27.7972	27.8429	27.1603	27.0181	27.2194	Cluster_1	-1.60644	8	56.5	48.107	0	124.68	282	0.879493	0.848086	0.96808	-0.825732	-1.19946	-0.670472
LOC_Os01g11240.1	Q9LE07	osa:4325559	DUF538 domain containing protein, putative	not assigned.unknown	Cytosol	26.1944	26.3346	26.579	23.7709	23.459	24.0706	Cluster_1	-6.07351	3	29.9	18.151	0	23.152	12	0.780105	0.877236	1.04652	-0.898473	-1.11449	-0.690901
LOC_Os01g17170.1	Q9SDJ2	osa:4326901	magnesium-protoporphyrin IX monomethyl ester cyclase,chloroplast precursor, putative;LOC_Os01g17170.2 LOC_Os01g17170.2	tetrapyrrole synthesis.magnesium-protoporphyrin IX monomethyl ester (oxidative) cyclase	Chloroplast membrane	26.9199	26.8769	27.013	25.8252	25.6583	25.9585	Cluster_1	-2.17737	12	33.3	47.301	0	40.838	60	0.873146	0.804181	1.02234	-0.881907	-1.14954	-0.668227
LOC_Os12g36640.2	Q2QNV2	-	universal stress domain containing protein, putative;LOC_Os12g36640.1 LOC_Os12g36640.1	hormone metabolism.ethylene.induced-regulated-responsive-activated	Mitochondria	27.6516	27.6857	27.6129	27.0027	26.81	27.0658	Cluster_1	-1.61389	7	58	18.101	0	54.166	62	0.893539	0.981157	0.793676	-0.778189	-1.2745	-0.615683
LOC_Os10g30640.1	Q337S9	osa:4348736	translin, putative	not assigned.unknown	Nucleus	26.5209	26.4036	26.2195	23.5927	22.8752	23.875	Cluster_1	-7.64092	5	20.9	32.623	0	23.31	27	0.978079	0.906681	0.794582	-0.80479	-1.24164	-0.632912
LOC_Os08g37960.3	Q6ZDR7	osa:4345884	RNA recognition motif containing protein;LOC_Os08g37960.2 LOC_Os08g37960.2	RNA.processing.splicing	Nucleus	25.7941	25.8608	25.8112	24.1463	23.7077	24.2607	Cluster_1	-3.44337	3	10.3	32.804	0	22.29	34	0.868672	0.935805	0.885872	-0.788141	-1.22908	-0.673124
LOC_Os08g23360.1	B9G0A9	-	signal recognition particle 68 kDa protein, putative	protein.targeting.secretory pathway.unspecified	Nucleus	27.1396	27.2652	27.1945	25.2967	24.3549	25.257	Cluster_1	-4.69199	10	20.4	70.367	0	87.903	31	0.832108	0.93119	0.875452	-0.621526	-1.3644	-0.652821
LOC_Os06g12690.1	Q67UK2	osa:4340586	DCN1-like 2, putative;LOC_Os06g12690.3 LOC_Os06g12690.3	hormone metabolism.auxin.signal transduction	Cytosol	26.3825	26.6349	26.4843	23.6833	22.9951	23.886	Cluster_1	-7.88507	2	7.6	29.302	0	6.9764	13	0.826126	0.978138	0.887414	-0.799766	-1.21426	-0.677656
LOC_Os06g42560.3	Q67VM2	-	tryptophan synthase beta chain 2, putative;LOC_Os06g42560.2 LOC_Os06g42560.2	amino acid metabolism.synthesis.aromatic aa.tryptophan.tryptophan synthase	Mitochondria	28.0181	28.0421	27.9699	24.4011	23.2588	24.1539	Cluster_1	-16.8201	8	28.9	52.76	0	19.99	42	0.903405	0.914013	0.88213	-0.695155	-1.2	-0.804394
LOC_Os08g33370.2	Q0J5J5	osa:4345634	14-3-3 protein, putative;LOC_Os08g33370.1 LOC_Os08g33370.1	signaling.14-3-3 proteins	Cytosol	29.9287	29.9611	30.0822	29.0853	28.8723	28.9846	Cluster_1	-2.01389	8	60.5	28.826	0	244.8	219	0.791682	0.849551	1.0659	-0.715536	-1.09616	-0.895431
LOC_Os04g05050.2	Q7XRM8	-	pectate lyase precursor, putative;LOC_Os04g05050.1 LOC_Os04g05050.1	cell wall.degradation.pectate lyases and polygalacturonases	Extracellular	27.4233	27.8535	28.1261	24.4444	23.3624	24.1704	Cluster_1	-14.0119	5	11.8	41.785	0	24.384	27	0.717403	0.919558	1.04766	-0.68246	-1.19092	-0.81124
LOC_Os04g13470.1	Q7XN31	-	Uncharacterized protein	not assigned.unknown	Cytosol	25.1302	25.2428	25.3919	23.9469	23.5634	23.9178	Cluster_1	-2.72377	5	10.2	107.37	0	13.704	15	0.740586	0.880029	1.06472	-0.724829	-1.19967	-0.760838
LOC_Os08g15030.1	Q9LD61	osa:4345071	aspartate carbamoyltransferase, putative	nucleotide metabolism.synthesis.pyrimidine.aspartate transcarbamoylase	Chloroplast	26.0665	26.3903	26.2098	24.4684	24.1152	24.54	Cluster_1	-3.59916	8	20.7	39.891	0	29.819	38	0.747751	1.06291	0.887153	-0.807943	-1.15168	-0.738191
LOC_Os03g22570.2	Q10LJ0	-	MIF4G domain containing protein, putative;LOC_Os03g22570.1 LOC_Os03g22570.1	protein.synthesis.initiation	Nucleus	26.8617	26.9825	26.9994	26.2596	26.1238	26.3209	Cluster_1	-1.63934	13	24	98.889	0	79.145	75	0.678381	0.981414	1.02375	-0.832273	-1.17291	-0.678362
LOC_Os03g29170.2	Q7Y0G5	-	sterol-4-alpha-carboxylate 3-dehydrogenase, decarboxylating, putative;LOC_Os03g29170.1 LOC_Os03g29170.1	lipid metabolism.''exotics'' (steroids, squalene etc).3-beta hydroxysteroid dehydrogenase/isomerase	Extracellular	25.8992	26.3209	26.2453	24.2373	23.6132	24.3192	Cluster_1	-4.28284	5	24.1	52.225	0	20.584	33	0.6703	1.0265	0.962618	-0.733796	-1.26107	-0.664551
LOC_Os07g44620.2	Q8GVF5	osa:4344055	eukaryotic translation initiation factor 6, putative;LOC_Os07g44620.1 LOC_Os07g44620.1	protein.synthesis.initiation	Nucleus	27.0265	27.1165	27.0982	26.4357	26.3053	26.3688	Cluster_1	-1.63637	5	42.9	26.388	0	29.616	57	0.767844	0.997149	0.950371	-0.737617	-1.06976	-0.90799
LOC_Os03g48260.1	Q6AVI7	osa:4333766	Uncharacterized protein	not assigned.unknown	Nucleus	26.3247	26.671	26.5767	24.4108	24.2355	24.3531	Cluster_1	-4.56628	6	20	48.764	0	30.386	43	0.742546	1.02955	0.951414	-0.843464	-0.988736	-0.89131
LOC_Os01g55770.1	Q5JMG1	osa:4327033	Uncharacterized protein	not assigned.unknown	Mitochondria	25.8404	26.2324	26.1323	23.8756	23.695	24.0509	Cluster_1	-4.57738	4	42.3	15.444	0	15.041	12	0.716007	1.03889	0.956395	-0.902279	-1.05108	-0.757938
LOC_Os03g17470.1	Q8H8U5	osa:4332455	IN2-1 protein, putative	misc.glutathione S transferases	Mitochondria	26.2309	26.6285	26.381	24.2728	23.9183	24.3135	Cluster_1	-4.7413	5	25	33.829	0	26.774	17	0.755666	1.07536	0.876408	-0.818395	-1.10337	-0.785668
LOC_Os04g24140.1	Q7XVP0	osa:4335430	ribose-5-phosphate isomerase A, putative	OPP.non-reductive PP.ribose 5-phosphate isomerase	Chloroplast	26.582	26.9675	26.3855	23.9811	23.3823	23.5677	Cluster_1	-8.00724	5	38.2	28.631	0	18.693	20	0.863044	1.09444	0.745036	-0.698305	-1.05774	-0.946476
LOC_Os12g03190.1	Q2QYB7	-	bifunctional aspartokinase/homoserine dehydrogenase, putative	amino acid metabolism.synthesis.aspartate family.misc.homoserine.aspartate kinase	Chloroplast	25.5007	25.691	25.4088	24.1156	23.6442	23.7511	Cluster_1	-3.24123	3	57	40.844	0	9.3827	12	0.861397	1.06244	0.764319	-0.601754	-1.09971	-0.986697
LOC_Os10g33250.2	Q109K1	-	WAX2, putative;LOC_Os10g33250.1 LOC_Os10g33250.1	secondary metabolism.wax	ER membrane	27.1139	27.4221	27.0261	24.928	24.3533	24.169	Cluster_1	-6.51581	14	37.8	68.085	0	67.629	104	0.84791	1.05237	0.789717	-0.601782	-0.982994	-1.10522
LOC_Os04g40660.3	Q0JCA4	-	MA3 domain containing protein;LOC_Os04g40660.2 LOC_Os04g40660.2	DNA.unspecified	Cytosol	26.1403	26.2136	26.0491	25.5218	25.3216	25.318	Cluster_1	-1.67852	11	28.9	72.98	0	66.166	82	0.905723	1.08044	0.688114	-0.570127	-1.0478	-1.05635
LOC_Os08g44840.1	Q6YYV8	osa:4346335	transferase family protein, putative	secondary metabolism.phenylpropanoids	Plasma membrane	28.9274	29.0556	28.8787	28.4251	28.3087	28.2474	Cluster_1	-1.54421	14	44.9	47.615	0	251.12	305	0.813364	1.17654	0.675141	-0.610514	-0.940338	-1.11419
LOC_Os10g42840.1	Q7XBT1	osa:4349513	NADH dehydrogenase 1 alpha subcomplex subunit 12, putative	mitochondrial electron transport / ATP synthesis.NADH-DH.localisation not clear	Mitochondrial membrane	26.9119	27.7816	27.0446	24.2067	23.8752	23.471	Cluster_1	-10.52	3	18.1	18.517	0	5.3127	7	0.718591	1.17692	0.7885	-0.707161	-0.881913	-1.09494
LOC_Os03g53360.1	Q10D12	osa:4334082	transferase family protein, putative	not assigned.unknown	Chloroplast	27.4696	27.7157	27.538	26.7257	26.7029	26.5522	Cluster_1	-1.88446	9	34.1	48.857	0	24.052	43	0.689923	1.17179	0.823827	-0.767032	-0.811683	-1.10682
LOC_Os03g60870.1	Q852B4	osa:4334619	ras-related protein, putative;LOC_Os01g62950.1 LOC_Os01g62950.1	signaling.G-proteins	Endosome	26.409	26.8485	26.3567	24.2948	24.1254	24.0291	Cluster_1	-5.23531	5	40.9	23.804	0	14.375	14	0.805656	1.13817	0.766096	-0.793603	-0.92174	-0.994576
LOC_Os02g13990.1	Q6EUK2	osa:4328823	U2 small nuclear ribonucleoA, putative;LOC_Os02g13990.3 LOC_Os02g13990.3	RNA.processing	Cytosol	27.8184	27.9783	27.7362	27.0508	26.9902	27.0396	Cluster_1	-1.76227	8	42.3	31.999	0	64.246	78	0.841596	1.19295	0.660878	-0.845817	-0.979059	-0.870551
LOC_Os03g60939.1	Q10BB4	osa:4334626	dolichyl-phosphate beta-glycosyltransferase, putative	protein.glycosylation	ER membrane	25.605	25.9536	25.4007	24.0916	23.8786	23.8528	Cluster_1	-3.27646	3	17.7	27.113	0	16.206	14	0.843503	1.20741	0.630186	-0.7365	-0.958842	-0.985757
LOC_Os01g47180.1	Q5SMR6	osa:4327176	3-5 exonuclease domain-containing protein, putative	DNA.unspecified	Mitochondria	24.9121	25.36	25.0429	24.445	24.1244	24.266	Cluster_1	-1.77345	2	15.4	29.399	0	8.5127	7	0.453123	1.37423	0.722075	-0.507404	-1.16662	-0.875402
LOC_Os03g61970.1	Q10AZ4	osa:4334702	actin, putative	cell.organisation	Cytoskeleton	30.263	30.4851	30.3287	29.8399	29.671	29.6914	Cluster_1	-1.54209	5	68.7	41.705	0	125.73	147	0.610633	1.23682	0.7958	-0.582756	-1.05903	-1.00147
LOC_Os10g27190.1	Q7XEQ3	osa:4348608	40S ribosomal S17, putative	protein.synthesis.ribosomal protein.eukaryotic.40S subunit.S17	Cytosol	29.8464	30.1338	29.9936	29.1131	28.8826	28.9467	Cluster_1	-2.01456	7	62.4	16.429	0	39.039	159	0.636775	1.14469	0.896939	-0.658988	-1.06636	-0.95306
LOC_Os09g07020.1	A0A0P0XIU3	-	oxidoreductase, putative;LOC_Os09g07020.2 LOC_Os09g07020.2	secondary metabolism.flavonoids.flavonols	Chloroplast	26.1739	26.4771	26.0375	24.6403	23.9288	23.8648	Cluster_1	-4.24238	3	10.6	48.941	0	9.8556	19	0.834546	1.0909	0.719145	-0.462366	-1.06402	-1.1182
LOC_Os02g16550.1	Q6ETY0	osa:4328954	Ser/Thr phosphatase family protein, putative	misc.calcineurin-like phosphoesterase family protein	Endosome	25.9	26.4192	25.6376	24.7884	24.1639	23.8709	Cluster_1	-3.27438	2	11.2	20.88	0	6.8819	16	0.758839	1.27056	0.500261	-0.336717	-0.952107	-1.24084
LOC_Os02g04970.1	Q6YWF9	-	Uncharacterized protein	not assigned.unknown	Nucleus	25.1133	25.4559	25.2346	24.4762	23.8802	23.968	Cluster_1	-2.23427	13	16.6	168.87	0	50.993	65	0.629054	1.13584	0.808499	-0.313362	-1.19491	-1.06512
LOC_Os01g18670.1	Q9LGX1	osa:4325158	MDR-like ABC transporter, putative;LOC_Os05g04610.1 LOC_Os05g04610.1	transport.ABC transporters and multidrug resistance systems	Plasma membrane	25.9274	26.2328	25.8778	24.5251	23.7342	23.8827	Cluster_1	-3.9051	2	6.3	138.05	0	31.312	21	0.804534	1.07831	0.760042	-0.452666	-1.16166	-1.02857
LOC_Os01g52690.1	Q0JJP4	osa:4324732	retrotransposon protein, putative, unclassified	development.unspecified	Nucleus	25.787	26.0148	25.7376	24.2762	23.384	23.5123	Cluster_1	-4.35372	4	11.2	63.572	0	15.204	14	0.830982	1.01994	0.789998	-0.422342	-1.16251	-1.05607
LOC_Os12g34018.1	Q2F945	-	ATP synthase YMF19, putative	mitochondrial electron transport / ATP synthesis.F1-ATPase	Mitochondrial membrane	27.3119	27.5001	27.2714	25.4729	23.7387	23.8875	Cluster_1	-7.9709	5	23.9	17.989	0	16.133	45	0.827033	0.934489	0.803915	-0.2232	-1.21361	-1.12863
LOC_Os07g07250.1	Q69W36	osa:4342489	eukaryotic translation initiation factor 3 subunit E, putative	protein.synthesis.initiation	Nucleus	26.289	26.3159	26.2729	25.8028	25.252	25.2524	Cluster_1	-1.81107	6	33	48.601	0	45.889	53	0.831817	0.884378	0.800224	-0.1201	-1.19858	-1.19774
LOC_Os03g24220.1	Q10L72	-	villin protein, putative;LOC_Os03g24220.2 LOC_Os03g24220.2	cell.organisation	Cytoskeleton	28.2577	28.1909	28.223	27.8338	27.5064	27.5021	Cluster_1	-1.52601	32	42.1	106.81	0	242.4	400	0.952391	0.764706	0.854781	-0.239446	-1.16025	-1.17218
LOC_Os01g12730.1	Q5N7Z9	osa:4327180	ras-related protein, putative;LOC_Os01g12730.2 LOC_Os01g12730.2	signaling.G-proteins	Vacuolar membrane	25.8964	25.7332	25.8269	24.8421	23.8054	24.0261	Cluster_1	-3.01943	3	57	23.137	0	10.302	10	0.930063	0.756541	0.856176	-0.190933	-1.29328	-1.05857
LOC_Os02g37420.1	Q6YY17	osa:4329809	ras-related protein, putative;LOC_Os04g39440.3 LOC_Os04g39440.3	signaling.G-proteins	Golgi	27.706	27.74	27.7126	27.2991	27.008	26.9839	Cluster_1	-1.53955	10	55.7	23.017	0	81.634	89	0.829865	0.92462	0.848373	-0.304219	-1.11582	-1.18282
LOC_Os03g50850.1	Q10DW3	osa:4333915	ZOS3-17 - C2H2 zinc finger protein;LOC_Os03g50850.2 LOC_Os03g50850.2	RNA.processing.splicing	Nucleus	25.81	26.1282	26.0233	24.1428	23.3872	23.3861	Cluster_1	-5.09275	8	23.3	59.84	0	24.18	23	0.755613	0.996698	0.917212	-0.507816	-1.08042	-1.08129
LOC_Os02g19924.1	B7FA99	-	aminotransferase, classes I and II, domain containing protein	amino acid metabolism.degradation.aromatic aa.tyrosine	Chloroplast	25.431	25.6114	25.4905	24.5565	24.0372	24.2087	Cluster_1	-2.36769	2	8.4	45.289	0	7.9498	16	0.769828	1.02619	0.854388	-0.472732	-1.21072	-0.966951
LOC_Os01g51280.1	Q0JJY1	osa:4327823	5-nucleotidase surE, putative	misc.acid and other phosphatases	Chloroplast	26.4991	26.5653	26.6292	25.8202	25.4161	25.37	Cluster_1	-2.04079	9	46.7	43.326	0	59.91	64	0.765829	0.878614	0.987662	-0.391808	-1.08088	-1.15942
LOC_Os01g67860.1	Q5N725	osa:4325027	fructose-bisphospate aldolase isozyme, putative	PS.calvin cycle.aldolase	Cytosol	30.8885	30.94	31.0026	30.277	29.9144	29.9664	Cluster_1	-1.8546	11	73.2	38.823	0	214.23	546	0.773226	0.875175	0.999096	-0.438061	-1.15617	-1.05327
LOC_Os09g32810.1	Q9SE42	osa:4347508	ribulose-phosphate 3-epimerase, putative;LOC_Os09g32810.2 LOC_Os09g32810.2	not assigned.unknown	Cytosol	26.2466	26.1582	26.1557	24.6965	23.8693	24.0843	Cluster_1	-3.91803	4	39.9	24.291	0	46.403	21	0.938584	0.85917	0.85697	-0.453907	-1.19699	-1.00383
LOC_Os07g25420.1	Q8W423	osa:4343069	26S proteasome non-ATPase regulatory subunit 8, putative;LOC_Os07g25420.2 LOC_Os07g25420.2	protein.degradation.ubiquitin.proteasom	Nucleus	27.9004	27.7936	27.863	26.6321	25.898	26.1822	Cluster_1	-3.06287	11	59.2	30.772	0	87.303	91	0.934299	0.817762	0.893524	-0.450793	-1.25263	-0.942161
LOC_Os06g18010.1	Q5VMI0	osa:9266253	UDP-glucoronosyl and UDP-glucosyl transferase domain containing protein	misc.UDP glucosyl and glucoronyl transferases	Chloroplast	26.5204	26.5942	26.475	24.7691	23.8262	23.9364	Cluster_1	-5.10755	10	40.3	49.457	0	93.2	196	0.877519	0.932995	0.843342	-0.439522	-1.14862	-1.06572
LOC_Os05g48340.1	Q6I605	osa:4339575	proteasome-related, putative;LOC_Os05g48340.2 LOC_Os05g48340.2	protein.degradation.ubiquitin.proteasom	Nucleus	28.145	27.9889	27.9567	26.7394	25.8987	26.2272	Cluster_1	-3.34435	15	44.1	57.468	0	142.65	167	0.992651	0.835489	0.803003	-0.422856	-1.26955	-0.938734
LOC_Os05g46580.1	Q65XM9	osa:4339489	polyprenyl synthetase, putative	secondary metabolism.isoprenoids.mevalonate pathway.farnesyl pyrophosphate synthetase	Cytosol	25.5711	25.5419	25.5517	24.5114	24.0394	24.1184	Cluster_1	-2.51717	6	32.1	40.634	0	32.348	17	0.913312	0.874206	0.887369	-0.505539	-1.13757	-1.03178
LOC_Os04g44870.1	Q0JBH9	osa:4336487	C2 domain containing protein, putative	not assigned.unknown	Plasma membrane	26.2534	26.2005	26.0943	24.4035	23.6169	23.8508	Cluster_1	-4.67736	3	33.3	15.868	0	11.357	13	0.949401	0.906953	0.821774	-0.534595	-1.16557	-0.977963
LOC_Os02g01870.1	Q6ETT3	osa:4328030	Uncharacterized protein	not assigned.unknown	Chloroplast	26.3423	26.2345	26.2409	24.8318	23.6508	23.984	Cluster_1	-4.3379	3	14.2	43.025	0	9.1872	4	0.922947	0.834781	0.840016	-0.31267	-1.27881	-1.00626
LOC_Os02g49150.3	B9F2F9	-	RNA polymerase Rpb4, putative;LOC_Os02g49150.2 LOC_Os02g49150.2	RNA.transcription	Nucleus	25.2782	25.2137	25.2401	24.3156	23.7377	23.8421	Cluster_1	-2.42648	2	13	24.368	0	6.9053	30	0.926127	0.837503	0.873818	-0.397278	-1.19187	-1.0483
LOC_Os06g20370.1	Q5Z4M1	osa:4340849	microtubule associated protein, putative	cell.organisation	Nucleus	28.2075	28.2005	28.048	27.6564	27.3445	27.4143	Cluster_1	-1.60245	16	45.3	64.37	0	198.5	245	1.01217	0.994266	0.604026	-0.397792	-1.19553	-1.01713
LOC_Os10g25320.1	Q338M7	osa:4348536	initiation factor 2 subunit family domain containing protein;LOC_Os10g25320.2 LOC_Os10g25320.2	protein.synthesis.initiation	Chloroplast	26.3933	26.3319	26.1951	25.6569	25.3334	25.4317	Cluster_1	-1.78108	6	23.6	44.717	0	28.573	37	1.06458	0.934624	0.644982	-0.494172	-1.17908	-0.970932
LOC_Os08g18110.1	Q6YS11	osa:4345167	alpha-soluble NSF attachment protein, putative;LOC_Os08g18110.2 LOC_Os08g18110.2	protein.targeting.secretory pathway.unspecified	Golgi membrane	27.5584	26.8769	28.0266	24.3972	24.1448	24.003	Cluster_1	-9.88782	9	39.8	32.485	0	152	24	0.931143	0.563025	1.184	-0.776331	-0.912611	-0.989226
LOC_Os06g49760.1	Q0D9K6	osa:4342040	invertase/pectin methylesterase inhibitor family protein, putative	misc.invertase/pectin methylesterase inhibitor family protein	Extracellular	26.9886	26.7252	27.2184	24.2835	24.3367	23.8742	Cluster_1	-7.02535	5	39	20.108	0	32.529	31	0.910607	0.741408	1.05821	-0.827148	-0.793005	-1.09008
LOC_Os06g48030.1	Q5Z8H5	osa:4341935	peroxidase precursor, putative;LOC_Os06g48030.3 LOC_Os06g48030.3	misc.peroxidases	Extracellular	26.3165	25.7474	26.509	24.127	23.7755	23.5577	Cluster_1	-5.17241	4	23.1	36.065	0	42.254	15	0.982051	0.555738	1.12624	-0.65808	-0.921397	-1.08456
LOC_Os05g41210.1	Q6F332	osa:4339172	OsCam2 - Calmodulin	signaling.calcium	Cytosol	27.9683	27.568	28.0487	26.4628	26.4388	26.0149	Cluster_1	-2.94079	2	77.2	16.818	0	124.24	89	1.00279	0.549008	1.09391	-0.703629	-0.730814	-1.21127
LOC_Os01g73514.1	Q8LHD1	osa:9270353	5-oxoprolinase, putative	not assigned.unknown	Chloroplast	27.7521	27.6615	27.7483	27.0251	27.0862	26.969	Cluster_1	-1.61765	28	37.3	136.79	0	115.23	119	0.987494	0.750908	0.97749	-0.909651	-0.750172	-1.05607
LOC_Os02g10070.2	Q7F8R1	osa:4328598	citrate synthase, putative;LOC_Os02g10070.1 LOC_Os02g10070.1	TCA / org. transformation.TCA.CS	Mitochondria	29.1781	28.8347	29.1678	27.4193	27.5515	27.1705	Cluster_1	-3.20375	3	43.4	52.229	0	106.84	223	1.02287	0.656173	1.01195	-0.855479	-0.714325	-1.12118
LOC_Os12g07830.1	P0C0L0	osa:4351664	OsAPx5 - Stromal Ascorbate Peroxidase encoding gene 5,8	redox.ascorbate and glutathione.ascorbate	Chloroplast	26.7259	26.9946	26.7813	24.0302	24.2886	24.147	Cluster_1	-6.40279	5	38.1	34.759	0	43.236	59	0.836344	1.01892	0.874016	-0.994698	-0.819201	-0.915379
LOC_Os11g41130.1	Q2R0X0	osa:4350961	vacuolar sorting-associated 26, putative;LOC_Os11g41130.2 LOC_Os11g41130.2	not assigned.unknown	Cytosol	26.6964	26.7922	26.6974	25.86	25.9376	25.8554	Cluster_1	-1.79544	7	44.7	35.33	0	43.376	68	0.839172	1.04516	0.841171	-0.960855	-0.793885	-0.970759
LOC_Os06g36710.1	Q5Z904	-	transposon protein, putative, CACTA, En/Spm sub-class	not assigned.unknown	Nucleus	26.49	26.7125	26.4666	24.2066	24.2976	24.3325	Cluster_1	-4.84837	4	14.8	48.26	0	16.812	26	0.857142	1.03504	0.838494	-0.968015	-0.8953	-0.867359
LOC_Os02g35039.1	Q6ZI86	osa:4329661	NAD dependent epimerase/dehydratase family protein, putative;LOC_Os02g35039.2 LOC_Os02g35039.2	not assigned.unknown	Mitochondria	26.7621	26.841	26.6169	25.6649	25.7387	25.6783	Cluster_1	-2.06484	8	35.3	31.206	0	55.106	102	0.9431	1.07967	0.692035	-0.955186	-0.827549	-0.932068
LOC_Os04g56400.1	P14655	osa:4337272	glutamine synthetase, catalytic domain containing protein;LOC_Os04g56400.4 LOC_Os04g56400.4	N-metabolism.ammonia metabolism.glutamine synthase	Chloroplast	27.7698	28.02	27.8232	26.5244	26.5402	26.4747	Cluster_1	-2.56315	7	39.5	46.642	0	65.623	88	0.771614	1.10588	0.842943	-0.891723	-0.87062	-0.958092
LOC_Os08g14440.2	Q0J709	osa:9271427	uridylyltransferase-related, putative;LOC_Os08g14440.1 LOC_Os08g14440.1	amino acid metabolism	Mitochondria	26.0525	25.9039	25.8325	24.4034	24.2129	24.2875	Cluster_1	-3.09167	6	33.9	30.322	0	19.526	13	1.04489	0.879228	0.7996	-0.794012	-1.00646	-0.923242
LOC_Os02g10390.3	Q6H748	osa:4328623	chlorophyll A-B binding protein, putative;LOC_Os02g10390.2 LOC_Os02g10390.2	PS.lightreaction.photosystem II.LHC-II	Chloroplast membrane	27.4123	27.3993	27.2259	25.5563	25.5304	25.6437	Cluster_1	-3.40825	6	43.6	25.696	0	35.094	101	0.978505	0.965064	0.78671	-0.931171	-0.957821	-0.841288
LOC_Os08g02080.1	Q6ZCC4	osa:4344494	rickettsia 17 kDa surface antigen family protein	not assigned.unknown	Mitochondrial membrane	27.4327	27.3088	27.3745	25.7587	25.5317	25.664	Cluster_1	-3.29549	3	26.8	15.728	0	16.009	59	0.973595	0.842599	0.91209	-0.796073	-1.03603	-0.896185
LOC_Os09g17740.1	P12330	osa:4346803	chlorophyll A-B binding protein, putative	PS.lightreaction.photosystem II.LHC-II	Chloroplast membrane	30.8108	30.8051	30.8505	29.3964	29.4583	29.3068	Cluster_1	-2.70379	3	57.4	28.014	0	84.642	303	0.896633	0.889324	0.946988	-0.899252	-0.820682	-1.01301
LOC_Os08g44380.1	Q6ZJ04	osa:9268245	L1P family of ribosomal proteins domain containing protein;LOC_Os08g44380.2 LOC_Os08g44380.2	protein.synthesis.ribosomal protein.prokaryotic.unknown organellar.50S subunit.L10A	Nucleus	28.9153	28.8879	29.0079	26.8185	26.8447	26.7008	Cluster_1	-4.43534	1	31.9	26.781	0	73.096	111	0.893161	0.869904	0.971673	-0.885715	-0.863477	-0.985545
LOC_Os07g43820.1	Q8LHN3	osa:4344002	glycosyl hydrolase, putative	stress.biotic	Extracellular	29.5259	29.5906	29.6987	27.4782	27.4164	27.4276	Cluster_1	-4.48275	10	35.4	34.194	0	50.971	157	0.845043	0.899558	0.990625	-0.880184	-0.932253	-0.92279
LOC_Os06g43840.1	Q67W58	osa:4341659	kinase domain containing protein	protein.postranslational modification	Nucleus	26.5129	26.4782	26.4755	24.0502	24.0846	23.9641	Cluster_1	-5.48639	6	11.5	118.89	0	30.257	15	0.930319	0.904509	0.902488	-0.899632	-0.874094	-0.96359
LOC_Os01g42260.3	Q5ZBP7	osa:4324222	transcriptional corepressor LEUNIG, putative;LOC_Os01g42260.2 LOC_Os01g42260.2	development.unspecified	Nucleus	25.1876	25.2889	25.2569	23.8762	23.8857	23.7688	Cluster_1	-2.64069	3	5.3	91.364	0	13.566	9	0.836852	0.968483	0.926889	-0.868346	-0.855954	-1.00793
LOC_Os06g09450.7	I3QD82	osa:4340386	sucrose synthase, putative;LOC_Os06g09450.6 LOC_Os06g09450.6	major CHO metabolism.degradation.sucrose.Susy	Cytosol	31.1781	31.2223	31.2837	30.4634	30.4774	30.4338	Cluster_1	-1.70507	40	65	92.128	0	323.31	2028	0.791557	0.89587	1.04105	-0.89715	-0.864156	-0.967172
LOC_Os11g32650.1	Q2R3A1	osa:4350636	chalcone synthase, putative	secondary metabolism.flavonoids.chalcones	Cytosol	27.4153	27.3136	27.2356	24.0574	24.2949	24.2348	Cluster_1	-8.72907	7	39.9	43.264	0	36.155	38	0.96611	0.906819	0.861328	-0.992056	-0.853588	-0.888614
LOC_Os10g39910.1	Q336V4	osa:4349288	Uncharacterized protein	not assigned.unknown	Plasma membrane	28.8635	28.7393	28.8582	23.2961	23.4952	23.6235	Cluster_1	-40.7517	3	4.4	118.95	0	5.0802	29	0.926912	0.884548	0.925105	-0.972038	-0.90414	-0.860386
LOC_Os08g37840.1	A3BU90	-	phosphate-induced 1 conserved region domain containing protein	signaling.in sugar and nutrient physiology	Extracellular	26.4755	26.5188	26.3897	23.7985	24.0268	24.0169	Cluster_1	-5.7119	3	10	33.84	0	13.144	23	0.921125	0.952492	0.858958	-1.01876	-0.853314	-0.860505
LOC_Os10g34710.1	Q8W5J0	osa:4348961	myosin-2 heavy chain, non muscle, putative	cell.organisation	Nucleus	26.1167	26.1277	26.023	24.0309	24.1934	24.1304	Cluster_1	-3.92018	6	8.3	113.56	0	14.458	19	0.93678	0.94699	0.850142	-0.992067	-0.84176	-0.900086
LOC_Os06g21590.2	Q5ZA98	osa:4340892	chlorophyll A-B binding protein, putative;LOC_Os06g21590.1 LOC_Os06g21590.1	PS.lightreaction.photosystem II.LHC-II	Chloroplast membrane	29.6095	29.1883	29.4991	23.7509	24.3688	24.577	Cluster_1	-36.76	4	22.5	24.915	0	34.411	20	0.969542	0.82251	0.931009	-1.07573	-0.86	-0.787326
LOC_Os06g18670.1	Q5VME5	osa:4340788	anthocyanidin 3-O-glucosyltransferase, putative	misc.UDP glucosyl and glucoronyl transferases	Chloroplast	28.8163	28.8491	28.9258	26.9556	27.0937	27.153	Cluster_1	-3.47329	18	58.6	51.482	0	188.08	331	0.862255	0.895563	0.973238	-1.02368	-0.883744	-0.823635
LOC_Os02g54820.3	Q6KAF3	-	trehalose-6-phosphate synthase, putative;LOC_Os02g54820.2 LOC_Os02g54820.2	minor CHO metabolism.trehalose.potential TPS/TPP	Chloroplast	27.2561	27.3304	27.3554	23.6014	23.6415	23.9057	Cluster_1	-12.1069	10	22.1	83.426	0	33.334	31	0.882148	0.919789	0.932456	-0.969613	-0.949321	-0.815459
LOC_Os01g70170.1	Q5JK10	osa:4327239	transaldolase, putative	OPP.non-reductive PP.transaldolase	Chloroplast	29.6663	29.6392	29.7113	28.9108	28.9776	29.0107	Cluster_1	-1.63114	23	67.8	46.43	0	243.62	405	0.892743	0.823034	1.00859	-1.05114	-0.87917	-0.794061
LOC_Os01g42520.1	Q9AX68	osa:4325311	Uncharacterized protein	not assigned.unknown	Plasma membrane	30.1082	30.1831	30.235	28.9859	29.0455	29.138	Cluster_1	-2.17188	13	50.1	39.851	0	124.55	394	0.79902	0.920445	1.00478	-1.02261	-0.925887	-0.775746
LOC_Os01g55830.1	Q0JJ25	osa:4326887	glutathione S-transferase, putative	misc.glutathione S transferases	Cytosol	29.1542	29.0767	29.2757	27.0952	27.1579	27.2018	Cluster_1	-4.048	7	59.1	23.977	0	70.705	161	0.897701	0.827695	1.00743	-0.961932	-0.905287	-0.865609
LOC_Os09g23650.1	Q6ES51	osa:4347000	FAM10 family protein, putative	redox.thioredoxin	Nucleus	26.1106	25.7876	25.9183	23.4522	23.4787	23.5739	Cluster_1	-5.41611	2	3.9	101.8	0	12.767	6	1.038	0.796851	0.894437	-0.946628	-0.926874	-0.855786
LOC_Os08g20544.1	Q6UU05	-	Uncharacterized protein	signaling.calcium	Plasma membrane	27.4144	26.8788	27.1659	24.014	24.3553	24.074	Cluster_1	-8.02918	3	10.9	47.897	0	6.6364	18	1.06346	0.74054	0.913616	-0.986535	-0.780735	-0.950346
LOC_Os05g28290.1	Q0DIY4	osa:4338501	ranBP1 domain containing protein	signaling.G-proteins	Nucleus	28.8659	28.6072	28.8964	26.2422	26.3862	26.3906	Cluster_1	-5.4649	8	56.8	24.083	0	123.17	71	0.96607	0.774017	0.988731	-0.981998	-0.875063	-0.871757
LOC_Os01g62840.1	Q941T9	osa:4327472	mannose-1-phosphate guanyltransferase, putative;LOC_Os08g13930.2 LOC_Os08g13930.2	cell wall.precursor synthesis.NDP sugar pyrophosphorylase.GDP mannose	Cytosol	25.9459	25.8985	25.9292	25.3111	25.304	25.3	Cluster_1	-1.53642	2	25.2	39.606	0	33.995	58	0.974863	0.835216	0.925634	-0.894061	-0.914925	-0.926727
LOC_Os03g05290.1	A4ZYN4	osa:4331608	aquaporin protein, putative	transport.Major Intrinsic Proteins.TIP	Plasma membrane	28.8313	28.6459	28.7269	27.7253	27.8093	27.84	Cluster_1	-1.92274	1	6.8	25.699	0	3.7979	59	1.0899	0.73435	0.889754	-1.03167	-0.870565	-0.811769
LOC_Os02g56565.1	B9F460	osa:9270287	endoribonuclease, putative	RNA.processing.ribonucleases	Plasma membrane	25.2328	25.4728	25.4479	24.3664	24.3227	24.2195	Cluster_1	-2.11646	6	14.2	81.23	0	16.058	42	0.648361	1.0482	1.0067	-0.7952	-0.868031	-1.04002
LOC_Os03g54890.2	Q75J18	osa:4334154	ribosomal L13, putative;LOC_Os03g54890.1 LOC_Os03g54890.1	protein.synthesis.ribosomal protein.eukaryotic.60S subunit.L13A	Cytosol	29.9513	30.0072	30.019	29.3724	29.3212	29.2305	Cluster_1	-1.60709	7	39.2	20.734	0	36.657	142	0.795666	0.94338	0.974703	-0.734569	-0.869724	-1.10946
LOC_Os08g34060.4	Q6Z9J1	osa:4345676	DUF1336 domain containing protein;LOC_Os08g34060.3 LOC_Os08g34060.3	stress.biotic	Nucleus	25.4393	25.4757	25.405	24.1506	23.7694	23.6609	Cluster_1	-2.98906	5	12.9	73.802	0	10.85	16	0.8961	0.937413	0.85708	-0.56722	-1.00012	-1.12326
LOC_Os05g33150.1	I3QD34	osa:4338720	CHIT6 - Chitinase family precursor	stress.biotic	Extracellular	29.4006	29.7147	29.574	24.6667	23.2503	23.3564	Cluster_1	-55.9199	9	58.5	35.299	0	123.25	80	0.850937	0.94848	0.904797	-0.619152	-1.05901	-1.02605
LOC_Os01g04290.1	B9EZD4	-	glycosyl hydrolase family 10 protein, putative	cell wall.degradation.mannan-xylose-arabinose-fucose	Cytosol	29.4611	29.5462	29.406	27.9389	27.66	27.5762	Cluster_1	-3.3544	15	37.4	62.247	0	79.321	142	0.894443	0.982567	0.837349	-0.683135	-0.972179	-1.05904
LOC_Os01g27990.1	Q9AS33	osa:4325451	NPL4, putative;LOC_Os01g27990.2 LOC_Os01g27990.2	not assigned.unknown	Nucleus	26.4745	26.5839	26.4677	25.522	25.3989	25.2791	Cluster_1	-2.15655	12	48.4	44.891	0	39.441	117	0.847841	1.02617	0.83682	-0.704813	-0.905383	-1.10063
LOC_Os04g58620.1	Q7XPW1	osa:4337441	potasium efflux antiporter protein, putative	transport.potassium	Chloroplast membrane	28.0978	28.1455	28.1025	27.4871	27.4367	27.4258	Cluster_1	-1.58605	17	25.1	123.82	0	115.27	176	0.862686	0.993123	0.875583	-0.808608	-0.946556	-0.976228
LOC_Os03g45320.1	Q7Y096	osa:4333613	dehydrogenase, putative;LOC_Os03g45320.2 LOC_Os03g45320.2	amino acid metabolism.synthesis.branched chain group.leucine specific.3-isopropylmalate dehydrogenase	Chloroplast	27.638	27.7065	27.6628	26.73	26.6477	26.6621	Cluster_1	-1.98505	12	49	43.37	0	83.36	143	0.85368	0.979767	0.899338	-0.818712	-0.97024	-0.943833
LOC_Os02g35500.1	Q84VC8	osa:4329690	NAD binding domain of 6-phosphogluconate dehydrogenase containing protein	OPP.oxidative PP.6-phosphogluconate dehydrogenase	Cytosol	29.5292	29.5217	29.4927	28.4653	28.2206	28.3614	Cluster_1	-2.24304	13	64.5	30.496	0	140.21	240	0.928872	0.917173	0.872023	-0.725372	-1.10585	-0.886843
LOC_Os03g45180.1	Q84ST1	-	Uncharacterized protein;LOC_Os03g45180.2 LOC_Os03g45180.2	not assigned.unknown	Nucleus membrane	26.9234	27.0476	26.8563	24.8163	24.4122	24.5051	Cluster_1	-5.14992	3	11.3	59.342	0	5.5048	8	0.892448	0.987708	0.840917	-0.724077	-1.03415	-0.962849
LOC_Os09g30010.1	Q651Y5	osa:4347365	fasciclin domain containing protein	cell wall.cell wall proteins.AGPs.AGP	Plasma membrane	27.2464	27.4863	27.7231	23.9596	23.4755	23.63	Cluster_1	-13.8988	3	27.5	27.31	0	18.197	24	0.793685	0.908444	1.02167	-0.778219	-1.00972	-0.935861
LOC_Os06g39708.1	Q69VC8	-	photosystem II P680 chlorophyll A apoprotein, putative;LOC_Os09g04680.1 LOC_Os09g04680.1	PS.lightreaction.photosystem II.PSII polypeptide subunits	Chloroplast membrane	29.3228	29.347	29.3872	28.5944	28.4759	28.4461	Cluster_1	-1.79859	10	25.6	56.233	0	222.38	317	0.843493	0.895418	0.981529	-0.716413	-0.970116	-1.03391
LOC_Os05g33140.1	Q688M5	osa:4338719	CHIT5 - Chitinase family precursor	stress.biotic	Extracellular	29.4035	29.3217	29.5218	27.7632	27.5117	27.4921	Cluster_1	-3.54705	8	56.6	34.401	0	152.95	124	0.894834	0.813612	1.0123	-0.733955	-0.983673	-1.00312
LOC_Os02g57240.1	Q40648	osa:4331148	oxidoreductase, aldo/keto reductase family protein, putative	transport.potassium	Mitochondria	28.6653	28.7743	28.8055	27.4035	27.2615	27.196	Cluster_1	-2.75367	13	45.4	36.449	0	61.884	199	0.804924	0.940361	0.979188	-0.763374	-0.939852	-1.02125
LOC_Os04g38900.2	Q6MWE2	osa:4336070	prohibitin, putative;LOC_Os04g38900.1 LOC_Os04g38900.1	mitochondrial electron transport / ATP synthesis.NADH-DH.complex I	Mitochondrial membrane	28.9778	29.1628	29.1337	27.8406	27.5376	27.5357	Cluster_1	-2.73869	8	58.9	30.802	0	94.575	103	0.760389	0.989875	0.953846	-0.65007	-1.02587	-1.02817
LOC_Os05g39670.1	Q65WW5	osa:4339088	prenylated rab acceptor, putative	signaling.G-proteins	ER membrane	26.1693	26.2171	25.9784	23.8627	23.6509	23.4352	Cluster_1	-5.54799	3	39.5	23.019	0	20.765	16	0.941793	0.976846	0.801739	-0.750438	-0.905835	-1.0641
LOC_Os01g07100.1	B9ET10	osa:4324415	Uncharacterized protein	not assigned.unknown	Mitochondria	25.3193	25.3122	25.3177	24.0311	23.898	23.6713	Cluster_1	-2.73129	3	14.7	38.472	0	18.772	12	0.907032	0.898207	0.905056	-0.698626	-0.864579	-1.14709
LOC_Os04g35290.1	Q0JD42	osa:4335881	OsPDIL5-2 disulfide isomerase PDIL5-2	redox.thioredoxin	ER membrane	26.4539	26.426	26.4365	25.7996	25.7064	25.6506	Cluster_1	-1.6471	9	32.2	47.055	0	75.179	63	0.94404	0.873836	0.900285	-0.702708	-0.937506	-1.07795
LOC_Os10g21110.1	Q7XFF8	osa:4348392	glycosyl hydrolase family 10 protein, putative	cell wall.degradation.mannan-xylose-arabinose-fucose	Mitochondria	26.2978	26.192	26.1838	24.1567	24.1124	23.7843	Cluster_1	-4.61616	4	7.4	63.92	0	11.03	13	0.967494	0.880484	0.873766	-0.793052	-0.829474	-1.09922
LOC_Os09g30412.1	Q69QQ6	osa:4347402	heat shock protein, putative	stress.abiotic.heat	Plasma membrane	27.1728	27.1818	26.914	23.6523	23.8938	23.1696	Cluster_1	-11.4528	2	67.2	80.199	0	30.479	26	0.948015	0.952614	0.814805	-0.863779	-0.739467	-1.11219
LOC_Os07g38130.1	Q8GT95	osa:4343645	polygalacturonase inhibitor 1 precursor, putative	cell wall.degradation.pectate lyases and polygalacturonases	Extracellular	32.2378	32.3415	32.2039	30.4421	30.3694	30.1136	Cluster_1	-3.87089	12	55.1	35.464	0	323.31	565	0.885718	0.982083	0.854244	-0.783047	-0.85062	-1.08838
LOC_Os07g36470.1	B9FXT4	-	vacuolar ATP synthase subunit H, putative	transport.p- and v-ATPases.H+-transporting two-sector ATPase	Extracellular	26.3992	26.3475	26.3624	24.5746	24.5326	24.2438	Cluster_1	-3.78264	4	17.1	35.521	0	26.291	31	0.93538	0.886438	0.90052	-0.789956	-0.829674	-1.10271
LOC_Os03g06620.1	Q10RE5	-	1,2-dihydroxy-3-keto-5-methylthiopentene dioxygenase protein, putative	metal handling.regulation	Nucleus	25.4531	25.5588	25.5388	23.7949	23.7901	23.5049	Cluster_1	-3.53134	4	16.2	23.498	0	36.621	9	0.843689	0.949065	0.929083	-0.809314	-0.814121	-1.0984
LOC_Os04g45190.2	Q0JBF7	-	MSP domain containing protein	not assigned.unknown	ER membrane	26.6772	26.7826	26.4633	24.6307	24.6204	24.2682	Cluster_1	-4.39114	1	29	27.922	0	22.515	20	0.93442	1.02364	0.753302	-0.798572	-0.80728	-1.10551
LOC_Os07g43810.1	Q8LHN4	osa:4344001	RNA recognition motif containing protein, putative	RNA.RNA binding	Chloroplast	27.1324	27.0603	27.087	26.4627	26.5019	26.3368	Cluster_1	-1.57946	4	40.2	28.099	0	33.667	41	1.00785	0.810913	0.883745	-0.821881	-0.714714	-1.16591
LOC_Os01g42480.2	Q9AX74	osa:4327734	Yip1 domain containing protein;LOC_Os01g42480.1 LOC_Os01g42480.1	not assigned.unknown	Golgi membrane	26.7594	26.6516	26.7524	24.1402	24.0736	23.2782	Cluster_1	-7.41511	5	37.1	24.667	0	24.171	36	0.92005	0.853185	0.915707	-0.704349	-0.745667	-1.23893
LOC_Os02g47940.1	Q0DY86	osa:4330482	aminotransferase, classes I and II, domain containing protein	amino acid metabolism.synthesis.histidine.histidinol-phosphate aminotransferase	Chloroplast	26.6804	26.5552	26.6411	25.7345	25.7503	25.5045	Cluster_1	-1.94868	7	28.7	47.058	0	53.818	80	1.00043	0.766803	0.927091	-0.764898	-0.735304	-1.19412
LOC_Os11g13890.1	Q53N83	osa:4350176	chlorophyll A-B binding protein, putative;LOC_Os11g13890.4 LOC_Os11g13890.4	PS.lightreaction.photosystem II.LHC-II	Chloroplast membrane	28.9121	28.7982	28.9409	27.971	27.8507	27.7683	Cluster_1	-2.02851	10	45.6	30.283	0	84.564	159	0.953862	0.752073	1.00489	-0.712871	-0.926047	-1.07191
LOC_Os05g23620.3	Q0DJC3	osa:4338350	cytochrome c1-1, heme protein, mitochondrial precursor, putative;LOC_Os05g23620.2 LOC_Os05g23620.2	mitochondrial electron transport / ATP synthesis.cytochrome c	Mitochondrial membrane	29.484	29.2467	29.4429	27.7834	27.6602	27.5322	Cluster_1	-3.32325	9	41.8	33.293	0	61.191	131	1.00357	0.755314	0.960558	-0.775856	-0.904776	-1.0388
LOC_Os03g18510.1	Q10MT2	osa:4332538	Uncharacterized protein	protein.synthesis.initiation	Nucleus	29.4623	29.2943	29.3611	28.5331	28.5113	28.4022	Cluster_1	-1.85368	10	33.6	38.234	0	65.94	174	1.08589	0.744933	0.880403	-0.800358	-0.844726	-1.06615
LOC_Os04g40080.1	Q7XK44	-	leucine rich repeat containing protein	RNA.regulation of transcription.putative transcription regulator	Cytosol	26.2181	25.7109	25.8547	24.0766	23.8939	23.8046	Cluster_1	-4.00798	7	25.3	49.003	0	53.616	29	1.16063	0.704903	0.834084	-0.763702	-0.927821	-1.0081
LOC_Os11g08750.1	Q53NH8	osa:4349982	pectinesterase, putative;LOC_Os11g08870.1 LOC_Os11g08870.1	cell wall.pectin*esterases.PME	Mitochondria	25.9068	25.8492	25.8967	24.3563	24.0083	23.9784	Cluster_1	-3.4103	3	7.6	42.305	0	6.3489	11	0.927289	0.868414	0.917014	-0.657035	-1.01256	-1.04312
LOC_Os10g28120.1	Q7XEL9	osa:4348634	glycosyl hydrolase, putative	not assigned.unknown	Chloroplast	30.3781	30.2687	30.3082	29.5756	29.3642	29.3393	Cluster_1	-1.85574	8	48.3	31.212	0	172.19	223	1.01833	0.798074	0.877593	-0.597493	-1.02324	-1.07327
LOC_Os09g31080.1	Q0J0T7	osa:4347415	induced stolen tip TUB8, putative;LOC_Os09g31080.3 LOC_Os09g31080.3	not assigned.unknown	Nucleus	28.1453	27.6015	28.1105	24.207	23.4374	23.5916	Cluster_1	-18.4699	6	70.7	15.105	0	62.852	20	0.987001	0.75328	0.972056	-0.70569	-1.03645	-0.970199
LOC_Os07g29360.1	Q8H9E4	osa:4343217	tetratricopeptide repeat domain containing protein	development.unspecified	Nucleus	25.701	25.6317	25.6586	24.7681	24.5189	24.3694	Cluster_1	-2.16089	8	11.6	122.31	0	19.8	29	0.952773	0.841447	0.884644	-0.545915	-0.946394	-1.18655
LOC_Os06g40020.1	B9FU15	osa:4341457	DEAD-box ATP-dependent RNA helicase 52A, putative	RNA.processing.RNA helicase	Nucleus	26.9783	26.8344	26.9294	26.2628	26.0815	25.9984	Cluster_1	-1.74085	18	43.1	50.808	0	59.398	142	1.03435	0.713684	0.925532	-0.560149	-0.964173	-1.14925
LOC_Os05g49880.1	Q6F361	osa:4339682	lactate/malate dehydrogenase, putative;LOC_Os05g49880.2 LOC_Os05g49880.2	TCA / org. transformation.TCA.malate DH	Mitochondria	30.3623	30.2636	30.369	29.6382	29.4918	29.4807	Cluster_1	-1.73479	8	68.2	35.435	0	283.56	354	0.971936	0.747766	0.987089	-0.672351	-1.00468	-1.02976
LOC_Os01g53700.1	Q5JNL6	osa:4327198	mitochondrial-processing peptidase subunit, mitochondrial precursor, putative	protein.targeting.mitochondria	Mitochondria	28.1757	28.1432	28.1881	27.6546	27.4507	27.4456	Cluster_1	-1.57136	16	56.7	54.227	0	162.58	267	0.910823	0.82177	0.944804	-0.515761	-1.07381	-1.08783
LOC_Os03g19890.1	Q10MD5	osa:4332639	NADH dehydrogenase 1 alpha subcomplex subunit 5, putative	mitochondrial electron transport / ATP synthesis.NADH-DH.localisation not clear	Mitochondrial membrane	27.6484	27.5652	27.696	26.4077	26.0261	26.1112	Cluster_1	-2.74124	10	71.7	19.513	0	65.769	66	0.914987	0.812088	0.97393	-0.620545	-1.09286	-0.987604
LOC_Os08g23710.1	P0DKK7	osa:4345279	ribosomal L7Ae, putative;LOC_Os09g32976.1 LOC_Os09g32976.1	protein.synthesis.ribosomal protein.eukaryotic.60S subunit.L7A	Cytosol	29.1697	29.0105	29.0081	28.6466	28.3049	28.1179	Cluster_1	-1.63164	7	38.4	29.304	0	70.942	216	1.07893	0.705561	0.699993	-0.147753	-0.949122	-1.38761
LOC_Os03g03360.1	Q9ZST0	osa:4331459	ribosomal L5, putative	protein.synthesis.ribosomal protein.prokaryotic.chloroplast.50S subunit.L5	Chloroplast	25.8109	25.4173	25.1614	24.229	23.7372	23.4817	Cluster_1	-3.13232	7	35.5	30.219	0	19.417	41	1.22482	0.813242	0.545654	-0.429313	-0.943609	-1.21079
LOC_Os01g56910.1	Q5ZAZ1	-	Uncharacterized protein	not assigned.unknown	Golgi membrane	25.0731	24.8573	24.5763	23.8944	23.4021	23.2973	Cluster_1	-2.46963	10	14.3	117.24	0	32.548	31	1.17244	0.888	0.51778	-0.38088	-1.02962	-1.16771
LOC_Os01g71990.1	Q8GT01	osa:4325755	pyrroline-5-carboxylate reductase, putative	amino acid metabolism.synthesis.glutamate family.proline	Chloroplast	26.6033	26.4303	26.2768	25.0247	24.2185	23.8997	Cluster_1	-4.15774	3	19	29.67	0	9.7777	27	1.0048	0.859246	0.730104	-0.32321	-1.00135	-1.26959
LOC_Os01g69030.1	Q0JGK4	osa:4324364	sucrose-phosphate synthase, putative;LOC_Os01g69030.4 LOC_Os01g69030.4	major CHO metabolism.synthesis.sucrose.SPS	Golgi	26.6687	26.5401	26.3117	25.9612	25.3705	25.5466	Cluster_1	-1.84137	17	25.5	114.22	0	95.268	128	1.13293	0.891041	0.461295	-0.198077	-1.30924	-0.977949
LOC_Os07g45074.1	B9FUI2	-	FAT domain-containing protein, putative	signaling.phosphinositides	Nucleus	26.0807	25.7512	25.7065	25.512	24.9859	25.0212	Cluster_1	-1.59449	9	13.3	107.33	0	40.943	78	1.31997	0.558305	0.455125	0.0056203	-1.2102	-1.12882
LOC_Os06g41360.5	Q0DAX8	-	phosphoribosyl transferase, putative;LOC_Os06g41360.4 LOC_Os06g41360.4	nucleotide metabolism.synthesis.PRS-PP	Mitochondrial membrane	25.545	25.3199	25.4228	24.7802	23.9512	23.7478	Cluster_1	-2.41079	3	26.5	25.769	0	8.4006	6	0.962401	0.673665	0.805671	-0.0183146	-1.08127	-1.34215
LOC_Os01g08270.1	Q94EG1	osa:4323866	aminotransferase, classes I and II, domain containing protein;LOC_Os01g08270.4 LOC_Os01g08270.4	amino acid metabolism.synthesis.aromatic aa.phenylalanine and tyrosine	Cytosol	25.7521	25.9034	25.7851	24.8409	23.6971	23.0906	Cluster_1	-3.83002	5	15.5	43.747	0	13.806	16	0.754859	0.88077	0.782282	-0.00331731	-0.954983	-1.45961
LOC_Os01g64960.1	Q943K1	osa:4324933	chlorophyll A-B binding protein, putative;LOC_Os01g64960.2 LOC_Os01g64960.2	PS.lightreaction.photosystem II.PSII polypeptide subunits	Chloroplast membrane	28.4617	28.4969	28.3236	27.0759	24.8783	24.5492	Cluster_1	-7.60121	5	27.6	27.903	0	26.228	41	0.820937	0.840234	0.74526	0.061212	-1.1436	-1.32404
LOC_Os07g30170.1	Q8H530	osa:4343249	nitrilase, putative	nucleotide metabolism.degradation.pyrimidine.beta-ureidopropionase	Cytosol	25.3768	25.0705	25.2635	24.2267	22.8546	23.1168	Cluster_1	-3.57396	3	13.6	45.712	0	13.556	12	0.952686	0.677036	0.850744	-0.082289	-1.31708	-1.08109
LOC_Os04g40400.1	B7FAA5	osa:4336174	eukaryotic translation initiation factor 4B, putative	protein.synthesis.initiation	Nucleus	25.1643	25.134	25.2834	24.7427	23.7838	23.7908	Cluster_1	-2.12589	5	17.3	57.483	0	12.702	12	0.742997	0.699259	0.915023	0.134174	-1.25078	-1.24067
LOC_Os03g56670.2	Q8S7H8	osa:4334300	photosystem I reaction center subunit III, chloroplast precursor, putative;LOC_Os03g56670.1 LOC_Os03g56670.1	PS.lightreaction.photosystem I.PSI polypeptide subunits	Chloroplast	26.6172	26.8675	26.7996	25.9158	24.2035	24.6955	Cluster_1	-3.53855	5	30.9	24.766	0	17.725	45	0.669237	0.887506	0.828279	0.0575404	-1.43581	-1.00676
LOC_Os01g39110.1	A0A0N7KD71	osa:4326304	ZOS1-10 - C2H2 zinc finger protein	RNA.regulation of transcription.C2H2 zinc finger family	Nucleus	24.8171	24.6101	24.7817	24.316	23.3429	23.4037	Cluster_1	-2.06879	3	6.9	57.41	0	7.9362	8	0.8985	0.591124	0.845836	0.154474	-1.29015	-1.19978
LOC_Os02g01250.1	Q6YU78	osa:4327991	LSM domain containing protein;LOC_Os03g13760.1 LOC_Os03g13760.1	RNA.processing	Cytosol	27.1987	27.1091	27.3941	26.3346	25.1613	25.0848	Cluster_1	-3.26502	4	31.1	14.281	0	12.545	61	0.787759	0.701461	0.975848	-0.0441386	-1.17362	-1.24731
LOC_Os04g10400.1	Q7F9U3	osa:4335102	electron transfer flavosubunit beta, putative	mitochondrial electron transport / ATP synthesis.electron transfer flavoprotein	Mitochondria	25.1299	25.8872	25.9929	24.5847	23.2152	23.8843	Cluster_1	-3.42302	4	25.3	27.469	0	14.477	17	0.314404	0.999614	1.09519	-0.178836	-1.41785	-0.812519
LOC_Os05g38820.4	A0A0P0WNF0	-	histone-like transcription factor and archaeal histone, putative;LOC_Os05g38820.5 LOC_Os05g38820.5	RNA.regulation of transcription.CCAAT box binding factor family, HAP3	Nucleus	24.9351	25.1978	25.3745	24.3505	23.1481	23.87	Cluster_1	-2.60192	2	21	15.147	0	10.191	34	0.530848	0.836899	1.04266	-0.150068	-1.55063	-0.709713
LOC_Os08g02130.2	Q6ZCC0	osa:4344498	RNA recognition motif containing protein, putative;LOC_Os08g02130.1 LOC_Os08g02130.1	RNA.RNA binding	Nucleus	27.4596	27.6847	27.7591	27.0233	26.7038	27.1113	Cluster_1	-1.61144	17	28.9	95.015	0	69.65	111	0.410262	0.955853	1.1362	-0.647167	-1.42127	-0.433874
LOC_Os05g51640.2	Q5TKG0	osa:4339809	adhesion regulating molecule family, putative;LOC_Os05g51640.1 LOC_Os05g51640.1	not assigned.unknown	Cytosol	26.1657	26.3855	26.4951	25.7313	25.4237	25.5774	Cluster_1	-1.70681	5	25.8	33.568	0	54.72	71	0.45393	0.946409	1.19198	-0.519489	-1.20858	-0.864247
LOC_Os01g51700.1	Q5JLU1	osa:4325946	ras-related protein, putative;LOC_Os01g51700.3 LOC_Os01g51700.3	signaling.G-proteins	Vacuolar membrane	25.4077	26.026	26.1573	24.2349	23.0635	23.984	Cluster_1	-4.29557	2	43	23.261	0	13.545	14	0.479396	0.977181	1.08287	-0.464813	-1.40785	-0.666776
LOC_Os02g01010.1	Q67IX6	osa:4327971	OsPDIL1-4 disulfide isomerase PDIL1-4	redox.thioredoxin	ER	27.2403	27.4766	27.5841	26.8328	26.5077	26.7955	Cluster_1	-1.64908	13	28.8	62.252	0	84.638	96	0.393255	0.948344	1.20087	-0.563785	-1.32732	-0.65137
LOC_Os01g03510.1	Q9AWU6	osa:4326007	WD domain, G-beta repeat domain containing protein	development.unspecified	Chloroplast	26.5879	27.0173	27.1923	26.3056	25.7856	26.2393	Cluster_1	-1.7683	16	42.5	66.282	0	98.699	68	0.12726	0.948189	1.28277	-0.412468	-1.40655	-0.539201
LOC_Os03g18720.2	Q10MR0	osa:4332557	RNA recognition motif containing protein, putative;LOC_Os03g18720.1 LOC_Os03g18720.1	RNA.processing.splicing	Nucleus	24.6701	25.8907	25.9245	24.0849	23.5131	23.8468	Cluster_1	-3.20451	5	29	26.029	0	14.104	24	0.0144536	1.18674	1.21921	-0.547514	-1.09669	-0.776189
LOC_Os10g34370.1	Q8W361	osa:4348938	Uncharacterized protein	hormone metabolism.salicylic acid.synthesis-degradation	Chloroplast	25.5234	25.3472	25.5999	24.9349	24.2826	24.8665	Cluster_1	-1.73571	5	15	46.24	0	7.801	16	0.865404	0.511689	1.01918	-0.31631	-1.62622	-0.453741
LOC_Os08g04450.3	Q6ZKI1	osa:4344632	DAG protein, chloroplast precursor, putative;LOC_Os08g04450.2 LOC_Os08g04450.2	development.unspecified	Chloroplast	26.3084	25.9617	26.0344	25.2097	24.2088	24.8742	Cluster_1	-2.52668	4	26.6	24.819	0	12.303	61	1.08296	0.654047	0.744009	-0.276037	-1.51402	-0.690958
LOC_Os01g69990.1	A3A130	-	GYF domain containing protein, putative	not assigned.unknown	Nucleus	25.0222	24.7258	24.9229	24.2215	23.1198	23.7285	Cluster_1	-2.298	7	8.8	169.43	0	18.679	16	0.975475	0.580594	0.84324	-0.0914989	-1.55945	-0.748357
LOC_Os04g48230.2	Q7XU42	osa:4336714	dehydration response related protein, putative;LOC_Os04g48230.1 LOC_Os04g48230.1	stress.abiotic.drought/salt	Mitochondrial membrane	26.2378	25.8556	26.2782	24.8874	23.5295	24.5914	Cluster_1	-3.45286	6	16.6	71.648	0	26.935	19	0.925999	0.574839	0.963113	-0.314776	-1.56241	-0.586767
LOC_Os07g49110.1	Q7XI67	osa:4344370	D-alanine--D-alanine ligase family, putative	not assigned.unknown	Plasma membrane	26.5425	26.4163	26.4582	25.867	25.449	26.0023	Cluster_1	-1.62403	15	22	103.39	0	56.788	96	0.98509	0.688989	0.787381	-0.599544	-1.57984	-0.282072
LOC_Os07g07060.1	Q0D8E4	-	prolyl-tRNA synthetase, putative	protein.aa activation.bifunctional aminoacyl-tRNA synthetase	Chloroplast	25.377	25.2942	25.2174	24.2219	23.5953	24.4662	Cluster_1	-2.30022	6	19.7	41.2	0	13.663	12	0.9485	0.83327	0.726412	-0.658719	-1.53061	-0.318858
LOC_Os03g17180.1	Q10N72	osa:4332438	ABC transporter, ATP-binding protein, putative	transport.ABC transporters and multidrug resistance systems	Plasma membrane	24.3618	24.2965	24.3975	23.7619	23.2867	23.8267	Cluster_1	-1.65501	2	6.7	155.64	0	20.586	13	0.846776	0.698652	0.927894	-0.514045	-1.59211	-0.367167
LOC_Os01g11414.2	Q5QNI2	osa:4325568	sodium/calcium exchanger protein, putative;LOC_Os01g11414.1 LOC_Os01g11414.1	signaling.calcium	Plasma membrane	26.9406	26.8514	26.8075	26.2898	25.8837	26.3627	Cluster_1	-1.61075	9	26.7	47.283	0	84.134	73	1.01256	0.796528	0.690142	-0.564121	-1.54781	-0.387299
LOC_Os02g01790.2	Q6ETT9	osa:4328027	Uncharacterized protein;LOC_Os02g01790.1 LOC_Os02g01790.1	not assigned.unknown	Chloroplast	24.7243	24.5598	24.7924	23.8625	23.2586	24.0158	Cluster_1	-1.97229	5	26.7	41.657	0	17.513	22	0.872699	0.597702	0.986562	-0.567926	-1.5774	-0.311638
LOC_Os10g42439.1	Q108V8	-	heat shock DnaJ, putative	stress.abiotic.heat	ER	25.138	25.0829	24.9554	24.3477	23.3192	24.0849	Cluster_1	-2.20609	10	7.4	287.69	0	30.603	46	0.91132	0.834149	0.655377	-0.196737	-1.63891	-0.565204
LOC_Os10g33270.1	Q9FWK4	osa:4348870	cyanate hydratase, putative	secondary metabolism.N misc.cyanogenic glycosides	Mitochondria	25.3145	25.4523	25.2792	24.156	23.0075	23.9914	Cluster_1	-3.09592	5	41.1	18.608	0	18.194	50	0.799206	0.940169	0.763071	-0.3863	-1.56147	-0.554679
LOC_Os09g07294.1	B9G2A8	-	purity of essence, putative	hormone metabolism.auxin.signal transduction	Plasma membrane	24.5679	24.6921	24.5984	24.0273	23.2221	23.8537	Cluster_1	-1.89008	3	8.7	79.964	0	12.362	10	0.713364	0.930708	0.766696	-0.232586	-1.64169	-0.536488
LOC_Os05g33280.1	Q6ATY4	osa:4338729	thylakoid lumen protein, putative	not assigned.unknown	Chloroplast membrane	26.4601	26.213	25.9078	25.2166	23.7464	24.6904	Cluster_1	-3.12201	5	23.8	38.027	0	21.923	27	1.05549	0.81578	0.51956	-0.151149	-1.57786	-0.661815
LOC_Os04g55040.2	Q7XJX6	osa:4337176	vacuolar ATP synthase subunit D 1, putative;LOC_Os04g55040.1 LOC_Os04g55040.1	transport.p- and v-ATPases.H+-transporting two-sector ATPase.subunit D	Mitochondrial membrane	27.4284	27.5295	27.7621	26.6389	25.2139	26.3935	Cluster_1	-2.81131	9	39.4	29.18	0	42.394	55	0.629308	0.735298	0.97896	-0.197805	-1.69081	-0.45495
LOC_Os05g25850.1	Q43008	osa:4338417	superoxide dismutase, mitochondrial precursor, putative	redox.dismutases and catalases	Mitochondria	30.3331	30.3822	30.1974	29.6165	28.9046	29.4716	Cluster_1	-1.96337	9	53.2	24.997	0	46.61	164	0.878336	0.961946	0.647189	-0.342501	-1.55548	-0.589487
LOC_Os10g40730.1	Q94LR4	osa:4349350	expansin precursor, putative	cell wall.modification	Plasma membrane	28.577	29.4121	28.6982	27.6514	26.0022	27.2341	Cluster_1	-3.81912	4	31.1	31.358	0	38.141	96	0.529565	1.21215	0.628563	-0.227064	-1.57506	-0.568153
LOC_Os07g44740.1	Q8H3I7	osa:4344071	chaperonin, putative	protein.folding	Mitochondria	26.858	27.5051	27.1656	25.7864	24.6299	25.6557	Cluster_1	-3.52804	4	45.9	10.643	0	16.272	26	0.540901	1.13283	0.822242	-0.439474	-1.49746	-0.55903
LOC_Os09g39210.1	B9G551	-	nuclear pore protein-like, putative	not assigned.unknown	Plasma membrane	26.163	26.6246	26.1715	24.997	22.6978	24.2208	Cluster_1	-5.09083	13	21.9	97.654	0	50.153	38	0.681365	0.990547	0.687058	-0.0996527	-1.63972	-0.6196
LOC_Os06g45590.1	Q655W2	osa:4341782	glyceraldehyde-3-phosphate dehydrogenase, putative	glycolysis.cytosolic branch.glyceraldehyde 3-phosphate dehydrogenase (GAP-DH)	Cytosol	25.4688	25.5665	25.5151	24.657	23.7395	24.1951	Cluster_1	-2.49597	4	46	43.494	0	54.204	20	0.784901	0.910258	0.844323	-0.2566	-1.43372	-0.849159
LOC_Os07g44650.1	Q8GS72	osa:4344058	LYR motif containing protein, putative	not assigned.unknown	Mitochondrial membrane	26.7506	26.8834	26.8869	25.0265	23.5352	24.6097	Cluster_1	-5.4637	4	41.2	14.964	0	64.346	23	0.794852	0.887861	0.890306	-0.412353	-1.45649	-0.704172
LOC_Os11g39220.2	Q2R1G8	osa:4350881	acyl-coenzyme A oxidase, putative;LOC_Os11g39220.1 LOC_Os11g39220.1	lipid metabolism.lipid degradation.beta-oxidation.acyl CoA DH	Peroxisome	25.2534	25.3947	25.1684	24.8306	24.4143	24.5788	Cluster_1	-1.58476	2	8.6	56.849	0	12.699	33	0.795439	1.15407	0.579808	-0.277671	-1.33459	-0.91706
LOC_Os07g42800.1	Q8L4D3	osa:4343930	heat shock DnaJ, putative	stress.abiotic.heat	ER	27.5289	27.7045	27.5338	27.1862	26.6189	26.8829	Cluster_1	-1.61671	2	14.6	41.413	0	10.742	37	0.674301	1.08789	0.685862	-0.132588	-1.4685	-0.846963
LOC_Os03g17450.1	Q8H8U7	osa:4332453	nucleotide binding protein, putative	not assigned.unknown	Mitochondria	25.7017	25.9715	25.736	24.8918	23.7998	24.278	Cluster_1	-2.78921	6	31.9	26.186	0	19.858	27	0.720524	1.0249	0.759195	-0.193286	-1.42545	-0.88588
LOC_Os03g61120.1	Q94GF1	osa:4334640	anthranilate synthase component I-1, chloroplast precursor, putative	amino acid metabolism.synthesis.aromatic aa.tryptophan.anthranilate synthase	Chloroplast	25.8221	25.9618	25.6735	24.9442	23.9494	24.3561	Cluster_1	-2.64369	5	15.3	63.865	0	12.653	8	0.842577	1.00979	0.664847	-0.207755	-1.39804	-0.911417
LOC_Os09g28690.1	Q67J02	osa:4347289	gibberellin receptor GID1L2, putative	not assigned.unknown	Plasma membrane	25.4389	26.1553	25.7079	24.3135	23.7234	24.3707	Cluster_1	-3.09828	8	36.8	37.49	0	26.59	19	0.513002	1.26719	0.796168	-0.671807	-1.29301	-0.611535
LOC_Os02g58070.1	Q6K7Q8	osa:4331220	oxidoreductase, putative	misc.oxidases - copper, flavone etc.	ER membrane	25.6725	26.2776	25.7527	23.9943	23.619	24.1318	Cluster_1	-3.96101	2	12.3	34.271	0	8.0949	14	0.682569	1.22282	0.75417	-0.815779	-1.15079	-0.692989
LOC_Os04g39420.1	A0A0P0WBF4	-	6-phosphofructokinase 2, putative	glycolysis.plastid branch.phosphofructokinase (PFK)	Cytosol	25.924	27.3549	25.824	24.2712	23.7537	24.3854	Cluster_1	-4.69398	4	24.4	29.443	0	20.988	35	0.496357	1.55363	0.422458	-0.724831	-1.10718	-0.640438
LOC_Os12g44390.1	Q2QLI0	-	RecF/RecN/SMC N terminal domain containing protein	cell.division	Nucleus	25.7809	25.8519	25.2668	23.9469	23.1702	24.6787	Cluster_1	-3.25183	13	24.4	65.674	0	123.91	36	0.936365	1.003	0.454177	-0.783824	-1.5123	-0.0974124
LOC_Os06g40040.1	Q69XJ9	osa:4341459	of unknown function domain containing protein;LOC_Os06g40040.2 LOC_Os06g40040.2	not assigned.unknown	Nucleus	26.9056	27.2046	26.4584	25.6379	24.8511	25.8899	Cluster_1	-2.63281	4	62.1	14.607	0	24.201	26	0.858257	1.20143	0.344906	-0.59689	-1.50001	-0.307695
LOC_Os07g36190.1	Q8GVZ0	osa:4343523	hydrolase, NUDIX family, domain containing protein	secondary metabolism.isoprenoids.mevalonate pathway.isopentenyl pyrophosphate:dimethyllallyl pyrophosphate isomerase	Cytosol	26.0379	26.8585	25.8168	24.5108	23.6512	24.7869	Cluster_1	-3.788	7	39.9	27.341	0	24.374	30	0.65044	1.35197	0.461414	-0.655017	-1.38982	-0.418983
LOC_Os08g33340.2	Q6ZKC1	osa:4345632	RAD23 DNA repair protein, putative;LOC_Os08g33340.1 LOC_Os08g33340.1	DNA.repair	Nucleus	25.1528	23.7685	23.1866	26.0559	25.9868	26.279	Cluster_2	4.2025	7	35.3	42.9	0	16.36	16	0.0622149	-0.998164	-1.44383	0.753926	0.700989	0.924863
LOC_Os01g08970.1	Q9LGR0	osa:4325652	SSRP1-like FACT complex subunit, putative;LOC_Os01g08970.2 LOC_Os01g08970.2	RNA.regulation of transcription.Nucleosome/chromatin assembly factor group	Nucleus	26.1282	23.7087	23.1642	27.1976	27.4126	27.4023	Cluster_2	8.02109	8	16.8	71.333	0	36.453	26	0.151957	-1.10448	-1.38721	0.707261	0.818884	0.813581
LOC_Os02g08100.1	A0A0P0VFD3	-	AMP-binding domain containing protein	secondary metabolism.phenylpropanoids.lignin biosynthesis.4CL	Cytosol	25.114	23.6774	23.9758	25.5438	26.0177	26.3009	Cluster_2	3.24536	7	20	59.64	0	26.804	25	0.00841867	-1.32899	-1.05118	0.408575	0.849742	1.11343
LOC_Os10g42940.1	Q336M3	osa:4349518	miro, putative;LOC_Os10g42940.3 LOC_Os10g42940.3	protein.targeting.secretory pathway.unspecified	Golgi	25.208	24.5919	24.4814	25.5247	25.5854	25.8048	Cluster_2	1.83765	3	42.2	21.678	0	16.096	30	0.0157146	-1.10678	-1.30828	0.592762	0.703345	1.10324
LOC_Os07g01020.1	Q69LA6	osa:4342162	SOR/SNZ family protein, putative;LOC_Os10g01080.1 LOC_Os10g01080.1	Co-factor and vitamine metabolism	Chloroplast	27.8074	27.4764	27.2976	28.0974	28.1567	28.3301	Cluster_2	1.58842	3	42.1	33.736	0	48.06	158	-0.131251	-0.942956	-1.38126	0.579774	0.725179	1.15052
LOC_Os04g39100.1	Q7X8H7	osa:4336088	peroxidase precursor, putative	misc.peroxidases	Extracellular	24.8458	23.9632	22.5588	26.1665	25.7497	26.1023	Cluster_2	4.64892	5	19.7	35.563	0	20.084	11	-0.0364606	-0.656443	-1.64295	0.891247	0.598444	0.846167
LOC_Os04g58830.1	Q7XPU3	osa:4337459	ribosome biogenesis regulatory protein, putative	protein.synthesis.ribosomal RNA	Nucleus	24.171	23.9209	23.3559	25.0508	24.6943	25.1956	Cluster_2	2.24124	5	27.9	36.85	0	15.725	8	-0.320164	-0.672763	-1.46942	0.920232	0.417643	1.12447
LOC_Os05g48310.2	Q6I608	osa:4339572	60S ribosomal L35a-3, putative;LOC_Os05g48310.1 LOC_Os05g48310.1	protein.synthesis.ribosomal protein.eukaryotic.60S subunit.L35A	Cytosol	28.0728	27.9918	27.7796	28.706	28.4612	28.5914	Cluster_2	1.55631	2	37.8	12.661	0	59.526	48	-0.524458	-0.742821	-1.3156	1.18436	0.5236	0.87492
LOC_Os08g35740.1	Q6Z965	osa:4345762	12-oxophytodienoate reductase, putative;LOC_Os08g35740.2 LOC_Os08g35740.2	hormone metabolism.jasmonate.synthesis-degradation.12-Oxo-PDA-reductase	Peroxisome	27.6174	27.5622	27.0864	27.965	28.1254	28.0562	Cluster_2	1.54422	18	67	43.677	0	104.92	122	-0.300177	-0.440581	-1.65088	0.583941	0.991891	0.815806
LOC_Os06g49770.2	Q0D9K5	-	LTPL86 - Protease inhibitor/seed storage/LTP family precursor;LOC_Os06g49770.1 LOC_Os06g49770.1	not assigned.unknown	Chloroplast	24.98	24.9682	23.2517	26.9972	26.5724	26.678	Cluster_2	5.09548	2	18.6	15.662	0	6.4022	24	-0.413181	-0.421393	-1.6142	0.98861	0.693376	0.766784
LOC_Os01g05080.1	Q9ARP1	osa:4325465	thylakoid lumenal protein, putative;LOC_Os01g05080.2 LOC_Os01g05080.2	not assigned.unknown	Nucleus	23.4282	23.5001	22.6005	24.4397	24.3857	24.5727	Cluster_2	2.44487	2	18.2	20.574	0	13.152	16	-0.506116	-0.413505	-1.57233	0.796715	0.727241	0.967993
LOC_Os03g34040.1	Q850W6	osa:4333233	ribosomal protein, putative;LOC_Os03g34040.2 LOC_Os03g34040.2	protein.synthesis.ribosomal protein.prokaryotic.chloroplast.30S subunit.S5	Mitochondria	23.4746	24.2905	22.5501	25.1723	25.2406	25.2053	Cluster_2	3.405	4	13.2	34.885	0	12.529	17	-0.760814	-0.0285033	-1.5907	0.76305	0.824321	0.792643
LOC_Os01g22990.2	A2ZSM9	osa:4326841	acidic leucine-rich nuclear phospho32-related 1, putative;LOC_Os01g22990.1 LOC_Os01g22990.1	not assigned.unknown	Nucleus	22.6102	23.1827	23.6747	25.1483	25.4394	24.4529	Cluster_2	3.62425	1	9.4	14.823	0	3.9374	7	-1.31804	-0.806247	-0.366469	0.95072	1.21089	0.329145
LOC_Os01g09320.1	P43279	osa:4326769	NADP-dependent malic enzyme, chloroplast precursor, putative	TCA / org. transformation.other organic acid transformaitons.malic	Chloroplast	24.8494	25.2779	25.3234	26.1736	25.9995	25.6231	Cluster_2	1.7193	4	16.6	69.865	0	14.653	18	-1.405	-0.534744	-0.442223	1.28452	0.931007	0.166432
LOC_Os12g42870.1	Q2QLY6	-	Mur ligase family protein, putative;LOC_Os12g42870.3 LOC_Os12g42870.3	not assigned.unknown	Plasma membrane	23.1291	22.4232	23.1172	26.4199	26.5137	24.133	Cluster_2	6.95975	2	6.7	54.342	0.0026799	1.8917	9	-0.654453	-1.05268	-0.661192	1.20181	1.25469	-0.0881739
LOC_Os07g41740.1	Q6YTY3	osa:4343868	PHD finger protein, putative	RNA.regulation of transcription.Alfin-like	Nucleus	25.471	25.2664	25.4579	26.4023	26.1811	25.7873	Cluster_2	1.65306	4	15.8	30.415	0	22.99	52	-0.645603	-1.10102	-0.674666	1.42753	0.93514	0.0586244
LOC_Os02g54110.1	B9F3K8	-	Uncharacterized protein	RNA.regulation of transcription.unclassified	Nucleus	21.4193	20.8341	20.7694	23.7277	23.8891	22.0014	Cluster_2	4.58988	2	3.5	140.54	0	7.1152	25	-0.493709	-0.913919	-0.960448	1.16392	1.27988	-0.0757285
LOC_Os06g35590.1	Q5Z7I1	osa:4341257	reticuline oxidase-like precursor, putative	misc.nitrilases, *nitrile lyases, berberine bridge enzymes, reticuline oxidases, troponine reductases	Mitochondria	24.7433	24.6853	24.9004	25.9403	25.8035	25.2977	Cluster_2	1.87147	12	29.8	58.422	0	34.376	32	-0.891606	-0.998232	-0.60279	1.30836	1.05698	0.127286
LOC_Os10g35290.1	Q337H6	-	DNA-directed RNA polymerase I subunit RPA2, putative	RNA.transcription	Nucleus	22.1219	22.8554	22.3864	25.4588	25.1391	23.7808	Cluster_2	5.05726	4	4.3	116.71	0	11.711	14	-1.05849	-0.541564	-0.872077	1.29336	1.06807	0.110702
LOC_Os03g07300.1	Q9ZTP5	osa:4331761	ribulose-phosphate 3-epimerase, chloroplast precursor, putative	PS.calvin cycle.RPE	Chloroplast membrane	23.5336	24.0447	23.9362	25.9878	26.0255	24.6839	Cluster_2	3.31169	2	11.3	29.034	0	7.4396	7	-1.0858	-0.610842	-0.711693	1.19502	1.23006	-0.0167385
LOC_Os07g08340.1	A3BH68	osa:4342564	pyruvate kinase, putative;LOC_Os07g08340.2 LOC_Os07g08340.2	glycolysis.plastid branch.pyruvate kinase (PK)	Chloroplast	26.4461	26.6767	26.6258	27.6446	27.5176	27.1222	Cluster_2	1.79662	13	33.7	62.864	0	51.169	88	-1.119	-0.657716	-0.759575	1.27843	1.0244	0.233462
LOC_Os03g61050.1	Q10BA5	osa:4334634	FG-GAP repeat-containing protein, putative	development.unspecified	Plasma membrane	23.5991	23.6906	23.4301	25.257	25.1484	24.4973	Cluster_2	2.62859	4	7.5	94.842	0	31.564	8	-0.827748	-0.714891	-1.03616	1.21653	1.08256	0.279709
LOC_Os01g05070.2	Q9FU73	osa:4325464	Uncharacterized protein;LOC_Os01g05070.1 LOC_Os01g05070.1	not assigned.unknown	Chloroplast membrane	23.1679	23.2747	23.2458	24.5811	24.3122	24.0982	Cluster_2	2.14512	4	24.7	28.183	0	14.205	26	-0.98221	-0.810852	-0.857238	1.28558	0.854082	0.510635
LOC_Os02g40490.1	B9F141	-	conserved hypothetical protein	protein.synthesis.ribosomal protein.eukaryotic.60S subunit.unknown	Mitochondria	22.8204	23.2534	22.5736	24.9552	24.6194	24.2072	Cluster_2	3.27491	2	19.6	16.325	0	6.5197	6	-0.926086	-0.489158	-1.17506	1.22793	0.889137	0.473239
LOC_Os01g57073.1	Q5ZCF2	osa:4326432	insulin-degrading enzyme, putative	protein.degradation.metalloprotease	Mitochondria	25.7409	25.8127	25.8217	27.0205	26.6141	26.2861	Cluster_2	1.80059	18	26.9	111.64	0	55.628	47	-0.912888	-0.774864	-0.757519	1.54569	0.764918	0.134663
LOC_Os08g05820.1	Q84ZL7	osa:9269930	monocopper oxidase, putative	misc.oxidases - copper, flavone etc.	Extracellular	25.9018	26.108	25.8967	26.6879	26.8326	26.2878	Cluster_2	1.5518	8	23.8	66.228	0	21.091	50	-0.965372	-0.446962	-0.978237	1.01093	1.37453	0.0051139
LOC_Os08g39820.1	Q6YVT3	osa:4345991	pre-rRNA-processing TSR2, putative	not assigned.unknown	Nucleus	22.4669	22.7332	22.5192	24.1384	24.5083	23.5912	Cluster_2	2.84067	2	22.7	21.306	0	7.5526	15	-0.976852	-0.674208	-0.917482	0.923378	1.34389	0.301276
LOC_Os07g44970.1	Q8LIB1	osa:4344088	XPA-binding 2, putative	DNA.repair	Cytosol	25.1361	25.1781	24.9278	26.2109	26.7031	25.7882	Cluster_2	2.22433	14	19.3	107.06	0	43.543	37	-0.744615	-0.684524	-1.04206	0.790615	1.49368	0.186907
LOC_Os03g56970.1	A3ANB5	osa:9266759	actin, putative	cell.organisation	Nucleus	25.3762	25.374	25.338	25.9949	26.3678	25.779	Cluster_2	1.60713	7	22.9	44.331	0	19.433	27	-0.783211	-0.78834	-0.874202	0.69062	1.57888	0.176258
LOC_Os03g57690.1	Q10C90	osa:4334382	aldehyde oxidase, putative	hormone metabolism.abscisic acid.synthesis-degradation	Plasma membrane	24.1075	24.1462	24.1883	25.4917	25.7816	24.9074	Cluster_2	2.37223	1	11.9	145.06	0	27.963	33	-0.897258	-0.844923	-0.787918	0.97621	1.36853	0.185359
LOC_Os02g58020.1	B9F4M2	osa:9266599	ABC transporter, ATP-binding protein, putative;LOC_Os02g58020.2 LOC_Os02g58020.2	transport.ABC transporters and multidrug resistance systems	Cytosol	25.4515	25.4348	24.8847	26.9233	27.6763	26.5544	Cluster_2	3.46854	11	20.4	80.498	0	57.056	37	-0.658626	-0.674278	-1.18984	0.720921	1.42666	0.375159
LOC_Os07g06410.5	B9FVK5	-	deoxyribonuclease tatD, putative;LOC_Os07g06410.1 LOC_Os07g06410.1	not assigned.unknown	Cytosol	23.2277	23.4064	22.6901	24.472	25.6958	24.2085	Cluster_2	3.21328	2	11	24.279	0	6.7719	4	-0.671228	-0.505118	-1.17072	0.484915	1.622	0.240152
LOC_Os05g01230.1	Q9FW25	osa:4337533	zinc finger, C3HC4 type domain containing protein	RNA.regulation of transcription.C2H2 zinc finger family	Nucleus	22.8493	23.4118	22.9872	24.7486	24.115	24.0886	Cluster_2	2.3532	4	6.6	85.773	0	12.377	7	-1.14979	-0.389651	-0.963394	1.417	0.560732	0.525103
LOC_Os08g04180.1	Q6YYB9	osa:4344612	tryptophan synthase beta chain 1, putative	amino acid metabolism.synthesis.aromatic aa.tryptophan.tryptophan synthase	Cytosol	26.6857	26.9789	26.8689	27.7725	27.3436	27.3178	Cluster_2	1.55127	10	33.3	49.999	0	37.302	68	-1.20697	-0.462694	-0.741863	1.55134	0.462847	0.397337
LOC_Os07g47630.8	Q0D3Q1	-	RNA recognition motif containing protein;LOC_Os07g47630.7 LOC_Os07g47630.7	RNA.processing.splicing	Nucleus	27.6944	27.9762	27.4184	28.6044	28.3033	28.2922	Cluster_2	1.6286	7	39.4	27.9	0	31.456	69	-0.806922	-0.164019	-1.43651	1.26877	0.582107	0.556578
LOC_Os01g01960.1	Q0JRB9	-	transcriptional repressor, putative	RNA.regulation of transcription.unclassified	Nucleus	24.863	25.1988	24.546	26.209	25.6904	25.9288	Cluster_2	2.10446	9	10.9	149.43	0	42.398	36	-0.842638	-0.321488	-1.33453	1.24606	0.441292	0.811305
LOC_Os07g09720.1	Q6ZDQ1	osa:4342646	phosphoacetylglucosamine mutase, putative	cell wall.precursor synthesis	Chloroplast	25.5376	26.0446	25.0701	27.112	26.4687	26.547	Cluster_2	2.23216	6	12.8	60.344	0	36.07	22	-0.801052	-0.115473	-1.43321	1.32784	0.458014	0.563879
LOC_Os11g38650.1	Q2R1N0	osa:9266321	UDP-glucoronosyl/UDP-glucosyl transferase, putative	misc.UDP glucosyl and glucoronyl transferases	Chloroplast	26.407	25.9483	25.8421	27.0351	26.8817	26.6889	Cluster_2	1.7444	13	40	52.534	0	178	79	-0.12244	-1.05602	-1.27222	1.15583	0.843658	0.451197
LOC_Os07g10660.1	Q6ZIW7	osa:4342695	ribosomal protein, putative	protein.synthesis.ribosomal protein.eukaryotic.40S subunit.S2	Nucleus	24.1367	23.0724	23.0452	26.2786	26.105	25.3287	Cluster_2	5.60208	2	30.1	30.109	0	5.8973	11	-0.360878	-1.09336	-1.11206	1.1132	0.993675	0.459417
LOC_Os01g10690.1	Q5QNL2	osa:4327080	POLD3 - Putative DNA polymerase delta complex subunit	not assigned.unknown	Nucleus	24.2179	23.3729	23.4509	26.2271	25.8703	24.9209	Cluster_2	3.97851	1	4.9	55.279	0	5.9933	17	-0.379676	-1.0789	-1.0144	1.28309	0.987747	0.202138
LOC_Os01g65460.2	B7ETJ0	osa:4324777	beta-galactosidase precursor, putative;LOC_Os01g65460.1 LOC_Os01g65460.1	misc.gluco-, galacto- and mannosidases.beta-galactosidase	Plasma membrane	26.3657	25.8198	26.0664	27.2042	26.9455	26.7277	Cluster_2	1.83422	12	19.9	102.51	0	53.709	70	-0.293295	-1.3205	-0.856349	1.2846	0.797687	0.387854
LOC_Os08g43360.2	B9FYF5	-	RNA recognition motif containing protein, putative;LOC_Os08g43360.3 LOC_Os08g43360.3	RNA.RNA binding	Mitochondria	26.8457	26.513	26.7474	27.3546	27.3231	27.2877	Cluster_2	1.53663	4	34.7	28.669	0	31.815	30	-0.465846	-1.39793	-0.74116	0.960119	0.872005	0.772812
LOC_Os07g36200.1	Q7XIJ5	-	eukaryotic translation initiation factor-related, putative	protein.synthesis.initiation	Nucleus	23.9984	23.1005	23.8077	24.7714	24.7578	24.8533	Cluster_2	2.23252	4	14.8	58.245	0	9.7088	10	-0.308186	-1.58655	-0.579728	0.792408	0.773024	0.909028
LOC_Os01g16450.1	Q9LDL0	osa:4326273	peroxidase precursor, putative	misc.peroxidases	Extracellular	23.9355	22.5283	23.6364	26.456	25.8998	25.6946	Cluster_2	6.27681	6	35.8	33.928	0	30.105	18	-0.48931	-1.3998	-0.682818	1.14149	0.781603	0.64884
LOC_Os07g34260.1	Q6Z4M0	osa:4343432	chalcone and stilbene synthases, putative	secondary metabolism.flavonoids.chalcones	Cytosol	24.2412	23.0033	24.5058	27.386	27.385	27.2809	Cluster_2	10.8066	6	23.6	42.387	0	31.638	23	-0.714711	-1.35003	-0.578875	0.899353	0.898846	0.845423
LOC_Os03g57290.1	Q10CD7	osa:4334354	cullin, putative	protein.degradation.ubiquitin.E3.SCF.cullin	Nucleus	23.7221	22.2774	22.9766	25.7488	25.9341	25.4175	Cluster_2	6.53451	6	7.7	94.702	0	20.561	21	-0.399751	-1.32533	-0.877404	0.898677	1.01738	0.686424
LOC_Os02g18690.1	Q0E1Z0	osa:4329048	BURP domain containing protein	stress.abiotic.drought/salt	Chloroplast	24.3879	23.4989	24.0315	25.0932	25.1443	24.8088	Cluster_2	2.06006	4	12.5	50.346	0	25.591	11	-0.163988	-1.53695	-0.714406	0.92522	1.00416	0.485957
LOC_Os03g54790.1	Q9FNU2	-	ABC transporter, ATP-binding protein, putative	transport.ABC transporters and multidrug resistance systems	Vacuolar membrane	23.8528	22.5922	23.1963	24.7158	24.8311	24.3632	Cluster_2	2.68132	7	19.8	69.199	0	22.271	17	-0.0815124	-1.49957	-0.820028	0.889315	1.0191	0.492694
LOC_Os08g41400.1	Q84QV5	osa:4346091	Uncharacterized protein	not assigned.unknown	Nucleus	26.312	25.3944	26.3113	27.3562	27.0371	27.0093	Cluster_2	2.18598	11	18.2	113.46	0	100.56	45	-0.361655	-1.64796	-0.362674	1.1019	0.654617	0.615773
LOC_Os02g28810.2	P49199	osa:4329381	ribosomal protein, putative;LOC_Os02g28810.1 LOC_Os02g28810.1	not assigned.unknown	Nucleus	28.3774	27.8941	28.2666	29.1662	28.8564	28.6939	Cluster_2	1.65422	1	42.7	24.644	0	19.985	32	-0.362825	-1.42555	-0.606457	1.37144	0.690396	0.332991
LOC_Os08g34970.1	Q6ZLF0	osa:4345726	conserved oligomeric Golgi complex component 3, putative	protein.targeting.secretory pathway.golgi	Golgi membrane	23.9053	22.6821	23.5907	25.4839	25.0023	24.6178	Cluster_2	3.12095	9	12.9	87.311	0	12.101	16	-0.301581	-1.49788	-0.609269	1.24223	0.771249	0.39526
LOC_Os01g46380.1	A2ZW27	osa:4325375	ketol-acid reductoisomerase, chloroplast precursor, putative	amino acid metabolism.synthesis.branched chain group.common	Chloroplast	28.4798	28.5856	28.1853	28.7914	29.0898	29.1589	Cluster_2	1.51199	9	41.3	62.816	0	83.808	194	-0.630833	-0.347102	-1.42006	0.204287	1.00435	1.18935
LOC_Os05g03120.3	A0A0P0WHB1	-	retrotransposon protein, putative, unclassified;LOC_Os05g03120.2 LOC_Os05g03120.2	cell.organisation	Nucleus	22.9331	23.3141	22.6029	23.8315	24.5692	24.7621	Cluster_2	2.70868	5	9.8	66.049	0	29.182	10	-0.839991	-0.405004	-1.21697	0.185722	1.02804	1.24821
LOC_Os12g44020.2	Q2QLL9	osa:4352897	Ser/Thr phosphatase family protein, putative;LOC_Os12g44020.1 LOC_Os12g44020.1	misc.acid and other phosphatases	Extracellular	23.4775	23.3562	23.3719	24.2807	24.6089	24.5329	Cluster_2	2.10272	5	15.2	51.267	0	14.963	23	-0.769075	-0.971698	-0.945585	0.572304	1.12049	0.993564
LOC_Os12g36830.1	Q75T45	osa:4352487	pathogenesis-related Bet v I family protein, putative	not assigned.unknown	Nucleus	24.1185	23.6387	23.5039	25.897	27.3804	26.016	Cluster_2	6.39696	6	42.5	16.9	0	21.585	30	-0.620412	-0.9261	-1.01196	0.512557	1.45757	0.588345
LOC_Os06g51220.4	Q5Z7N3	osa:4342129	HMG1/2, putative;LOC_Os06g51220.3 LOC_Os06g51220.3	not assigned.unknown	Nucleus	29.0102	28.786	28.7576	29.6816	30.0342	29.805	Cluster_2	1.9848	3	17.2	17.1	0	22.223	109	-0.598943	-0.999169	-1.04973	0.59946	1.22877	0.819614
LOC_Os03g13540.1	Q10PD0	osa:4332195	Ser/Thr phosphatase family protein, putative	misc.acid and other phosphatases	Extracellular	25.8194	25.6989	25.72	26.5087	26.887	26.7784	Cluster_2	1.9706	5	17.4	38.284	0	16.16	57	-0.754353	-0.972762	-0.934622	0.495531	1.18157	0.984639
LOC_Os01g67054.1	Q8LJ85	-	calreticulin precursor protein, putative;LOC_Os01g67054.3 LOC_Os01g67054.3	signaling.calcium	ER membrane	26.4149	26.4259	26.3866	27.4007	28.2746	27.6929	Cluster_2	2.60312	6	30.8	52.043	0	90.869	30	-0.848261	-0.834622	-0.883422	0.373671	1.45685	0.735781
LOC_Os02g48620.2	Q6ZGV8	-	tetratricopeptide repeat, putative;LOC_Os02g48620.1 LOC_Os02g48620.1	not assigned.unknown	Cytosol	27.2068	26.9427	26.9285	27.8738	28.2174	27.9979	Cluster_2	2.00515	29	31.3	153.63	0	146.42	167	-0.563943	-1.02776	-1.05264	0.607611	1.21109	0.82564
LOC_Os11g07500.2	Q53PH9	osa:4349924	DSHCT domain containing protein;LOC_Os11g07500.1 LOC_Os11g07500.1	RNA.processing	Nucleus	24.9724	24.679	24.8209	25.456	25.9624	25.9212	Cluster_2	1.93961	9	17.8	109.1	0	29.09	35	-0.587873	-1.11123	-0.858148	0.274725	1.17801	1.10452
LOC_Os06g47600.1	Q654Y4	osa:4341906	thaumatin family domain containing protein	stress.biotic	Extracellular	24.0202	23.3804	22.4698	25.6016	26.6576	27.1954	Cluster_2	9.15621	5	27.9	25.634	0	13.487	18	-0.45917	-0.79789	-1.28001	0.378066	0.937121	1.22188
LOC_Os05g39960.2	Q0DHB9	osa:4339104	40S ribosomal S26, putative;LOC_Os05g39960.1 LOC_Os05g39960.1	protein.synthesis.ribosomal protein.eukaryotic.40S subunit.S26	Cytosol	29.7054	29.4764	29.5523	30.0387	30.2291	30.2705	Cluster_2	1.51716	2	41	14.918	0	117.95	164	-0.500241	-1.16106	-0.942154	0.461572	1.0111	1.13079
LOC_Os05g50480.1	Q6L5E0	-	of unknown function DUF1296 domain containing protein	protein.postranslational modification	Nucleus	22.9601	22.2042	22.0456	23.7312	25.0455	24.8316	Cluster_2	4.38555	7	13.5	90.86	0	38.615	15	-0.395637	-0.982485	-1.10561	0.203014	1.22339	1.05732
LOC_Os12g16350.12	Q2QUG2	-	enoyl-CoA hydratase/isomerase family protein, putative;LOC_Os12g16350.9 LOC_Os12g16350.9	amino acid metabolism.degradation.aromatic aa.tryptophan	Plasma membrane	26.5189	26.433	26.3131	27.2976	27.9694	27.8701	Cluster_2	2.44649	9	42.2	38.698	0	35.448	46	-0.734625	-0.849816	-1.01051	0.309074	1.20945	1.07643
LOC_Os10g20630.1	Q339K4	osa:4348376	vacuolar-sorting receptor precursor, putative	protein.targeting.secretory pathway.vacuole	Golgi membrane	25.8724	25.8111	25.6749	26.3309	26.7542	26.8163	Cluster_2	1.79957	10	26.1	70.027	0	35.721	40	-0.678386	-0.801718	-1.07538	0.243017	1.09381	1.21866
LOC_Os03g11220.1	Q10Q42	osa:4332024	keratin, type I cytoskeletal 9, putative	not assigned.unknown	Nucleus	22.6364	22.4392	22.2391	23.6184	24.4367	24.4494	Cluster_2	3.31707	6	25.1	40.866	0	12.492	20	-0.66539	-0.862157	-1.06183	0.314529	1.13108	1.14377
LOC_Os09g39670.1	Q0IZG6	osa:4347912	oxidoreductase, short chain dehydrogenase/reductase family domain containing family	misc.short chain dehydrogenase/reductase (SDR)	Mitochondria	24.4524	24.4169	24.3365	25.4115	26.0864	26.0814	Cluster_2	2.74694	6	29.7	33.972	0	24.559	32	-0.811292	-0.853744	-0.949961	0.335581	1.14267	1.13675
LOC_Os09g36900.1	Q651E0	osa:4347727	WD domain, G-beta repeat domain containing protein	development.unspecified	Nucleus	25.6528	24.8989	25.0301	26.229	26.6363	26.4198	Cluster_2	2.3529	10	40.7	44.741	0	34.76	33	-0.215746	-1.243	-1.06419	0.569359	1.1243	0.829277
LOC_Os07g45070.1	B9FUI2	-	FAT domain-containing protein, putative	signaling.phosphinositides	Plasma membraneNucleus	25.5728	25.2803	25.2326	26.0025	26.2073	25.923	Cluster_2	1.60477	19	17	181.24	0	88.031	114	-0.323916	-1.05088	-1.16933	0.744217	1.25329	0.546625
LOC_Os04g48490.1	Q7XTY1	osa:4336730	fasciclin-like arabinogalactan protein, putative	cell wall.cell wall proteins.AGPs.AGP	Plasma membrane	31.5345	31.1613	31.3332	31.8469	32.2221	31.9511	Cluster_2	1.58414	12	28.5	44.535	0	60.89	290	-0.349773	-1.27947	-0.85105	0.428622	1.36344	0.68823
LOC_Os02g06340.1	Q6ET46	osa:4328363	EH domain-containing 1, putative	signaling.calcium	Plasma membrane	25.2037	24.9577	24.8158	25.5997	25.8712	25.6204	Cluster_2	1.62983	5	21.2	60.497	0	22.523	31	-0.338596	-0.929115	-1.26982	0.611895	1.26383	0.661802
LOC_Os03g53530.1	Q94GP6	osa:4334092	WD domain, G-beta repeat domain containing protein	not assigned.unknown	Nucleus	23.8951	22.8741	23.0181	24.7239	25.1298	24.9597	Cluster_2	3.19402	2	11.7	46.9	0	19.236	13	-0.207026	-1.23796	-1.09251	0.629861	1.03973	0.867902
LOC_Os12g36850.1	Q2QNT0	osa:4352488	pathogenesis-related Bet v I family protein, putative	not assigned.unknown	Cytosol	23.6061	22.5539	22.8969	24.4637	27.2593	27.6271	Cluster_2	10.7856	2	15.2	16.981	0	5.4158	5	-0.512698	-0.99077	-0.834918	-0.123044	1.14714	1.31429
LOC_Os11g01620.1	Q2RBL3	osa:4349565	inactive receptor kinase At2g26730 precursor, putative;LOC_Os11g01620.2 LOC_Os11g01620.2	signaling.receptor kinases.leucine rich repeat III	Plasma membrane	26.6915	26.4271	26.6344	27.1625	28.0789	28.1132	Cluster_2	2.29824	3	35.6	84.438	0	91.288	107	-0.660987	-1.0155	-0.737611	-0.0296026	1.19887	1.24484
LOC_Os04g58564.1	Q7XPW7	osa:9266719	GA18008-PA, putative;LOC_Os04g58564.3 LOC_Os04g58564.3	not assigned.unknown	Mitochondrial membrane	27.0792	26.9232	27.0984	27.4077	27.7771	27.8642	Cluster_2	1.56851	2	37.5	27.65	0	69.252	67	-0.711927	-1.10978	-0.662941	0.126052	1.06816	1.29043
LOC_Os06g12530.1	Q67X37	osa:4340572	CS domain containing protein, putative	cell.organisation	Nucleus	24.9015	24.4355	24.5921	25.8751	27.4196	27.2651	Cluster_2	4.62757	11	51.9	34.269	0	38.121	31	-0.635011	-0.984583	-0.867143	0.0952406	1.25372	1.13778
LOC_Os07g05400.1	O23877	osa:4342399	ferredoxin--NADP reductase, chloroplast precursor, putative	OPP.electron transfer	Chloroplast membrane	27.9079	28.0593	28.2133	28.5739	29.1754	29.0517	Cluster_2	1.8321	8	51.1	41.814	0	44.385	121	-1.1159	-0.829207	-0.53732	0.145873	1.2854	1.05116
LOC_Os06g09679.2	Q69Y99	osa:4340394	chaperonin, putative;LOC_Os06g09679.1 LOC_Os06g09679.1	protein.folding	Chloroplast	27.7305	27.8219	27.8086	28.1474	28.6099	28.574	Cluster_2	1.57659	12	47.6	26.319	0	107.48	197	-0.971856	-0.741004	-0.774628	0.0809527	1.24855	1.15799
LOC_Os06g14412.1	B9FSK5	-	Uncharacterized protein	not assigned.unknown	Nucleus	22.9478	22.9982	23.1779	23.966	25.1944	24.8581	Cluster_2	3.09843	9	5.1	293.77	0	29.366	22	-0.925308	-0.874043	-0.691116	0.110811	1.36093	1.01872
LOC_Os02g15900.1	Q6K241	osa:4328932	50S ribosomal L21, chloroplast precursor, putative	protein.synthesis.ribosomal protein.prokaryotic.chloroplast.50S subunit.L21	Chloroplast	22.8355	23.3461	23.2838	24.1223	25.6937	25.7311	Cluster_2	4.07632	3	18.7	23.353	0	7.0518	19	-1.05362	-0.650114	-0.699376	-0.0366939	1.2051	1.23471
LOC_Os04g51090.1	Q7XPT5	-	tRNA-splicing endonuclease positive effector-related, putative	not assigned.unknown	Plasma membrane	23.9488	23.9714	24.059	24.3437	24.7331	24.7899	Cluster_2	1.54672	6	3.5	296.48	0	17.555	17	-0.946634	-0.886939	-0.656013	0.0951905	1.12221	1.27219
LOC_Os01g52250.4	Q6UBQ7	-	starch synthase, putative;LOC_Os01g52250.3 LOC_Os01g52250.3	major CHO metabolism.synthesis.starch.starch synthase	Chloroplast	23.3805	23.6796	23.3431	24.4342	25.7798	25.7321	Cluster_2	3.59899	6	6.9	109.57	0	16.638	14	-0.896811	-0.631563	-0.930012	0.0378034	1.23146	1.18912
LOC_Os07g43316.2	B9FUB8	osa:4343967	SAP domain-containing protein, putative;LOC_Os07g43316.1 LOC_Os07g43316.1	RNA.regulation of transcription.putative transcription regulator	Nucleus	22.8922	23.5369	22.8889	24.0723	25.7304	25.4771	Cluster_2	3.96483	6	15.1	67.543	0	18.566	29	-0.966844	-0.450623	-0.969466	-0.0219023	1.30582	1.10302
LOC_Os05g05830.1	Q5WN02	osa:4337829	bifunctional folD, putative;LOC_Os05g05830.2 LOC_Os05g05830.2	not assigned.unknown	Cytosol	25.9991	26.2072	26.3274	26.5561	27.0165	26.7192	Cluster_2	1.50114	9	45.5	30.733	0	33.729	89	-1.28001	-0.715463	-0.389428	0.231099	1.48014	0.673658
LOC_Os07g22220.1	Q0D730	osa:4342987	F-box-like/WD repeat-containing TBL1XR1-A, putative	stress.abiotic.cold	Nucleus	22.8014	23.037	23.0251	23.5049	24.0414	23.7294	Cluster_2	1.74601	4	8.6	62.141	0	8.0924	10	-1.1574	-0.666289	-0.690984	0.309351	1.42794	0.777385
LOC_Os04g53380.1	Q7XPP8	-	Uncharacterized protein	not assigned.unknown	Plasma membrane	22.171	22.7609	22.331	23.205	23.7053	23.2957	Cluster_2	1.97387	1	0.7	293.47	0.00089827	3.0525	10	-1.24392	-0.252939	-0.975115	0.493129	1.33348	0.645358
LOC_Os07g46280.1	A3BMZ5	osa:4344146	Os7bglu26 - beta-mannosidase/glucosidase/exoglucanase;LOC_Os07g46280.2 LOC_Os07g46280.2	misc.gluco-, galacto- and mannosidases	Lysosome	26.1615	26.7138	26.3316	27.0237	27.4647	27.3877	Cluster_2	1.85285	9	20.3	60.837	0	30.407	113	-1.2696	-0.246862	-0.954607	0.32682	1.14343	1.00082
LOC_Os08g23120.1	Q6Z0P6	osa:4345254	RNA recognition motif containing protein, putative	RNA.RNA binding	Nucleus	22.4893	23.2886	22.425	24.0186	25.4072	24.8734	Cluster_2	4.09001	2	10.3	36.738	0	9.881	17	-1.02028	-0.373567	-1.07231	0.217026	1.34049	0.908633
LOC_Os06g44890.1	Q67U26	osa:4341731	villin protein, putative	cell.organisation	Cytoskeleton	24.5374	24.6078	25.0639	26.7317	25.8435	26.3715	Cluster_2	2.98804	11	12.7	113.76	0	50.508	61	-1.06559	-0.989681	-0.498073	1.29969	0.342255	0.911395
LOC_Os02g48630.1	Q6ZGV7	osa:4330530	Uncharacterized protein	not assigned.unknown	Cytosol	25.0827	25.2137	25.409	26.4239	25.6755	25.9808	Cluster_2	1.73097	5	20.9	39.303	0	11.387	39	-1.0849	-0.825499	-0.439107	1.569	0.0882721	0.692233
LOC_Os01g34560.1	Q8LQT7	osa:4323946	3-ketoacyl-CoA synthase, putative	lipid metabolism.FA synthesis and FA elongation.beta ketoacyl CoA synthase	Plasma membrane	23.3342	23.1943	23.5781	24.4952	23.7735	24.2517	Cluster_2	1.74671	2	7.9	52.281	0	12.284	12	-0.851714	-1.12438	-0.376301	1.41115	0.00454647	0.936691
LOC_Os02g43760.1	Q6H7H9	-	ubiquitin carboxyl-terminal hydrolase, family 1, putative	protein.degradation	Nucleus	22.7489	23.2169	23.9166	25.7903	24.5989	25.5199	Cluster_2	4.02464	3	24.5	24.839	0	9.9819	17	-1.26326	-0.881735	-0.311354	1.21602	0.244768	0.99557
LOC_Os01g37960.1	Q8S9S4	osa:4324686	hydrolase, putative	hormone metabolism.auxin.synthesis-degradation	ER	25.0242	25.6386	26.1046	27.155	26.4439	27.1159	Cluster_2	2.48942	11	41.6	47.134	0	68.676	76	-1.46078	-0.726775	-0.170128	1.08459	0.235148	1.03795
LOC_Os08g40790.4	Q6ZBK6	-	DNA repair ATPase-related, putative;LOC_Os08g40790.3 LOC_Os08g40790.3	DNA.repair	Plasma membrane	23.1559	23.6621	23.8432	25.0281	24.3121	25.3534	Cluster_2	2.53878	4	14.8	43.173	0	15.005	8	-1.27305	-0.670761	-0.455296	0.95469	0.102717	1.3417
LOC_Os07g20580.1	Q6YS30	osa:4342981	DEAD-box ATP-dependent RNA helicase, putative	RNA.processing.RNA helicase	Nucleus	22.9015	23.0717	24.0757	24.9021	25.1247	24.6696	Cluster_2	2.92647	5	16	55.622	0	13.323	12	-1.2876	-1.1084	-0.0510959	0.819125	1.0536	0.574368
LOC_Os03g05310.1	Q10RT5	osa:4331611	pheophorbide a oxygenase, chloroplast precursor, putative	cell.cell death.plants	Chloroplast	23.1495	22.7119	24.3245	25.3849	25.6215	25.5735	Cluster_2	4.38133	3	5.8	72.76	0	15.707	10	-1.02187	-1.36276	-0.106347	0.719868	0.904255	0.866862
LOC_Os06g02370.1	Q9LWT7	osa:9267527	Uncharacterized protein;LOC_Os06g02370.3 LOC_Os06g02370.3	not assigned.unknown	Plasma membrane	23.1212	22.8964	24.9372	26.6734	26.8884	26.9465	Cluster_2	9.09156	6	10.9	62.787	0	14.284	26	-1.12637	-1.24562	-0.162725	0.758582	0.872667	0.903466
LOC_Os02g09170.3	A0A0P0VFT3	osa:4328527	sucrose-phosphate synthase, putative;LOC_Os02g09170.2 LOC_Os02g09170.2	not assigned.unknown	Cytosol	23.2982	23.4397	23.8832	24.1632	24.245	24.2824	Cluster_2	1.61317	1	3.1	97.84	0	4.2562	5	-1.37794	-1.0459	-0.00498247	0.652373	0.844352	0.932103
LOC_Os05g48422.1	Q6I5Z8	osa:4339582	60S ribosomal protein-related, putative	protein.synthesis.ribosomal protein.eukaryotic.60S subunit.unknown	Nucleus	23.0937	23.1186	24.1582	25.5509	25.4892	25.3713	Cluster_2	4.0379	5	23.6	45.583	0	15.246	13	-1.17154	-1.15024	-0.261247	0.929779	0.877039	0.776211
LOC_Os07g06590.1	Q8H559	osa:4342446	ML domain protein, putative;LOC_Os07g06590.2 LOC_Os07g06590.2	not assigned.unknown	Extracellular	28.1528	27.9517	28.4083	28.7745	28.6583	28.8425	Cluster_2	1.50267	2	32.2	16.196	0	18.032	28	-0.871891	-1.43406	-0.157554	0.866095	0.541322	1.05608
LOC_Os01g70140.1	Q8S1Y5	osa:4327237	ubiquitin-conjugating enzyme E2-22 kDa, putative	protein.degradation.ubiquitin.E2	Cytosol	23.6172	22.8916	24.8761	25.7815	25.6521	26.1937	Cluster_2	4.23045	3	24.1	21.323	0	11.49	27	-0.925018	-1.47601	0.0308847	0.718444	0.620224	1.03148
LOC_Os05g06280.1	B9FMJ3	osa:4337845	ATKINESIN-13A/KINESIN-13A, putative;LOC_Os05g06280.2 LOC_Os05g06280.2	cell.organisation	ER membrane	25.2023	24.9178	25.7676	26.2176	26.2824	26.4101	Cluster_2	2.01037	7	13.5	122.22	0	39.831	36	-0.964916	-1.42463	-0.051738	0.675202	0.779919	0.986163
LOC_Os04g02900.1	Q7XTJ3	osa:4334968	dehydrogenase E1 component domain containing protein;LOC_Os04g02900.2 LOC_Os04g02900.2	TCA / org. transformation.TCA.pyruvate DH.E1	Chloroplast	26.7886	26.4072	27.0679	27.4005	27.423	27.4267	Cluster_2	1.58246	12	36.7	46.144	0	70.65	97	-0.708918	-1.61893	-0.0422434	0.751238	0.80503	0.813818
LOC_Os08g42580.4	A0A0P0XII1	osa:4346173	kinase domain containing protein;LOC_Os08g42580.1 LOC_Os08g42580.1	protein.postranslational modification.kinase.receptor like cytoplasmatic kinase VII	Plasma membrane	23.5907	22.6556	24.0316	24.7318	24.7934	25.007	Cluster_2	2.67227	5	22.2	37.403	0	13.654	15	-0.605125	-1.64469	-0.114956	0.663445	0.731959	0.969369
LOC_Os03g54200.1	Q8LLN5	osa:4334142	Uncharacterized protein;LOC_Os03g54200.2 LOC_Os03g54200.2	not assigned.unknown	Chloroplast	23.266	22.5577	23.5994	24.4413	24.2633	24.4036	Cluster_2	2.34302	6	15.1	58.268	0	7.515	10	-0.648353	-1.587	-0.206477	0.909211	0.673327	0.859296
LOC_Os04g31940.1	Q7XKR2	osa:4335667	dnaJ domain containing protein	stress.abiotic.heat	ER	23.0426	22.0271	23.77	25.1073	25.1779	25.1775	Cluster_2	4.61917	7	17.6	81.734	0	32.605	24	-0.757679	-1.52108	-0.210779	0.794533	0.847675	0.847332
LOC_Os04g40730.1	Q7XQF8	osa:4336202	oxidoreductase, short chain dehydrogenase/reductase family, putative	secondary metabolism.wax	Mitochondria	26.6367	26.6668	26.8206	27.0419	27.3388	27.5489	Cluster_2	1.5176	12	52.8	34.708	0	72.46	118	-1.00018	-0.919291	-0.506185	0.0885211	0.886282	1.45086
LOC_Os06g14740.1	Q652S1	-	NAD binding domain of 6-phosphogluconate dehydrogenase containing protein	OPP.oxidative PP.6-phosphogluconate dehydrogenase	Plasma membrane	26.5142	26.5356	26.7603	27.1344	27.306	27.5362	Cluster_2	1.64966	35	40	147.44	0	190.07	270	-1.0608	-1.01039	-0.480996	0.400408	0.804758	1.34703
LOC_Os09g39780.2	Q651B0	osa:4347920	peptidyl-prolyl cis-trans isomerase, putative;LOC_Os09g39780.1 LOC_Os09g39780.1	cell.cycle.peptidylprolyl isomerase	Cytosol	27.085	26.9808	27.0756	27.6475	27.649	27.9238	Cluster_2	1.61663	6	41.3	19.199	0	33.419	83	-0.782627	-1.04686	-0.806345	0.64386	0.647511	1.34446
LOC_Os03g38990.1	Q6F2U8	osa:4333346	DNA-binding protein, putative	DNA.synthesis/chromatin structure	Mitochondria	22.8603	22.6824	22.6029	23.9854	24.4033	25.048	Cluster_2	3.39557	4	9.4	71.304	0	6.6731	8	-0.71735	-0.890608	-0.967991	0.378132	0.785034	1.41278
LOC_Os03g14530.1	Q10P27	osa:4332257	S10/S20 domain containing ribosomal protein, putative	protein.synthesis.ribosomal protein.eukaryotic.40S subunit.S20	Cytosol	29.3838	29.2421	29.3659	30.4621	30.6472	31.0392	Cluster_2	2.61273	2	43.3	13.958	0	44.354	61	-0.81686	-0.997835	-0.839727	0.560308	0.796735	1.29738
LOC_Os01g09010.1	Q9LGQ6	osa:4325654	transferase family protein, putative	secondary metabolism.phenylpropanoids	Chloroplast	27.5091	27.3582	27.4679	27.9404	27.9508	28.23	Cluster_2	1.5109	17	62.8	46.166	0	61.233	158	-0.675703	-1.11209	-0.794897	0.571737	0.601753	1.4092
LOC_Os03g04110.2	Q8H8C7	osa:4331523	lysM domain-containing GPI-anchored precursor, putative;LOC_Os03g04110.1 LOC_Os03g04110.1	not assigned.unknown	Plasma membrane	25.5377	25.4942	25.6227	26.3011	26.2652	26.6626	Cluster_2	1.81264	3	12.2	36.694	0	29.315	55	-0.900376	-0.988828	-0.727626	0.651649	0.578557	1.38662
LOC_Os01g73170.1	Q5JMS4	osa:4324554	peroxidase precursor, putative	misc.peroxidases	Extracellular	24.6189	24.1543	24.7263	25.7003	26.2037	26.9866	Cluster_2	3.47507	8	32.1	39.638	0	29.353	45	-0.719411	-1.14824	-0.620297	0.278648	0.743354	1.46595
LOC_Os10g37340.1	Q7XCS3	osa:4349123	cystathionine gamma-synthase, putative	amino acid metabolism.degradation.aspartate family.methionine.methionine gamma-lyase	Cytosol	25.982	25.5953	26.0783	26.7169	26.9109	27.3593	Cluster_2	2.15919	6	17.9	49.717	0	26.489	40	-0.69148	-1.27479	-0.546259	0.41691	0.709607	1.38601
LOC_Os12g05110.1	Q2QXR8	osa:4351493	pyruvate kinase, putative	lipid metabolism.FA synthesis and FA elongation.pyruvate kinase	Cytosol	27.0587	27.0098	27.2538	27.808	27.8255	28.0511	Cluster_2	1.72602	4	50.5	57.441	0	32.052	40	-0.989231	-1.09859	-0.553064	0.686014	0.725174	1.2297
LOC_Os11g39030.1	Q2R1J0	-	RNA recognition motif containing protein, putative	RNA.RNA binding	Nucleus	21.8633	21.9492	22.5242	23.5903	23.4936	23.9539	Cluster_2	2.96297	1	8.7	42.013	0.0022746	1.9328	9	-1.14586	-1.05047	-0.412344	0.770816	0.663509	1.17435
LOC_Os10g10990.3	Q53QT1	-	transcription initiation factor IIF, alpha subunit domain containing protein;LOC_Os10g10990.2 LOC_Os10g10990.2	RNA.transcription	Nucleus	25.5898	25.5492	25.8297	26.1955	26.1734	26.434	Cluster_2	1.52773	6	18.1	57.962	0	47.775	44	-1.03334	-1.14605	-0.367313	0.648665	0.587203	1.31083
LOC_Os03g50325.1	Q53RI7	-	phosphatidylinositol 4-kinase, putative	signaling.phosphinositides	Plasma membrane	24.0752	24.1036	24.4273	25.2344	24.9895	25.5198	Cluster_2	2.06459	6	12.3	89.723	0	83.284	33	-1.06584	-1.0193	-0.488234	0.835656	0.433854	1.30387
LOC_Os07g39300.1	Q7XI89	osa:4343724	Uncharacterized protein;LOC_Os07g39300.2 LOC_Os07g39300.2	not assigned.unknown	Chloroplast	26.1516	26.1516	26.3805	26.8795	26.7777	27.2155	Cluster_2	1.65821	7	17.9	73.522	0	20.157	38	-1.01813	-1.01823	-0.489881	0.661854	0.426913	1.43747
LOC_Os10g35990.1	Q109G2	osa:4349053	DEAD-box ATP-dependent RNA helicase, putative;LOC_Os10g35990.2 LOC_Os10g35990.2	DNA.synthesis/chromatin structure	Cytosol	27.0244	26.837	27.126	27.7322	27.7032	27.8724	Cluster_2	1.70936	6	36.7	57.949	0	82.096	79	-0.818695	-1.24714	-0.586432	0.799345	0.733002	1.11992
LOC_Os06g05550.1	Q5VP33	osa:4340128	GDSL-like lipase/acylhydrolase, putative	misc.GDSL-motif lipase	Extracellular	23.251	22.5559	23.2787	23.9108	23.7526	24.2362	Cluster_2	1.91591	2	15.1	37.624	0	19.915	21	-0.413549	-1.5796	-0.367136	0.693312	0.427921	1.23905
LOC_Os10g37410.1	Q7XCR7	osa:4349126	TBC domain containing protein	signaling.G-proteins	Mitochondrial membrane	22.9271	23.0466	22.8727	23.877	23.3178	23.7108	Cluster_2	1.60923	1	3.6	65.269	0	3.6374	26	-0.866167	-0.582558	-0.995157	1.38856	0.0612402	0.994085
LOC_Os01g34350.1	Q8LHH9	osa:4323938	RNA-dependent RNA polymerase, putative	RNA.transcription	Nucleus	23.4814	23.4709	23.4543	24.5407	23.8644	24.281	Cluster_2	1.69334	4	5.9	136.53	0	19.424	16	-0.783557	-0.805971	-0.841373	1.47567	0.0333707	0.92186
LOC_Os03g15900.2	Q10NL9	-	SH3 domain containing protein	not assigned.unknown	Chloroplast	25.9741	26.1461	26.039	27.4179	26.5385	27.4013	Cluster_2	2.09382	14	22.5	113.38	0	50.317	69	-0.917246	-0.659536	-0.81998	1.24651	-0.0713956	1.22165
LOC_Os10g30870.1	Q7XDY9	osa:4348745	Uncharacterized protein	not assigned.unknown	Chloroplast	23.8224	24.0828	23.5627	25.5195	24.5842	25.5339	Cluster_2	2.62063	7	24.3	51.559	0	37.696	16	-0.816432	-0.510642	-1.1214	1.17664	0.0782905	1.19354
LOC_Os09g26700.1	Q69QD7	-	choline/ethanolamine kinase, putative;LOC_Os09g26700.2 LOC_Os09g26700.2	lipid metabolism.Phospholipid synthesis.choline kinase	Cytosol	22.651	23.7719	22.7584	26.9431	24.7337	26.841	Cluster_2	8.64686	3	13.4	43.624	0	4.0371	7	-1.02447	-0.440261	-0.968495	1.21269	0.0610947	1.15944
LOC_Os09g36350.1	A0A067Y1U2	osa:4347685	endoglucanase, putative;LOC_Os09g36350.2 LOC_Os09g36350.2	misc.gluco-, galacto- and mannosidases.endoglucanase	Extracellular	24.6371	24.6248	24.2713	25.3535	25.0328	25.5944	Cluster_2	1.76032	9	28.4	56.949	0	22.969	43	-0.565238	-0.589846	-1.2988	0.871354	0.22813	1.3544
LOC_Os11g08090.1	Q2R9P0	-	Uncharacterized protein	not assigned.unknown	Cytosol	22.2031	22.0258	22.2342	23.6674	23.4437	24.6001	Cluster_2	3.36214	2	2.5	227.94	0	9.2078	13	-0.797123	-0.968247	-0.767111	0.616098	0.400161	1.51622
LOC_Os06g30310.1	B9FTF7	-	alpha-glucan water dikinase, chloroplast precursor, putative	major CHO metabolism.degradation.starch.glucan water dikinase	Cytosol	27.8641	27.7401	27.7382	28.599	28.1294	28.8669	Cluster_2	1.68287	24	23.2	163.18	0	203.79	141	-0.613199	-0.873438	-0.877494	0.929097	-0.0565032	1.49154
LOC_Os09g37860.1	Q69MP1	osa:4347787	NOL1/NOP2/sun family protein, putative;LOC_Os02g49270.1 LOC_Os02g49270.1	DNA.synthesis/chromatin structure	Nucleus	23.5572	23.7309	23.7101	24.8162	24.7031	26.0035	Cluster_2	2.84459	8	15.7	78.272	0	67.438	13	-0.91292	-0.729194	-0.751167	0.41898	0.299356	1.67495
LOC_Os08g08040.1	Q6ZBS1	osa:4344803	LSM domain containing protein	RNA.processing	Nucleus	22.2854	21.872	21.9315	24.1118	22.7108	24.1264	Cluster_2	3.07391	3	51	10.594	0	11.284	22	-0.535395	-0.934643	-0.877245	1.22878	-0.124419	1.24293
LOC_Os05g04380.1	Q6AVZ8	osa:4337725	peroxidase precursor, putative;LOC_Os05g04380.2 LOC_Os05g04380.2	misc.peroxidases	Extracellular	24.3015	24.191	24.2051	25.1624	24.7218	25.0887	Cluster_2	1.69168	4	16.4	37.613	0	12.721	36	-0.700326	-0.949645	-0.91784	1.24293	0.248459	1.07642
LOC_Os04g42010.1	Q7XQH8	osa:4336287	RNA binding protein, putative	RNA.regulation of transcription.unclassified	Nucleus	26.4805	26.1363	26.3002	27.8513	27.2752	27.8897	Cluster_2	2.57826	10	36.8	48.295	0	49.868	55	-0.645951	-1.08332	-0.875076	1.09583	0.363901	1.14461
LOC_Os04g33060.1	Q7XVF8	osa:4335739	NAD dependent epimerase/dehydratase family protein, putative	not assigned.unknown	Mitochondria	24.7816	24.1408	24.6847	26.1656	25.3446	26.0698	Cluster_2	2.5041	8	38.8	33.266	0	28.609	35	-0.514571	-1.30666	-0.634256	1.19625	0.181431	1.0778
LOC_Os03g16860.1	Q10NA9	osa:4332413	DnaK family protein, putative;LOC_Os03g16860.2 LOC_Os03g16860.2	stress.abiotic.heat	Cytosol	29.2321	29.0499	29.0709	29.9333	29.5966	29.8846	Cluster_2	1.61018	14	68	71.1	0	106.71	314	-0.574688	-1.03198	-0.979294	1.18414	0.339681	1.06215
LOC_Os02g18660.1	Q6K8A9	osa:4329046	Uncharacterized protein	not assigned.unknown	Nucleus	26.2363	26.2107	26.2502	27.1831	26.7804	27.1343	Cluster_2	1.74136	12	26.6	61.523	0	60.065	73	-0.861391	-0.916994	-0.831146	1.19702	0.32163	1.09088
LOC_Os03g02720.1	Q8H050	osa:4331419	Uncharacterized protein	development.unspecified	Cytosol	23.1305	23.0713	23.1245	24.5069	23.9835	24.5665	Cluster_2	2.36782	3	16.4	50.926	0	16.903	15	-0.843957	-0.927226	-0.852373	1.092	0.355808	1.17575
LOC_Os05g49030.1	Q6AUF5	osa:4339625	60S ribosomal L18a, putative;LOC_Os01g47660.1 LOC_Os01g47660.1	protein.synthesis.ribosomal protein.eukaryotic.60S subunit.L18A	Cytosol	28.504	28.3831	28.4896	29.038	28.8891	29.2223	Cluster_2	1.5062	1	42.7	21.459	0	59.683	175	-0.729995	-1.08248	-0.771747	0.827076	0.392807	1.36433
LOC_Os02g50790.1	B9F2X6	-	nuclear-pore anchor, putative;LOC_Os02g50790.2 LOC_Os02g50790.2	not assigned.unknown	Nucleus	26.3672	25.9954	26.496	27.8444	27.3137	28.1201	Cluster_2	2.77641	14	20	120.79	0	99.714	48	-0.759409	-1.19003	-0.610239	0.951671	0.336976	1.27103
LOC_Os05g48050.1	Q6I629	osa:4339552	ribosomal L7/L12 C-terminal domain containing protein	protein.synthesis.ribosomal protein.prokaryotic.chloroplast.50S subunit.L12	Cytosol	22.2484	22.0533	22.1654	23.844	23.5524	24.3113	Cluster_2	3.3562	1	14.6	20.567	0	3.7323	10	-0.789498	-0.986784	-0.873443	0.824055	0.52914	1.29653
LOC_Os04g34440.1	Q7XMG3	osa:4335833	ubiquitin interaction motif-containing protein, putative	protein.degradation.ubiquitin	Chloroplast	23.3648	23.1005	22.9654	25.5031	25.1762	25.7512	Cluster_2	5.03944	5	14.3	67.737	0	19.054	20	-0.728713	-0.932468	-1.03662	0.919529	0.667491	1.11078
LOC_Os01g66520.1	Q5N820	osa:4324901	serine/threonine-kinase RIO-like, putative	protein.postranslational modification	Nucleus	21.8769	21.7287	21.7	24.0842	23.5788	24.3446	Cluster_2	4.70419	1	3.7	55.287	0.0008879	2.9334	12	-0.807181	-0.925756	-0.948741	0.959261	0.554793	1.16762
LOC_Os03g09250.1	O64437	osa:4331917	inositol-3-phosphate synthase, putative;LOC_Os03g09250.3 LOC_Os03g09250.3	minor CHO metabolism.myo-inositol.InsP Synthases	Cytosol	26.5005	26.3371	26.3582	27.3671	27.3147	27.6222	Cluster_2	2.05059	8	24.7	56.264	0	29.964	28	-0.717911	-0.999769	-0.963336	0.777145	0.686669	1.2172
LOC_Os11g29380.1	Q2R482	osa:4350526	MCM2 - Putative minichromosome maintenance MCM complex subunit 2	DNA.synthesis/chromatin structure	Nucleus	26.678	26.6768	26.5189	27.4614	27.429	27.7388	Cluster_2	1.89015	27	33	108.82	0	166.33	132	-0.783821	-0.786156	-1.09118	0.729286	0.666767	1.2651
LOC_Os01g02090.1	Q657T0	osa:4326141	Uncharacterized protein;LOC_Os01g02090.2 LOC_Os01g02090.2	not assigned.unknown	Nucleus	23.1056	23.0745	22.2686	25.436	24.9158	25.7718	Cluster_2	5.88999	5	12.7	65.306	0	20.002	16	-0.678505	-0.699841	-1.2523	0.919049	0.562398	1.1492
LOC_Os01g71320.1	Q2KNB4	osa:4326516	hexokinase, putative	major CHO metabolism.degradation.sucrose.hexokinase	Mitochondrial membrane	26.2848	26.2949	26.1797	26.8802	26.8249	27.0912	Cluster_2	1.601	13	43	53.794	0	75.971	130	-0.800608	-0.774311	-1.07396	0.74786	0.604191	1.29682
LOC_Os10g08022.1	Q10A30	osa:107277365	fructose-bisphospate aldolase isozyme, putative	PS.calvin cycle.aldolase	Cytosol	22.9406	23.0505	23.071	23.7059	23.6079	23.9672	Cluster_2	1.66969	3	35.2	38.705	0	17.427	9	-1.06073	-0.801683	-0.753434	0.743609	0.512517	1.35973
LOC_Os05g29880.3	Q6L4L7	-	3-hydroxyacyl-CoA dehydrogenase, putative;LOC_Os05g29880.1 LOC_Os05g29880.1	lipid metabolism.lipid degradation.beta-oxidation.multifunctional	Peroxisome	22.5913	22.8158	22.5181	24.0752	23.6449	24.3347	Cluster_2	2.59646	2	5.4	79.915	0	5.6147	10	-0.933162	-0.649628	-1.02562	0.941396	0.397855	1.26916
LOC_Os02g06370.1	Q6ET43	osa:4328365	whirly transcription factor domain containing protein	DNA.unspecified	Mitochondria	20.9735	21.3309	21.1525	23.861	22.9997	24.5982	Cluster_2	6.35244	3	14.9	25.197	0	5.2985	14	-0.975639	-0.745097	-0.860169	0.88702	0.331365	1.36252
LOC_Os04g39150.1	Q7XUY5	osa:4336091	pathogenesis-related Bet v I family protein, putative	stress.abiotic.unspecified	Nucleus	27.4683	27.4961	27.4364	28.555	28.1479	28.7832	Cluster_2	2.0398	12	69.4	17.266	0	57.456	163	-0.855836	-0.809479	-0.909059	0.957702	0.278294	1.33838
LOC_Os09g27830.1	Q67UF5	osa:4347226	OsPDIL2-3 disulfide isomerase PDIL2-3;LOC_Os09g27830.3 LOC_Os09g27830.3	redox.thioredoxin	ER	26.314	26.3948	26.3569	27.1347	26.8361	26.9968	Cluster_2	1.5518	13	41.3	47.334	0	70.677	150	-0.992868	-0.768887	-0.874049	1.28191	0.454167	0.899729
LOC_Os02g13840.1	Q6EUF8	osa:4328812	citrate synthase, putative	gluconeogenese/ glyoxylate cycle.citrate synthase	Mitochondria	27.4437	27.4968	27.5266	28.1882	28.0085	28.1296	Cluster_2	1.53658	14	36.4	54.64	0	113.02	160	-1.02843	-0.874776	-0.788331	1.12716	0.606827	0.957548
LOC_Os03g48920.2	Q10ER7	-	DUF1517 domain containing protein, putative;LOC_Os03g48920.1 LOC_Os03g48920.1	not assigned.unknown	Plasma membrane	21.1825	21.0926	21.2317	24.215	23.2263	24.0557	Cluster_2	6.33522	1	6.6	35.055	0	3.4864	16	-0.880133	-0.940213	-0.847306	1.14475	0.48453	1.03837
LOC_Os05g08810.2	Q5KQK1	osa:4337982	phosphatidylinositol 3-kinase, root isoform, putative;LOC_Os05g08810.1 LOC_Os05g08810.1	signaling.lipids	Endosomal membrane	23.3246	23.3853	23.1633	24.5608	24.1577	24.393	Cluster_2	2.11323	2	6.2	71.705	0	3.9459	8	-0.830833	-0.731084	-1.09556	1.19815	0.536542	0.922786
LOC_Os02g50350.2	Q6Z744	osa:4330657	dihydroorotate dihydrogenase protein, putative;LOC_Os02g50350.1 LOC_Os02g50350.1	nucleotide metabolism.degradation.pyrimidine.dihydrouracil dehydrogenase	Chloroplast	24.8334	25.4508	24.9943	27.0155	26.2198	26.9337	Cluster_2	3.09552	10	33.1	44.787	0	26.405	56	-1.12334	-0.477951	-0.955177	1.15797	0.326073	1.07243
LOC_Os04g25550.1	Q7X923	osa:4335478	FACT complex subunit SPT16, putative;LOC_Os08g31240.1 LOC_Os08g31240.1	RNA.regulation of transcription.Global transcription factor group	Nucleus	25.3973	25.5432	25.3854	26.2966	26.0395	26.2245	Cluster_2	1.67585	22	24.8	118.59	0	64.977	72	-0.992567	-0.645445	-1.02096	1.14749	0.5357	0.975785
LOC_Os12g21798.1	Q0INR5	osa:4352048	40S ribosomal S3a, putative	protein.synthesis.ribosomal protein.eukaryotic.40S subunit.S3A	Cytosol	24.7394	25.1807	24.9304	26.7633	26.7857	26.7812	Cluster_2	3.54693	2	50	29.71	0	5.9863	28	-1.11268	-0.675828	-0.923609	0.890761	0.912904	0.908454
LOC_Os08g44770.1	P93407	osa:4346329	copper/zinc superoxide dismutase, putative;LOC_Os08g44770.2 LOC_Os08g44770.2	redox.dismutases and catalases	Chloroplast	22.5608	23.3609	23.2499	26.2133	25.9737	26.225	Cluster_2	8.45681	5	40.8	21.301	0	14.231	12	-1.18986	-0.722358	-0.787215	0.944202	0.804213	0.951021
LOC_Os05g04510.2	B7EKA4	osa:4337733	S-adenosylmethionine synthetase, putative;LOC_Os05g04510.1 LOC_Os05g04510.1	amino acid metabolism.synthesis.aspartate family.methionine	Cytosol	27.0386	27.2086	27.0413	28.3558	28.2244	28.4056	Cluster_2	2.34954	7	72.2	43.219	0	128.41	129	-0.990263	-0.740413	-0.986269	0.945627	0.752527	1.01879
LOC_Os03g50140.1	Q53RK4	osa:4333871	plastocyanin-like domain containing protein, putative	misc.plastocyanin-like	Plasma membrane	25.1344	25.3054	25.2953	26.3377	26.2123	26.4559	Cluster_2	2.12909	2	27.5	14.033	0	7.0497	14	-1.08366	-0.801005	-0.817738	0.904755	0.697535	1.10011
LOC_Os02g47310.1	Q6ZIK0	osa:4330437	Cyclopropane-fatty-acyl-phospholipid synthase, putative	secondary metabolism.isoprenoids.tocopherol biosynthesis.tocopherol methyltransferase	Chloroplast	26.8517	27.0621	26.922	28.3742	28.197	28.3817	Cluster_2	2.589	9	36.7	39.671	0	35.981	54	-1.02915	-0.751519	-0.936479	0.98038	0.746459	0.990314
LOC_Os02g58220.1	Q6K9U2	osa:4331236	RPA2A - Putative single-stranded DNA binding complex subunit 2	DNA.repair	Nucleus	24.2882	24.6861	24.7917	29.3323	28.518	29.3818	Cluster_2	22.4504	8	40.9	30.081	0	32.532	32	-1.02477	-0.864547	-0.822001	1.00642	0.678513	1.02638
LOC_Os11g32240.1	Q2R3E2	osa:4350614	cytochrome P450 51, putative	hormone metabolism.brassinosteroid.synthesis-degradation.sterols.CYP51	Mitochondrial membrane	23.5841	23.5487	23.8322	25.3397	24.9713	25.6148	Cluster_2	3.14625	6	16.3	55.533	0	27.826	31	-0.961619	-0.999435	-0.69583	0.918943	0.524323	1.21362
LOC_Os08g06040.1	Q6ZD96	osa:4344696	60S ribosomal L34, putative;LOC_Os08g33920.1 LOC_Os08g33920.1	protein.synthesis.ribosomal protein.eukaryotic.60S subunit.L34	Cytosol	28.4295	28.6191	28.6692	30.204	29.7902	30.1766	Cluster_2	2.79787	4	26.3	13.62	0	9.4241	58	-1.06663	-0.838247	-0.777875	1.07141	0.572842	1.0385
LOC_Os05g43690.1	Q6L527	osa:4339297	glucan endo-1,3-beta-glucosidase-like 3 precursor, putative;LOC_Os06g07240.1 LOC_Os06g07240.1	misc.beta 1,3 glucan hydrolases	Plasma membrane	23.9447	24.0734	24.2541	25.5715	25.1544	25.6546	Cluster_2	2.5837	2	15.4	21.76	0	89.719	9	-1.07155	-0.905603	-0.672533	1.02685	0.488803	1.13403
LOC_Os02g56040.1	Q6K850	osa:4331058	chaperone dnaJ, putative	stress.abiotic.heat	Chloroplast	22.6195	22.8842	23.2935	25.2463	24.8302	25.4537	Cluster_2	4.73809	2	5.1	52.017	0	11.36	13	-1.13538	-0.925973	-0.602133	0.942871	0.613658	1.10695
LOC_Os03g36780.1	Q9FE64	osa:4333268	elongation factor, putative	protein.synthesis.elongation	Mitochondria	25.5693	25.5254	25.7595	26.9116	26.7052	27.0149	Cluster_2	2.39354	12	29.1	83.924	0	70.342	105	-0.967317	-1.02991	-0.696066	0.946785	0.652426	1.09408
LOC_Os09g10600.1	Q6H5J0	osa:4346596	enoyl-acyl-carrier-reductase NADH, chloroplast precursor	lipid metabolism.FA synthesis and FA elongation.enoyl ACP reductase	Chloroplast	26.226	26.2972	26.2184	27.1544	26.9704	26.9317	Cluster_2	1.70723	4	39.4	39.02	0	12.24	38	-0.946211	-0.780604	-0.963862	1.21208	0.784276	0.694323
LOC_Os01g56600.1	Q8S1I8	osa:4324712	signal recognition particle 54 kDa protein, putative	protein.targeting.secretory pathway.ER	Cytosol	26.7331	26.7498	26.7877	27.7887	27.507	27.5444	Cluster_2	1.81062	16	44.4	54.754	0	69.594	103	-0.943018	-0.908147	-0.829173	1.25922	0.671617	0.7495
LOC_Os02g55530.1	Q69QZ3	osa:4331025	neurochondrin family protein, putative	not assigned.unknown	Plasma membrane	21.1407	21.0784	21.1966	24.2045	23.4829	23.5222	Cluster_2	6.05437	2	5.8	70.434	0	4.1869	15	-0.896582	-0.939694	-0.857953	1.22164	0.722704	0.749887
LOC_Os08g44420.1	B7EJ91	osa:9271005	kinesin-related protein, putative	cell.organisation	Cytoskeleton	21.61	21.6044	21.7167	24.1079	23.5182	23.1443	Cluster_2	3.85418	3	10.5	45.645	0	20.568	17	-0.906921	-0.912006	-0.810854	1.34299	0.811789	0.474997
LOC_Os01g51410.2	Q6V9T1	osa:4325932	glycine dehydrogenase, putative;LOC_Os01g51410.1 LOC_Os01g51410.1	PS.photorespiration.glycine cleavage.P subunit	Mitochondria	26.2171	26.1674	26.2698	27.4287	26.9776	26.8924	Cluster_2	1.84219	11	18.6	106.83	0	38.902	49	-0.85432	-0.950385	-0.752338	1.48891	0.616474	0.451656
LOC_Os07g39620.2	Q8H5M0	osa:4343742	C2 domain containing protein, putative;LOC_Os07g39620.1 LOC_Os07g39620.1	stress.abiotic.cold	Chloroplast	27.9576	27.8862	27.9113	28.9475	28.5751	28.5633	Cluster_2	1.71346	9	32.6	46.052	0	140.32	165	-0.779474	-0.938891	-0.882914	1.43011	0.598684	0.572488
LOC_Os06g02510.3	Q9LWS2	osa:4339923	ribosomal L13, putative;LOC_Os06g02510.2 LOC_Os06g02510.2	protein.synthesis.ribosomal protein.eukaryotic.60S subunit.L13	Cytosol	26.8633	26.611	26.6753	27.9967	27.3993	27.4753	Cluster_2	1.87547	2	33.7	24.054	0	48.908	38	-0.564022	-1.0275	-0.909374	1.519	0.42115	0.560739
LOC_Os06g41990.2	Q69TY5	osa:4341569	M16 domain containing zinc peptidase, putative;LOC_Os06g41990.1 LOC_Os06g41990.1	protein.degradation	Chloroplast	25.3351	24.9836	25.2048	27.1715	26.536	26.5809	Cluster_2	3.00696	10	13.3	138.68	0	33.986	36	-0.699731	-1.08797	-0.84367	1.32852	0.626638	0.676213
LOC_Os06g13820.1	Q654U5	osa:4340644	dynamin, putative;LOC_Os06g13820.2 LOC_Os06g13820.2	misc.dynamin	Nucleus membrane	27.0352	27.1181	27.2791	27.909	27.7818	27.7782	Cluster_2	1.60091	17	45.9	99.24	0	323.31	330	-1.17094	-0.954304	-0.534052	1.11104	0.778703	0.769548
LOC_Os06g05880.1	Q5VMJ3	osa:4340155	profilin domain containing protein	cell.organisation	Cytoskeleton	29.2421	29.379	29.5075	30.1875	30.0804	30.1255	Cluster_2	1.68756	4	51.1	14.133	0	15.618	82	-1.20861	-0.885063	-0.581498	1.02496	0.77191	0.878303
LOC_Os01g36390.1	Q5JKB0	osa:107275673	MCM4 - Putative minichromosome maintenance MCM complex subunit 4	DNA.synthesis/chromatin structure	Nucleus	26.0586	25.969	26.4041	27.8394	27.5454	27.5413	Cluster_2	2.82481	19	30	94.904	0	61.987	85	-0.992884	-1.09957	-0.581789	1.12632	0.776422	0.771506
LOC_Os01g66830.1	B9EVA8	-	pectinacetylesterase domain containing protein	cell wall.pectin*esterases.acetyl esterase	Extracellular	23.1931	23.3745	23.7292	25.5628	25.2115	25.1886	Cluster_2	3.7031	3	13.6	45.402	0	10.974	9	-1.11959	-0.947972	-0.612402	1.12211	0.789742	0.768111
LOC_Os03g05780.1	Q0DV32	osa:4331650	4-coumarate--CoA ligase-like 7, putative	secondary metabolism.phenylpropanoids	Mitochondria	24.254	24.4702	24.8324	26.3248	25.8989	25.7885	Cluster_2	2.79951	5	16.8	58.971	0	70.017	48	-1.18078	-0.927419	-0.502829	1.24626	0.747107	0.617661
LOC_Os12g03540.1	B7F8R8	osa:4351405	WD domain, G-beta repeat domain containing protein;LOC_Os11g03794.1 LOC_Os11g03794.1	not assigned.unknown	Nucleus	24.2937	24.4998	24.726	26.1542	25.9741	25.7227	Cluster_2	2.72041	7	28.4	47.842	0	35.546	29	-1.14804	-0.894909	-0.61708	1.13712	0.915847	0.60706
LOC_Os10g08930.1	Q8LNL2	osa:4348185	S10/S20 domain containing ribosomal protein, putative	protein.synthesis.ribosomal protein.eukaryotic.40S subunit.S20	Cytosol	28.2797	28.3872	28.4454	29.1628	29.0674	29.0107	Cluster_2	1.63528	1	34.6	14.208	0	4.5914	37	-1.12801	-0.856015	-0.708694	1.10633	0.864952	0.721434
LOC_Os09g27850.1	Q67UF2	-	transcription regulator, putative	not assigned.unknown	Nucleus	24.4564	24.5823	24.8659	26.6881	26.2575	25.9995	Cluster_2	3.20464	4	14.5	46.194	0	20.898	30	-1.06604	-0.93428	-0.637435	1.26969	0.81901	0.549057
LOC_Os01g45190.1	Q5VNM3	osa:4326580	DEAD-box ATP-dependent RNA helicase, putative;LOC_Os03g36930.1 LOC_Os03g36930.1	DNA.synthesis/chromatin structure	Nucleus	26.9967	27.1167	27.1934	28.2229	27.8304	27.7964	Cluster_2	1.79956	16	61.9	45.598	0	100.26	159	-1.07626	-0.832199	-0.67639	1.41664	0.618611	0.549602
LOC_Os06g41030.1	Q69WY2	osa:4341522	DUF1680 domain containing protein, putative	not assigned.unknown	Extracellular	28.8028	28.9815	29.0648	30.1927	29.9338	29.8725	Cluster_2	2.07045	29	48.8	98.33	0	323.31	629	-1.13657	-0.834319	-0.693336	1.21466	0.776687	0.672878
LOC_Os09g32820.1	Q0J0L4	-	uridine/cytidine kinase-like 1, putative	nucleotide metabolism.salvage.phosphoribosyltransferases.upp	Chloroplast	25.6494	25.6167	26.0175	27.1991	27.002	26.6392	Cluster_2	2.27453	5	42.7	55.042	0	52.239	58	-1.02371	-1.07112	-0.488876	1.22787	0.941441	0.414406
LOC_Os09g20590.2	B7ERU0	-	CD2-binding protein-related, putative;LOC_Os09g20590.1 LOC_Os09g20590.1	not assigned.unknown	Nucleus	22.7335	22.6704	23.1801	24.2308	24.2515	23.9825	Cluster_2	2.4514	4	20.7	44.448	0	18.068	16	-1.05227	-1.13806	-0.445681	0.981758	1.00983	0.644435
LOC_Os04g55650.2	B7EK56	-	oryzain alpha chain precursor, putative;LOC_Os04g55650.1 LOC_Os04g55650.1	protein.degradation.cysteine protease	Extracellular	26.0617	26.1127	26.5664	27.5637	27.4805	27.1272	Cluster_2	2.20927	4	24.5	25.964	0	39.349	42	-1.1352	-1.05873	-0.378419	1.11719	0.992505	0.462645
LOC_Os07g36420.1	B7F961	osa:4343535	proteasome inhibitor-related, putative	protein.degradation.ubiquitin.proteasom	Extracellular	24.1989	24.0046	24.9873	26.6769	26.7666	26.4316	Cluster_2	4.68516	5	21.9	30.957	0	15.84	25	-1.03418	-1.1873	-0.412743	0.918982	0.989657	0.725588
LOC_Os10g01134.2	Q8W3C6	-	OsSCP46 - Putative Serine Carboxypeptidase homologue;LOC_Os10g01134.1 LOC_Os10g01134.1	protein.degradation.serine protease	Extracellular	23.6958	23.3854	24.8687	26.4256	25.5746	25.6918	Cluster_2	3.7686	5	26.2	41.674	0	35.283	20	-1.0411	-1.30076	-0.0598955	1.24249	0.53059	0.62868
LOC_Os07g14280.1	Q6ZLM6	osa:4342827	WD domain, G-beta repeat domain containing protein	protein.targeting.secretory pathway.plasma membrane	Chloroplast	26.9265	26.8098	27.242	28.0305	27.7798	27.8898	Cluster_2	1.87551	7	36.8	33.757	0	30.818	66	-0.994593	-1.21781	-0.391025	1.11735	0.637808	0.848266
LOC_Os05g37160.1	Q6F2N1	osa:4338932	tubulin/FtsZ domain containing protein, putative	cell.division	Chloroplast	24.7009	24.6419	25.421	26.5712	26.335	26.5648	Cluster_2	2.96718	6	34.7	49.595	0	34.676	36	-1.10895	-1.17413	-0.314282	0.955048	0.694357	0.947959
LOC_Os01g13190.1	Q5NAY4	osa:4324282	histidinol dehydrogenase, chloroplast precursor, putative	amino acid metabolism.synthesis.histidine	Chloroplast	27.3748	27.2932	27.6324	28.0901	27.9616	28.0206	Cluster_2	1.50591	9	27.1	50.566	0	53.171	52	-1.0269	-1.26335	-0.279685	1.0482	0.675297	0.846431
LOC_Os01g43020.1	A0A0P0V5B4	-	CTP synthase, putative;LOC_Os05g49770.2 LOC_Os05g49770.2	nucleotide metabolism.synthesis.pyrimidine.CTP synthetase	Cytosol	23.249	23.1213	24.1153	25.5268	25.1881	25.2658	Cluster_2	3.55955	1	4.1	66.101	0	6.6807	6	-1.09021	-1.21004	-0.277459	1.04679	0.729013	0.801901
LOC_Os08g45010.1	Q84ZB2	osa:4346343	ABC transporter, ATP-binding protein, putative	transport.ABC transporters and multidrug resistance systems	Cytosol	25.9573	26.3429	25.7706	26.6431	26.704	26.682	Cluster_2	1.57217	8	25	66.172	0	72.836	67	-0.97485	-0.0176042	-1.43817	0.727544	0.878771	0.824305
LOC_Os07g32570.2	Q6Z4A7	osa:4343348	OsAPRL1 adenosine 5-phosphosulfate reductase-like OsAPRL1;LOC_Os07g32570.1 LOC_Os07g32570.1	S-assimilation.APR	Chloroplast	21.5369	23.8189	21.5766	27.3744	27.2096	26.2325	Cluster_2	24.7269	7	21.9	50.591	0	27.557	52	-1.146	-0.299087	-1.13127	1.02044	0.959253	0.596657
LOC_Os07g32380.1	Q0D673	osa:4343331	phosphatase 2C, putative	protein.postranslational modification	Nucleus	23.1663	24.4524	23.1403	25.7882	25.524	25.6173	Cluster_2	4.16069	6	33.1	31.74	0	19.837	22	-1.1821	-0.1325	-1.20329	0.957684	0.742035	0.81817
LOC_Os06g16430.1	Q5VR92	osa:4340752	FHA domain containing protein, putative	cell.vesicle transport	Nucleus	23.1819	24.2052	23.201	25.4695	25.364	25.2908	Cluster_2	3.59351	8	19	84.194	0	25.626	18	-1.17834	-0.228997	-1.16063	0.943864	0.845996	0.7781
LOC_Os05g08360.1	B7FA85	osa:9266224	rRNA 2-O-methyltransferase fibrillarin 2, putative;LOC_Os02g57590.1 LOC_Os02g57590.1	RNA.processing	Nucleus	29.1778	29.4883	29.1503	29.8777	29.9448	29.7554	Cluster_2	1.50229	12	48.9	32.573	0	118.25	295	-1.11412	-0.222349	-1.19328	0.896207	1.08876	0.544785
LOC_Os04g31190.1	Q0JDS3	-	dynamin family protein, putative	misc.dynamin	Mitochondria	23.7268	24.0956	23.5922	24.6613	24.7857	24.61	Cluster_2	1.84135	9	21.7	87.377	0	63.152	34	-1.01062	-0.291675	-1.27307	0.810976	1.05343	0.71096
LOC_Os04g46190.1	Q7XU95	osa:4336569	ubiquitin carboxyl-terminal hydrolase, family 1, putative;LOC_Os04g46190.2 LOC_Os04g46190.2	protein.degradation	Nucleus	23.3273	24.5088	22.9954	25.6828	25.6203	25.7224	Cluster_2	4.18336	4	39.9	24.34	0	20.738	17	-1.06246	-0.10825	-1.3306	0.839929	0.789443	0.871936
LOC_Os12g06810.2	Q2QX93	osa:4351590	WD domain, G-beta repeat domain containing protein;LOC_Os12g06810.4 LOC_Os12g06810.4	development.unspecified	Nucleus	23.2257	23.7164	22.9172	24.598	24.3393	24.6136	Cluster_2	2.34654	3	6.4	68.413	0	6.9416	13	-0.929713	-0.254829	-1.3539	0.957621	0.601827	0.978992
LOC_Os05g42230.1	Q60EJ0	osa:4339239	universal stress domain containing protein, putative	stress.abiotic.unspecified	Chloroplast	27.6234	27.8805	27.4274	28.7041	28.656	28.8009	Cluster_2	2.109	9	72.8	28.321	0	103.12	117	-0.917775	-0.495438	-1.2397	0.857633	0.778667	1.01662
LOC_Os03g15700.1	Q10NP6	osa:4332334	splicing factor 3A subunit 2, putative	not assigned.unknown	Nucleus	22.7256	23.3937	22.513	25.3538	24.9793	25.4162	Cluster_2	5.1777	4	15.3	35.654	0	13.169	18	-0.998628	-0.499982	-1.15728	0.962942	0.683417	1.00953
LOC_Os02g07490.1	Q6H703	osa:4328446	glyceraldehyde-3-phosphate dehydrogenase, putative	glycolysis.cytosolic branch.glyceraldehyde 3-phosphate dehydrogenase (GAP-DH)	Cytosol	27.9781	28.1086	27.8952	28.7727	28.6438	28.782	Cluster_2	1.66889	8	61.3	43.317	0	117.15	183	-0.932314	-0.61644	-1.13298	0.990396	0.678413	1.01293
LOC_Os02g55140.1	Q6K669	-	leucine aminopeptidase, chloroplast precursor, putative	protein.degradation	Chloroplast	28.3922	28.5273	28.2266	29.1552	29.0815	29.1741	Cluster_2	1.6875	27	64.9	61.818	0	323.31	437	-0.863369	-0.545668	-1.25259	0.93022	0.756952	0.974458
LOC_Os11g11050.1	F4MG97	-	initiation factor 2 subunit family domain containing protein	protein.synthesis.initiation	Nucleus	25.6634	25.7579	25.4304	26.3468	26.2935	26.2214	Cluster_2	1.59105	9	31.9	53.841	0	53.638	83	-0.751781	-0.505788	-1.35817	1.02698	0.888181	0.700584
LOC_Os09g17730.2	Q762B4	osa:4346802	proton pump interactor, putative;LOC_Os09g17730.1 LOC_Os09g17730.1	transport	Plasma membrane	24.9251	24.7638	24.0172	27.0492	27.0899	26.9555	Cluster_2	5.51288	18	39.2	70.176	0	92.988	66	-0.632251	-0.748806	-1.28823	0.902506	0.931962	0.834824
LOC_Os05g02820.1	B9FGI8	osa:107281145	transport protein-related, putative	not assigned.unknown	Nucleus	24.0948	23.5798	23.2566	25.7201	25.9659	25.6567	Cluster_2	4.39881	8	13.7	99.69	0	35.654	20	-0.512374	-0.939734	-1.20791	0.836222	1.0402	0.783599
LOC_Os03g46640.1	Q10FF9	osa:4333679	deoxyuridine 5-triphosphate nucleotidohydrolase, putative	nucleotide metabolism.deoxynucleotide metabolism.dUTP diphosphatase	Mitochondria	26.6464	26.7069	26.21	27.5398	27.6998	27.5969	Cluster_2	2.13031	6	35.1	23.411	0	35.485	63	-0.673681	-0.576669	-1.37316	0.758506	1.01494	0.850067
LOC_Os04g55850.1	Q7XPN4	-	nuclease PA3, putative;LOC_Os04g55850.3 LOC_Os04g55850.3	DNA.synthesis/chromatin structure	Extracellular	24.5853	23.9156	23.1217	26.3828	26.2008	26.0375	Cluster_2	5.03802	6	32.4	32.445	0	17.686	16	-0.333902	-0.825079	-1.40728	0.984341	0.850841	0.731075
LOC_Os09g36180.1	B9G4Q3	-	glycosyl transferase family 8 protein;LOC_Os09g36190.2 LOC_Os09g36190.2	protein.postranslational modification.kinase.receptor like cytoplasmatic kinase VII	Plasma membrane	23.1265	23.0366	22.3816	25.1753	25.3952	25.3927	Cluster_2	5.55129	3	4	121.37	0	6.8385	7	-0.693881	-0.758932	-1.23324	0.789775	0.94905	0.947226
LOC_Os04g53440.2	Q0J9Y2	osa:4337064	RNA recognition motif containing protein, putative;LOC_Os04g53440.1 LOC_Os04g53440.1	RNA.regulation of transcription.unclassified	Nucleus	27.9912	27.7793	27.584	28.4491	28.7329	28.6256	Cluster_2	1.76266	7	33.6	46.195	0	48.782	79	-0.426509	-0.87288	-1.28416	0.537999	1.13574	0.909805
LOC_Os02g07890.2	Q6EUQ7	osa:4328472	60S ribosomal L27a-3, putative;LOC_Os02g07890.3 LOC_Os02g07890.3	protein.synthesis.ribosomal protein.eukaryotic.60S subunit.L27A	Cytosol	30.2807	30.324	30.1435	30.8882	31.0105	31.0708	Cluster_2	1.67068	1	38.9	15.795	0	18.793	145	-0.81832	-0.713867	-1.14983	0.648674	0.943806	1.08954
LOC_Os03g16690.1	Q10NC7	osa:4332402	oxysterol-binding protein, putative	cell.vesicle transport	Plasma membrane	26.8121	26.8569	26.6991	27.3758	27.4908	27.4385	Cluster_2	1.56446	8	30.7	51.806	0	46.188	61	-0.835315	-0.710813	-1.15	0.733711	1.05406	0.908358
LOC_Os07g10600.2	Q6ZIX2	-	cycloartenol-C-24-methyltransferase 1, putative;LOC_Os07g10600.1 LOC_Os07g10600.1	hormone metabolism.brassinosteroid.synthesis-degradation.sterols.SMT1	ER	26.9226	27.1857	26.7061	27.8436	28.1533	28.0412	Cluster_2	2.10608	13	50.6	38.611	0	63.99	73	-0.897529	-0.470472	-1.24913	0.597769	1.10061	0.918746
LOC_Os12g32986.1	Q0IN14	osa:4352339	heat shock protein, putative	stress.abiotic.heat	Nucleus	28.6496	28.7966	28.7517	29.3071	29.36	29.4644	Cluster_2	1.56323	26	55.7	91.479	0	265.77	347	-1.12642	-0.717945	-0.842665	0.701008	0.847929	1.13809
LOC_Os09g04110.2	Q0J3D9	osa:4346440	coatomer alpha subunit, putative;LOC_Os09g04110.1 LOC_Os09g04110.1	cell.vesicle transport	Golgi membrane	25.6243	25.9457	25.8112	26.9737	27.2381	27.3336	Cluster_2	2.61729	11	50.6	136.56	0	58.855	78	-1.11257	-0.698398	-0.871757	0.62607	0.966768	1.08989
LOC_Os06g37000.2	Q5Z655	-	RNA recognition motif containing protein;LOC_Os06g37000.1 LOC_Os06g37000.1	RNA.RNA binding	Nucleus	21.0017	21.6828	21.2164	25.019	25.9502	26.3103	Cluster_2	22.0019	3	19.3	29.124	0	14.489	14	-1.01604	-0.74234	-0.929764	0.598335	0.972539	1.11727
LOC_Os03g40670.1	Q6AUZ6	osa:4333407	glycerophosphoryl diester phosphodiesterase family protein, putative	lipid metabolism.lipid degradation.lysophospholipases.glycerophosphodiester phosphodiesterase	Plasma membrane	23.6049	24.2385	23.5376	26.5549	26.9627	26.9848	Cluster_2	8.2275	6	18.7	45.449	0	13.236	13	-1.01115	-0.63626	-1.051	0.734277	0.975524	0.988607
LOC_Os01g68790.3	Q7F2X8	osa:4324334	RNA recognition motif containing protein, putative;LOC_Os01g68790.2 LOC_Os01g68790.2	RNA.RNA binding	Mitochondria	26.9676	27.3052	27.1208	28.3109	28.6205	28.6806	Cluster_2	2.65029	5	42.7	15.547	0	53.133	47	-1.10035	-0.671738	-0.905881	0.605185	0.998229	1.07455
LOC_Os03g29460.1	Q84MQ4	osa:4333083	60S ribosomal protein, putative	protein.synthesis.ribosomal protein.eukaryotic.60S subunit.L27A	Nucleus	27.6148	27.8545	27.8382	28.4121	28.5531	28.6351	Cluster_2	1.69851	1	34.2	16.054	0.00022925	3.2227	64	-1.23891	-0.685478	-0.723175	0.60227	0.92806	1.11723
LOC_Os11g39670.1	Q2R1C1	osa:4350906	seryl-tRNA synthetase, putative;LOC_Os11g39670.2 LOC_Os11g39670.2	protein.aa activation.serine-tRNA ligase	Chloroplast	23.2843	23.5127	23.3204	24.3422	24.4817	24.7682	Cluster_2	2.2318	5	16.7	55.755	0	38.486	34	-1.02074	-0.671421	-0.965486	0.59756	0.81088	1.24921
LOC_Os03g62750.2	Q10AQ5	osa:4334759	inner membrane protein, putative;LOC_Os03g62750.3 LOC_Os03g62750.3	protein.targeting.chloroplast	Nucleus membrane	23.2822	23.937	23.4664	24.7874	25.1551	25.6218	Cluster_2	3.08709	5	23.9	38.869	0	24.097	20	-1.14616	-0.459436	-0.953014	0.432523	0.818287	1.3078
LOC_Os04g58720.1	Q7XPV3	osa:4337448	anthranilate phosphoribosyltransferase, putative	amino acid metabolism.synthesis.aromatic aa.tryptophan	Plasma membrane	25.4863	25.6647	25.4386	26.2127	26.4376	26.6664	Cluster_2	1.87781	12	20.4	114.91	0	33.057	38	-0.951173	-0.610636	-1.04234	0.43608	0.865545	1.30253
LOC_Os07g22930.4	Q8GTK0	osa:4343010	starch synthase, putative;LOC_Os07g22930.3 LOC_Os07g22930.3	major CHO metabolism.synthesis.starch.starch synthase	Chloroplast	23.0329	23.2418	23.034	25.7189	26.5486	26.6	Cluster_2	9.10249	8	27.4	55.182	0	35.485	24	-0.93719	-0.819448	-0.936544	0.576373	1.04392	1.07289
LOC_Os10g41460.1	Q7XC32	osa:4349408	transcription factor like protein, putative	not assigned.unknown	Nucleus	22.0072	22.1998	22.2215	23.4983	24.0728	24.1145	Cluster_2	3.36913	2	9.5	35.636	0	8.547	19	-1.02509	-0.829972	-0.808018	0.485576	1.06759	1.10992
LOC_Os04g54440.3	Q0J9Q1	osa:4337147	RNA binding protein, putative;LOC_Os04g54440.2 LOC_Os04g54440.2	RNA.RNA binding	Nucleus	27.0911	27.1123	27.1751	27.8574	28.1033	28.1228	Cluster_2	1.86824	8	29.3	52.204	0	87.057	95	-0.965181	-0.923193	-0.798346	0.557065	1.04553	1.08413
LOC_Os03g04340.1	Q10S41	osa:4331540	C-methyltransferase, putative	hormone metabolism.brassinosteroid.synthesis-degradation.sterols.SMT2	Mitochondrial membrane	26.1817	26.1133	26.3996	27.7773	28.3139	28.3256	Cluster_2	3.75132	12	39.4	40.618	0	53.519	86	-0.940066	-1.00409	-0.735933	0.554618	1.05725	1.06822
LOC_Os03g58810.1	Q84T03	osa:4334469	DEAD-box ATP-dependent RNA helicase, putative	DNA.synthesis/chromatin structure	Nucleus	23.337	23.3239	23.381	24.4507	24.6699	24.7583	Cluster_2	2.4267	2	5.9	66.65	0	7.3403	5	-0.917889	-0.936437	-0.85576	0.655359	0.964931	1.0898
LOC_Os10g41440.1	Q7XC34	osa:4349406	KH domain containing protein, putative	RNA.RNA binding	Nucleus	26.1939	26.2167	26.1974	27.3838	28.0897	28.0498	Cluster_2	3.11326	7	25.3	48.41	0	28.803	58	-0.88851	-0.864117	-0.884824	0.388367	1.14597	1.10311
LOC_Os01g01150.3	Q655M5	osa:4326462	RNA recognition motif, putative;LOC_Os01g01150.2 LOC_Os01g01150.2	RNA.RNA binding	Nucleus	23.0084	22.878	23.0434	23.9119	24.4991	24.4239	Cluster_2	2.46519	6	10.5	106.32	0	15.465	11	-0.833073	-1.00854	-0.785941	0.382789	1.17293	1.07184
LOC_Os09g07500.1	A3BWG0	-	Uncharacterized protein;LOC_Os09g07500.2 LOC_Os09g07500.2	RNA.processing	Nucleus	23.258	23.5447	23.4251	24.3771	25.0666	24.9201	Cluster_2	2.60028	3	7.6	67.365	0	10.533	10	-1.05793	-0.697156	-0.847681	0.350521	1.21834	1.03391
LOC_Os09g19710.1	Q6K550	osa:4346849	hypersensitive-induced response protein, putative	not assigned.unknown	Plasma membrane	26.9319	27.1083	27.0264	27.8791	28.0542	27.939	Cluster_2	1.91223	6	44.9	31.606	0	77.928	133	-1.07634	-0.736072	-0.893977	0.750981	1.08882	0.86659
LOC_Os01g50310.1	Q8LJ05	osa:4325295	VIP1 protein, putative	not assigned.unknown	Plasma membrane	26.0647	26.0791	26.0205	27.2932	27.4629	27.2469	Cluster_2	2.42768	11	45.2	36.002	0	59.739	93	-0.893678	-0.873192	-0.9564	0.849336	1.09024	0.783697
LOC_Os06g14810.1	Q5Z7E7	osa:4340691	3-ketoacyl-CoA synthase, putative	lipid metabolism.FA synthesis and FA elongation.beta ketoacyl CoA synthase	Plasma membrane	21.0584	21.3952	21.3359	23.995	24.3736	24.0122	Cluster_2	7.2792	4	11	54.259	0	13.555	22	-1.03686	-0.823466	-0.861078	0.823529	1.06342	0.834451
LOC_Os02g37862.1	Q6YY64	osa:4329831	60S ribosomal L6, putative	protein.synthesis.ribosomal protein.eukaryotic.60S subunit.L6	Cytosol	28.901	28.9189	28.926	29.667	29.8331	29.8025	Cluster_2	1.80535	8	46.1	24.258	0	100.81	302	-0.936551	-0.898653	-0.883575	0.69248	1.0457	0.9806
LOC_Os08g44480.1	Q6YZI2	osa:4346314	40S ribosomal S25, putative;LOC_Os08g44480.3 LOC_Os08g44480.3	protein.synthesis.ribosomal protein.eukaryotic.40S subunit.S25	Mitochondria	28.9041	29.0154	29.0588	30.4631	30.7618	30.6534	Cluster_2	3.10225	2	50	12.068	0	29.701	134	-1.00469	-0.881175	-0.832961	0.725452	1.05685	0.936532
LOC_Os10g36470.2	Q337D3	osa:4349075	peptidase, M24 family protein, putative	protein.degradation.metalloprotease	Mitochondria	25.0575	25.3511	25.2324	25.9444	26.3701	26.1017	Cluster_2	1.89877	6	26.4	43.579	0	19.211	16	-1.16097	-0.610024	-0.832872	0.50328	1.30211	0.798478
LOC_Os04g24180.2	Q7XVN7	osa:4335435	heat shock binding protein, putative;LOC_Os04g24180.1 LOC_Os04g24180.1	stress.abiotic.heat	ER membrane	24.3784	24.6713	24.9077	26.0716	26.7759	26.4886	Cluster_2	3.46508	8	16.9	76.249	0	36.865	43	-1.14632	-0.859536	-0.627927	0.511896	1.20167	0.920223
LOC_Os01g47080.1	B9EYF5	-	pyruvate kinase, putative	glycolysis.plastid branch.pyruvate kinase (PK)	Mitochondria	26.4136	26.6283	26.7429	27.6216	27.8449	27.6567	Cluster_2	2.16264	13	34.8	63.252	0	55.36	89	-1.18368	-0.839247	-0.655287	0.754514	1.11282	0.81088
LOC_Os03g01530.1	Q8H7U1	osa:4331315	tubulin/FtsZ domain containing protein, putative	cell.organisation	Microtuble	28.3141	28.4773	28.4662	29.3551	29.5975	29.3883	Cluster_2	2.03881	4	72.7	50.182	0	50.182	141	-1.08226	-0.796848	-0.816298	0.737803	1.16174	0.795867
LOC_Os04g52361.1	Q7XIK5	osa:4336975	ribosomal S17, putative;LOC_Os07g37780.1 LOC_Os07g37780.1	protein.synthesis.ribosomal protein.eukaryotic.40S subunit.S11	Cytosol	28.2982	28.1565	28.3667	28.8192	29.0012	29.0915	Cluster_2	1.62092	2	40.4	17.836	0	30.031	174	-0.815158	-1.17171	-0.64302	0.495514	0.953504	1.18087
LOC_Os10g42100.1	Q8S7N6	osa:4349454	pyruvate kinase, putative	glycolysis.plastid branch.pyruvate kinase (PK)	Chloroplast	28.2448	28.0796	28.5058	28.9262	29.3028	29.1938	Cluster_2	1.82033	14	37.4	61.645	0	109.9	195	-0.914429	-1.23982	-0.400102	0.428284	1.17042	0.955645
LOC_Os06g01390.1	Q8H631	osa:4339846	acyl-coenzyme A oxidase 1.2, peroxisomal, putative	lipid metabolism.lipid degradation.beta-oxidation.acyl CoA DH	Peroxisome	28.3275	28.3173	28.4466	28.9454	29.0899	29.0175	Cluster_2	1.57333	27	57.8	74.393	0	312.66	234	-0.99811	-1.02623	-0.67099	0.700036	1.09704	0.898256
LOC_Os10g02630.1	Q33BE1	osa:4347985	transposon protein, putative, CACTA, En/Spm sub-class	RNA.processing.splicing	Nucleus	25.3365	25.2758	25.5232	26.192	26.3911	26.1972	Cluster_2	1.84242	7	21.6	55.113	0	17.244	43	-0.975508	-1.09803	-0.598314	0.753105	1.15529	0.763464
LOC_Os02g39890.2	Q84L14	osa:4329963	RNA recognition motif containing protein, putative;LOC_Os02g39890.1 LOC_Os02g39890.1	RNA.processing.splicing	Nucleus	23.2331	22.5238	23.4703	25.2719	25.6276	25.5301	Cluster_2	5.28069	3	20.6	21.717	0	73.516	14	-0.769008	-1.29195	-0.594107	0.734159	0.996401	0.924508
LOC_Os08g01310.1	Q69U53	osa:4344431	phospholipase C, putative	signaling.MAP kinases	Plasma membrane	22.4264	21.9286	22.4659	24.475	24.9583	24.5663	Cluster_2	5.25215	3	9.7	43.528	0	36.765	24	-0.782247	-1.15539	-0.752671	0.753197	1.11546	0.821648
LOC_Os07g34006.1	Q7F1T0	-	transporter family protein, putative;LOC_Os07g33954.1 LOC_Os07g33954.1	transport.metabolite transporters at the envelope membrane	Chloroplast membrane	25.5158	25.7297	25.578	26.4951	26.766	26.4308	Cluster_2	1.94007	4	12.5	41.781	0	16.178	37	-1.05546	-0.659476	-0.940288	0.757621	1.25905	0.63855
LOC_Os08g39270.1	Q6ZFJ0	osa:4345960	fasciclin domain containing protein	cell wall.cell wall proteins.AGPs.AGP	Plasma membrane	26.3646	26.3657	26.0687	27.1089	27.3849	26.9863	Cluster_2	1.85796	8	23.4	28.353	0	33.359	110	-0.673414	-0.671284	-1.24483	0.764369	1.29757	0.527588
LOC_Os04g58710.1	Q7XPV4	osa:4337447	AMP-binding domain containing protein	lipid metabolism.FA synthesis and FA elongation.acyl coa ligase	Cytosol	24.5549	24.6224	25.0018	27.2744	27.9736	27.0083	Cluster_2	6.46369	18	58.5	54.474	0	107.97	68	-1.0013	-0.956754	-0.706441	0.7929	1.25425	0.617351
LOC_Os01g16100.1	B9EV41	osa:4324369	translin, putative	not assigned.unknown	Nucleus	22.1022	22.2095	22.4147	24.1753	24.3997	23.6757	Cluster_2	3.58369	4	25.6	35.664	0	14.44	22	-1.01954	-0.916408	-0.719106	0.973237	1.18888	0.492947
LOC_Os03g53230.1	Q84MN8	osa:4334073	bifunctional 3-phosphoadenosine 5-phosphosulfate synthetase, putative	S-assimilation.ATPS	Mitochondria	26.4208	26.6155	26.6555	27.6134	27.6732	27.2964	Cluster_2	1.95034	13	44.4	52.4	0	49.662	83	-1.13864	-0.783798	-0.710947	1.03404	1.14285	0.456502
LOC_Os03g57340.1	Q6F3B0	osa:4334359	chaperone dnaJ, putative	stress.abiotic.heat	ER	27.9367	27.847	27.9547	29.1658	29.2992	28.9943	Cluster_2	2.36242	11	45.3	46.69	0	58.394	152	-0.867661	-0.998224	-0.841594	0.920956	1.11512	0.671405
LOC_Os03g25390.3	Q10KU7	-	novel plant SNARE 11, putative;LOC_Os03g25390.1 LOC_Os03g25390.1	cell.vesicle transport	Nucleus	20.258	20.0625	20.2797	23.7456	24.7303	23.1498	Cluster_2	12.7743	1	11.9	21.186	0.00023175	3.3355	7	-0.856967	-0.951103	-0.84652	0.822433	1.29662	0.535541
LOC_Os01g21160.2	Q655Q2	osa:4327289	2-oxo acid dehydrogenases acyltransferase domain containing protein;LOC_Os01g21160.1 LOC_Os01g21160.1	amino acid metabolism.degradation.branched-chain group.shared	Chloroplast	22.1165	22.0896	22.0364	24.0478	24.5334	24.0346	Cluster_2	4.36026	6	22.5	49.636	0	10.729	24	-0.871691	-0.894507	-0.939657	0.768265	1.18057	0.75702
LOC_Os03g13970.2	O82143	osa:4332222	26S proteasome non-ATPase regulatory subunit 4, putative;LOC_Os03g13970.1 LOC_Os03g13970.1	protein.degradation.ubiquitin	Nucleus	27.572	27.5472	27.6271	28.3349	28.4339	28.2072	Cluster_2	1.67392	11	36.8	42.383	0	91.826	132	-0.921731	-0.981421	-0.788489	0.920336	1.15927	0.612038
LOC_Os03g37970.1	Q7XJB4	osa:4333306	ribosomal L13, putative;LOC_Os06g02510.5 LOC_Os06g02510.5	protein.synthesis.ribosomal protein.eukaryotic.60S subunit.L13	Cytosol	29.0159	29.0207	29.0368	30.2756	30.3829	30.3257	Cluster_2	2.46848	2	33.7	24.014	0	96.315	181	-0.923734	-0.917088	-0.894574	0.838448	0.988463	0.908486
LOC_Os03g29190.2	Q7Y0E8	osa:4333075	PDI, putative;LOC_Os03g29190.1 LOC_Os03g29190.1	not assigned.unknown	ER	24.3216	24.3276	24.4581	26.5208	26.4547	26.6574	Cluster_2	4.51656	8	25.7	63.288	0	41.203	32	-0.950495	-0.945493	-0.836228	0.89105	0.835698	1.00547
LOC_Os01g49250.1	B9EYN9	-	methyltransferase, putative	not assigned.unknown	Chloroplast	25.5354	25.4666	25.5158	26.4442	26.4248	26.5048	Cluster_2	1.93457	6	21	45.787	0	29.37	32	-0.854495	-0.986165	-0.891931	0.884598	0.847432	1.00056
LOC_Os02g02410.1	Q6Z7B0	osa:4328075	DnaK family protein, putative	stress.abiotic.heat	ER membrane	30.2775	30.2684	30.3086	31.1133	31.1052	31.136	Cluster_2	1.78179	27	53.8	73.389	0	323.31	691	-0.928254	-0.948219	-0.86031	0.901574	0.883985	0.951223
LOC_Os12g41715.1	Q0ILZ4	osa:4352769	DEAD-box ATP-dependent RNA helicase, putative	RNA.processing.RNA helicase	Nucleus	24.2084	23.9293	24.0592	27.0307	27.1213	26.9143	Cluster_2	7.76221	14	30.9	65.594	0	54.364	81	-0.822828	-0.994757	-0.914729	0.916045	0.971891	0.844378
LOC_Os08g06100.1	Q6ZD89	osa:4344702	O-methyltransferase, putative	misc.O-methyl transferases	Chloroplast	27.6124	27.5248	27.5403	28.591	28.5209	28.5413	Cluster_2	1.98879	16	64.7	39.749	0	144.74	172	-0.812973	-0.973857	-0.945336	0.984078	0.855332	0.892757
LOC_Os03g54910.1	Q75J20	osa:4334157	X8 domain containing protein	misc.beta 1,3 glucan hydrolases	Plasma membrane	23.2377	22.9803	23.0812	27.6576	27.5062	27.5352	Cluster_2	22.1093	2	21.7	17.825	0	18.947	12	-0.855822	-0.960939	-0.919724	0.949435	0.887604	0.899446
LOC_Os05g38520.3	Q6L510	osa:4339011	60S ribosomal L36-2, putative;LOC_Os05g38520.4 LOC_Os05g38520.4	protein.synthesis.ribosomal protein.eukaryotic.60S subunit.L36	Cytosol	23.424	22.6761	23.0134	29.9603	30.0402	29.9166	Cluster_2	122.32	2	33.6	12.205	0	10.138	50	-0.809581	-1.00611	-0.917462	0.907883	0.928882	0.896388
LOC_Os01g25610.1	Q5ZBX1	osa:4326022	40S ribosomal S4, putative	protein.synthesis.ribosomal protein.eukaryotic.40S subunit.S4	Cytosol	29.6002	29.5439	29.6648	30.2948	30.3198	30.2459	Cluster_2	1.60646	1	38.1	29.807	0	60.101	450	-0.913704	-1.06289	-0.742432	0.927481	0.993678	0.797866
LOC_Os11g37970.1	Q941F5	-	WIP5 - Wound-induced precursor	stress.biotic	Extracellular	22.8849	22.4994	23.343	26.9403	27.2399	27.1252	Cluster_2	18.2871	5	50.7	16.041	0	15.032	35	-0.916452	-1.08302	-0.718479	0.836192	0.965659	0.916104
LOC_Os07g39020.1	Q6ZL89	osa:4343713	OsSub53 - Putative Subtilisin homologue	protein.degradation.subtilases	Plasma membrane	27.3184	27.0659	27.5091	31.1093	31.2985	31.1413	Cluster_2	14.7767	20	42.7	81.566	0	227.94	497	-0.90082	-1.01916	-0.811446	0.875915	0.964611	0.890897
LOC_Os01g51570.1	Q7F354	-	glycosyl hydrolases family 17, putative	misc.beta 1,3 glucan hydrolases.glucan endo-1,3-beta-glucosidase	Plasma membrane	23.7582	23.5282	24.1014	26.8035	26.9189	26.8763	Cluster_2	8.39946	7	38.8	35.809	0	39.963	18	-0.929647	-1.06556	-0.72679	0.870267	0.938446	0.91328
LOC_Os04g02870.2	Q7XTJ6	osa:4334964	RNA recognition motif containing protein, putative;LOC_Os04g02870.1 LOC_Os04g02870.1	RNA.processing.splicing	Nucleus	23.503	23.3009	23.6871	26.2591	26.1416	26.1502	Cluster_2	6.43836	4	26.9	28.784	0	21.127	23	-0.905317	-1.04214	-0.780695	0.960492	0.880922	0.886735
LOC_Os12g43600.1	Q2QLR2	osa:4352868	RNA recognition motif containing protein	RNA.RNA binding	Nucleus	28.9936	28.7108	28.886	30.5764	30.3058	30.3153	Cluster_2	2.89929	3	51.9	16.083	0	58.603	187	-0.748911	-1.081	-0.875292	1.10988	0.79213	0.8032
LOC_Os08g33650.2	Q6ZA95	osa:4345651	SET domain-containing protein, putative;LOC_Os08g33650.1 LOC_Os08g33650.1	RNA.regulation of transcription.SET-domain transcriptional regulator family	Plasma membrane	25.7649	25.703	25.7698	26.6486	26.521	26.5618	Cluster_2	1.77916	4	21.3	40.762	0	21.538	23	-0.866396	-1.00176	-0.855691	1.06403	0.785425	0.874394
LOC_Os11g06880.1	Q0IUB6	-	acyl-CoA synthetase, putative	lipid metabolism.FA synthesis and FA elongation.long chain fatty acid CoA ligase	ER membrane	23.4994	23.1168	23.5462	26.3543	25.9893	26.0941	Cluster_2	6.7665	2	18.8	38.075	0	6.7784	18	-0.832168	-1.08347	-0.801442	1.04252	0.802894	0.87166
LOC_Os10g41410.2	Q7XC37	osa:4349403	nucleoside diphosphate kinase, putative;LOC_Os10g41410.1 LOC_Os10g41410.1	nucleotide metabolism.phosphotransfer and pyrophosphatases.nucleoside diphosphate kinase	Cytosol	29.1915	29.0038	29.1718	30.0654	29.9033	30.0225	Cluster_2	1.8336	7	49	16.779	0	75.557	282	-0.756892	-1.14292	-0.797516	1.03958	0.706326	0.951423
LOC_Os09g31486.2	B9G4B3	osa:9270165	DnaK family protein, putative;LOC_Os09g31486.1 LOC_Os09g31486.1	stress.abiotic.heat	Mitochondria	25.093	24.7407	24.9486	27.0381	26.7717	27.0435	Cluster_2	4.06617	6	32.2	58.636	0	74.376	31	-0.756711	-1.07172	-0.885761	0.982526	0.744279	0.987385
LOC_Os04g36890.1	Q7XUX5	osa:4335968	peptidyl-prolyl cis-trans isomerase, FKBP-type, putative	protein.folding	Nucleus	23.9124	23.5025	23.6732	26.2423	26.0818	26.3458	Cluster_2	5.76485	7	21.3	57.177	0	34.191	27	-0.751864	-1.04613	-0.923598	0.920828	0.80561	0.995158
LOC_Os08g40250.1	Q6Z8M9	osa:4346022	Uncharacterized protein	not assigned.unknown	Nucleus membrane	26.9862	26.7294	26.8376	28.3052	28.177	28.3195	Cluster_2	2.66879	14	16	155.88	0	67.517	41	-0.733117	-1.06175	-0.923234	0.954563	0.790594	0.972948
LOC_Os12g06850.2	Q2QX88	-	transcription elongation factor protein, putative;LOC_Os12g06850.1 LOC_Os12g06850.1	RNA.regulation of transcription.putative transcription regulator	Nucleus	20.0465	19.9808	20.1228	24.2892	23.8946	23.5231	Cluster_2	14.4432	1	7.2	36.542	0	4.5743	12	-0.90837	-0.939291	-0.872461	1.08885	0.903066	0.72821
LOC_Os03g46770.1	Q6ASX7	osa:4333690	RNA recognition motif containing protein	RNA.RNA binding	Nucleus	26.3881	26.3623	26.3819	27.4329	27.4523	27.3185	Cluster_2	2.03325	3	45.7	15.902	0	26.613	54	-0.890791	-0.936594	-0.901848	0.966073	1.00051	0.76265
LOC_Os01g71670.1	Q94CR1	-	glycosyl hydrolases family 17, putative;LOC_Os01g71380.1 LOC_Os01g71380.1	misc.beta 1,3 glucan hydrolases.glucan endo-1,3-beta-glucosidase	Plasma membrane	23.4787	23.3652	23.3583	25.4032	25.1995	24.9331	Cluster_2	3.42921	7	35.3	35.682	0	19.857	21	-0.822462	-0.93755	-0.944513	1.12928	0.92267	0.652571
LOC_Os01g21034.1	Q655P5	-	pectinesterase, putative	cell wall.pectin*esterases.PME	Extracellular	24.6589	24.583	24.7045	26.4362	26.3049	25.8325	Cluster_2	2.91281	8	22.8	46.148	0	27.814	42	-0.87562	-0.962969	-0.823136	1.16907	1.01807	0.474581
LOC_Os01g63580.1	Q5N7U2	osa:4324826	glycerol-3-phosphate acyltransferase, putative	lipid metabolism.Phospholipid synthesis	Plasma membrane	24.2565	24.08	24.134	25.7447	25.6483	25.4667	Cluster_2	2.75687	9	22.7	55.681	0	24.026	21	-0.781662	-1.00003	-0.933257	1.05942	0.940095	0.715432
LOC_Os09g37006.2	Q651C3	osa:4347736	of unknown function domain containing protein;LOC_Os09g37006.1 LOC_Os09g37006.1	RNA.regulation of transcription.putative transcription regulator	Nucleus	26.1462	26.2057	26.2347	27.3055	27.2817	27.1031	Cluster_2	2.0485	5	30.9	29.443	0	37.53	31	-0.991077	-0.887131	-0.836383	1.03673	0.995155	0.68271
LOC_Os03g55150.6	Q9AUW3	-	eukaryotic translation initiation factor 5A, putative;LOC_Os03g55150.4 LOC_Os03g55150.4	protein.synthesis.initiation	Nucleus membrane	28.3248	28.5168	28.5246	29.6812	29.6994	29.5536	Cluster_2	2.2805	5	59	17.545	0	88.063	191	-1.10344	-0.811373	-0.799461	0.960178	0.987923	0.766174
LOC_Os06g06290.1	B9FRL0	-	GDSL-like lipase/acylhydrolase, putative	misc.GDSL-motif lipase	Extracellular	26.1867	26.265	26.2498	26.9647	26.9586	26.8599	Cluster_2	1.61763	9	36.7	39.477	0	92.634	116	-1.02958	-0.825019	-0.864578	1.00287	0.987013	0.729289
LOC_Os04g09530.2	Q0JF18	-	pentatricopeptide, putative;LOC_Os04g09530.1 LOC_Os04g09530.1	transport.misc	Cytosol	23.4822	23.5534	23.5649	24.8353	24.9115	24.6553	Cluster_2	2.40698	5	24.7	34.231	0	28.96	35	-0.978954	-0.877157	-0.860805	0.955076	1.06402	0.697821
LOC_Os07g42950.1	Q8LH97	osa:4343945	40S ribosomal S6, putative	protein.synthesis.ribosomal protein.eukaryotic.40S subunit.S6	Nucleus	29.8473	29.9751	29.9615	30.9633	31.0703	30.8545	Cluster_2	2.04874	2	32	28.472	0	107.06	203	-1.04459	-0.821224	-0.844972	0.90468	1.09147	0.714634
LOC_Os01g07490.1	Q8LQU3	osa:4325197	RST1, putative	not assigned.unknown	Plasma membrane	22.7438	22.7963	22.87	24.6436	24.4191	24.3362	Cluster_2	3.16661	6	5.9	202.07	0	22.576	36	-0.971439	-0.914182	-0.833847	1.09975	0.85506	0.764658
LOC_Os03g44620.2	Q84PD0	osa:4333580	chaperone dnaJ, putative	stress.abiotic.heat	ER	24.895	24.9929	25.1246	26.7561	26.6561	26.5415	Cluster_2	3.13198	7	33.1	46.485	0	47.522	60	-1.02767	-0.91974	-0.774658	1.02288	0.912706	0.786479
LOC_Os03g38260.1	Q84NX8	osa:4333317	60S ribosomal L19-3, putative	protein.synthesis.ribosomal protein.eukaryotic.60S subunit.L19	Cytosol	22.698	23.0869	22.8942	28.7032	28.8375	28.4587	Cluster_2	54.6991	2	32	24.121	0	4.1215	21	-0.973092	-0.850296	-0.911142	0.923098	0.965526	0.845906
LOC_Os09g12660.2	Q69T99	osa:4346656	glucose-1-phosphate adenylyltransferase large subunit, chloroplast precursor, putative;LOC_Os09g12660.1 LOC_Os09g12660.1	major CHO metabolism.synthesis.starch.AGPase	Chloroplast	27.635	27.6902	27.6958	28.5452	28.4876	28.5228	Cluster_2	1.7961	10	56.2	54.844	0	99.26	89	-0.99464	-0.875564	-0.863373	0.968803	0.844489	0.920285
LOC_Os01g01660.1	Q9FTN5	osa:4326149	isoflavone reductase, putative	secondary metabolism.flavonoids.isoflavones.isoflavone reductase	Cytosol	23.1721	23.5328	23.802	28.3615	28.1959	27.9397	Cluster_2	25.3405	10	53.5	33.501	0	64.966	66	-1.03754	-0.896959	-0.792014	0.98517	0.920605	0.82074
LOC_Os01g62420.1	Q8LR75	osa:4327400	triosephosphate isomerase, cytosolic, putative;LOC_Os01g62420.4 LOC_Os01g62420.4	PS.calvin cycle.TPI	Mitochondria	23.7252	23.8474	23.9413	26.3377	26.4702	26.2242	Cluster_2	5.68074	6	43.5	27.273	0	23.227	13	-0.992206	-0.903417	-0.835204	0.905676	1.00191	0.82324
LOC_Os01g51540.1	Q8S0I1	osa:4325937	cytidine/deoxycytidylate deaminase, putative	nucleotide metabolism.degradation	Cytosol	26.7155	26.8345	26.9681	27.8145	27.7905	27.8541	Cluster_2	1.97296	7	36.5	31.971	0	40.253	62	-1.13022	-0.911287	-0.66539	0.892707	0.848578	0.965612
LOC_Os07g34570.1	Q7XXS4	osa:4343443	FAD dependent oxidoreductase domain containing protein;LOC_Os07g34570.2 LOC_Os07g34570.2	Co-factor and vitamine metabolism.thiamine	Chloroplast	27.0977	27.2228	27.5092	29.5373	29.7342	29.8693	Cluster_2	5.41525	11	51.3	37.224	0	75.982	152	-1.03848	-0.945509	-0.732642	0.774565	0.920846	1.02122
LOC_Os09g19560.1	Q0J2C6	osa:4346843	methyltransferase, putative	misc.O-methyl transferases	Nucleus	23.4169	23.1617	24.1191	26.1864	26.0689	26.0531	Cluster_2	5.80345	7	32.6	43.014	0	45.038	16	-0.994565	-1.17362	-0.501854	0.948628	0.866252	0.855163
LOC_Os02g55410.1	Q6KAJ4	osa:4331016	MCM5 - Putative minichromosome maintenance MCM complex subunit 5;LOC_Os02g55410.2 LOC_Os02g55410.2	DNA.synthesis/chromatin structure	Nucleus	26.4043	26.38	26.5484	27.1978	27.1385	27.1806	Cluster_2	1.65642	17	31.7	80.375	0	94.378	112	-1.00143	-1.06177	-0.644203	0.965653	0.818627	0.923121
LOC_Os01g47490.3	Q5SN58	osa:4326851	Lg106, putative;LOC_Os01g47490.2 LOC_Os01g47490.2	not assigned.unknown	Cytosol	23.8985	23.8124	24.105	24.8329	24.8147	24.8471	Cluster_2	1.85695	2	17.6	15.763	0	5.926	11	-0.976396	-1.14925	-0.562026	0.898598	0.862043	0.927035
LOC_Os02g01070.1	Q6YU98	osa:4327975	FG-GAP repeat-containing protein, putative	not assigned.unknown	Golgi membrane	22.8255	22.7704	23.7786	26.8867	27.0447	26.7767	Cluster_2	13.7166	3	7.3	77.475	0	39.67	23	-1.04117	-1.06735	-0.587674	0.891122	0.966292	0.838779
LOC_Os11g37080.1	Q2R242	osa:4350782	h/ACA ribonucleocomplex subunit 1-like 1, putative	RNA.RNA binding	Nucleus	26.3628	26.2424	26.4162	27.0521	27.0594	26.9117	Cluster_2	1.58805	3	26	20.005	0	39.24	57	-0.833327	-1.15583	-0.690498	1.01192	1.03158	0.636149
LOC_Os01g60790.1	P49216	osa:4327570	40S ribosomal S26, putative;LOC_Os05g39960.3 LOC_Os05g39960.3	protein.synthesis.ribosomal protein.eukaryotic.40S subunit.S26	Cytosol	26.5881	26.3567	26.6061	27.674	27.625	27.4563	Cluster_2	2.0967	2	39.1	14.991	0	64.559	58	-0.776785	-1.16494	-0.746502	1.04522	0.963014	0.679994
LOC_Os02g54600.1	Q6K4Q0	osa:4330957	STE_MEK_ste7_MAP2K.5 - STE kinases include homologs to sterile 7, sterile 11 and sterile 20 from yeast	protein.postranslational modification	Cytosol	25.7875	25.5842	25.8332	26.6067	26.5838	26.4223	Cluster_2	1.74428	5	17.6	39.943	0	14.47	18	-0.771566	-1.22134	-0.670521	1.04064	0.989962	0.63282
LOC_Os02g32814.1	Q5QL92	-	heavy metal-associated domain containing protein	transport.metabolite transporters at the mitochondrial membrane	Chloroplast membrane	24.7503	25.1521	24.8056	26.4514	26.2739	26.2489	Cluster_2	2.67971	2	10.7	26.686	0	12.781	24	-1.08731	-0.581383	-1.01766	1.05491	0.831453	0.799991
LOC_Os03g58790.1	Q84SZ7	osa:4334467	ATPase, putative	protein.degradation.AAA type	ER membrane	23.5442	23.8724	23.3733	25.7484	25.7321	25.6358	Cluster_2	4.3134	5	16.3	58.132	0	9.5367	9	-0.948654	-0.667348	-1.0951	0.9405	0.926557	0.844045
LOC_Os10g31950.1	Q94LR9	osa:4348804	3-ketoacyl-CoA thiolase, peroxisomal precursor, putative	amino acid metabolism.degradation.branched-chain group.shared	Peroxisome	27.1002	27.1894	27.0218	28.07	28.0011	27.9063	Cluster_2	1.85149	18	59	48.025	0	110.75	199	-0.909759	-0.728526	-1.06899	1.05993	0.919907	0.727436
LOC_Os03g63480.1	Q851Y1	osa:4334805	ankyrin repeat domain containing protein	RNA.regulation of transcription.AtSR Transcription Factor family	Chloroplast membrane	23.4574	23.1727	22.4919	26.0325	25.5068	25.9464	Cluster_2	6.90622	5	23.4	37.234	0	31.227	24	-0.622782	-0.804233	-1.23816	1.01838	0.683315	0.963483
LOC_Os11g47820.2	Q53MA8	-	glucan endo-1,3-beta-glucosidase precursor, putative;LOC_Os11g47820.1 LOC_Os11g47820.1	misc.beta 1,3 glucan hydrolases.glucan endo-1,3-beta-glucosidase	Extracellular	24.4173	24.3983	24.0221	26.2888	26.0218	26.2125	Cluster_2	3.71954	7	27.8	45.956	0	44.652	44	-0.770107	-0.788175	-1.14611	1.01028	0.756347	0.937765
LOC_Os02g54700.2	Q6K4P1	osa:4330963	RNA recognition motif containing protein, putative	protein.synthesis.initiation	Nucleus	28.0619	28.0083	27.8959	28.603	28.6009	28.6847	Cluster_2	1.55925	10	45	32.009	0	74.134	99	-0.69372	-0.844141	-1.15963	0.824745	0.818787	1.05396
LOC_Os07g32660.1	B9FXG3	osa:4343356	monocopper oxidase, putative	misc.oxidases - copper, flavone etc.	Extracellular	22.7118	22.549	22.298	24.2725	24.1386	24.3669	Cluster_2	3.33972	2	9	60.036	0	5.1136	20	-0.702438	-0.871228	-1.13141	0.915331	0.776531	1.01322
LOC_Os09g22000.1	Q6H5D1	osa:4346956	hydrolase, HAD superfamily, Cof family, putative	not assigned.unknown	Cytosol	25.1721	25.2399	25.129	26.1807	26.003	26.0936	Cluster_2	1.88172	4	20.6	40.548	0	24.905	25	-0.921291	-0.786687	-1.00676	1.08007	0.727408	0.907252
LOC_Os04g59190.1	Q7XSU8	osa:4337484	peroxidase precursor, putative	misc.peroxidases	Extracellular	27.9886	28.1182	27.8945	29.9562	29.7006	29.9743	Cluster_2	3.67199	10	51.8	35.227	0	168.03	264	-0.91813	-0.792904	-1.00908	0.983172	0.736214	1.00073
LOC_Os08g10510.2	Q6ZCF0	osa:4344928	aminotransferase, putative;LOC_Os08g10510.1 LOC_Os08g10510.1	amino acid metabolism.synthesis.central amino acid metabolism.GABA.GABA transaminase	Mitochondria	26.9898	26.963	26.9144	28.2972	28.1259	28.2639	Cluster_2	2.41706	14	65.2	49.399	0	180.06	275	-0.860644	-0.898877	-0.96823	1.00665	0.762045	0.95906
LOC_Os11g03780.2	Q2RAZ2	osa:4349687	alpha-N-arabinofuranosidase, putative;LOC_Os11g03780.1 LOC_Os11g03780.1	not assigned.unknown	Plasma membrane	27.2829	27.2696	27.1713	28.2448	28.1329	28.1236	Cluster_2	1.89972	15	46.3	73.467	0	208.8	257	-0.825441	-0.851529	-1.0442	1.05929	0.839999	0.821883
LOC_Os04g45290.1	Q0JBF1	osa:4336515	glycosyl hydrolases, putative;LOC_Os04g45290.2 LOC_Os04g45290.2	major CHO metabolism.degradation.sucrose.invertases.vacuolar	Vacuolar membrane	28.6134	28.5267	28.4997	29.3788	29.2103	29.1925	Cluster_2	1.64022	21	50.6	71.756	0	190.91	446	-0.728668	-0.946483	-1.0143	1.19356	0.770251	0.725638
LOC_Os03g63330.1	Q851Z6	osa:4334794	aspartokinase, chloroplast precursor, putative	amino acid metabolism.synthesis.aspartate family.misc.homoserine.aspartate kinase	Chloroplast	25.4584	25.4186	25.4249	27.5137	27.3311	27.2928	Cluster_2	3.85093	6	33.8	60.865	0	46.67	103	-0.887688	-0.924964	-0.919044	1.03647	0.865527	0.829697
LOC_Os01g22010.4	A0A0R7VIP9	osa:4326996	S-adenosylmethionine synthetase, putative;LOC_Os01g22010.3 LOC_Os01g22010.3	amino acid metabolism.synthesis.aspartate family.methionine	Cytosol	29.2752	29.143	29.1594	31.1245	30.8703	30.8971	Cluster_2	3.41383	8	74.4	42.9	0	256.69	492	-0.823326	-0.958923	-0.942101	1.07272	0.812075	0.839552
LOC_Os03g58430.1	Q851P5	osa:4334438	40S ribosomal S15, putative	protein.synthesis.ribosomal protein.eukaryotic.40S subunit.S15	Cytosol	27.2529	27.195	27.0445	28.1748	28.081	28.0489	Cluster_2	1.91515	1	45.5	17.328	0	55.364	209	-0.731271	-0.842675	-1.13232	1.04301	0.862528	0.800731
LOC_Os03g42130.1	Q6AV32	osa:4333459	gibberellin 20 oxidase 2, putative	hormone metabolism.ethylene.synthesis-degradation	Chloroplast	23.2375	23.3672	23.0477	26.4198	26.7016	26.6331	Cluster_2	10.3201	12	54	39.293	0	51.946	43	-0.899525	-0.829374	-1.00211	0.821107	0.973466	0.936437
LOC_Os05g50600.1	Q75HY2	osa:4339738	OsSCP31 - Putative Serine Carboxypeptidase homologue	protein.degradation.serine protease	Plasma membrane	25.2709	25.2845	25.1822	26.4302	26.5075	26.5749	Cluster_2	2.39228	4	21	47.367	0	39.733	36	-0.87347	-0.85383	-1.00176	0.802696	0.914433	1.01193
LOC_Os01g24710.4	B7E7K3	osa:4326471	jacalin-like lectin domain containing protein;LOC_Os01g24710.3 LOC_Os01g24710.3	misc.myrosinases-lectin-jacalin	Extracellular	23.6358	23.9068	23.6275	26.8775	26.8591	27.1569	Cluster_2	9.45548	3	38	14.329	0	19.395	24	-0.958976	-0.806802	-0.96365	0.860954	0.85064	1.01783
LOC_Os02g48360.1	Q6ZFT9	osa:4330512	pyrophosphate--fructose 6-phosphate 1-phosphotransferase subunit alpha, putative;LOC_Os02g48360.2 LOC_Os02g48360.2	not assigned.unknown	Cytosol	25.1407	25.3481	24.9846	27.9501	27.9076	28.0909	Cluster_2	7.08667	9	35.5	67.098	0	102.68	81	-0.920672	-0.787067	-1.02121	0.888532	0.861191	0.979225
LOC_Os11g36060.2	B7F5C0	-	THUMP domain-containing protein, putative;LOC_Os11g36060.1 LOC_Os11g36060.1	not assigned.unknown	Nucleus	26.1104	26.1749	25.9705	27.0197	27.0289	27.0258	Cluster_2	1.91787	6	26.6	40.106	0	29.608	37	-0.856951	-0.732684	-1.12663	0.89557	0.913294	0.907397
LOC_Os11g08200.1	B7F348	osa:4349962	eukaryotic aspartyl protease domain containing protein	protein.degradation.aspartate protease	Extracellular	23.9054	23.8915	23.0707	28.756	28.5675	28.5082	Cluster_2	31.7355	10	37.1	44.722	0	45.133	47	-0.804082	-0.809114	-1.1076	0.959806	0.891278	0.869713
LOC_Os07g44410.1	Q8GVH2	osa:4344044	WD40-like Beta Propeller Repeat family protein	not assigned.unknown	Plasma membrane	27.6496	27.6306	27.5627	28.4334	28.4725	28.4251	Cluster_2	1.77698	19	46	71.345	0	130.43	167	-0.832931	-0.874726	-1.02374	0.887866	0.973804	0.86973
LOC_Os05g30400.2	Q60DX5	-	Uncharacterized protein;LOC_Os05g30400.1 LOC_Os05g30400.1	not assigned.unknown	Nucleus	24.7199	24.7788	24.3767	27.7401	27.5779	27.5044	Cluster_2	7.90252	6	46	22.466	0	23.152	72	-0.850937	-0.815029	-1.06007	0.989503	0.890658	0.845873
LOC_Os07g33997.1	Q8H5N0	osa:107276598	60S ribosomal L44, putative;LOC_Os07g33979.1 LOC_Os07g33979.1	protein.synthesis.ribosomal protein.eukaryotic.60S subunit.L44	Cytosol	23.2272	23.5249	22.7969	25.7227	25.6549	25.6185	Cluster_2	5.5881	2	8.6	12.138	0.00045788	3.2102	11	-0.867597	-0.651849	-1.17953	0.941236	0.892037	0.865698
LOC_Os05g01450.1	Q75M19	osa:4337552	eukaryotic translation initiation factor 3 subunit F, putative;LOC_Os05g01450.2 LOC_Os05g01450.2	protein.degradation.ubiquitin.proteasom	Nucleus	27.2178	27.2016	27.0917	27.9222	27.9003	27.9584	Cluster_2	1.6895	13	56.7	31.238	0	57.39	155	-0.793338	-0.832114	-1.09558	0.895631	0.843013	0.982387
LOC_Os06g07210.1	Q5VRF5	osa:4340258	ribonucleoside-diphosphate reductase large subunit, putative	nucleotide metabolism.deoxynucleotide metabolism.ribonucleoside-diphosphate reductase	Cytosol	25.8259	25.7824	25.6343	26.9281	26.9883	26.9871	Cluster_2	2.32991	16	41.2	91.584	0	90.694	148	-0.791693	-0.856318	-1.07688	0.849154	0.938758	0.936983
LOC_Os09g34250.1	Q69IV0	osa:4347593	UDP-glucoronosyl and UDP-glucosyl transferase domain containing protein	misc.UDP glucosyl and glucoronyl transferases	Chloroplast	24.8249	23.1071	23.0549	27.5436	27.5165	27.7861	Cluster_2	15.4882	8	26.4	50.774	0	30.896	40	-0.360321	-1.12077	-1.14391	0.843224	0.831229	0.950548
LOC_Os02g02870.1	Q6YUR8	osa:4328119	glycine-rich 2, putative	stress.abiotic.cold	Nucleus	32.1045	31.8082	31.8434	32.414	32.542	32.5955	Cluster_2	1.51411	7	51.9	22.723	0	157.44	186	-0.325574	-1.17593	-1.07488	0.562759	0.930022	1.0836
LOC_Os01g66110.2	Q0JH49	osa:4325004	methyltransferase, putative;LOC_Os01g66110.1 LOC_Os01g66110.1	stress.abiotic.drought/salt	Nucleus membrane	24.2853	23.2313	23.2951	26.3477	26.1699	26.2744	Cluster_2	6.32088	11	19.6	90.34	0	37.745	28	-0.430946	-1.13116	-1.08875	0.939199	0.821114	0.890542
LOC_Os01g71820.1	Q5JKH7	osa:4325831	glycosyl hydrolases family 17, putative;LOC_Os01g71810.1 LOC_Os01g71810.1	misc.beta 1,3 glucan hydrolases.glucan endo-1,3-beta-glucosidase	Extracellular	24.024	22.8898	22.8594	25.6915	25.6009	25.837	Cluster_2	5.47204	1	16	34.27	0	9.7263	9	-0.326288	-1.13115	-1.15272	0.857072	0.792785	0.960305
LOC_Os01g18170.1	Q7F731	osa:4327911	Cupin domain containing protein	stress.abiotic.unspecified	Extracellular	24.2252	23.4057	23.2192	26.3922	26.7024	27.2513	Cluster_2	8.97091	2	12	22.477	0	9.8076	5	-0.544883	-1.00333	-1.10762	0.667234	0.840771	1.14783
LOC_Os04g50790.3	Q0JAJ6	-	RNA recognition motif, putative;LOC_Os04g50790.2 LOC_Os04g50790.2	not assigned.unknown	Cytosol	23.6988	23.3778	23.0653	25.3772	25.4984	25.9081	Cluster_2	4.63936	2	10.9	29.128	0	6.0098	15	-0.635296	-0.893851	-1.14557	0.716509	0.814118	1.14409
LOC_Os07g42960.1	Q0D4J5	osa:4343946	phospho-2-dehydro-3-deoxyheptonate aldolase, chloroplast precursor, putative;LOC_Os07g42960.2 LOC_Os07g42960.2	amino acid metabolism.synthesis.aromatic aa.chorismate.3-deoxy-D-arabino-heptulosonate 7-phosphate synthase	Mitochondria	25.5388	25.0137	25.2888	27.1174	26.7761	26.8282	Cluster_2	3.08822	9	33	59.078	0	41.473	85	-0.607352	-1.182	-0.880972	1.12014	0.746559	0.803627
LOC_Os03g13800.1	Q10PA5	osa:4332209	ribosomal L7Ae, putative	protein.synthesis.ribosomal protein.eukaryotic.60S subunit.L7A	Nucleus	25.1749	24.4248	24.6962	26.3269	25.6905	26.0075	Cluster_2	2.36691	3	65.6	13.932	0	53.635	56	-0.282726	-1.28359	-0.921426	1.25431	0.405206	0.828224
LOC_Os06g06560.1	B7F2B2	osa:9269493	starch synthase, putative	major CHO metabolism.synthesis.starch.starch synthase	Chloroplast	25.8915	25.5081	25.6395	27.0983	26.7782	26.8677	Cluster_2	2.35387	9	21.1	70.951	0	30.255	74	-0.583365	-1.13466	-0.945697	1.15182	0.691568	0.820326
LOC_Os05g23350.1	B9FK42	osa:4338337	glycosyl hydrolase family 10 protein, putative	cell wall.degradation.mannan-xylose-arabinose-fucose	Mitochondria	23.8291	23.0456	23.3321	25.687	25.4868	25.4098	Cluster_2	4.36393	5	13.8	62.807	0	19.838	17	-0.532493	-1.18849	-0.94855	1.0231	0.855469	0.79097
LOC_Os08g44270.1	Q6ZJ18	osa:4346292	vignain precursor, putative	protein.degradation.cysteine protease	Extracellular	24.1815	22.3076	22.9303	27.4921	27.2879	27.3087	Cluster_2	18.6755	11	35.3	41.871	0	70.861	41	-0.447328	-1.23086	-0.970525	0.936916	0.851547	0.860247
LOC_Os06g15360.2	Q5Z6P9	osa:4340699	RAD23 DNA repair protein, putative;LOC_Os06g15360.1 LOC_Os06g15360.1	DNA.repair	Nucleus	28.4311	28.2609	28.282	29.046	29.007	28.9226	Cluster_2	1.58801	10	43	42.989	0	109.68	137	-0.610357	-1.06739	-1.01069	1.04156	0.936814	0.710066
LOC_Os03g52860.1	P29250	osa:4334049	lipoxygenase, putative	hormone metabolism.jasmonate.synthesis-degradation.lipoxygenase	Cytosol	22.8116	21.9506	21.8424	27.1652	27.3903	27.0953	Cluster_2	32.3428	15	30.7	97.182	0	110.62	57	-0.685259	-0.996179	-1.03524	0.886884	0.968162	0.861635
LOC_Os05g15510.2	Q5W708	osa:4338201	cellulase, putative;LOC_Os05g15510.1 LOC_Os05g15510.1	not assigned.unknown	Cytoskeleton	28.0347	27.8969	27.8975	28.7401	28.7813	28.7528	Cluster_2	1.75932	12	38.5	57.787	0	152.6	185	-0.702846	-1.00935	-1.00807	0.866856	0.958329	0.895084
LOC_Os03g61670.1	Q7Y140	osa:4334675	calreticulin precursor, putative	signaling.calcium	ER membrane	24.9875	24.2788	24.3903	27.7052	27.461	27.6412	Cluster_2	8.28366	9	48.4	50.109	0	42.524	40	-0.644891	-1.06429	-0.998325	0.963307	0.81878	0.925416
LOC_Os02g46150.1	Q6ZHC0	-	GAMM1 protein-like, putative	not assigned.unknown	Mitochondria	26.7932	26.079	26.2912	28.5024	28.5231	28.6407	Cluster_2	4.49284	16	47.2	42.583	0	48.571	116	-0.560408	-1.15033	-0.975021	0.851506	0.868588	0.965665
LOC_Os01g03390.1	B7E9D7	osa:9267088	BBTI7 - Bowman-Birk type bran trypsin inhibitor precursor	not assigned.unknown	Extracellular	24.1446	23.4851	23.3518	27.4126	27.372	27.5226	Cluster_2	13.6921	4	25.9	20.103	0	18.038	30	-0.672929	-0.989088	-1.05304	0.893938	0.874463	0.946659
LOC_Os01g18320.1	Q9AR38	osa:4327918	protoporphyrinogen oxidase, chloroplast precursor, putative	tetrapyrrole synthesis.protoporphyrin IX oxidase	Chloroplast	23.2907	22.708	22.8111	25.2554	25.1875	25.3247	Cluster_2	4.9907	6	15.7	56.726	0	18.266	17	-0.626312	-1.07935	-0.999173	0.901234	0.848452	0.955146
LOC_Os07g03160.1	A0A0P0X1Z2	-	WD domain, G-beta repeat domain containing protein	lipid metabolism.lipid degradation.lysophospholipases	Cytosol	26.6893	26.4607	26.5173	27.3815	27.4334	27.3101	Cluster_2	1.76446	16	35.8	82.736	0	66.762	78	-0.604623	-1.10501	-0.981284	0.911161	1.02491	0.754852
LOC_Os01g51390.1	A2ZX44	osa:4325930	mitochondrial-processing peptidase subunit, mitochondrial precursor, putative	protein.targeting.mitochondria	Plasma membrane	25.6948	25.2103	25.3385	26.9455	27.0041	26.9412	Cluster_2	2.92632	8	28.1	55.844	0	31.021	38	-0.572438	-1.13354	-0.985016	0.876007	0.943902	0.871088
LOC_Os06g35970.1	Q5Z9D5	osa:4341274	meiosis 5, putative	development.unspecified	Extracellular	26.1805	25.6785	25.8889	27.7975	27.9367	27.6929	Cluster_2	3.71427	7	38.2	18.844	0	19.855	59	-0.648329	-1.12558	-0.925557	0.888907	1.02118	0.78938
LOC_Os05g33940.1	Q6J657	osa:4338776	alpha/beta hydrolase fold, putative	not assigned.unknown	Mitochondria	25.0595	24.9183	24.8836	26.2608	25.9007	26.0571	Cluster_2	2.1721	11	55.5	39.126	0	42.773	33	-0.72464	-0.950158	-1.00553	1.19356	0.618501	0.868268
LOC_Os12g07300.1	Q2QX38	-	N-acetyltransferase 10, putative;LOC_Os12g07300.2 LOC_Os12g07300.2	not assigned.unknown	Nucleus	25.013	24.8989	24.8257	25.668	25.4916	25.6017	Cluster_2	1.59617	8	16.5	74.663	0	23.426	39	-0.625794	-0.927174	-1.12049	1.10484	0.638884	0.929727
LOC_Os11g43970.1	B9G8Q8	-	AAA-type ATPase family protein, putative	protein.degradation.AAA type	Nucleus	26.4029	26.1807	26.1225	27.1583	27.0319	26.9864	Cluster_2	1.76973	12	18.2	131.21	0	45.995	54	-0.526293	-1.00499	-1.13042	1.10142	0.829159	0.731124
LOC_Os05g47545.1	B7FA34	osa:4339516	Uncharacterized protein;LOC_Os05g47540.1 LOC_Os05g47540.1	lipid metabolism.Phospholipid synthesis	Cytosol	24.4383	23.3731	23.253	28.5601	27.6939	27.867	Cluster_2	20.4239	12	31.6	55.897	0	48.743	47	-0.585224	-1.02241	-1.07168	1.10643	0.750915	0.821966
LOC_Os01g10850.1	Q5QNM7	osa:4327090	peroxidase precursor, putative	misc.peroxidases	Extracellular	23.8675	23.2338	22.766	26.0987	25.8272	25.9229	Cluster_2	6.32268	4	22.3	34.399	0	17.68	15	-0.500851	-0.923021	-1.23467	0.985502	0.804644	0.868394
LOC_Os04g48416.1	Q7XTY8	osa:4336727	OsSub45 - Putative Subtilisin homologue	protein.degradation.subtilases	Extracellular	26.5133	26.1379	25.9454	27.2173	27.1369	27.1893	Cluster_2	1.9757	13	39.4	82.139	0	84.787	92	-0.310743	-0.970733	-1.30911	0.927068	0.785689	0.877829
LOC_Os03g12450.1	Q10PQ6	osa:4332118	nucleoporin, putative	not assigned.unknown	Nucleus	24.9576	25.5734	25.9417	26.9757	26.7674	26.8633	Cluster_2	2.59892	11	12.5	144.25	0	30.428	35	-1.49009	-0.739311	-0.290368	0.970316	0.716278	0.833173
LOC_Os05g02510.1	Q65XA2	osa:4337620	beta-hexosaminidase precursor, putative	protein.glycosylation.alpha-1,3-mannosyl-glycoprotein-beta-1,2-N-acetylglucosaminyltransferase(GnTI)	Vacuolar membrane	25.9873	26.3939	26.5034	27.1131	27.2201	27.1138	Cluster_2	1.80763	7	19.4	60.178	0	28.136	45	-1.46941	-0.656069	-0.437115	0.782366	0.996475	0.783755
LOC_Os08g40570.1	Q7EZB9	osa:4346040	pyridoxamine 5-phosphate oxidase family protein, putative	not assigned.unknown	Mitochondria	21.9967	23.3809	23.6338	26.0964	25.8733	25.6526	Cluster_2	7.31218	5	18.1	39.925	0	10.734	21	-1.45903	-0.632064	-0.480989	0.990172	0.856903	0.725012
LOC_Os10g42299.3	A3C7K0	osa:4349476	mitochondrial carrier protein, putative	transport.metabolite transporters at the mitochondrial membrane	Mitochondrial membrane	27.9023	28.349	28.2544	28.9765	29.2573	29.0142	Cluster_2	1.88441	7	40.9	30.42	0	42.267	75	-1.36174	-0.520847	-0.698869	0.660518	1.18926	0.731675
LOC_Os11g20689.1	B7ELW5	osa:4350355	exosome complex exonuclease, putative	RNA.processing.ribonucleases	Nucleus	22.5925	23.174	23.1368	24.3353	24.5083	24.3631	Cluster_2	2.70281	2	6.2	32.829	0	6.7408	16	-1.34157	-0.627511	-0.673191	0.798577	1.01105	0.832647
LOC_Os05g51830.1	Q0DFD6	osa:4339823	ZOS5-12 - C2H2 zinc finger protein	RNA.regulation of transcription.HDA	Nucleus	28.269	28.6382	28.503	29.2101	29.2885	29.3452	Cluster_2	1.75472	8	26.6	32.547	0	48.688	163	-1.31388	-0.514199	-0.807108	0.724281	0.894044	1.01686
LOC_Os03g51250.1	Q10DR8	osa:4333945	adenylyl cyclase-associated protein, putative	DNA.unspecified	Cytosol	26.9503	27.4988	27.4181	28.5059	28.5372	28.6946	Cluster_2	2.44553	16	50	52.054	0	166.63	165	-1.34073	-0.593195	-0.70319	0.779166	0.821714	1.03623
LOC_Os04g25060.1	Q6PUW7	osa:4335460	cysteine-rich receptor-like kinase, putative;LOC_Os04g25650.1 LOC_Os04g25650.1	not assigned.unknown	Extracellular	22.9193	23.8726	23.3923	25.4522	25.4592	25.5403	Cluster_2	4.25503	6	31.3	29.235	0	19.487	15	-1.28411	-0.478711	-0.884511	0.855646	0.861579	0.930105
LOC_Os02g34560.2	Q69T31	osa:4329626	plant neutral invertase domain containing protein;LOC_Os02g34560.1 LOC_Os02g34560.1	major CHO metabolism.degradation.sucrose.invertases.neutral	Cytosol	25.2531	25.5434	25.5145	26.2522	26.201	25.9961	Cluster_2	1.63895	9	37.8	52.303	0	57.997	47	-1.3104	-0.606387	-0.676418	1.11279	0.988684	0.491737
LOC_Os03g15880.5	Q84QA7	osa:4332349	coronatine-insensitive protein, putative;LOC_Os03g15880.4 LOC_Os03g15880.4	protein.degradation.ubiquitin.E3.SCF.FBOX	Cytosol	24.9561	25.3988	25.4034	26.694	26.5617	26.5483	Cluster_2	2.54669	11	26.7	66.265	0	74.567	77	-1.2809	-0.696881	-0.690824	1.01181	0.837269	0.81953
LOC_Os11g46000.1	Q2QZH2	osa:4351147	von Willebrand factor type A domain containing protein, putative;LOC_Os11g46000.3 LOC_Os11g46000.3	protein.degradation.ubiquitin.E3.RING	Chloroplast	22.9431	23.7271	23.7341	26.6815	26.3526	26.0015	Cluster_2	7.34661	9	21.9	63.728	0	45.406	41	-1.21489	-0.729788	-0.725481	1.09814	0.894623	0.677398
LOC_Os05g49230.1	Q0DFV9	osa:4339641	ribosomal RNA large subunit methyltransferase J, putative	RNA.regulation of transcription.putative transcription regulator	Nucleus	23.0367	23.6345	23.6648	25.5897	25.6387	25.5065	Cluster_2	4.38624	6	7.8	92.341	0	16.889	11	-1.23927	-0.737058	-0.711595	0.90554	0.946693	0.835686
LOC_Os08g43130.1	Q0J3Z5	-	NAP1, putative	not assigned.unknown	Plasma membrane	23.3226	24.0172	24.4295	26.9218	26.9577	26.7972	Cluster_2	7.83079	10	10.9	151.81	0	20.903	21	-1.25215	-0.835065	-0.587439	0.909315	0.930852	0.834486
LOC_Os03g57300.1	Q6F3B5	-	Uncharacterized protein	not assigned.unknown	Nucleus	23.1219	24.0044	23.9214	24.9848	24.6609	24.9083	Cluster_2	2.24819	3	2.7	142.83	0	9.8573	16	-1.59364	-0.365476	-0.480863	0.999026	0.548285	0.892665
LOC_Os01g03340.1	A5HEI2	osa:9268662	BBTI4 - Bowman-Birk type bran trypsin inhibitor precursor	not assigned.unknown	Extracellular	23.4242	24.4356	24.3748	26.2124	25.6484	26.23	Cluster_2	3.86927	6	32.7	27.735	0	26.686	16	-1.42111	-0.539333	-0.592376	1.00972	0.51801	1.02508
LOC_Os01g54080.1	Q5JKW1	osa:4326167	kinesin motor protein-related, putative	cell.organisation	Microtuble	25.2922	25.8951	25.6481	26.9033	26.631	26.5176	Cluster_2	2.10261	4	13	107.99	0	32.181	37	-1.35752	-0.401018	-0.79285	1.19845	0.766463	0.586477
LOC_Os03g21270.1	Q10LY8	-	Uncharacterized protein;LOC_Os03g21270.3 LOC_Os03g21270.3	not assigned.unknown	Nucleus	22.3402	23.5772	23.1825	25.6341	25.0435	25.0817	Cluster_2	4.65832	5	7.4	115.82	0	24.709	23	-1.39036	-0.436486	-0.740834	1.14968	0.694286	0.723715
LOC_Os11g34360.1	Q2R2X1	osa:4350693	lung seven transmembrane domain containing protein, putative	not assigned.unknown	Golgi membrane	23.5096	23.9227	23.6634	24.8568	24.5676	24.7166	Cluster_2	2.02101	3	9.7	57.065	0	48.801	9	-1.20359	-0.489653	-0.937737	1.1243	0.624571	0.882106
LOC_Os04g53310.1	Q0J9Z0	osa:4337056	soluble starch synthase 3, chloroplast precursor, putative	major CHO metabolism.synthesis.starch.starch synthase	Chloroplast	25.1273	25.4666	25.3971	26.5976	26.2039	26.3152	Cluster_2	2.05898	8	10.4	138.2	0	19.804	16	-1.21506	-0.645674	-0.762339	1.25262	0.591846	0.778607
LOC_Os02g02320.1	P37891	osa:4328060	OsSCP6 - Putative Serine Carboxypeptidase homologue	protein.degradation.serine protease	Vacuole	24.6742	24.8905	24.8925	25.4852	25.3788	25.4593	Cluster_2	1.53905	9	28.4	55.446	0	31.387	46	-1.29665	-0.681606	-0.675671	1.01004	0.707442	0.936441
LOC_Os04g35900.1	Q0JD02	osa:4335926	translocon Tic40, putative	protein.targeting.chloroplast	Chloroplast membrane	27.1126	27.399	27.2874	28.168	28.0144	28.0279	Cluster_2	1.74563	12	38	46.325	0	116.37	122	-1.22705	-0.594461	-0.841039	1.10373	0.764495	0.794322
LOC_Os12g37720.1	Q2QNI2	osa:4352539	zinc knuckle family protein	not assigned.unknown	Nucleus	24.9106	25.98	25.4259	26.8405	26.8765	26.7447	Cluster_2	2.60585	12	18.3	128.45	0	71.782	55	-1.46863	-0.180382	-0.847898	0.856296	0.899718	0.740894
LOC_Os10g39620.2	Q7XCL2	osa:4349264	ubiquitin family protein, putative;LOC_Os10g39620.1 LOC_Os10g39620.1	protein.degradation.ubiquitin.ubiquitin	Nucleus	25.6931	26.0895	25.9106	26.5611	26.4214	26.5027	Cluster_2	1.51292	10	37	59.314	0	102.13	50	-1.42472	-0.302724	-0.80919	1.03244	0.636927	0.867267
LOC_Os07g01920.1	Q8LIM1	osa:4342225	nucleolar GTP-binding 1, putative;LOC_Os06g09570.1 LOC_Os06g09570.1	signaling.G-proteins	Nucleus	22.2048	23.6844	23.1842	25.0451	24.9359	25.0383	Cluster_2	3.9503	5	7.2	77.067	0	12.366	15	-1.52672	-0.279104	-0.700928	0.86817	0.776119	0.862464
LOC_Os01g04710.1	Q9AWT3	osa:4325476	aspartic proteinase, putative	protein.degradation.aspartate protease	Extracellular	22.73	24.3826	23.8729	26.0705	25.8425	26.016	Cluster_2	4.97436	4	8.9	52.278	0	27.515	12	-1.5159	-0.316725	-0.68656	0.908079	0.742613	0.868494
LOC_Os02g48560.6	Q6ZGW6	osa:4330523	fatty acid desaturase, putative;LOC_Os02g48560.5 LOC_Os02g48560.5	lipid metabolism.FA desaturation.omega 3 desaturase	ER membrane	23.5569	24.8057	24.269	26.2334	26.0796	26.0645	Cluster_2	3.77194	4	14.1	43.82	0	10.351	14	-1.43486	-0.32277	-0.800793	0.948627	0.811593	0.798207
LOC_Os01g32870.2	Q5QMV0	osa:4324035	heat shock DnaJ, putative;LOC_Os01g32870.1 LOC_Os01g32870.1	stress.abiotic.heat	ER	23.1506	23.6569	23.6804	24.1332	24.4816	24.758	Cluster_2	1.94748	2	6.2	44.959	0	5.039	4	-1.39167	-0.53874	-0.499163	0.263409	0.850335	1.31583
LOC_Os02g54060.1	Q6K826	osa:4330925	chaperonin, putative;LOC_Os02g54060.2 LOC_Os02g54060.2	protein.folding	Chloroplast	25.3837	25.9259	26.0891	26.62	26.9214	26.9529	Cluster_2	2.04468	5	27.5	26.562	0	21.277	36	-1.49688	-0.625979	-0.363667	0.489196	0.973322	1.02401
LOC_Os03g32314.1	Q75KD7	osa:4333201	allene oxide cyclase 4, chloroplast precursor, putative	hormone metabolism.jasmonate.synthesis-degradation.allene oxidase cyclase	Chloroplast	26.5367	27.1373	27.4619	27.8921	28.1012	28.0777	Cluster_2	1.97023	7	32.5	26.05	0	22.698	77	-1.61744	-0.643836	-0.117725	0.579713	0.918763	0.880522
LOC_Os03g16800.2	Q10NB4	osa:4332409	clathrin assembly protein, putative;LOC_Os03g16800.1 LOC_Os03g16800.1	not assigned.unknown	Golgi membrane	23.3559	23.9231	23.7154	24.2142	24.4136	24.2972	Cluster_2	1.56213	5	9.1	72.039	0	16.332	22	-1.57078	-0.158028	-0.675524	0.567051	1.06359	0.77369
LOC_Os05g38400.1	Q0DHL4	osa:4339002	OsFtsH8 FtsH protease, homologue of AtFtsH3/10;LOC_Os05g38400.3 LOC_Os05g38400.3	protein.degradation.metalloprotease	Mitochondria	25.091	26.1044	26.0693	26.7759	27.0021	26.9956	Cluster_2	2.2495	13	21.7	90.073	0	47.655	53	-1.6847	-0.317454	-0.364835	0.588502	0.8936	0.884892
LOC_Os01g48960.1	Q0JKD0	osa:4324398	glutamate synthase, chloroplast precursor, putative	N-metabolism.ammonia metabolism.glutamate synthase	Chloroplast	23.1722	24.3869	23.3646	25.554	25.0789	26.0631	Cluster_2	3.79508	12	9	236.89	0	40.45	35	-1.21905	-0.18437	-1.05519	0.80989	0.405163	1.24355
LOC_Os02g08190.1	Q6ETM2	osa:4328493	CYPRO4, putative	development.unspecified	Nucleus	25.3713	26.0195	25.7179	26.4345	26.5497	26.9216	Cluster_2	1.90846	14	40.5	70.425	0	98.313	80	-1.3913	-0.260883	-0.786833	0.462849	0.663824	1.31234
